# Supplementary material for: Defects in autophagy lead to selective in vivo changes in turnover of cytosolic and organelle proteins in Arabidopsis
Source: Plant Cell. 2022 Jun 29;34(10):3936–60. doi: 10.1093/plcell/koac185 (PMC9516138; doi:10.1093/plcell/koac185)
Supplement: koac185_Supplementary_Data [file koac185_supplementary_data.zip]

Archive with 16 entries (15 files):
- koac185_Supplementary_Data/
- koac185_Supplementary_Data/Author_Revisions_Checklist AHMLL04012022.pdf
- koac185_Supplementary_Data/tpc.21.00373Supplemental.pdf
- koac185_Supplementary_Data/tpc.21.00373_SupplementalDS1.xlsx
- koac185_Supplementary_Data/tpc.21.00373_SupplementalDS10.xlsx
- koac185_Supplementary_Data/tpc.21.00373_SupplementalDS11.xlsx
- koac185_Supplementary_Data/tpc.21.00373_SupplementalDS12.xlsx
- koac185_Supplementary_Data/tpc.21.00373_SupplementalDS2.xlsx
- koac185_Supplementary_Data/tpc.21.00373_SupplementalDS3.xlsx
- koac185_Supplementary_Data/tpc.21.00373_SupplementalDS4.xlsx
- koac185_Supplementary_Data/tpc.21.00373_SupplementalDS5.xlsx
- koac185_Supplementary_Data/tpc.21.00373_SupplementalDS6.xlsx
- koac185_Supplementary_Data/tpc.21.00373_SupplementalDS7.xlsx
- koac185_Supplementary_Data/tpc.21.00373_SupplementalDS8.xlsx
- koac185_Supplementary_Data/tpc.21.00373_SupplementalDS9.xlsx
- koac185_Supplementary_Data/tpc21.00373.PeerReview.pdf
