# Supplementary material for: Defects in autophagy lead to selective in vivo changes in turnover of cytosolic and organelle proteins in Arabidopsis
Source: Plant Cell. 2022 Jun 29;34(10):3936–60. doi: 10.1093/plcell/koac185 (PMC9516138; doi:10.1093/plcell/koac185)
Supplement: koac185_Supplementary_Data [file koac185_supplementary_data.zip › koac185_Supplementary_Data/tpc.21.00373_SupplementalDS1.xlsx]

## Sheet: DataS1 root abundance 15N
Supplemental Data. Li et al. (2022). Plant Cell.
Supplemental Data Set 1 Changes in protein abundance in roots and shoots of hydroponically grown Arabidopsis autophagy mutants compared to wild type. Root and shoot of three weeks old (T0) hydroponically grown Arabidopsis wild type and mutants were harvested separately. Fully labelled root total protein reference was spiked into unlabeled root total proteins and tryptic peptides and analyzed by L…															Average			Relative ΔAbundance (mutant-Wt)/mean			T-test (P values)			volcano plot				Correlation Anlaysis
AGI	1st AGI	BINCODE	NAME	description	Location SUBAcon	ATG11R1	ATG11R2	ATG11R3	ATG5R1	ATG5R2	ATG5R3	WTR1	WTR2	WTR3	ATG11	ATG5	WT	11-Wt	5-Wt	atg11-5	atg11 vs wt	atg5vswt	5vs11	Log atg5/Wt (FC)	Log P	Log atg11/Wt (FC)	Log P	Correlation Matrix of LOG Abundance	WTR1	WTR2	WTR3	ATG11R1	ATG11R2	ATG11R3	ATG5R1	ATG5R2	ATG5R3
AT5G51970.1,AT5G51970.2	AT5G51970.1	3.3	minor CHO metabolism.sugar alcohols	Symbols: GroES-like zinc-binding alcohol dehydrogenase family protein chr5:21111820-21113284 FORWARD LENGTH=364	cytosol	0.987364	1.05397	0.970665	0.86221	0.939487	0.871785	1.01264	0.888947	1.14199	1.004	0.891161	1.01452	-0.0104266	-0.129469	0.119082	0.898368	0.184367	0.0327241	-0.187045	0.734316	-0.0150425	0.0465455	WTR1	1	0.252494	0.29922	0.0170864	0.119504	-0.0154041	-0.285123	-0.159664	-0.159648
AT3G17940.1	AT3G17940.1	3.5	minor CHO metabolism.others	Symbols: Galactose mutarotase-like superfamily protein chr3:6143707-6145244 REVERSE LENGTH=341	cytosol	1.1962	1.14983	0.902791	0.960146			0.899178	1.09732	0.902957	1.08294	0.960146	0.966485	0.113645	-0.00658062	0.120203	0.357665			-0.00949387		0.164132	0.446524	WTR2	0.252494	1	0.231919	0.0973537	-0.00116556	-0.106191	0.0723375	0.0480964	0.152437
AT4G17260.1	AT4G17260.1	5.1	fermentation.LDH	Symbols: Lactate/malate dehydrogenase family protein chr4:9674057-9675309 FORWARD LENGTH=353	cytosol	0.997395	0.833334	1.10528	1.00261	0.9093	0.938188	0.857096		0.801614	0.978668	0.950031	0.829355	0.165168	0.135638	0.0296958			0.749555	0.195986		0.238831		WTR3	0.29922	0.231919	1	0.121499	-0.0896589	0.114611	0.0633241	0.0836526	0.0151556
AT3G24503.1	AT3G24503.1	5.10	fermentation.aldehyde dehydrogenase	Symbols: ALDH2C4, ALDH1A, REF1 aldehyde dehydrogenase 2C4 chr3:8919732-8923029 REVERSE LENGTH=501	cytosol	0.998581	1.00375	1.00315	1	0.947988	1.01695	0.950201	0.942071	1.10791	1.00183	0.988311	1.00006	0.00176301	-0.0118198	0.0135827	0.975497	0.848889	0.551451	-0.0170525	0.0711491	0.00254349	0.0107741	ATG11R1	0.0170864	0.0973537	0.121499	1	0.242537	0.140493	0.214162	0.131342	0.26024
AT4G33070.1	AT4G33070.1	5.2	fermentation.PDC	Symbols: Thiamine pyrophosphate dependent pyruvate decarboxylase family protein chr4:15952519-15954676 REVERSE LENGTH=607	cytosol	0.935843	0.788962	1.03822	1.09677	1.04397	1.04047	0.765459		0.805815	0.921007	1.0604	0.785637	0.158639	0.297681	-0.140702			0.135025	0.432676		0.22935		ATG11R2	0.119504	-0.00116556	-0.0896589	0.242537	1	0.129481	-0.17594	-0.0859614	-0.0914299
AT1G77120.1	AT1G77120.1	5.3	fermentation.ADH	Symbols: ADH1, ADH, ATADH, ATADH1 alcohol dehydrogenase 1 chr1:28975509-28977216 FORWARD LENGTH=379	cytosol	0.797625	0.885194	1.20741	1.38298	1.1394	1.05625	0.881255	0.745818	0.749192	0.96341	1.19288	0.792088	0.195183	0.403823	-0.212834	0.265124	0.020451	0.221344	0.59071	1.68929	0.282489	0.576551	ATG11R3	-0.0154041	-0.106191	0.114611	0.140493	0.129481	1	0.0753563	0.248403	0.016142
AT4G37870.1	AT4G37870.1	6.4	gluconeogenesis / glyoxylate cycle.PEPCK	Symbols: PCK1, PEPCK phosphoenolpyruvate carboxykinase 1 chr4:17802974-17806332 REVERSE LENGTH=671	cytosol	1.36375	0.903594	1.07699	0.992766	1.12027	1.11672	0.81308	1.0756	1.1839	1.11478	1.07659	1.02419	0.0846995	0.0498786	0.0348577	0.629286	0.679507	0.799298	0.0719745	0.167806	0.122269	0.201152	ATG5R1	-0.285123	0.0723375	0.0633241	0.214162	-0.17594	0.0753563	1	0.447767	0.536884
AT3G48530.1	AT3G48530.1	10.5	cell wall.cell wall proteins	Symbols: KING1 SNF1-related protein kinase regulatory subunit gamma 1 chr3:17987559-17989592 FORWARD LENGTH=424	cytosol	1.14082	1.07779	1.21829	1.12237	0.801006	0.886842	1.0798	0.954254	1.05013	1.14563	0.93674	1.02806	0.108174	-0.0929595	0.200629	0.101769	0.426465	0.115761	-0.134209	0.370116	0.156215	0.992386	ATG5R2	-0.159664	0.0480964	0.0836526	0.131342	-0.0859614	0.248403	0.447767	1	0.466023
AT4G14030.1,AT4G14030.2	AT4G14030.1	15	metal handling	Symbols: SBP1 selenium-binding protein 1 chr4:8098121-8100165 REVERSE LENGTH=490	cytosol	1.07705	1.04944	1.10867	0.778731	0.889527	1.02621	1.1508	1.00447	0.940071	1.07839	0.898155	1.03178	0.0441741	-0.138475	0.182371	0.510851	0.231952	0.0705047	-0.200098	0.634602	0.06374	0.291706	ATG5R3	-0.159648	0.152437	0.0151556	0.26024	-0.0914299	0.016142	0.536884	0.466023	1
AT1G76790.1	AT1G76790.1	16.10	secondary metabolism.simple phenols	Symbols: O-methyltransferase family protein chr1:28822355-28823630 REVERSE LENGTH=367	cytosol			1	1.1775		1.28165		0.9772	1.47261	1	1.22958	1.2249	-0.20217	0.00380802	-0.205938				0.00549382		-0.292669
AT5G39730.1	AT5G39730.1	20.1	stress.biotic	Symbols: AIG2-like (avirulence induced gene) family protein chr5:15901740-15902624 FORWARD LENGTH=172	cytosol	0.916435	0.875384	1.47175	0.737197	0.76601	0.773822	0.735131	0.724246	0.751836	1.08786	0.75901	0.737071	0.384438	0.0293278	0.356114	0.142471	0.18522	0.162994	0.0423142	0.732311	0.561613	0.846273
AT3G28940.1	AT3G28940.1	20.1	stress.biotic	Symbols: AIG2-like (avirulence induced gene) family protein chr3:10968324-10969311 REVERSE LENGTH=169	cytosol	0.977385	1.16288	0.897881	0.805192	0.801208	0.785109	0.719756	0.802976	0.831229	1.01271	0.79717	0.784654	0.253772	0.0158246	0.238186	0.0556729	0.731564	0.0520626	0.0228305	0.135747	0.368099	1.25436
AT3G01420.1	AT3G01420.1	20.2	stress.abiotic	Symbols: ALPHA-DOX1, DOX1, DIOX1, PADOX-1 Peroxidase superfamily protein chr3:159689-162726 REVERSE LENGTH=639	cytosol	0.645556	0.796613	1.15369	1.69696	2.11144	1.72041	0.631188	0.720295	0.651979	0.865286	1.84294	0.667821	0.257602	0.936065	-0.721987	0.266476	0.00101728	0.00838682	1.46447	2.99256	0.373716	0.574343
AT1G45145.1	AT1G45145.1	21.1	redox.thioredoxin	Symbols: ATTRX5, ATH5, LIV1, TRX5 thioredoxin H-type 5 chr1:17075264-17076256 REVERSE LENGTH=118	cytosol	0.81629	0.998858	1.11545	1.59295	1.82942	1.73737	0.685595	0.709276	0.833129	0.976867	1.71991	0.742667	0.2724	0.793676	-0.55106	0.075872	0.00029269	0.00258831	1.21155	3.53359	0.395447	1.11992
AT5G42980.1	AT5G42980.1	21.1	redox.thioredoxin	Symbols: ATTRX3, ATH3, ATTRXH3, TRXH3, TRX3 thioredoxin 3 chr5:17242772-17243718 FORWARD LENGTH=118	cytosol	0.948771	1.11134	1.11697	0.931142	0.91321	0.967284	1.14405	0.916521	1.06112	1.05903	0.937212	1.04056	0.0175887	-0.104513	0.122046	0.84119	0.205088	0.101084	-0.150918	0.68806	0.0253757	0.0751057
AT2G16060.1	AT2G16060.1	21.3	redox.heme	Symbols: GLB1, AHB1, ARATH GLB1, NSHB1, ATGLB1, HB1 hemoglobin 1 chr2:6982782-6983522 REVERSE LENGTH=160	cytosol		0.711138	1.03356	1.5568	1.54961	1.06006	0.702859		0.636333	0.872348	1.38882	0.669596	0.262982	0.698816	-0.456822				1.0525		0.381613
AT5G40370.1	AT5G40370.1	21.4	redox.glutaredoxins	Symbols: Glutaredoxin family protein chr5:16147826-16149052 REVERSE LENGTH=111	cytosol	1.20018	1.23314		0.890712	0.74535	1.10929			0.788568	1.21666	0.915117	0.788568	0.426977	0.148559	0.282905				0.21472		0.625621
AT1G65980.1	AT1G65980.1	21.5	redox.peroxiredoxin	Symbols: TPX1 thioredoxin-dependent peroxidase 1 chr1:24559524-24560753 REVERSE LENGTH=162	cytosol	0.958803	1.05537	1.04011	0.901305	1.03747	0.832427	1	0.883176	0.924882	1.01809	0.923735	0.936019	0.0840008	-0.0132105	0.0971843	0.145319	0.867854	0.233466	-0.0190589	0.0615533	0.121259	0.837677
AT1G08830.1,AT1G08830.2	AT1G08830.1	21.6	redox.dismutases and catalases	Symbols: CSD1 copper/zinc superoxide dismutase 1 chr1:2827700-2829053 FORWARD LENGTH=152	cytosol	0.972478	1.20886	1.02143	1.45648	1	1.22534	0.989173	0.912103	1.03706	1.06759	1.22727	0.979444	0.0861194	0.224615	-0.139168	0.336145	0.144078	0.347583	0.325423	0.841401	0.124321	0.473474
AT2G19570.1	AT2G19570.1	23.2	nucleotide metabolism.degradation	Symbols: CDA1, AT-CDA1, DESZ cytidine deaminase 1 chr2:8470598-8471503 REVERSE LENGTH=301	cytosol	0.890841	1.00494	1.0924					0.910702	0.766642	0.996058		0.838672	0.171563								0.248124
AT5G28050.1,AT5G28050.2	AT5G28050.1	23.2	nucleotide metabolism.degradation	Symbols: Cytidine/deoxycytidylate deaminase family protein chr5:10044209-10045755 REVERSE LENGTH=185	cytosol	0.957519	1.18827	0.947314	1.17457	0.89301	1.00089	0.912573	0.973689		1.03103	1.02282	0.943131	0.0890533	0.0810707	0.00799699			0.945863	0.117024		0.128562
AT3G10850.1	AT3G10850.1	24.1	Biodegradation of Xenobiotics.hydroxyacylglutathione hydrolase	Symbols: GLX2-2, GLY2 Metallo-hydrolase/oxidoreductase superfamily protein chr3:3397756-3399522 REVERSE LENGTH=258	cytosol		1.19754	0.97232	1.00058			1.01209	1.04065	0.949413	1.08493	1.00058	1.00072	0.0807538	-0.000139646	0.0808932				-0.000201466		0.116566
AT2G41530.1	AT2G41530.1	25	C1-metabolism	Symbols: ATSFGH, SFGH S-formylglutathione hydrolase chr2:17323656-17325430 REVERSE LENGTH=284	cytosol	1.02167	0.985438	0.959087	0.885016	0.880743	0.82033	0.884829	0.919041	0.852782	0.988733	0.862029	0.885551	0.110103	-0.0269186	0.13692	0.0173409	0.452976	0.0101846	-0.0388377	0.343925	0.159006	1.76093
AT4G13930.1	AT4G13930.1	25.1	C1-metabolism.glycine hydroxymethyltransferase	Symbols: SHM4 serine hydroxymethyltransferase 4 chr4:8048013-8050021 REVERSE LENGTH=471	cytosol	0.968652	1.03652	0.987642	0.848867	0.963741	0.904101	0.930344	1.02301	0.82867	0.997605	0.90557	0.927341	0.0730038	-0.023756	0.0967178	0.304122	0.75518	0.0768749	-0.0342742	0.121949	0.105369	0.516953
AT1G50480.1	AT1G50480.1	25.2	C1-metabolism.formate-tetrahydrofolate ligase	Symbols: THFS 10-formyltetrahydrofolate synthetase chr1:18702064-18704687 FORWARD LENGTH=634	cytosol	1.02197	1.0573	1.00157	0.866074	0.940083	1.0552	0.931437	0.887558	1	1.02695	0.953786	0.939665	0.0887631	0.0149154	0.0738722	0.0753026	0.836222	0.271341	0.0215188	0.0776782	0.128142	1.12319
AT3G12290.1	AT3G12290.1	25.5	C1-metabolism.Methylenetetrahydrofolate dehydrogenase & Methenyltetrahydrofolate cyclohydrolase	Symbols: Amino acid dehydrogenase family protein chr3:3919591-3921326 FORWARD LENGTH=299	cytosol	0.9217	1.00667	1.11571	0.89055		1.15385		0.835953	0.781859	1.01469	1.0222	0.808906	0.225692	0.232968	-0.00737293				0.337635		0.326998
AT3G59970.3	AT3G59970.3	25.6	C1-metabolism.methylenetetrahydrofolate reductase	Symbols: MTHFR1 methylenetetrahydrofolate reductase 1 chr3:22151303-22154323 FORWARD LENGTH=592	cytosol	1.11949	1.06522	1.08345	0.902547	0.979309	0.954551	0.98713	1.04515	0.988727	1.08939	0.945469	1.007	0.078596	-0.063032	0.141453	0.0295643	0.106097	0.00651398	-0.0909661	0.974298	0.113448	1.52923
AT2G44160.1	AT2G44160.1	25.6	C1-metabolism.methylenetetrahydrofolate reductase	Symbols: MTHFR2 methylenetetrahydrofolate reductase 2 chr2:18262301-18265185 FORWARD LENGTH=594	cytosol	1.04274	1.02936	0.946354	0.825478	0.707768	0.91414	0.961744	0.948117	0.867919	1.00615	0.815795	0.925927	0.083044	-0.126463	0.208958	0.128854	0.173307	0.0467004	-0.182691	0.761184	0.119876	0.889901
AT5G20960.1,AT5G20960.2	AT5G20960.1	26.1	misc.misc2	Symbols: AAO1, AO1, ATAO, AT-AO1, AOalpha, AtAO1 aldehyde oxidase 1 chr5:7116783-7122338 FORWARD LENGTH=1368	cytosol	1.01743		0.975811	1.25539				0.943211	0.829731	0.996621	1.25539	0.886471	0.116988	0.344487	-0.229815				0.501994		0.168971
AT2G32520.1	AT2G32520.1	26.1	misc.misc2	Symbols: alpha/beta-Hydrolases superfamily protein chr2:13805823-13807442 REVERSE LENGTH=239	cytosol	0.880674	1.00866	0.972317	0.889914	0.842612	0.912652	0.94485	0.902529	0.91955	0.953884	0.881726	0.922309	0.0336578	-0.0449916	0.0786197	0.474208	0.166309	0.17101	-0.0649202	0.779084	0.0485626	0.324031
AT3G23570.1	AT3G23570.1	26.1	misc.misc2	Symbols: alpha/beta-Hydrolases superfamily protein chr3:8458052-8459608 REVERSE LENGTH=239	cytosol	0.529309	0.456377	0.52739		0.501304			2.57474	1.78992	0.504359	0.501304	2.18233	-1.2491	-1.2528	0.00607561				-2.12211		-2.11335
AT1G22440.1	AT1G22440.1	26.11	misc.alcohol dehydrogenases	Symbols: Zinc-binding alcohol dehydrogenase family protein chr1:7922560-7924759 FORWARD LENGTH=386	cytosol		1.04751		1.01853	1	1.02361			0.829148	1.04751	1.01405	0.829148	0.232709	0.200628	0.03246				0.290422		0.337256
AT3G16420.1,AT3G16420.2,AT3G16420.3	AT3G16420.1	26.16	misc.myrosinases-lectin-jacalin	Symbols: PBP1, JAL30 PYK10-binding protein 1 chr3:5579560-5580674 FORWARD LENGTH=298	cytosol	1.00073	1.01243	1.11275	0.945361	0.992432	1.06683	0.939509	0.637504	1.01264	1.04197	1.00154	0.863217	0.18765	0.148356	0.0395698	0.21116	0.313708	0.465263	0.214426	0.503474	0.27152	0.675388
AT3G16400.1,AT3G16400.2	AT3G16400.1	26.16	misc.myrosinases-lectin-jacalin	Symbols: ATMLP-470, NSP1, ATNSP1 nitrile specifier protein 1 chr3:5566516-5568330 FORWARD LENGTH=470	cytosol	1.23319	0.880944	1.09238	1.02498	1	1.22891	0.834996	0.751036	1.27011	1.06884	1.08463	0.952046	0.115585	0.130197	-0.0146667	0.573301	0.4942	0.905888	0.1881	0.306097	0.16694	0.241617
AT3G16410.1	AT3G16410.1	26.16	misc.myrosinases-lectin-jacalin	Symbols: NSP4 nitrile specifier protein 4 chr3:5572145-5574359 FORWARD LENGTH=619	cytosol	0.931349	1.19024	1.37684	0.938905	0.995864		0.908336		0.907492	1.16614	0.967384	0.907914	0.24901	0.0634254	0.18632				0.0915341		0.361119
AT1G14830.1	AT1G14830.1	26.17	misc.dynamin	Symbols: ADL1C, ADL5, DRP1C, DL1C DYNAMIN-like 1C chr1:5107699-5111470 REVERSE LENGTH=614	cytosol		1.04461			1.20886	0.671094			1.30336	1.04461	0.939977	1.30336	-0.220403	-0.323967	0.105446				-0.471539		-0.319271
AT1G80410.1,AT1G80410.2	AT1G80410.1	26.5	misc.acyl transferases	Symbols: EMB2753 tetratricopeptide repeat (TPR)-containing protein chr1:30227963-30234832 REVERSE LENGTH=897	cytosol		0.918151	0.908761	1.16134	1.17319	1.62683		1.05706	1.18367	0.913456	1.32045	1.12037	-0.203471	0.16395	-0.364382				0.237062		-0.294565
AT4G02520.1	AT4G02520.1	26.9	misc.glutathione S transferases	Symbols: ATGSTF2, ATPM24.1, ATPM24, GST2, GSTF2 glutathione S-transferase PHI 2 chr4:1110673-1111531 REVERSE LENGTH=212	cytosol	0.981449	0.948311	1.05504	0.809571	0.819929	0.785128	0.619432	0.908632	0.674811	0.994932	0.804876	0.734292	0.301453	0.0917174	0.211195	0.0502921	0.473148	0.00460019	0.132413	0.325003	0.438244	1.2985
AT2G30870.1	AT2G30870.1	26.9	misc.glutathione S transferases	Symbols: ATGSTF10, ERD13, ATGSTF4, GSTF10 glutathione S-transferase PHI 10 chr2:13141490-13142392 FORWARD LENGTH=215	cytosol	1.02225	0.957791	1.01374	0.941158	0.910004	0.901342	0.998069	0.898453	0.952378	0.997928	0.917502	0.949634	0.0495945	-0.0344185	0.0839772	0.241752	0.361607	0.0269255	-0.0496603	0.441763	0.0715644	0.61663
AT1G17190.1	AT1G17190.1	26.9	misc.glutathione S transferases	Symbols: ATGSTU26, GSTU26 glutathione S-transferase tau 26 chr1:5875452-5876375 FORWARD LENGTH=220	cytosol	0.966382	1.20246		1.1309	1.00789	0.996276	1.13667			1.08442	1.04502	1.13667	-0.0470498	-0.0840169	0.0370036				-0.121282		-0.0678911
AT1G78380.1	AT1G78380.1	26.9	misc.glutathione S transferases	Symbols: ATGSTU19, GST8, GSTU19 glutathione S-transferase TAU 19 chr1:29486659-29487819 REVERSE LENGTH=219	cytosol	1.21672	1.25941	1.14701	1.01467	1.04294	0.943403	1.04205	1.04215	1.62073	1.20772	1.00034	1.23498	-0.0223214	-0.209936	0.187835	0.895909	0.295511	0.00933576	-0.303994	0.529427	-0.0322043	0.0477363
AT2G30860.1	AT2G30860.1	26.9	misc.glutathione S transferases	Symbols: ATGSTF9, GLUTTR, ATGSTF7, GSTF9 glutathione S-transferase PHI 9 chr2:13139132-13140057 FORWARD LENGTH=215	cytosol	1.00076	0.817084	0.852551	0.749083	0.822045	0.877949	1.03305	0.958904	1.11153	0.890131	0.816359	1.03449	-0.150015	-0.235711	0.0864605	0.113463	0.0194686	0.335842	-0.341647	1.71067	-0.216833	0.945144
AT3G13300.1,AT3G13300.2	AT3G13300.1	27.1	RNA.processing	Symbols: VCS Transducin/WD40 repeat-like superfamily protein chr3:4304085-4309949 FORWARD LENGTH=1344	cytosol			1.02463				0.985704	1.23823	0.949882	1.02463		1.05794	-0.0319851								-0.0461487
AT1G21190.1,AT1G76860.1	AT1G21190.1	27.1	RNA.processing	Symbols: Small nuclear ribonucleoprotein family protein chr1:7419989-7420856 REVERSE LENGTH=97	cytosol		1.00399	1			1.1454	0.860892			1.00199	1.1454	0.860892	0.151488	0.283612	-0.133559				0.411942		0.21897
AT1G49760.1,AT1G49760.2	AT1G49760.1	27.1	RNA.processing	Symbols: PAB8, PABP8 poly(A) binding protein 8 chr1:18416740-18419753 FORWARD LENGTH=671	cytosol	1.04237	1	0.917519	1.00933	1.1058	1.07973	0.991665	1.05677	0.99013	0.986631	1.06495	1.01286	-0.026232	0.0501455	-0.0763524	0.572596	0.223793	0.168276	0.0723598	0.650154	-0.037847	0.242151
AT2G23350.1	AT2G23350.1	27.1	RNA.processing	Symbols: PAB4, PABP4 poly(A) binding protein 4 chr2:9943209-9946041 FORWARD LENGTH=662	cytosol	1.06359	1.0468	0.924845	1.01386	1.08927	1.06987	1.26427	0.980965	0.894818	1.01174	1.05767	1.04668	-0.0339475	0.0104378	-0.0443813	0.785155	0.927802	0.403634	0.0150587	0.0325445	-0.0489805	0.105045
AT2G23930.1,AT2G23930.2,AT3G11500.1	AT2G23930.1	27.1	RNA.processing	Symbols: SNRNP-G probable small nuclear ribonucleoprotein G chr2:10182353-10183026 FORWARD LENGTH=80	cytosol	0.793914	1.06664	1.09819	0.648142	0.682097	0.628993	1.04001	0.748785	0.939478	0.986249	0.653077	0.909423	0.0810541	-0.328122	0.406474	0.583355	0.0418332	0.0271434	-0.477697	1.37848	0.117	0.234067
AT4G19210.1	AT4G19210.1	27.2	RNA.transcription	Symbols: ATRLI2, RLI2 RNAse l inhibitor protein 2 chr4:10501906-10504776 FORWARD LENGTH=605	cytosol		1	0.963822	1.24082			1.17936	1.03153	1.03569	0.981911	1.24082	1.08219	-0.0971667	0.136574	-0.232968				0.197342		-0.140292
AT5G16840.1,AT5G16840.2,AT5G16840.3	AT5G16840.1	27.4	RNA.RNA binding	Symbols: BPA1 binding partner of acd11 1 chr5:5536042-5538026 FORWARD LENGTH=259	cytosol	0.861853	0.993918	1.01567	1.16306	0.931125	1.01848	0.823828	0.819885	0.992595	0.957147	1.03755	0.878769	0.0853834	0.165717	-0.0806185	0.352121	0.146877	0.387358	0.239628	0.833047	0.123257	0.453308
AT5G38470.1	AT5G38470.1	28.2	DNA.repair	Symbols: RAD23D Rad23 UV excision repair protein family chr5:15404720-15407500 FORWARD LENGTH=378	cytosol	1.04748	1.13417	0.856485	0.993873	1.00329	0.903082	1.0599	0.873775	1.00105	1.01271	0.966747	0.978244	0.0346247	-0.0118213	0.0464413	0.744572	0.865228	0.629136	-0.0170548	0.0628693	0.0499579	0.128093
AT4G34490.1	AT4G34490.1	28.99	DNA.unspecified	Symbols: ATCAP1, CAP 1, CAP1 cyclase associated protein 1 chr4:16484896-16487355 REVERSE LENGTH=476	cytosol		1.06554	0.977947	0.911753		1.09554	0.982892	0.990757	1.10631	1.02174	1.00365	1.02665	-0.00479386	-0.0226625	0.0178691				-0.0326964		-0.00691609
AT4G28440.1	AT4G28440.1	28.99	DNA.unspecified	Symbols: Nucleic acid-binding, OB-fold-like protein chr4:14060054-14060970 FORWARD LENGTH=153	cytosol			1.14539	0.96158	1.08997	0.979123	1.09316	1.12212	1.25413	1.14539	1.01022	1.15647	-0.00962734	-0.134996	0.125409		0.0836228		-0.195054	1.07768	-0.0138894
AT2G40660.1	AT2G40660.1	29.1	protein.aa activation	Symbols: Nucleic acid-binding, OB-fold-like protein chr2:16966011-16968866 FORWARD LENGTH=389	cytosol	1.05827	1.12346	1.00856	0.710502	1.18815	1.08236	0.867167	0.991439	0.917344	1.06343	0.993669	0.925317	0.138896	0.0712382	0.0678253	0.048139	0.670786	0.663212	0.102818	0.173416	0.200707	1.3175
AT3G04600.1,AT3G04600.2,AT3G04600.3	AT3G04600.1	29.1	protein.aa activation	Symbols: Nucleotidylyl transferase superfamily protein chr3:1243152-1245958 FORWARD LENGTH=402	cytosol	1.05329	1	0.97581		0.973647	1.02			1.01697	1.0097	0.996825	1.01697	-0.00717542	-0.0200093	0.0128343				-0.0288682		-0.010352
AT5G57020.1	AT5G57020.1	29.4	protein.postranslational modification	Symbols: NMT1, ATNMT1 myristoyl-CoA:protein N-myristoyltransferase chr5:23075451-23076755 FORWARD LENGTH=434	cytosol	1	0.848055		1.03606	1.11485	1.25233	0.734778	0.959569	0.792647	0.924028	1.13441	0.828998	0.108418	0.311108	-0.204414		0.0297658		0.452507	1.52628	0.156568
AT4G11260.1	AT4G11260.1	29.4	protein.postranslational modification	Symbols: ATSGT1B, ETA3, RPR1, EDM1, SGT1B phosphatase-related chr4:6851515-6853719 REVERSE LENGTH=358	cytosol		1.2115		1.15776	0.776925	1.40899	0.691341	1	0.979878	1.2115	1.11456	0.890406	0.305523	0.223595	0.0833514		0.343985		0.323933	0.463461	0.444254
AT5G19680.1	AT5G19680.1	29.4	protein.postranslational modification	Symbols: Leucine-rich repeat (LRR) family protein chr5:6649663-6651564 FORWARD LENGTH=328	cytosol	0.896031			1.03882	1.15527	1.02166	0.976487	1.02261	0.97834	0.896031	1.07192	0.992479	-0.102142	0.07696	-0.178751		0.149451		0.111085	0.825502	-0.147488
AT3G25800.1	AT3G25800.1	29.4	protein.postranslational modification	Symbols: PDF1, PR 65, PP2AA2 protein phosphatase 2A subunit A2 chr3:9422822-9425783 REVERSE LENGTH=587	cytosol	0.370376		0.892442	1.016			0.9739		1.25149	0.631409	1.016	1.11269	-0.5519	-0.0908492	-0.466903				-0.131158		-0.81741
AT3G58500.1	AT3G58500.1	29.4	protein.postranslational modification	Symbols: PP2A-4 protein phosphatase 2A-4 chr3:21635503-21638911 REVERSE LENGTH=313	cytosol	0.985456	0.822671		0.751859	1.19656		1	1.16389		0.904064	0.974209	1.08195	-0.179136	-0.104795	-0.0746912				-0.151326		-0.259133
AT3G18130.1	AT3G18130.1	29.4	protein.postranslational modification	Symbols: RACK1C_AT receptor for activated C kinase 1C chr3:6211109-6212371 REVERSE LENGTH=326	cytosol	1.07047	1.06201	1.13081	0.958828	1.06424	1.0769	1.09699	1.3169	1.19563	1.08776	1.03332	1.20317	-0.100752	-0.151887	0.0513315	0.160968	0.0827848	0.276532	-0.21955	1.08205	-0.145478	0.793262
AT1G12310.1	AT1G12310.1	29.4	protein.postranslational modification	Symbols: Calcium-binding EF-hand family protein chr1:4187500-4187946 REVERSE LENGTH=148	cytosol	1.03478	1.17401	1.02951	0.893942	0.852476	0.870704	1.12221	0.966107	0.986979	1.07943	0.872374	1.0251	0.0516356	-0.160977	0.212172	0.469401	0.0387206	0.0132404	-0.232745	1.41206	0.0745109	0.328456
AT4G33090.1	AT4G33090.1	29.5	protein.degradation	Symbols: APM1, ATAPM1 aminopeptidase M1 chr4:15965915-15970418 REVERSE LENGTH=879	cytosol	1.06953	0.947242	1.21508	1.19517	1.16459	1.22959	0.937754	0.932037	1.00244	1.07728	1.19645	0.957409	0.11783	0.221965	-0.10482	0.211333	0.00123834	0.208996	0.321552	2.90716	0.17019	0.675033
AT1G79340.1	AT1G79340.1	29.5	protein.degradation	Symbols: AtMC4, MC4 metacaspase 4 chr1:29842849-29844368 FORWARD LENGTH=418	cytosol	1.01436		1.24374	1.26119	0.997173	0.941441	0.961853		0.80228	1.12905	1.0666	0.882066	0.245616	0.189396	0.056882				0.274062		0.356147
AT4G17830.1,AT4G17830.2	AT4G17830.1	29.5	protein.degradation	Symbols: Peptidase M20/M25/M40 family protein chr4:9915916-9918049 FORWARD LENGTH=440	cytosol		0.900424		0.654463	0.719773	1.08306	0.869081		0.752045	0.900424	0.819098	0.810563	0.10504	0.010475	0.0945909				0.0151123		0.15168
AT5G10540.1	AT5G10540.1	29.5	protein.degradation	Symbols: Zincin-like metalloproteases family protein chr5:3328119-3332462 FORWARD LENGTH=701	cytosol	1.14498	0.856554	1.16349	0.952329	0.923856	1.04047	0.999615	0.964538	1	1.05501	0.97222	0.988051	0.0655481	-0.0161521	0.0816786	0.540035	0.690927	0.476043	-0.0233031	0.160568	0.0945998	0.267578
AT2G24200.1,AT2G24200.2	AT2G24200.1	29.5	protein.degradation	Symbols: Cytosol aminopeptidase family protein chr2:10287017-10289450 REVERSE LENGTH=520	cytosol	0.958762	1.05176	0.904982	1	1.1187	1.09702	1.26351	1.09228	1.10641	0.971836	1.07191	1.15407	-0.171438	-0.0738202	-0.0979278	0.058995	0.280523	0.150142	-0.106548	0.552031	-0.247941	1.22918
AT4G36760.1	AT4G36760.1	29.5	protein.degradation	Symbols: ATAPP1, APP1 aminopeptidase P1 chr4:17326688-17329979 FORWARD LENGTH=645	cytosol	0.953828	1.02301	0.910996	0.909347	0.917436	0.816933		1.19453	0.891361	0.962612	0.881239	1.04295	-0.080113	-0.16808	0.0882639			0.150745	-0.243061		-0.115641
AT3G18190.1	AT3G18190.1	29.6	protein.folding	Symbols: TCP-1/cpn60 chaperonin family protein chr3:6232226-6233836 FORWARD LENGTH=536	cytosol	1.19362	1.05077	1.10544	1.23465	1.16686	1.18975	0.883729	1.03686	0.970782	1.11661	1.19709	0.963789	0.146915	0.215928	-0.0695648	0.0658461	0.00864985	0.156031	0.312737	2.06299	0.212336	1.18147
AT5G26360.1	AT5G26360.1	29.6	protein.folding	Symbols: TCP-1/cpn60 chaperonin family protein chr5:9255561-9258891 REVERSE LENGTH=555	cytosol	1.05867	1.0404	1	1.17743	1.16092	1.0614	0.941401	1.00462	0.943357	1.03302	1.13325	0.963127	0.0700313	0.162301	-0.0925331	0.061022	0.0151795	0.067132	0.234668	1.81874	0.101075	1.21451
AT3G11830.1	AT3G11830.1	29.6	protein.folding	Symbols: TCP-1/cpn60 chaperonin family protein chr3:3732734-3736156 FORWARD LENGTH=557	cytosol	1.02935	0.933465	0.95203		1.15003		1.01608	0.97111	0.981052	0.971617	1.15003	0.989415	-0.0181518	0.150144	-0.168181	0.611744			0.217021		-0.0261883	0.21343
AT3G03960.1	AT3G03960.1	29.6	protein.folding	Symbols: TCP-1/cpn60 chaperonin family protein chr3:1024432-1027604 FORWARD LENGTH=549	cytosol	1.10521	0.9449	1.09839	1.20105	1.21373	1.18502	1.03751	1.08545	1.01854	1.0495	1.19993	1.04717	0.00222155	0.135966	-0.133754	0.968818	0.00209934	0.0469216	0.19646	2.67792	0.00320503	0.0137579
AT3G20050.1	AT3G20050.1	29.6	protein.folding	Symbols: ATTCP-1, TCP-1 T-complex protein 1 alpha subunit chr3:6998544-7002266 REVERSE LENGTH=545	cytosol	1.06917	0.929225	1.05775	1.1594	1.13743	1.11844	1.01372	1.00782	1	1.01872	1.13843	1.00718	0.0113906	0.12234	-0.110988	0.810464	0.000462823	0.0613391	0.176719	3.33459	0.0164333	0.091266
AT5G20890.1	AT5G20890.1	29.6	protein.folding	Symbols: TCP-1/cpn60 chaperonin family protein chr5:7087020-7089906 REVERSE LENGTH=527	cytosol	1.05755	1.1197	1.02385	1.0487	1.11278	1.14185	1.00206	0.991878	0.952557	1.06704	1.10111	0.982165	0.0828328	0.114191	-0.0314325	0.0562317	0.0192693	0.434945	0.164922	1.71513	0.119571	1.25002
AT3G02530.1	AT3G02530.1	29.6	protein.folding	Symbols: TCP-1/cpn60 chaperonin family protein chr3:528806-532457 REVERSE LENGTH=535	cytosol	1.06579	0.970485	1.11727	0.997809	1.00671	1.22577	1.00822	1.00219	1.09849	1.05118	1.07676	1.0363	0.0142543	0.0382941	-0.0240431	0.793197	0.642823	0.78107	0.0552534	0.191909	0.0205649	0.100619
AT3G25230.1,AT3G25230.2	AT3G25230.1	29.6	protein.folding	Symbols: ROF1, ATFKBP62, FKBP62 rotamase FKBP 1 chr3:9188257-9191137 FORWARD LENGTH=551	cytosol	1.04069	1.00074	0.863144		1.02387	0.942948	1.00107		1.04269	0.96819	0.98341	1.02188	-0.0539584	-0.0383689	-0.0155975				-0.0553615		-0.0778644
AT5G16070.1	AT5G16070.1	29.6	protein.folding	Symbols: TCP-1/cpn60 chaperonin family protein chr5:5247549-5251050 REVERSE LENGTH=535	cytosol	1.00349	0.958202	0.996514	1.26924	1.1728	0.676445	1.11974	1.14461	0.979618	0.986067	1.0395	1.08132	-0.0921496	-0.0394421	-0.0527554	0.148158	0.837131	0.786169	-0.0569104	0.0772066	-0.133038	0.829274
AT5G64350.1	AT5G64350.1	29.6	protein.folding	Symbols: FKBP12, ATFKBP12 FK506-binding protein 12 chr5:25734810-25735990 REVERSE LENGTH=112	cytosol	0.855165	1.04404		0.816569	0.841955		1		0.999642	0.949602	0.829262	0.999821	-0.0515223	-0.186497	0.1353				-0.269842		-0.0743474
AT3G29350.1,AT3G29350.2	AT3G29350.1	30.10	signalling.phosphorelay	Symbols: AHP2 histidine-containing phosphotransmitter 2 chr3:11264379-11265408 REVERSE LENGTH=156	cytosol	1.12948				0.955227			0.933383		1.12948	0.955227	0.933383	0.190119	0.0231332	0.167169				0.0333756		0.275114
AT4G23650.1	AT4G23650.1	30.3	signalling.calcium	Symbols: CDPK6, CPK3 calcium-dependent protein kinase 6 chr4:12324967-12327415 REVERSE LENGTH=529	cytosol	1.15504	0.960498	1.0392	1.23047	1.27879	1.1945	0.79073	0.912087	0.885333	1.05158	1.23459	0.862717	0.197317	0.354619	-0.160103	0.0487757	0.00109025	0.0410068	0.517071	2.96247	0.285597	1.3118
AT3G13460.1,AT3G13460.2,AT3G13460.4	AT3G13460.1	30.3	signalling.calcium	Symbols: ECT2 evolutionarily conserved C-terminal region 2 chr3:4385274-4388220 REVERSE LENGTH=667	cytosol	1.27708	1.1293	0.94697	0.970673	1.20418	0.955693			1.24957	1.11778	1.04351	1.24957	-0.111334	-0.179716	0.0687253			0.583942	-0.259977		-0.160788
AT1G62480.1	AT1G62480.1	30.3	signalling.calcium	Symbols: Vacuolar calcium-binding protein-related chr1:23128799-23129548 FORWARD LENGTH=152	cytosol	0.929983	1.18342	1.02669	0.914148	0.870456	0.757972	1.42408	1.03039		1.0467	0.847525	1.22723	-0.158785	-0.366025	0.210296			0.0845825	-0.534079		-0.229561
AT4G17530.1	AT4G17530.1	30.5	signalling.G-proteins	Symbols: RAB1C, ATRAB1C, ATRABD2C RAB GTPase homolog 1C chr4:9773721-9775424 REVERSE LENGTH=202	cytosol	1.11655	0.933017	1.16998	1.19291		1.00067	0.819834	0.732061	0.759923	1.07318	1.09679	0.770606	0.32821	0.349347	-0.0217598	0.0165912			0.509222		0.477828	1.78012
AT4G39520.1	AT4G39520.1	30.5	signalling.G-proteins	Symbols: GTP-binding protein-related chr4:18371329-18374000 REVERSE LENGTH=369	cytosol	1.39064			1.3452	1.18633	1.45172	1.23918	0.877668	1.06081	1.39064	1.32775	1.05922	0.270558	0.224996	0.0462664		0.107297		0.325981	0.969413	0.392741
AT2G44100.1,AT2G44100.2	AT2G44100.1	30.5	signalling.G-proteins	Symbols: ATGDI1, AT-GDI1, GDI1 guanosine nucleotide diphosphate dissociation inhibitor 1 chr2:18241804-18244864 FORWARD LENGTH=445	cytosol	1.12827	0.969221	0.973666	1.18443	1.1538		0.658909	1.28532	0.936101	1.02372	1.16911	0.960111	0.0641271	0.196316	-0.132606	0.752898			0.284138		0.0925476	0.123264
AT1G18070.1,AT1G18070.2,AT1G18070.3	AT1G18070.1	30.5	signalling.G-proteins	Symbols: Translation elongation factor EF1A/initiation factor IF2gamma family protein chr1:6214236-6218211 REVERSE LENGTH=532	cytosol	1.07277	1.01452	1.00862	1.02234	1.18549	1.11045	0.964494	0.930058	0.991378	1.03197	1.10609	0.961977	0.0702059	0.139373	-0.0693364	0.0611074	0.0458896	0.222731	0.201399	1.33829	0.101327	1.21391
AT1G07140.1	AT1G07140.1	30.5	signalling.G-proteins	Symbols: SIRANBP Pleckstrin homology (PH) domain superfamily protein chr1:2192360-2193688 REVERSE LENGTH=228	cytosol	0.845376	1.01637	0.961048	0.89566	1.03679	0.867099	0.868801	0.910458	0.877766	0.940932	0.933183	0.885675	0.0605025	0.052239	0.00827003	0.34737	0.42836	0.920272	0.0753821	0.368192	0.0873133	0.459207
AT1G48630.1	AT1G48630.1	30.5	signalling.G-proteins	Symbols: RACK1B_AT receptor for activated C kinase 1B chr1:17981977-17983268 REVERSE LENGTH=326	cytosol	0.994268	1.00355	1.0902	1.01221	1.04793	1.02394	1.13911	1.21845	0.924537	1.02934	1.02803	1.09403	-0.06093	-0.062207	0.00127822	0.524782	0.496837	0.969486	-0.0897747	0.303786	-0.0879306	0.280021
AT2G43790.1	AT2G43790.1	30.6	signalling.MAP kinases	Symbols: ATMPK6, MPK6, MAPK6, ATMAPK6 MAP kinase 6 chr2:18138477-18140693 FORWARD LENGTH=395	cytosol		0.979021		0.865277		1.02098	0.894753	0.866647	0.835471	0.979021	0.943128	0.865624	0.122947	0.0856997	0.0373458				0.123714		0.177599
AT4G09000.1	AT4G09000.1	30.7	signalling.14-3-3 proteins	Symbols: GRF1, GF14 CHI general regulatory factor 1 chr4:5775387-5777157 FORWARD LENGTH=267	cytosol	6.02938	1.19726	1.00148	1.96003	1.19636	1.40899	0.705526	1.23267	0.993225	2.74271	1.52179	0.977141	0.949268	0.435906	0.572596	0.345224	0.117618	0.502831	0.639131	0.929526	1.48896	0.461899
AT1G35160.1	AT1G35160.1	30.7	signalling.14-3-3 proteins	Symbols: GRF4, 14-3-3PHI, GF14 PHI GF14 protein phi chain chr1:12867264-12868514 FORWARD LENGTH=267	cytosol	1.03872	1	0.826073		1.01676	1.04998		0.788558		0.95493	1.03337	0.788558	0.19085	0.268742	-0.0789044				0.390072		0.276178
AT1G78300.1	AT1G78300.1	30.7	signalling.14-3-3 proteins	Symbols: GRF2, 14-3-3OMEGA, GF14 OMEGA general regulatory factor 2 chr1:29461883-29463052 FORWARD LENGTH=259	cytosol	0.992993	1.08035	0.996556	1.02306	1.04547	1	0.914377	0.972054	0.897808	1.0233	1.02284	0.92808	0.0975909	0.0971482	0.000443772	0.0588094	0.0220091	0.989162	0.140266	1.6574	0.140906	1.23055
AT1G22300.1,AT1G22300.2	AT1G22300.1	30.7	signalling.14-3-3 proteins	Symbols: GRF10, 14-3-3EPSILON, GF14 EPSILON general regulatory factor 10 chr1:7879146-7881103 REVERSE LENGTH=254	cytosol	1	0.962842	1.21251	1.05449	1.01745	1.00888	0.928282	0.959592	0.983832	1.05845	1.02694	0.957235	0.100429	0.0702623	0.0302201	0.271503	0.0307908	0.71045	0.101409	1.51158	0.14501	0.566225
AT5G16050.1	AT5G16050.1	30.7	signalling.14-3-3 proteins	Symbols: GRF5, GF14 UPSILON general regulatory factor 5 chr5:5244008-5245402 REVERSE LENGTH=268	cytosol	1.00624	1.02075	1.14342	1.02308	1.1021	1.15871	0.955827	0.9832	1.14653	1.0568	1.09463	1.02852	0.0271289	0.062277	-0.035163	0.720788	0.406593	0.554118	0.0898758	0.39084	0.0391411	0.142192
AT5G38480.1	AT5G38480.1	30.7	signalling.14-3-3 proteins	Symbols: GRF3, RCI1 general regulatory factor 3 chr5:15410277-15411285 FORWARD LENGTH=255	cytosol	1.03404	0.950875	1.0231	1.01873	1.22112	1.00076	1.22658	1.07602		1.00267	1.08021	1.1513	-0.138004	-0.0637211	-0.0744469			0.361429	-0.0919612		-0.199415
AT2G37620.1,AT2G37620.2,AT3G53750.1	AT2G37620.1	31.1	cell.organisation	Symbols: ACT1, AAc1 actin 1 chr2:15779761-15781241 FORWARD LENGTH=377	cytosol					2.10734		0.853357		1.96209		2.10734	1.40772		0.398069					0.582061
AT1G20010.1	AT1G20010.1	31.1	cell.organisation	Symbols: TUB5 tubulin beta-5 chain chr1:6938033-6940481 REVERSE LENGTH=449	cytosol	1.08658	1.00989	0.809209	0.855184	2.79988	0.901456	1.01377	1.2243	0.919553	0.96856	1.51884	1.05254	-0.0831034	0.362684	-0.442453	0.529976	0.510935	0.442289	0.529094	0.291634	-0.119962	0.275743
AT2G19760.1	AT2G19760.1	31.1	cell.organisation	Symbols: PFN1, PRF1 profilin 1 chr2:8517074-8518067 REVERSE LENGTH=131	cytosol	0.97091	1.24805	0.949732	1	1.17083	1.03722	1.06525	0.991887	0.863577	1.05623	1.06935	0.973572	0.0814457	0.093766	-0.0123439	0.504085	0.289471	0.910173	0.135375	0.538394	0.117566	0.297496
AT3G61650.1,AT5G05620.1	AT3G61650.1	31.1	cell.organisation	Symbols: TUBG1 gamma-tubulin chr3:22812601-22815011 REVERSE LENGTH=474	cytosol	1.12642			1				0.937915		1.12642	1	0.937915	0.182627	0.0640737	0.118902				0.0924705		0.264212
AT3G12110.1	AT3G12110.1	31.1	cell.organisation	Symbols: ACT11 actin-11 chr3:3858116-3859609 FORWARD LENGTH=377	cytosol						1.01861	1.00707				1.01861	1.00707		0.0113946					0.0164392
AT2G41740.1	AT2G41740.1	31.1	cell.organisation	Symbols: VLN2, ATVLN2 villin 2 chr2:17410962-17416878 REVERSE LENGTH=976	cytosol	1.04939	1.00775	1.03997	1.14061	1.05657	0.939694	1.16365	0.978769	0.978769	1.03237	1.04563	1.04039	-0.00774173	0.00501512	-0.0127567	0.904658	0.953775	0.834922	0.0072353	0.020554	-0.011169	0.0435156
AT4G29350.1	AT4G29350.1	31.1	cell.organisation	Symbols: PFN2, PRO2, PRF2 profilin 2 chr4:14450135-14451119 FORWARD LENGTH=131	cytosol	1.05309	1.21874	1.00299	0.929321	1	0.90742	0.889741	0.949792	1.03069	1.0916	0.94558	0.956741	0.131681	-0.0117336	0.143359	0.154441	0.83259	0.10859	-0.0169282	0.0795686	0.19025	0.811237
AT4G30160.1,AT4G30160.2	AT4G30160.1	31.1	cell.organisation	Symbols: VLN4, ATVLN4 villin 4 chr4:14754528-14759511 FORWARD LENGTH=974	cytosol	0.786084	0.903496	0.912236	1.01599	0.871772	0.982067	0.981294	1.01281	1.02283	0.867272	0.956609	1.00564	-0.14776	-0.0499781	-0.0979632	0.0313263	0.339916	0.208121	-0.0721181	0.468629	-0.213562	1.50409
AT3G57410.1	AT3G57410.1	31.1	cell.organisation	Symbols: VLN3, ATVLN3 villin 3 chr3:21243615-21249809 REVERSE LENGTH=965	cytosol	1.9398	1.72993	0.810477	0.932898	1.0301	1.24551	0.9699	1.48237	1.06717	1.4934	1.0695	1.17315	0.240202	-0.0924307	0.330796	0.447612	0.600025	0.302973	-0.133444	0.221831	0.348218	0.349098
AT5G09810.1	AT5G09810.1	31.1	cell.organisation	Symbols: ACT7 actin 7 chr5:3052809-3054220 FORWARD LENGTH=377	cytosol	1	0.957473	0.964389	0.951963	0.893555	0.933682	1.02749	1.02156	1.04793	0.973954	0.9264	1.03232	-0.0581878	-0.108157	0.0500475	0.0192915	0.00508231	0.0936043	-0.156189	2.29394	-0.0839709	1.71463
AT2G29550.1	AT2G29550.1	31.1	cell.organisation	Symbols: TUB7 tubulin beta-7 chain chr2:12644258-12645932 REVERSE LENGTH=449	cytosol	1.11808	1.07784	0.900309		0.996814	1.03621	1.14386	1.14578	1.11267	1.03208	1.01651	1.1341	-0.0941996	-0.109355	0.0151941	0.206573			-0.157923		-0.136002	0.684926
AT2G34560.1,AT2G34560.2	AT2G34560.1	31.1	cell.organisation	Symbols: P-loop containing nucleoside triphosphate hydrolases superfamily protein chr2:14560266-14562695 FORWARD LENGTH=384	cytosol	1.13785	1.24069	1.46861	0.254248	0.647899	1.28296	1.08079	0.916204	0.581351	1.28238	0.728368	0.859447	0.39493	-0.165106	0.551053	0.0746306	0.714547	0.153644	-0.238741	0.145969	0.577347	1.12708
AT5G19770.1,AT5G19780.1	AT5G19770.1	31.1	cell.organisation	Symbols: TUA3 tubulin alpha-3 chr5:6682761-6684474 REVERSE LENGTH=450	cytosol	0.971472	1.02191	0.904992	0.782436	0.886434	0.763186		1.32243	0.608551	0.966123	0.810685	0.965488	0.00065775	-0.174311	0.174963			0.0383412	-0.252117		0.000948933
AT4G20890.1	AT4G20890.1	31.1	cell.organisation	Symbols: TUB9 tubulin beta-9 chain chr4:11182218-11183840 FORWARD LENGTH=444	cytosol	1.00801	0.95437	1.02823	0.771302	0.881355	0.900026	1.00464	1.05713	1.08329	0.996868	0.850894	1.04835	-0.0503476	-0.207934	0.158	0.182301	0.0130441	0.0333228	-0.301074	1.88459	-0.0726516	0.739211
AT5G23860.1,AT5G23860.2	AT5G23860.1	31.1	cell.organisation	Symbols: TUB8 tubulin beta 8 chr5:8042962-8044528 FORWARD LENGTH=449	cytosol		0.901168		0.774647	0.814882	0.892612	0.984643	1.05556	1.15961	0.901168	0.82738	1.0666	-0.168143	-0.252612	0.0853757		0.017678		-0.366399	1.75257	-0.243153
AT5G62690.1,AT5G62700.1	AT5G62690.1	31.1	cell.organisation	Symbols: TUB2 tubulin beta chain 2 chr5:25181560-25183501 FORWARD LENGTH=450	cytosol	1	1.0098	0.868195	0.739789	0.847989	0.89089	1.01527	1.16057	1.05125	0.959332	0.826223	1.0757	-0.114362	-0.26234	0.149096	0.139361	0.0164065	0.106334	-0.380669	1.78499	-0.16517	0.855858
AT5G12250.1	AT5G12250.1	31.1	cell.organisation	Symbols: TUB6 beta-6 tubulin chr5:3961317-3962971 REVERSE LENGTH=449	cytosol	0.880634	1.05966	0.750604	0.823582	0.800242	0.835198	1.2009	1.0778	0.982542	0.896966	0.819674	1.08708	-0.191645	-0.280485	0.0900501	0.157943	0.0139637	0.439699	-0.407339	1.855	-0.277336	0.801499
AT5G15970.1	AT5G15970.1	31.1	cell.organisation	Symbols: KIN2, COR6.6 stress-responsive protein (KIN2) / stress-induced protein (KIN2) / cold-responsive protein (COR6.6) / cold-regulated protein (COR6.6) chr5:5211966-5212441 FORWARD LENGTH=66	cytosol	0.925763	1.04918	1.0207	0.558796	0.560607	0.798721	0.951555	0.6539	1	0.998548	0.639375	0.868485	0.139326	-0.303888	0.438571	0.319252	0.163382	0.0150668	-0.441839	0.786795	0.201331	0.495866
AT5G44340.1	AT5G44340.1	31.1	cell.organisation	Symbols: TUB4 tubulin beta chain 4 chr5:17859442-17860994 REVERSE LENGTH=444	cytosol	0.85754	1.03767	0.889622	0.754946	0.774679	0.816561	1.05285	1.23787	0.993768	0.928279	0.782062	1.09483	-0.16465	-0.333284	0.17098	0.144843	0.0144978	0.0664252	-0.485353	1.8387	-0.238078	0.839104
AT1G75780.1	AT1G75780.1	31.1	cell.organisation	Symbols: TUB1 tubulin beta-1 chain chr1:28451378-28453602 REVERSE LENGTH=447	cytosol	0.816198	1.12909	1.00698	0.56796	0.673038	0.715272	1.14877	1.03834	0.723707	0.984089	0.65209	0.970271	0.0141402	-0.392245	0.405822	0.933905	0.0774196	0.0303276	-0.573317	1.11115	0.0204003	0.0296971
AT3G09840.1	AT3G09840.1	31.2	cell.division	Symbols: CDC48, ATCDC48, CDC48A cell division cycle 48 chr3:3019494-3022832 FORWARD LENGTH=809	cytosol	0.928243	0.972432	0.899823	1.12837	1.01276	1.0778	1.02921	0.964058	0.865489	0.9335	1.07298	0.952919	-0.0205887	0.118522	-0.139026	0.728094	0.107991	0.0243422	0.171192	0.966614	-0.0297042	0.137813
AT3G48750.1	AT3G48750.1	31.3	cell.cycle	Symbols: CDKA;1, CDC2AAT, CDK2, CDC2, CDC2A, CDKA1 cell division control 2 chr3:18072238-18074296 FORWARD LENGTH=294	cytosol		0.846691		1.01331	1		0.872506		1.12853	0.846691	1.00666	1.00052	-0.166549	0.00611738	-0.172623				0.00882554		-0.240838
AT2G21390.1	AT2G21390.1	31.4	cell.vesicle transport	Symbols: Coatomer, alpha subunit chr2:9152428-9156577 FORWARD LENGTH=1218	cytosol	1.01523	0.807386	1.15014	1.33539	1.30421	1.30566	0.892045	0.857363	1.0453	0.990919	1.31509	0.93157	0.0617416	0.34141	-0.28115	0.6336	0.00282246	0.0318235	0.497421	2.54937	0.0891026	0.198185
AT4G34450.1	AT4G34450.1	31.4	cell.vesicle transport	Symbols: coatomer gamma-2 subunit, putative / gamma-2 coat protein, putative / gamma-2 COP, putative chr4:16471956-16476795 FORWARD LENGTH=886	cytosol	1.02939	0.880861	1.25559	1.57442	1.43898	1.39968	0.855669	0.980041	1.3105	1.05528	1.47103	1.04874	0.00622072	0.335184	-0.329134	0.971806	0.0441656	0.0264766	0.488173	1.35492	0.00897463	0.0124204
AT1G12360.1	AT1G12360.1	31.4	cell.vesicle transport	Symbols: KEU Sec1/munc18-like (SM) proteins superfamily chr1:4201172-4206144 FORWARD LENGTH=666	cytosol				1.39764	1.20117	0.749974		0.798829			1.11626	0.798829		0.331506					0.482715
AT1G62020.1	AT1G62020.1	31.4	cell.vesicle transport	Symbols: Coatomer, alpha subunit chr1:22919814-22923728 FORWARD LENGTH=1216	cytosol		0.678115		1.10927	1.119	1.27456	0.772079	1.23655	0.958967	0.678115	1.16761	0.989198	-0.373155	0.16544	-0.530409		0.286425		0.239226	0.542989	-0.544729
AT4G08520.1	AT4G08520.1	31.4	cell.vesicle transport	Symbols: SNARE-like superfamily protein chr4:5417887-5420295 FORWARD LENGTH=181	cytosol	1.01537	0.930681		1.21901	1.21713	0.920793	0.931711	0.924015	1.11837	0.973027	1.11898	0.991365	-0.0186712	0.120942	-0.139535		0.339302		0.174696	0.469413	-0.0269376
AT1G52360.1,AT1G52360.2	AT1G52360.1	31.4	cell.vesicle transport	Symbols: Coatomer, beta' subunit chr1:19499282-19505397 FORWARD LENGTH=926	cytosol		0.704097	0.772999	1.27581	1				1.03207	0.738548	1.1379	1.03207	-0.331548	0.097543	-0.425649				0.140837		-0.482778
AT3G09300.1	AT3G09300.1	31.4	cell.vesicle transport	Symbols: ORP3B OSBP(oxysterol binding protein)-related protein 3B chr3:2858068-2860462 FORWARD LENGTH=458	cytosol	1	1.03844		0.897021		1.01878	1.15339	1.12763	0.74147	1.01922	0.9579	1.0075	0.0115667	-0.0504707	0.0620284				-0.0728293		0.0166875
AT5G13850.1	AT5G13850.1	31.99	cell.unspecified	Symbols: NACA3 nascent polypeptide-associated complex subunit alpha-like protein 3 chr5:4471361-4472676 FORWARD LENGTH=204	cytosol	0.903985	0.882528	1.10273	0.955319	0.965741	1.03122	0.769162	0.886393	0.966373	0.963081	0.984094	0.873976	0.0970084	0.11853	-0.0215832	0.380653	0.150361	0.790572	0.171203	0.822864	0.140064	0.419471
AT1G07750.1	AT1G07750.1	33.1	development.storage proteins	Symbols: RmlC-like cupins superfamily protein chr1:2404300-2405863 REVERSE LENGTH=356	cytosol	0.987523	1	1.23107	1.0194	1.07997	1.0053	0.944583	0.826495	0.980271	1.07287	1.03489	0.917116	0.156533	0.120668	0.0360356	0.165055	0.0854127	0.668944	0.174299	1.06848	0.226293	0.78237
AT5G44020.1	AT5G44020.1	33.1	development.storage proteins	Symbols: HAD superfamily, subfamily IIIB acid phosphatase chr5:17712433-17714046 FORWARD LENGTH=272	cytosol	0.876641	0.960979	1.78794	1.1938	1.20364	1.10035	1.25759	1	1.61176	1.20852	1.16593	1.28978	-0.0650548	-0.100868	0.0358725	0.823122	0.530017	0.89131	-0.145646	0.27571	-0.0938874	0.084536
AT2G44060.1,AT2G44060.2	AT2G44060.1	33.2	development.late embryogenesis abundant	Symbols: Late embryogenesis abundant protein, group 2 chr2:18226922-18227988 FORWARD LENGTH=325	cytosol	0.95568	1.02976	0.947244	0.93479	0.953664	1.02708	1.01245	0.936821	0.894468	0.977561	0.971845	0.947912	0.0307965	0.0249332	0.00586442	0.531422	0.619472	0.889054	0.0359729	0.207978	0.0444335	0.27456
AT2G46140.1	AT2G46140.1	33.2	development.late embryogenesis abundant	Symbols: Late embryogenesis abundant protein chr2:18959163-18960362 FORWARD LENGTH=166	cytosol		1.04323				0.667986			0.792171	1.04323	0.667986	0.792171	0.273572	-0.170098	0.438568				-0.245994		0.39717
AT3G18060.1	AT3G18060.1	33.99	development.unspecified	Symbols: transducin family protein / WD-40 repeat family protein chr3:6183880-6186788 FORWARD LENGTH=609	cytosol	1.02501	0.993533	0.964461	1.10676	1.17584	1.15759	1.00647	0.906567	0.86091	0.994333	1.14673	0.924648	0.0726275	0.21443	-0.142357	0.207546	0.00961321	0.00489725	0.310551	2.01713	0.104825	0.682886
AT1G18080.1	AT1G18080.1	33.99	development.unspecified	Symbols: ATARCA, RACK1A_AT, RACK1A Transducin/WD40 repeat-like superfamily protein chr1:6222325-6223901 FORWARD LENGTH=327	cytosol	1.05785	0.941966	1.08267	1.26084	1.19788	1.17471	1.18051	1.031	1.11852	1.0275	1.21114	1.11001	-0.0772068	0.0871394	-0.16407	0.249684	0.115408	0.0219216	0.125795	0.937765	-0.111441	0.60261
AT3G03270.2	AT3G03270.2	33.99	development.unspecified	Symbols: Adenine nucleotide alpha hydrolases-like superfamily protein chr3:762136-763075 REVERSE LENGTH=159	cytosol	0.90125	0.97244			1			0.844129	1.09327	0.936845	1	0.9687	-0.0334341	0.0317975	-0.0652143				0.0458779		-0.0482397
AT3G16640.1	AT3G16640.1	33.99	development.unspecified	Symbols: TCTP translationally controlled tumor protein chr3:5669709-5670729 REVERSE LENGTH=168	cytosol	0.955931	1.09698	1.01092	0.832492	1.00076	1.07293	1.0345	0.956272	0.967197	1.02128	0.968726	0.985989	0.0351598	-0.0176632	0.0528149	0.501189	0.829944	0.557457	-0.0254833	0.0809512	0.0507301	0.299999
AT4G24220.1,AT4G24220.2	AT4G24220.1	33.99	development.unspecified	Symbols: VEP1, AWI31 NAD(P)-binding Rossmann-fold superfamily protein chr4:12565219-12566474 FORWARD LENGTH=388	cytosol		1.76546	1	1.01514	0.798048	1.18411	1.2468		0.8672	1.38273	0.9991	1.057	0.26702	-0.0563198	0.322129				-0.0812738		0.387542
AT2G17840.1	AT2G17840.1	33.99	development.unspecified	Symbols: ERD7 Senescence/dehydration-associated protein-related chr2:7755923-7757798 REVERSE LENGTH=452	cytosol	1.00405	1.00351	0.796253	0.94923	1.06671	0.899321	1.06355	0.943957	1.18678	0.934606	0.971753	1.06476	-0.130198	-0.0913419	-0.0389716	0.256823	0.339724	0.685098	-0.13187	0.468874	-0.188101	0.590366
AT5G02270.1,AT5G02270.2	AT5G02270.1	34.16	transport.ABC transporters and multidrug resistance systems	Symbols: ATNAP9, NAP9 non-intrinsic ABC protein 9 chr5:467269-469041 REVERSE LENGTH=328	cytosol	0.898644		1				0.803595			0.949322		0.803595	0.166268								0.240429
AT5G44110.1,AT5G44110.2	AT5G44110.1	34.16	transport.ABC transporters and multidrug resistance systems	Symbols: ATPOP1, ATNAP2, POP1 P-loop containing nucleoside triphosphate hydrolases superfamily protein chr5:17754222-17755672 REVERSE LENGTH=282	cytosol		1.01743		1.0507	0.981976	1.15404	0.982574	1.16226	0.902464	1.01743	1.06224	1.01577	0.00163192	0.0447264	-0.0430952		0.638814		0.0645373	0.194626	0.00235436
AT4G18930.1	AT4G18930.1	35.1	not assigned.no ontology	Symbols: RNA ligase/cyclic nucleotide phosphodiesterase family protein chr4:10370797-10371885 FORWARD LENGTH=181	cytosol		1.0355	0.845863				1.26306			0.940683		1.26306	-0.292575								-0.425147
AT5G05640.1	AT5G05640.1	35.1	not assigned.no ontology	Symbols: nucleoprotein-related chr5:1684606-1685577 FORWARD LENGTH=323	cytosol			1				0.954343			1		0.954343	0.0467241								0.0674208
AT4G15400.1	AT4G15400.1	35.1	not assigned.no ontology	Symbols: HXXXD-type acyl-transferase family protein chr4:8812121-8813428 REVERSE LENGTH=435	cytosol	1.08837			1.37451	0.910817	1.2343	0.770849	0.57001	0.626628	1.08837	1.17321	0.655829	0.495978	0.565742	-0.0750272		0.025937		0.839072	1.58608	0.730779
AT3G12050.1,AT3G12050.2	AT3G12050.1	35.1	not assigned.no ontology	Symbols: Aha1 domain-containing protein chr3:3839289-3841303 FORWARD LENGTH=360	cytosol	0.99023				1.11062				0.832027	0.99023	1.11062	0.832027	0.173634	0.286814	-0.114608				0.416658		0.251132
AT2G26590.1,AT2G26590.2,AT2G26590.3	AT2G26590.1	35.1	not assigned.no ontology	Symbols: RPN13 regulatory particle non-ATPase 13 chr2:11311182-11314717 REVERSE LENGTH=300	cytosol	0.75019	0.842246		1.08114	1.21368				0.966543	0.796218	1.14741	0.966543	-0.193248	0.171116	-0.361377				0.247474		-0.279671
AT1G05350.1	AT1G05350.1	35.1	not assigned.no ontology	Symbols: NAD(P)-binding Rossmann-fold superfamily protein chr1:1560891-1564005 REVERSE LENGTH=431	cytosol	1.01253			1.26539	1.07829	0.983588	0.931278	1.08546	0.948397	1.01253	1.10909	0.988378	0.0241434	0.115102	-0.0910215		0.277445		0.16624	0.556823	0.0348332
AT5G45510.1,AT5G45510.2	AT5G45510.1	35.1	not assigned.no ontology	Symbols: Leucine-rich repeat (LRR) family protein chr5:18444798-18449071 FORWARD LENGTH=1222	cytosol	0.155922	0.861985	0.655316	1.05121	1.2396	1.54992			1.16171	0.557741	1.28024	1.16171	-0.702516	0.0970775	-0.786189			0.0472241	0.140163		-1.05859
AT4G15390.1	AT4G15390.1	35.1	not assigned.no ontology	Symbols: HXXXD-type acyl-transferase family protein chr4:8792941-8794281 REVERSE LENGTH=446	cytosol	0.959686	1	1.04558	0.838849	0.868589	0.883878	0.893525	0.781566	0.727314	1.00175	0.863772	0.800802	0.222965	0.0756595	0.147929	0.0215301	0.281992	0.00799678	0.109206	0.549764	0.323013	1.66695
AT1G66680.1	AT1G66680.1	35.1	not assigned.no ontology	Symbols: AR401 S-adenosyl-L-methionine-dependent methyltransferases superfamily protein chr1:24866352-24868888 REVERSE LENGTH=358	cytosol	1.03861	0.933015	1.02514	0.888059	1.09018	1.09352		0.960831	0.948222	0.99892	1.02392	0.954527	0.0454515	0.0701504	-0.0247186			0.757492	0.101247		0.065584
AT3G07720.1	AT3G07720.1	35.1	not assigned.no ontology	Symbols: Galactose oxidase/kelch repeat superfamily protein chr3:2465439-2467033 FORWARD LENGTH=329	cytosol	1.55683	0.76516	0.804603	1.26669	1	1.03116		1.14697		1.0422	1.09928	1.14697	-0.0957214	-0.0424644	-0.0533111			0.843454	-0.0612724		-0.138202
AT3G06610.1	AT3G06610.1	35.1	not assigned.no ontology	Symbols: DNA-binding enhancer protein-related chr3:2060837-2061845 FORWARD LENGTH=115	cytosol	0.987241	1.28976	1.01485	0.885427	0.941706	0.830275	1.08465	0.911696	0.910333	1.09728	0.885803	0.968892	0.12428	-0.0895985	0.213284	0.317757	0.277866	0.106291	-0.12935	0.556164	0.179529	0.497905
AT5G16730.1	AT5G16730.1	35.1	not assigned.no ontology	Symbols: Plant protein of unknown function (DUF827) chr5:5497890-5500775 FORWARD LENGTH=853	cytosol	0.838151	1.07659	0.709325		0.721476		0.923415	1.12331	0.767395	0.874687	0.721476	0.938041	-0.0698991	-0.260998	0.191975	0.69246			-0.3787		-0.100884	0.159605
AT5G48480.1	AT5G48480.1	35.2	not assigned.unknown	Symbols: Lactoylglutathione lyase / glyoxalase I family protein chr5:19644814-19645658 FORWARD LENGTH=166	cytosol	0.907095	0.903713			1.78702	1.7491		1.01841		0.905404	1.76806	1.01841	-0.117484	0.538062	-0.645347				0.795845		-0.169689
AT3G60450.1	AT3G60450.1	35.2	not assigned.unknown	Symbols: Phosphoglycerate mutase family protein chr3:22340982-22342187 FORWARD LENGTH=274	cytosol	0.853604	0.95133	0.983665	1.11684	1.25085	1.03638	0.824409	0.92132	0.691247	0.929533	1.13469	0.812325	0.134579	0.33114	-0.198776	0.204062	0.0243259	0.0497534	0.482173	1.61393	0.19445	0.690239
AT2G25670.1,AT2G25670.2	AT2G25670.1	35.2	not assigned.unknown	Symbols: BEST Arabidopsis thaliana protein match is: copper ion binding (TAIR:AT4G32610.1); Has 43784 Blast hits to 26928 proteins in 1799 species: Archae - 86; Bacteria - 6347; Metazoa - 15971; Fungi - 5398; Plants - 1931; Viruses - 259; Other Eukaryotes - 13792 (source: NCBI BLink). chr2:10929062-10930619 REVERSE LENGTH=318	cytosol	0.551549				1.21069	0.92352			0.801497	0.551549	1.06711	0.801497	-0.36946	0.284286	-0.637019				0.412934		-0.539209
AT2G25280.1	AT2G25280.1	35.2	not assigned.unknown	Symbols: CONTAINS InterPro DOMAIN/s: UPF0103/Mediator of ErbB2-driven cell motility (Memo), related (InterPro:IPR002737); Has 1074 Blast hits to 1072 proteins in 474 species: Archae - 213; Bacteria - 366; Metazoa - 159; Fungi - 135; Plants - 54; Viruses - 0; Other Eukaryotes - 147 (source: NCBI BLink). chr2:10762639-10764631 REVERSE LENGTH=291	cytosol				1.08775		1.27881	1		0.806446		1.18328	0.903223		0.268448					0.389639
AT5G25754.1,AT5G25757.1	AT5G25754.1	35.2	not assigned.unknown	Symbols: RNA polymerase I-associated factor PAF67 chr5:8953564-8955511 FORWARD LENGTH=514	cytosol	1.01279	0.889269	1.17074	1.22184	1.39809	1.28436	0.916518	1.045	1.17716	1.02427	1.30143	1.04623	-0.0212105	0.217412	-0.238348	0.85269	0.0489423	0.0452594	0.314904	1.31032	-0.0306014	0.0692089
AT1G27030.1	AT1G27030.1	35.2	not assigned.unknown	Symbols: unknown protein; BEST Arabidopsis thaliana protein match is: unknown protein (TAIR:AT1G27020.1); Has 504 Blast hits to 502 proteins in 169 species: Archae - 0; Bacteria - 299; Metazoa - 0; Fungi - 0; Plants - 67; Viruses - 0; Other Eukaryotes - 138 (source: NCBI BLink). chr1:9381842-9383712 FORWARD LENGTH=310	cytosol						0.972999		0.952733	0.835605		0.972999	0.894169		0.0844381					0.121891
AT1G30580.1	AT1G30580.1	35.2	not assigned.unknown	Symbols: GTP binding chr1:10831953-10835454 REVERSE LENGTH=394	cytosol	1.03178	1	1.05118	1.04727	1.06273	1.14453	1.03371	1.02082	1.00008	1.02765	1.08484	1.0182	0.00923738	0.0633725	-0.054143	0.624532	0.103596	0.164551	0.0914578	0.984656	0.0133268	0.204445
AT5G40510.1	AT5G40510.1	35.2	not assigned.unknown	Symbols: Sucrase/ferredoxin-like family protein chr5:16229277-16230798 FORWARD LENGTH=333	cytosol	1.08362	0.886302	1.06167	0.963277	1.31902	1.26897			1.15969	1.01053	1.18375	1.15969	-0.137458	0.0205394	-0.157886			0.245877	0.0296331		-0.198623
AT5G06450.1	AT5G06450.1	35.2	not assigned.unknown	Symbols: Polynucleotidyl transferase, ribonuclease H-like superfamily protein chr5:1967869-1968489 REVERSE LENGTH=206	cytosol	0.892074	0.779196			1.02942	1.01697	1.10332		0.960844	0.835635	1.02319	1.03208	-0.210362	-0.00865307	-0.201801				-0.0124838		-0.304615
AT3G04780.1	AT3G04780.1	35.2	not assigned.unknown	Symbols: Protein of unknown function (DUF1000) chr3:1311447-1313013 REVERSE LENGTH=176	cytosol	1.01421	1.00286		0.973767		0.869692			1	1.00854	0.92173	1	0.00849957	-0.0814581	0.0899421				-0.117584		0.0122624
AT1G29250.1	AT1G29250.1	35.2	not assigned.unknown	Symbols: Alba DNA/RNA-binding protein chr1:10223461-10224592 REVERSE LENGTH=130	cytosol	0.943321	1.07414	1.18427	0.9254	1.00769	0.921858	1.06325	1.12319	0.915274	1.06724	0.95165	1.03391	0.0317345	-0.0828536	0.114513	0.738367	0.292118	0.198468	-0.119601	0.534442	0.0457871	0.131728
AT2G34160.1	AT2G34160.1	35.2	not assigned.unknown	Symbols: Alba DNA/RNA-binding protein chr2:14426283-14427220 FORWARD LENGTH=130	cytosol			1.39673	0.952065	0.796607		1.04793		0.885295	1.39673	0.874336	0.966615	0.363992	-0.100251	0.460046				-0.144752		0.531046
AT3G59370.1	AT3G59370.1	35.2	not assigned.unknown	Symbols: Vacuolar calcium-binding protein-related chr3:21942060-21942532 REVERSE LENGTH=95	cytosol	1.06548	1.28611	1.19116	0.767307	0.759732	0.785213		1.00973	0.809855	1.18092	0.770751	0.909792	0.259363	-0.165472	0.420325			0.00310577	-0.239272		0.376301
AT1G22270.1	AT1G22270.1	35.2	not assigned.unknown	Symbols: Trm112p-like protein chr1:7865548-7865922 FORWARD LENGTH=124	cytosol		0.835309		0.963845	0.849051	0.972125	1.12392		1.14613	0.835309	0.928341	1.13503	-0.304232	-0.20034	-0.105499				-0.290002		-0.442346
AT4G24130.1	AT4G24130.1	35.2	not assigned.unknown	Symbols: Protein of unknown function, DUF538 chr4:12527861-12528423 FORWARD LENGTH=157	cytosol	0.8736	0.938622		0.837568	0.830154	0.891839	1.1589	0.795557	1.2219	0.906111	0.853187	1.05879	-0.155402	-0.215065	0.0601649		0.200495		-0.311477	0.697897	-0.224651
AT1G24050.1	AT1G24050.1	35.2	not assigned.unknown	Symbols: RNA-processing, Lsm domain chr1:8507057-8508439 FORWARD LENGTH=188	cytosol		0.99439	1.27792	0.90209	0.868922	0.942795	1.1722	1.21796	0.990184	1.13615	0.904602	1.12678	0.00828431	-0.218745	0.226927		0.0379113		-0.31685	1.42123	0.0119518
AT1G64980.1	AT1G64980.1	35.2	not assigned.unknown	Symbols: Nucleotide-diphospho-sugar transferases superfamily protein chr1:24137840-24138619 REVERSE LENGTH=259	cytosol				0.704934			0.964644				0.704934	0.964644		-0.311108					-0.452507
AT2G03680.1,AT2G03680.2	AT2G03680.1	35.2	not assigned.unknown	Symbols: SPR1, SKU6 spiral1 chr2:1121398-1121850 FORWARD LENGTH=119	cytosol	0.879783	1.01294	0.896636		0.65878	0.741308	1.35731		0.888912	0.929787	0.700044	1.12311	-0.188341	-0.464103	0.281923				-0.681981		-0.272526
AT1G78570.1	AT1G78570.1	10.1.10	cell wall.precursor synthesis.UDP-glucose 4,6-dehydratase	Symbols: RHM1, ROL1, ATRHM1 rhamnose biosynthesis 1 chr1:29550110-29552207 FORWARD LENGTH=669	cytosol	0.991052	1.25125	1.03	0.932449	1.08014	1.14177	1.03581	1.04834	0.922819	1.09077	1.05145	1.00232	0.0845133	0.047844	0.0367063	0.382921	0.542144	0.719753	0.0690375	0.265885	0.122	0.416891
AT1G63000.1	AT1G63000.1	10.1.11	cell wall.precursor synthesis.UER	Symbols: NRS/ER, UER1 nucleotide-rhamnose synthase/epimerase-reductase chr1:23342510-23343859 FORWARD LENGTH=301	cytosol	0.927238	1.23834	0.969178	0.956436	1.06194	1.01555	1.22475	0.990636	1.02042	1.04492	1.01131	1.0786	-0.0317213	-0.0643944	0.0326898	0.796367	0.445844	0.75862	-0.0929336	0.350818	-0.0457679	0.0988868
AT1G79500.1,AT1G79500.2,AT1G79500.3,AT1G79500.4	AT1G79500.1	10.1.12.2	cell wall.precursor synthesis.KDO pathway.KDO-8-Phosphate Synthase	Symbols: AtkdsA1 Aldolase-type TIM barrel family protein chr1:29903604-29905989 FORWARD LENGTH=290	cytosol	1.00031	0.999691		0.968141	0.940258		1.16097		0.901171	1	0.954199	1.03107	-0.0305928	-0.0774393	0.0468743				-0.111777		-0.0441395
AT1G08200.1	AT1G08200.1	10.1.3	cell wall.precursor synthesis.AXS	Symbols: AXS2 UDP-D-apiose/UDP-D-xylose synthase 2 chr1:2574259-2576609 REVERSE LENGTH=389	cytosol	1.0068	1.0848	1.31117		1.00549		1.27766	0.957005	0.929009	1.13426	1.00549	1.05456	0.0728234	-0.0476395	0.120358	0.610291			-0.0687422		0.105108	0.214463
AT2G27860.1	AT2G27860.1	10.1.3	cell wall.precursor synthesis.AXS	Symbols: AXS1 UDP-D-apiose/UDP-D-xylose synthase 1 chr2:11864684-11866843 REVERSE LENGTH=389	cytosol	1.14211	1.09848	0.988509	1.0369	0.92482	0.909788	1.03065	1.01149	1.39962	1.07637	0.95717	1.14725	-0.06376	-0.180653	0.11723	0.625581	0.224771	0.121483	-0.261339	0.64826	-0.0920174	0.203717
AT3G46440.1,AT3G46440.2	AT3G46440.1	10.1.5	cell wall.precursor synthesis.UXS	Symbols: UXS5 UDP-XYL synthase 5 chr3:17089268-17091611 REVERSE LENGTH=341	cytosol	2.65732			1.17082		0.923079	0.823459	0.942369		2.65732	1.04695	0.882914	1.00242	0.169998	0.869467				0.245849		1.58963
AT5G59290.1,AT5G59290.2	AT5G59290.1	10.1.5	cell wall.precursor synthesis.UXS	Symbols: UXS3, ATUXS3 UDP-glucuronic acid decarboxylase 3 chr5:23915814-23917953 REVERSE LENGTH=342	cytosol	0.977971	1.13761	0.914423	0.820451	1.02954			1.24544		1.01	0.924996	1.24544	-0.208777	-0.295284	0.087861				-0.429141		-0.302303
AT5G66280.1	AT5G66280.1	10.1.7	cell wall.precursor synthesis.GMD	Symbols: GMD1 GDP-D-mannose 4,6-dehydratase 1 chr5:26476434-26477519 FORWARD LENGTH=361	cytosol	0.87725	0.973317		1.12123	1.00412	1.21718	0.973657	0.965494	0.867828	0.925283	1.11418	0.935659	-0.0111512	0.174176	-0.185238		0.0641822		0.251921	1.19259	-0.016088
AT3G51160.1	AT3G51160.1	10.1.7	cell wall.precursor synthesis.GMD	Symbols: MUR1, MUR_1, GMD2 NAD(P)-binding Rossmann-fold superfamily protein chr3:19007232-19008353 REVERSE LENGTH=373	cytosol	0.95631	0.958978	1.18093	0.983003	0.943567	1.02878	0.995579	0.884182	0.841989	1.03207	0.985117	0.90725	0.128727	0.0822959	0.0465541	0.226437	0.208705	0.581494	0.118795	0.680467	0.18597	0.645052
AT3G02230.1	AT3G02230.1	10.5.5	cell wall.cell wall proteins.RGP	Symbols: RGP1, ATRGP1 reversibly glycosylated polypeptide 1 chr3:415463-417304 FORWARD LENGTH=357	cytosol	0.955149	1	1.03	1.01785	1.06808	1.16206	0.978041	0.960814	0.81365	0.995049	1.08267	0.917502	0.0810932	0.165151	-0.0843402	0.241937	0.0696777	0.139046	0.238806	1.15691	0.117057	0.616297
AT1G31812.1	AT1G31812.1	11.1.13	lipid metabolism.FA synthesis and FA elongation.acyl-CoA binding protein	Symbols: ACBP6, ACBP acyl-CoA-binding protein 6 chr1:11411132-11412099 REVERSE LENGTH=92	cytosol	0.886788	1.14352	1.06188	0.786625	0.753184	0.807126	0.978881	0.786387	0.84073	1.03073	0.782312	0.868666	0.170646	-0.10461	0.274033	0.163095	0.219772	0.0325338	-0.151058	0.658028	0.246791	0.787559
AT1G80460.1,AT1G80460.2	AT1G80460.1	11.5.1	lipid metabolism.glyceral metabolism.glycerol kinase	Symbols: NHO1, GLI1 Actin-like ATPase superfamily protein chr1:30246960-30249055 REVERSE LENGTH=522	cytosol	1.1664	0.828642	1.31302	1.13946	1	1.02115	0.733356	0.8092	0.913338	1.10269	1.05354	0.818631	0.295687	0.250945	0.0455877	0.136184	0.0257766	0.759344	0.363955	1.58877	0.429736	0.865874
AT3G15730.1	AT3G15730.1	11.9.3.1	lipid metabolism.lipid degradation.lysophospholipases.phospholipase D	Symbols: PLDALPHA1, PLD phospholipase D alpha 1 chr3:5330835-5333474 FORWARD LENGTH=810	cytosol	1.02968	0.870323	0.960971	1.07875	1.09445	1.16476	0.764376	0.846662	1.04893	0.953659	1.11266	0.886655	0.0728179	0.226078	-0.153894	0.524941	0.0632142	0.0403624	0.327562	1.19919	0.105101	0.27989
AT1G47480.1	AT1G47480.1	11.9.3.2	lipid metabolism.lipid degradation.lysophospholipases.carboxylesterase	Symbols: alpha/beta-Hydrolases superfamily protein chr1:17417623-17419296 FORWARD LENGTH=314	cytosol	1.15229	1.01441		0.545861	0.714415		1.0013	0.688245	1	1.08335	0.630138	0.896516	0.188736	-0.348969	0.528995				-0.50866		0.273101
AT1G77760.1	AT1G77760.1	12.1.1	N-metabolism.nitrate metabolism.NR	Symbols: NIA1, GNR1, NR1 nitrate reductase 1 chr1:29236005-29239367 REVERSE LENGTH=917	cytosol		1.12956	0.722642	0.838508		0.901617	0.773545	0.668908		0.926102	0.870062	0.721226	0.248737	0.187063	0.0623995				0.270667		0.360719
AT5G37600.1	AT5G37600.1	12.2.2	N-metabolism.ammonia metabolism.glutamine synthetase	Symbols: ATGSR1, GLN1;1, GSR 1, ATGLN1;1 glutamine synthase clone R1 chr5:14933574-14935656 REVERSE LENGTH=356	cytosol	0.841691	1.14227	1.0079	0.899375	1.15898	0.988931	0.744752	0.710217	0.521869	0.997287	1.01576	0.658946	0.408567	0.426125	-0.0183563	0.0382509	0.0256577	0.880719	0.624332	1.59078	0.597849	1.41736
AT3G53180.1	AT3G53180.1	12.2.2	N-metabolism.ammonia metabolism.glutamine synthetase	Symbols: glutamate-ammonia ligases;catalytics;glutamate-ammonia ligases chr3:19707068-19711188 FORWARD LENGTH=852	cytosol	0.928167	0.977418	0.630446	1.25322	1.23205	1.26571	1.02787	0.850376	1.11664	0.845344	1.25033	0.998295	-0.165923	0.224166	-0.386495	0.316417	0.0330627	0.0204522	0.324767	1.48066	-0.239928	0.49974
AT3G17820.1	AT3G17820.1	12.2.2	N-metabolism.ammonia metabolism.glutamine synthetase	Symbols: ATGSKB6, GLN1.3, GLN1;3 glutamine synthetase 1.3 chr3:6097503-6099408 FORWARD LENGTH=354	cytosol	0.848056	1.34852		0.861833	1.05826	0.642047	1.35111	0.878747	0.816439	1.09829	0.854047	1.01543	0.0783998	-0.172651	0.250204		0.479616		-0.249704	0.319106	0.113165
AT5G17330.1	AT5G17330.1	13.1.1.1.1	amino acid metabolism.synthesis.central amino acid metabolism.GABA.Glutamate decarboxylase	Symbols: GAD, GAD1 glutamate decarboxylase chr5:5711141-5714839 FORWARD LENGTH=502	cytosol	1.05191	0.945995	1.1581	1.25398	1.19543	1.38742	0.828463	0.820065	0.8928	1.052	1.27894	0.847109	0.215777	0.406231	-0.194721	0.0350832	0.00213773	0.0531476	0.594333	2.67005	0.312517	1.4549
AT1G65960.2	AT1G65960.2	13.1.1.1.1	amino acid metabolism.synthesis.central amino acid metabolism.GABA.Glutamate decarboxylase	Symbols: GAD2 glutamate decarboxylase 2 chr1:24552094-24557253 FORWARD LENGTH=494	cytosol	1.16613	0.926919	0.91866	0.816196	0.806088	1.02066	0.918305	0.880173	1.12652	1.0039	0.88098	0.975	0.0292129	-0.101316	0.130432	0.808351	0.415729	0.31506	-0.146293	0.38119	0.0421484	0.0923999
AT5G19550.1	AT5G19550.1	13.1.1.2.1	amino acid metabolism.synthesis.central amino acid metabolism.aspartate.aspartate aminotransferase	Symbols: ASP2, AAT2 aspartate aminotransferase 2 chr5:6598201-6601597 FORWARD LENGTH=405	cytosol	0.963102	0.899528	1.06805	1.16604	1.093	1.03568	0.981584	0.798814	0.8337	0.976893	1.09824	0.871366	0.114191	0.230378	-0.116957	0.229667	0.0283247	0.121693	0.333847	1.54783	0.164922	0.638902
AT5G17920.1,AT5G17920.2	AT5G17920.1	13.1.3.4	amino acid metabolism.synthesis.aspartate family.methionine	Symbols: ATCIMS, ATMETS, ATMS1 Cobalamin-independent synthase family protein chr5:5935771-5939195 FORWARD LENGTH=765	cytosol	1.04824	1	1.03456	0.986071	1.03133	1.07164	1.0537	1.08617	1.03701	1.0276	1.02968	1.05896	-0.0300599	-0.0280395	-0.00202083	0.198246	0.364089	0.945513	-0.0404551	0.438793	-0.0433705	0.702796
AT2G36880.1,AT2G36880.2	AT2G36880.1	13.1.3.4	amino acid metabolism.synthesis.aspartate family.methionine	Symbols: MAT3 methionine adenosyltransferase 3 chr2:15479721-15480893 REVERSE LENGTH=390	cytosol	1.0786	1.07482	1.03793	0.93522	0.952064	0.975511	1.10369	1.14425	1.0341	1.06378	0.954265	1.09401	-0.0280181	-0.136454	0.108539	0.43263	0.015053	0.00329634	-0.197167	1.82238	-0.0404242	0.363883
AT4G38800.1	AT4G38800.1	13.1.3.4	amino acid metabolism.synthesis.aspartate family.methionine	Symbols: ATMTN1, ATMTAN1, MTN1, MTAN1 methylthioadenosine nucleosidase 1 chr4:18113355-18114996 REVERSE LENGTH=267	cytosol	1.03664	1.40223		0.889951	0.928243	0.851657	1.07781	1.08518	0.93538	1.21944	0.889951	1.03279	0.165742	-0.14858	0.312399		0.0559003		-0.214751	1.25259	0.239665
AT1G02500.1,AT1G02500.2	AT1G02500.1	13.1.3.4.11	amino acid metabolism.synthesis.aspartate family.methionine.S-adenosylmethionine synthetase	Symbols: SAM1, SAM-1, MAT1, AtSAM1 S-adenosylmethionine synthetase 1 chr1:519037-520218 FORWARD LENGTH=393	cytosol	0.907426	1.15416	0.868402	0.879844	0.895917	0.963127	1.04564	1.09191	0.828208	0.976663	0.912963	0.988586	-0.0121334	-0.0795386	0.0674215	0.926176	0.424917	0.531115	-0.114811	0.371696	-0.017505	0.0333064
AT5G49810.1	AT5G49810.1	13.1.3.4.13	amino acid metabolism.synthesis.aspartate family.methionine.methionine S-methyltransferase	Symbols: MMT methionine S-methyltransferase chr5:20239418-20246046 FORWARD LENGTH=1071	cytosol	1.15967	0.952011	1.1846	1.37607	1.36804	1.35438	0.909184	1.05806	0.914792	1.09876	1.36616	0.960678	0.134097	0.348527	-0.216965	0.193186	0.0011754	0.022484	0.508004	2.92981	0.193752	0.714023
AT2G43910.1	AT2G43910.1	13.1.3.4.13	amino acid metabolism.synthesis.aspartate family.methionine.methionine S-methyltransferase	Symbols: ATHOL1, HOL1 HARMLESS TO OZONE LAYER 1 chr2:18184658-18186951 REVERSE LENGTH=227	cytosol	0.916285	0.952223		0.68069	0.952977		0.905949	0.972616	0.856544	0.934254	0.816833	0.911703	0.0244326	-0.109769	0.134111				-0.158522		0.0352506
AT3G03780.1,AT3G03780.2,AT3G03780.3	AT3G03780.1	13.1.3.4.3	amino acid metabolism.synthesis.aspartate family.methionine.methionine synthase	Symbols: ATMS2, MS2 methionine synthase 2 chr3:957602-960740 FORWARD LENGTH=765	cytosol	1.08514	0.888423	0.965961	0.898744	0.919378	1.05811	0.993457	1.03652	1.12052	0.979843	0.958745	1.05017	-0.0692835	-0.091015	0.0217658	0.361376	0.216867	0.795097	-0.131398	0.663807	-0.099995	0.44204
AT3G19710.1	AT3G19710.1	13.1.4.1.4	amino acid metabolism.synthesis.branched chain group.common.branched-chain amino acid aminotransferase	Symbols: BCAT4 branched-chain aminotransferase4 chr3:6847202-6849429 REVERSE LENGTH=354	cytosol	0.887863	0.897027	0.917169	0.756064	0.775371	0.766962	1.37029	1.24454	1.48533	0.900686	0.766132	1.36672	-0.41107	-0.563176	0.16145	0.00265358	0.00100028	0.000198442	-0.835049	2.99988	-0.601618	2.57617
AT4G14880.1,AT4G14880.2,AT4G14880.3,AT4G14880.4	AT4G14880.1	13.1.5.3.1	amino acid metabolism.synthesis.serine-glycine-cysteine group.cysteine.OASTL	Symbols: OASA1, OLD3, CYTACS1 O-acetylserine (thiol) lyase (OAS-TL) isoform A1 chr4:8518209-8520050 REVERSE LENGTH=322	cytosol	1.0018	1.02955	1.05408	0.937218	0.943886	0.902526	0.866727	0.798672	0.909838	1.02848	0.927877	0.858412	0.180261	0.0777751	0.102847	0.00888851	0.116681	0.00708794	0.112262	0.932998	0.26077	2.05117
AT1G80360.1	AT1G80360.1	13.1.6.2	amino acid metabolism.synthesis.aromatic aa.phenylalanine and tyrosine	Symbols: Pyridoxal phosphate (PLP)-dependent transferases superfamily protein chr1:30208736-30210643 REVERSE LENGTH=394	cytosol			0.96292						1.34137	0.96292		1.34137	-0.328476								-0.478222
AT2G34470.1,AT2G34470.2	AT2G34470.1	13.2.2.3	amino acid metabolism.degradation.glutamate family.arginine	Symbols: UREG, PSKF109 urease accessory protein G chr2:14530900-14532411 REVERSE LENGTH=275	cytosol	0.876385	1.11676	0.990443		0.859361		0.912933			0.99453	0.859361	0.912933	0.0855557	-0.0604545	0.145822				-0.0872441		0.123506
AT3G23810.1	AT3G23810.1	13.2.3.4	amino acid metabolism.degradation.aspartate family.methionine	Symbols: SAHH2, ATSAHH2 S-adenosyl-l-homocysteine (SAH) hydrolase 2 chr3:8588013-8589671 REVERSE LENGTH=485	cytosol	1.03409	0.980753	1.00656	0.783623	0.993436	1.00979	1.14461	1.27632	1.0076	1.00714	0.92895	1.14284	-0.12624	-0.206481	0.0807667	0.161336	0.114759	0.352766	-0.298954	0.940212	-0.182369	0.792268
AT1G12050.1	AT1G12050.1	13.2.6.2	amino acid metabolism.degradation.aromatic aa.tyrosine	Symbols: fumarylacetoacetase, putative chr1:4072904-4075856 FORWARD LENGTH=421	cytosol		1						1.02794		1		1.02794	-0.0275544								-0.0397552
AT4G28410.1	AT4G28410.1	13.2.6.2	amino acid metabolism.degradation.aromatic aa.tyrosine	Symbols: Tyrosine transaminase family protein chr4:14052391-14054846 FORWARD LENGTH=447	cytosol	1.05006	0.764946		0.935991	1.0491	1.28809	1.07725		1.02212	0.907504	1.09106	1.04969	-0.145292	0.0386536	-0.183688				0.0557723		-0.209983
AT2G20610.1	AT2G20610.1	13.2.6.2	amino acid metabolism.degradation.aromatic aa.tyrosine	Symbols: SUR1, HLS3, RTY, ALF1, RTY1 Tyrosine transaminase family protein chr2:8878150-8880298 REVERSE LENGTH=462	cytosol	1.30687	0.819423	1.03788		1.02815				1.07924	1.05472	1.02815	1.07924	-0.0229756	-0.0484807	0.0255123				-0.0699566		-0.0331482
AT4G11820.1,AT4G11820.2	AT4G11820.1	16.1.2.2	secondary metabolism.isoprenoids.mevalonate pathway.HMG-CoA synthase	Symbols: MVA1, HMGS, EMB2778, FKP1 hydroxymethylglutaryl-CoA synthase / HMG-CoA synthase / 3-hydroxy-3-methylglutaryl coenzyme A synthase chr4:7109124-7111213 REVERSE LENGTH=406	cytosol	0.991513	1.08426	1.12952	0.802628	0.827124	4.96272	1	0.832321	0.805528	1.06843	2.19749	0.879283	0.194227	0.856876	-0.691418	0.0609842	0.394789	0.460177	1.32146	0.403635	0.281096	1.21478
AT2G38700.1	AT2G38700.1	16.1.2.6	secondary metabolism.isoprenoids.mevalonate pathway.mevalonate diphosphate decarboxylase	Symbols: MVD1, ATMVD1 mevalonate diphosphate decarboxylase 1 chr2:16180918-16183785 REVERSE LENGTH=412	cytosol	1.25655	1.28935	1.14008	0.872262	1.15535	1.11806	1.1569	1.12224	1	1.22866	1.04856	1.09305	0.116819	-0.04155	0.158177	0.107936	0.681594	0.145101	-0.0599526	0.166474	0.168726	0.966834
AT5G47770.1	AT5G47770.1	16.1.2.9	secondary metabolism.isoprenoids.mevalonate pathway.farnesyl pyrophosphate synthetase	Symbols: FPS1 farnesyl diphosphate synthase 1 chr5:19345297-19347415 FORWARD LENGTH=384	cytosol	0.943868	0.920713	1.17649	1.13609	1.31326	1.01569	0.881354	0.83586	1.17554	1.01369	1.15501	0.964252	0.0499898	0.180027	-0.130331	0.731207	0.236548	0.300375	0.260429	0.62608	0.0721351	0.13596
AT3G53260.1	AT3G53260.1	16.2.1.1	secondary metabolism.phenylpropanoids.lignin biosynthesis.PAL	Symbols: PAL2, ATPAL2 phenylalanine ammonia-lyase 2 chr3:19744256-19746619 REVERSE LENGTH=717	cytosol	0.853441		0.518368	1.2858	1.116	1.17642	0.632913		0.932717	0.685905	1.19274	0.782815	-0.131965	0.414997	-0.539575				0.607535		-0.190663
AT2G37040.1	AT2G37040.1	16.2.1.1	secondary metabolism.phenylpropanoids.lignin biosynthesis.PAL	Symbols: PAL1, ATPAL1 PHE ammonia lyase 1 chr2:15557602-15560237 REVERSE LENGTH=725	cytosol	0.788083	0.769792	0.865504	1.00876	0.860433	1	0.868768	0.924558	1.06626	0.807793	0.956397	0.953194	-0.165136	0.00335446	-0.168467	0.0912871	0.968371	0.0575968	0.00483947	0.0139581	-0.238785	1.03959
AT3G19450.1	AT3G19450.1	16.2.1.10	secondary metabolism.phenylpropanoids.lignin biosynthesis.CAD	Symbols: CAD4, ATCAD4, CAD, CAD-C GroES-like zinc-binding alcohol dehydrogenase family protein chr3:6744859-6747005 FORWARD LENGTH=365	cytosol	1.17248	1.1818	1.02918	0.829992	0.849723	0.914866	0.892622	0.923975	0.924645	1.12782	0.86486	0.913747	0.209716	-0.0549722	0.263927	0.0132819	0.152737	0.00913744	-0.0793281	0.816056	0.303672	1.87674
AT5G48930.1	AT5G48930.1	16.2.1.4	secondary metabolism.phenylpropanoids.lignin biosynthesis.HCT	Symbols: HCT hydroxycinnamoyl-CoA shikimate/quinate hydroxycinnamoyl transferase chr5:19836654-19838092 REVERSE LENGTH=433	cytosol			1	0.787335	0.851377	0.830351			1.21096	1	0.823021	1.21096	-0.190827	-0.381454	0.19416				-0.557144		-0.276145
AT4G26220.1	AT4G26220.1	16.2.1.6	secondary metabolism.phenylpropanoids.lignin biosynthesis.CCoAOMT	Symbols: S-adenosyl-L-methionine-dependent methyltransferases superfamily protein chr4:13284179-13285146 FORWARD LENGTH=232	cytosol		1.14865	0.978193		1.10849	0.808282		0.766195		1.06342	0.958385	0.766195	0.324907	0.222883	0.103905				0.322894		0.472931
AT4G34050.1	AT4G34050.1	16.2.1.6	secondary metabolism.phenylpropanoids.lignin biosynthesis.CCoAOMT	Symbols: CCoAOMT1 S-adenosyl-L-methionine-dependent methyltransferases superfamily protein chr4:16310844-16311973 FORWARD LENGTH=259	cytosol	0.947731	1.13414	1.10612	0.88034	0.738721	0.805897	1.03977	1.09801	0.972801	1.06266	0.80832	1.03686	0.0245793	-0.247716	0.271881	0.725098	0.0138552	0.0231166	-0.359223	1.85839	0.0354623	0.139603
AT1G15950.1,AT1G15950.2	AT1G15950.1	16.2.1.7	secondary metabolism.phenylpropanoids.lignin biosynthesis.CCR1	Symbols: CCR1, IRX4, ATCCR1 cinnamoyl coa reductase 1 chr1:5478855-5481915 FORWARD LENGTH=344	cytosol	1.12831	0.742649			0.872325	0.968362	1.44213	1.06501	1.13516	0.935482	0.920343	1.2141	-0.259232	-0.275256	0.016315				-0.399647		-0.376109
AT5G54160.1	AT5G54160.1	16.2.1.9	secondary metabolism.phenylpropanoids.lignin biosynthesis.COMT	Symbols: ATOMT1, OMT1 O-methyltransferase 1 chr5:21982075-21984167 FORWARD LENGTH=363	cytosol	0.835642	0.962625	1.14552	0.676899	0.766499	0.741716	0.810256	0.807072	0.826008	0.981263	0.728371	0.814445	0.185796	-0.11158	0.295843	0.137849	0.0345946	0.0543497	-0.161144	1.46099	0.268822	0.860597
AT1G74920.1	AT1G74920.1	16.4.2.1	secondary metabolism.N misc.betaine.betaine-aldehyde dehydrogenase	Symbols: ALDH10A8 aldehyde dehydrogenase 10A8 chr1:28139175-28142573 REVERSE LENGTH=501	cytosol			1.01253	0.928109	0.921148				0.878027	1.01253	0.924628	0.878027	0.142286	0.0517034	0.0907499				0.0746088		0.205623
AT1G18590.1	AT1G18590.1	16.5.1.1.1.9	secondary metabolism.sulfur-containing.glucosinolates.synthesis.aliphatic.sulfotransferase	Symbols: SOT17, ATSOT17, ATST5C sulfotransferase 17 chr1:6398634-6399674 FORWARD LENGTH=346	cytosol	1.04233				0.985611	0.838713	1.01439		1.1809	1.04233	0.912162	1.09764	-0.0516926	-0.184577	0.133202				-0.267048		-0.0745932
AT1G74090.1	AT1G74090.1	16.5.1.1.1.9	secondary metabolism.sulfur-containing.glucosinolates.synthesis.aliphatic.sulfotransferase	Symbols: SOT18, ATSOT18, ATST5B desulfo-glucosinolate sulfotransferase 18 chr1:27863003-27864055 FORWARD LENGTH=350	cytosol	1.00747	0.878752	1.10577	0.890733	0.960431	0.908793	1.20949	0.965513	1.21875	0.997332	0.919986	1.13125	-0.125828	-0.205987	0.0806818	0.274321	0.0688809	0.324856	-0.298235	1.1619	-0.181772	0.561741
AT1G74100.1	AT1G74100.1	16.5.1.1.3.3	secondary metabolism.sulfur-containing.glucosinolates.synthesis.indole.indole-3-methyl-desulfoglucosinolate sulfotransferase	Symbols: SOT16, ATSOT16, CORI-7, ATST5A sulfotransferase 16 chr1:27864489-27865505 REVERSE LENGTH=338	cytosol	1.05898	1.05092	1.06182	0.895074	0.888996	1.09422	0.972414	0.903293	1.07537	1.05724	0.959431	0.983694	0.0720697	-0.0249731	0.0969992	0.216037	0.786887	0.22091	-0.0360304	0.104088	0.10402	0.665472
AT3G44320.1	AT3G44320.1	16.5.1.3.3	secondary metabolism.sulfur-containing.glucosinolates.degradation.nitrilase	Symbols: NIT3, AtNIT3 nitrilase 3 chr3:15993419-15995493 FORWARD LENGTH=346	cytosol	1.03381	1.15779	1.01319	0.887942	0.928643	0.939956	1	0.913246	0.987117	1.06826	0.918847	0.966788	0.099725	-0.0508481	0.150382	0.126087	0.200418	0.0354162	-0.0733741	0.698064	0.143992	0.899328
AT1G59960.1	AT1G59960.1	16.8.2	secondary metabolism.flavonoids.chalcones	Symbols: NAD(P)-linked oxidoreductase superfamily protein chr1:22071410-22073067 REVERSE LENGTH=326	cytosol	0.93704			0.74652	1.43019		1.1489	1		0.93704	1.08835	1.07445	-0.136626	0.0128563	-0.149417				0.018548		-0.197417
AT5G05270.1,AT5G05270.2	AT5G05270.1	16.8.2	secondary metabolism.flavonoids.chalcones	Symbols: Chalcone-flavanone isomerase family protein chr5:1563492-1564827 FORWARD LENGTH=209	cytosol	1.55683			0.988507				1.44561		1.55683	0.988507	1.44561	0.0740825	-0.375582	0.446559				-0.548359		0.106927
AT5G63600.1,AT5G63600.2	AT5G63600.1	16.8.4.1	secondary metabolism.flavonoids.flavonols.flavonol synthase (FLS)	Symbols: FLS5, ATFLS5 flavonol synthase 5 chr5:25461082-25462270 REVERSE LENGTH=325	cytosol	1.16315	1.03353		1.00494	0.992562	0.941643	1.07264	6.49241	0.960578	1.09834	0.979714	2.84188	-0.884995	-0.974548	0.114171		0.365402		-1.53641	0.437229	-1.37152
AT1G75280.1	AT1G75280.1	16.8.5.1	secondary metabolism.flavonoids.isoflavones.isoflavone reductase	Symbols: NmrA-like negative transcriptional regulator family protein chr1:28252030-28253355 FORWARD LENGTH=310	cytosol	0.987032			0.940699	0.835971	0.931212	0.809505		1.17195	0.987032	0.902627	0.990725	-0.00373526	-0.0930603	0.0893328				-0.134355		-0.00538885
AT5G15960.1	AT5G15960.1	17.1.3	hormone metabolism.abscisic acid.induced-regulated-responsive-activated	Symbols: KIN1 stress-responsive protein (KIN1) / stress-induced protein (KIN1) chr5:5209992-5210473 FORWARD LENGTH=66	cytosol	0.931927	0.847946	1.20731	0.803757		0.898352	0.997397	0.796491	1.09386	0.995728	0.851054	0.962584	0.0338496	-0.12299	0.156676	0.823834			-0.177661		0.0488393	0.0841604
AT1G60680.1	AT1G60680.1	17.2.3	hormone metabolism.auxin.induced-regulated-responsive-activated	Symbols: NAD(P)-linked oxidoreductase superfamily protein chr1:22347824-22349236 REVERSE LENGTH=346	cytosol	2.16182	1.06302	0.997054	3.96946	0.879761	11.6273		2.58822	0.745169	1.4073	5.49218	1.66669	-0.168766	1.06874	-1.18411			0.272989	1.72039		-0.244059
AT4G27450.1	AT4G27450.1	17.2.3	hormone metabolism.auxin.induced-regulated-responsive-activated	Symbols: Aluminium induced protein with YGL and LRDR motifs chr4:13727665-13728683 REVERSE LENGTH=250	cytosol		0.944269	1.0505	1.17517	1	0.93317	0.780194	0.687483		0.997383	1.03611	0.733839	0.30446	0.341562	-0.0380919				0.497646		0.442685
AT5G43830.1	AT5G43830.1	17.2.3	hormone metabolism.auxin.induced-regulated-responsive-activated	Symbols: Aluminium induced protein with YGL and LRDR motifs chr5:17622593-17624239 REVERSE LENGTH=251	cytosol	0.785853	1.21243	0.950332	0.934495	1	0.956401	0.99648	0.834343	0.800126	0.982871	0.963632	0.876983	0.113867	0.0941522	0.0197674	0.486243	0.244403	0.885763	0.135933	0.611893	0.164453	0.313147
AT3G22850.1	AT3G22850.1	17.2.3	hormone metabolism.auxin.induced-regulated-responsive-activated	Symbols: Aluminium induced protein with YGL and LRDR motifs chr3:8089067-8090275 FORWARD LENGTH=248	cytosol	1.06806	1.0478	1.13689	1.11241	1.16534	1.03224	1.04904	0.99835	0.984384	1.08425	1.10333	1.01059	0.0703196	0.0877399	-0.0174473	0.0918351	0.0993938	0.70642	0.126663	1.00264	0.101492	1.03699
AT1G60710.1	AT1G60710.1	17.2.3	hormone metabolism.auxin.induced-regulated-responsive-activated	Symbols: ATB2 NAD(P)-linked oxidoreductase superfamily protein chr1:22355073-22356627 REVERSE LENGTH=345	cytosol	1.1822	0.861093	1.08433	1.00635	0.989525	0.982705	1.00436	0.933058	0.869772	1.04254	0.99286	0.935729	0.107986	0.0592468	0.0488176	0.356908	0.221648	0.629611	0.0855	0.654337	0.155943	0.447444
AT2G46280.1,AT2G46280.2	AT2G46280.1	17.3.2.99	hormone metabolism.brassinosteroid.signal transduction.other	Symbols: TRIP-1, TIF3I1 TGF-beta receptor interacting protein 1 chr2:19003656-19005393 REVERSE LENGTH=328	cytosol	1.06449	1.15106	1.03211	1.02497	1.08154	0.963623	1.31713	1.40381	0.816606	1.08255	1.02338	1.17918	-0.0854468	-0.141475	0.0561978	0.631571	0.449688	0.295343	-0.204446	0.347089	-0.123349	0.199578
AT2G19590.1	AT2G19590.1	17.5.1.2	hormone metabolism.ethylene.synthesis-degradation.1-aminocyclopropane-1-carboxylate oxidase	Symbols: ACO1, ATACO1 ACC oxidase 1 chr2:8476239-8477354 REVERSE LENGTH=310	cytosol		0.708884	0.958813	0.910874	1.03783	1.06541			1.02459	0.833849	1.00471	1.02459	-0.205268	-0.0195943	-0.18586				-0.0282695		-0.297185
AT1G09740.1	AT1G09740.1	17.5.3	hormone metabolism.ethylene.induced-regulated-responsive-activated	Symbols: Adenine nucleotide alpha hydrolases-like superfamily protein chr1:3154603-3155834 FORWARD LENGTH=171	cytosol	1.04849	1.10549		1.27724	1.64259	1.4154	0.866755	0.841089	0.99381	1.07699	1.44508	0.900552	0.178442	0.464289	-0.291893		0.00949033		0.682265	2.02272	0.258124
AT3G16440.1	AT3G16440.1	17.7.3	hormone metabolism.jasmonate.induced-regulated-responsive-activated	Symbols: ATMLP-300B, MEE36, MLP-300B myrosinase-binding protein-like protein-300B chr3:5586087-5587541 FORWARD LENGTH=300	cytosol	0.924343			1.17037		1.2644	0.793429		0.594985	0.924343	1.21739	0.694207	0.284373	0.547376	-0.273652				0.810351		0.413063
AT3G16450.1,AT3G16450.2,AT3G16450.3	AT3G16450.1	17.7.3	hormone metabolism.jasmonate.induced-regulated-responsive-activated	Symbols: Mannose-binding lectin superfamily protein chr3:5588593-5589792 FORWARD LENGTH=300	cytosol	3.3877	1.01981	1.04101	0.887905	1	1.1855	0.745299	0.612849	0.850006	1.81617	1.02447	0.736051	0.846416	0.32765	0.557412	0.242734	0.0595996	0.373282	0.476997	1.22476	1.30302	0.614869
AT2G25980.1	AT2G25980.1	17.7.3	hormone metabolism.jasmonate.induced-regulated-responsive-activated	Symbols: Mannose-binding lectin superfamily protein chr2:11077718-11079642 REVERSE LENGTH=449	cytosol	0.815717	1.44708	0.943184			1.32123	0.861688	1.07069		1.06866	1.32123	0.966191	0.100714	0.310424	-0.211362				0.451496		0.145422
AT3G16460.1,AT3G16460.2	AT3G16460.1	17.7.3	hormone metabolism.jasmonate.induced-regulated-responsive-activated	Symbols: Mannose-binding lectin superfamily protein chr3:5593029-5595522 FORWARD LENGTH=705	cytosol	1	1.00408	1.10897	1.15379	1.1995	1.22179	0.950509	0.709621	1.00669	1.03768	1.19169	0.888939	0.15441	0.291021	-0.138164	0.203094	0.0315121	0.0196747	0.422857	1.50152	0.22321	0.692304
AT3G16470.1,AT3G16470.2	AT3G16470.1	17.7.3	hormone metabolism.jasmonate.induced-regulated-responsive-activated	Symbols: JR1 Mannose-binding lectin superfamily protein chr3:5596096-5597709 REVERSE LENGTH=451	cytosol	1	0.842386			0.578285	0.875191	0.784956	0.863548	1.13762	0.921193	0.726738	0.928707	-0.00812382	-0.244006	0.235999				-0.353788		-0.0117203
AT3G16430.1,AT3G16430.2	AT3G16430.1	17.7.3	hormone metabolism.jasmonate.induced-regulated-responsive-activated	Symbols: JAL31 jacalin-related lectin 31 chr3:5581830-5582959 FORWARD LENGTH=296	cytosol		0.97998	1.08014	0.810502	0.787485	1.12789	1.17465			1.03006	0.908624	1.17465	-0.131164	-0.255392	0.125278				-0.370476		-0.189501
AT5G20990.1	AT5G20990.1	18.1.1	Co-factor and vitamine metabolism.molybdenum cofactor.gephyrin	Symbols: B73, SIR4, CNX, CHL6, CNX1 molybdopterin biosynthesis CNX1 protein / molybdenum cofactor biosynthesis enzyme CNX1 (CNX1) chr5:7128737-7133397 REVERSE LENGTH=670	cytosol	0.646229	1.00768	1.03435	1	1.06199		0.851125	0.945759	1.02863	0.896087	1.03099	0.941838	-0.049785	0.090385	-0.140013	0.752194			0.130487		-0.0718395	0.12367
AT5G51830.1	AT5G51830.1	2.2.1.1	major CHO metabolism.degradation.sucrose.fructokinase	Symbols: pfkB-like carbohydrate kinase family protein chr5:21069709-21071450 FORWARD LENGTH=343	cytosol				1.18482			1.02742	1.01977	0.956872		1.18482	1.00135		0.167839					0.242711
AT2G31390.1	AT2G31390.1	2.2.1.1	major CHO metabolism.degradation.sucrose.fructokinase	Symbols: pfkB-like carbohydrate kinase family protein chr2:13383635-13386116 REVERSE LENGTH=325	cytosol	1.01339	1.03082	1.08602	0.938726	0.951196	0.968327	0.921594	0.897363	0.849533	1.04341	0.95275	0.889496	0.159257	0.0686701	0.090835	0.00721163	0.0503826	0.018216	0.0991089	1.29772	0.230246	2.14197
AT1G35580.1,AT1G35580.2	AT1G35580.1	2.2.1.3.1	major CHO metabolism.degradation.sucrose.invertases.neutral	Symbols: CINV1 cytosolic invertase 1 chr1:13122460-13124808 REVERSE LENGTH=551	cytosol			1.07413	1.32586	1.16709	1.1292	0.911706		1	1.07413	1.20739	0.955853	0.116527	0.232552	-0.116816				0.337026		0.168304
AT3G43190.1	AT3G43190.1	2.2.1.5	major CHO metabolism.degradation.sucrose.Susy	Symbols: SUS4, ATSUS4 sucrose synthase 4 chr3:15179204-15182577 REVERSE LENGTH=808	cytosol	0.748843	1.86009	1.59872	1.19909	1.0173	0.838172	0.684875		0.655157	1.40255	1.01819	0.670016	0.706886	0.412476	0.317558			0.335319	0.603737		1.06578
AT5G20830.1,AT5G20830.2	AT5G20830.1	2.2.1.5	major CHO metabolism.degradation.sucrose.Susy	Symbols: SUS1, ASUS1, atsus1 sucrose synthase 1 chr5:7050599-7054032 REVERSE LENGTH=808	cytosol	0.888665	0.709747	1.00937	1.13086	1.07258	1	0.958748	0.774587	0.892579	0.869261	1.06781	0.875305	-0.0069285	0.198144	-0.205003	0.955747	0.0430557	0.104595	0.286803	1.36597	-0.00999575	0.0196569
AT5G45490.1,AT5G45490.2	AT5G45490.1	20.1.7	stress.biotic.PR-proteins	Symbols: P-loop containing nucleoside triphosphate hydrolases superfamily protein chr5:18431064-18432128 FORWARD LENGTH=354	cytosol				0.90565				1	0.809509		0.90565	0.904755		0.000988923					0.00142671
AT3G17210.1	AT3G17210.1	20.1.7	stress.biotic.PR-proteins	Symbols: ATHS1, HS1 heat stable protein 1 chr3:5882318-5882896 FORWARD LENGTH=109	cytosol	0.990434	1.09719	0.996813	0.925438	0.846388	0.843453	1.14017	0.88208	0.940348	1.02814	0.87176	0.987534	0.0402951	-0.124536	0.164624	0.659413	0.233821	0.0233218	-0.1799	0.631117	0.0581414	0.180843
AT1G11660.1	AT1G11660.1	20.2.1	stress.abiotic.heat	Symbols: heat shock protein 70 (Hsp 70) family protein chr1:3921056-3924347 FORWARD LENGTH=763	cytosol		0.904428							1.44553	0.904428		1.44553	-0.46052								-0.67652
AT1G79930.1,AT1G79930.2	AT1G79930.1	20.2.1	stress.abiotic.heat	Symbols: HSP91 heat shock protein 91 chr1:30063781-30067067 REVERSE LENGTH=831	cytosol	0.97867	1.14908	0.968667	1.15797	1.07411	0.94999	0.932226	1.0413	0.973471	1.03214	1.06069	0.982331	0.0494485	0.076707	-0.0272843	0.496237	0.315037	0.751383	0.110719	0.501638	0.0713537	0.304311
AT3G09440.1,AT3G09440.2	AT3G09440.1	20.2.1	stress.abiotic.heat	Symbols: Heat shock protein 70 (Hsp 70) family protein chr3:2903434-2905632 REVERSE LENGTH=649	cytosol	1.05027	0.955208	1.03004	0.953512	1.01915	0.95418	0.941607	0.956845	0.927484	1.01184	0.975615	0.941978	0.0715143	0.035082	0.0364553	0.0812513	0.223345	0.373492	0.0506178	0.651024	0.103217	1.09017
AT5G56010.1	AT5G56010.1	20.2.1	stress.abiotic.heat	Symbols: HSP81-3, Hsp81.3, AtHsp90-3, AtHsp90.3 heat shock protein 81-3 chr5:22681410-22683911 FORWARD LENGTH=699	cytosol		1.06698	0.927763	0.942025			1.0541		0.887316	0.99737	0.942025	0.970707	0.027096	-0.0299906	0.057075				-0.0432706		0.0390937
AT3G07230.1	AT3G07230.1	20.2.4	stress.abiotic.touch/wounding	Symbols: wound-responsive protein-related chr3:2299920-2300183 FORWARD LENGTH=46	cytosol	0.867493	1.24009	1.29329	0.874929	0.880132	0.795624	0.996869	0.803584	0.901968	1.13362	0.850228	0.900807	0.228876	-0.0577699	0.285702	0.183882	0.461348	0.106872	-0.0833675	0.335972	0.331651	0.735461
AT1G70880.1	AT1G70880.1	20.2.99	stress.abiotic.unspecified	Symbols: Polyketide cyclase/dehydrase and lipid transport superfamily protein chr1:26723086-26723717 REVERSE LENGTH=159	cytosol	0.99772	0.818563	1.31647	1.37047	2.30763	1.77788	0.632953	0.802153	0.859442	1.04425	1.81866	0.764849	0.308885	0.815798	-0.540994	0.157078	0.0196429	0.0657006	1.24963	1.70679	0.449221	0.803885
AT1G54410.1	AT1G54410.1	20.2.99	stress.abiotic.unspecified	Symbols: dehydrin family protein chr1:20310305-20310601 REVERSE LENGTH=98	cytosol	1.11755	0.825223	1.0281	1.01703	0.990451	1.02277	0.798376	0.77465	0.941053	0.99029	1.01008	0.838026	0.166562	0.186198	-0.0197901	0.205756	0.0313226	0.831274	0.269408	1.50414	0.240856	0.686648
AT2G01530.1	AT2G01530.1	20.2.99	stress.abiotic.unspecified	Symbols: MLP329 MLP-like protein 329 chr2:239815-240349 FORWARD LENGTH=151	cytosol	1.00206	1.25698	1.22929	0.767778	1	0.690527	0.967663	0.521258	0.786378	1.16278	0.819435	0.758433	0.420927	0.077322	0.346424	0.0571218	0.721625	0.049429	0.111608	0.141689	0.616482	1.2432
AT1G70850.1,AT1G70850.3	AT1G70850.1	20.2.99	stress.abiotic.unspecified	Symbols: MLP34 MLP-like protein 34 chr1:26715429-26716744 REVERSE LENGTH=316	cytosol	1.04568	1.25015	1.23116	0.845746	0.993923	0.741632	1	0.537106	0.879475	1.17567	0.860434	0.805527	0.373652	0.0659157	0.309643	0.073103	0.743848	0.0324265	0.0951307	0.128516	0.545472	1.13606
AT2G01520.1	AT2G01520.1	20.2.99	stress.abiotic.unspecified	Symbols: MLP328 MLP-like protein 328 chr2:235992-236881 FORWARD LENGTH=151	cytosol	1.20251	1.2951	1.13113	0.677158	0.815229	0.738895	0.835491	0.445494	0.84917	1.20958	0.743761	0.710052	0.520444	0.0463737	0.476948	0.0237341	0.819335	0.00168267	0.0669151	0.0865387	0.768514	1.62463
AT4G23670.1	AT4G23670.1	20.2.99	stress.abiotic.unspecified	Symbols: Polyketide cyclase/dehydrase and lipid transport superfamily protein chr4:12332846-12333656 REVERSE LENGTH=151	cytosol	0.998289	0.885476	0.695847	0.698572	0.794855	0.936533	1.07499	1.01052	1	0.859871	0.809987	1.0285	-0.178601	-0.237714	0.0597466	0.138471	0.0401645	0.679296	-0.344577	1.39616	-0.258356	0.85864
AT5G03630.1	AT5G03630.1	21.2.1	redox.ascorbate and glutathione.ascorbate	Symbols: ATMDAR2 Pyridine nucleotide-disulphide oxidoreductase family protein chr5:922378-924616 REVERSE LENGTH=435	cytosol	1.01443	1.08208	1	0.934775	1.05623	1.01644	1.01444	0.937787	0.873641	1.03217	1.00248	0.941956	0.0913964	0.0622555	0.0291825	0.132891	0.326427	0.535041	0.0898447	0.486214	0.131949	0.876506
AT1G75270.1	AT1G75270.1	21.2.1	redox.ascorbate and glutathione.ascorbate	Symbols: DHAR2 dehydroascorbate reductase 2 chr1:28250255-28251237 REVERSE LENGTH=213	cytosol	0.9018	1.20695	1.10088	0.951442	1.12472	0.833343	0.989696	1.19956	0.984059	1.06988	0.969835	1.05777	0.0113802	-0.0867384	0.0980945	0.920637	0.470333	0.46208	-0.125216	0.327595	0.0164184	0.0359115
AT3G09940.1,AT3G09940.2	AT3G09940.1	21.2.1	redox.ascorbate and glutathione.ascorbate	Symbols: MDHAR, ATMDAR3, MDAR3, MDAR2 monodehydroascorbate reductase chr3:3056501-3059103 REVERSE LENGTH=441	cytosol	1.08351	1.07357	0.879657	1.2775	1.37976	1.16311	1.23767	2.60967	1.17058	1.01224	1.27346	1.67264	-0.491937	-0.270991	-0.228564	0.23564	0.446284	0.045746	-0.393376	0.350389	-0.724571	0.627752
AT5G28840.1,AT5G28840.2	AT5G28840.1	21.2.1.1	redox.ascorbate and glutathione.ascorbate.GME	Symbols: GME GDP-D-mannose 3',5'-epimerase chr5:10862472-10864024 REVERSE LENGTH=377	cytosol	0.866579	10.8929			0.356851	0.772501	1		0.525148	5.87973	0.564676	0.762574	1.54078	-0.298207	1.64951				-0.433454		2.9468
AT5G37830.1	AT5G37830.1	21.2.2	redox.ascorbate and glutathione.glutathione	Symbols: OXP1 oxoprolinase 1 chr5:15056635-15060525 REVERSE LENGTH=1266	cytosol		0.58724					0.167552		0.981098	0.58724		0.574325	0.0222369								0.0320823
AT2G31570.1	AT2G31570.1	21.2.2	redox.ascorbate and glutathione.glutathione	Symbols: ATGPX2, GPX2 glutathione peroxidase 2 chr2:13438211-13439775 REVERSE LENGTH=169	cytosol	0.987215	1.23051	1.05165	1.037	0.962099	1		0.898104		1.08979	0.999698	0.898104	0.192854	0.107065	0.0862345			0.301008	0.15461		0.279097
AT1G70310.1	AT1G70310.1	22.1.6	polyamine metabolism.synthesis.spermidine synthase	Symbols: SPDS2 spermidine synthase 2 chr1:26485497-26487352 REVERSE LENGTH=340	cytosol	1.18626	1.18446	1.25103	1.19002	0.945186	1	1.07093	1.02957	1.11136	1.20725	1.04507	1.07062	0.119959	-0.0241562	0.144011	0.0132331	0.759196	0.104034	-0.0348518	0.119646	0.173273	1.87834
AT2G42910.1	AT2G42910.1	23.1.3	nucleotide metabolism.synthesis.PRS-PP	Symbols: Phosphoribosyltransferase family protein chr2:17856396-17858394 FORWARD LENGTH=337	cytosol	1.11115	1.08828	0.98107	1.00625	1.03573	1.17207	1.08267	1.05124	1.09835	1.06017	1.07135	1.07742	-0.0161433	-0.00564872	-0.0104949	0.705014	0.914223	0.871601	-0.0081494	0.0389479	-0.0232904	0.151803
AT4G30530.1	AT4G30530.1	23.1.99	nucleotide metabolism.synthesis.unspecified	Symbols: Class I glutamine amidotransferase-like superfamily protein chr4:14920605-14922286 FORWARD LENGTH=250	cytosol	0.947568	0.907526	1.07903	0.970057	1.00076	0.986339	1.04737	0.999236	1.32619	0.97804	0.98572	1.12427	-0.139109	-0.131323	-0.00782176	0.270033	0.247083	0.890882	-0.189732	0.607157	-0.201017	0.568583
AT1G05620.1,AT1G05620.2	AT1G05620.1	23.2.1.2	nucleotide metabolism.degradation.pyrimidine.uridine nucleosidase	Symbols: URH2 uridine-ribohydrolase 2 chr1:1679286-1681527 FORWARD LENGTH=322	cytosol	1	1.01133	1.22357	1.08491	1.05284	1.05066		0.875773	0.933823	1.0783	1.0628	0.904798	0.174983	0.160608	0.0144776			0.843394	0.232208		0.253095
AT1G27450.1,AT1G27450.2,AT1G27450.3	AT1G27450.1	23.3.1.1	nucleotide metabolism.salvage.phosphoribosyltransferases.aprt	Symbols: APT1, ATAPT1 adenine phosphoribosyl transferase 1 chr1:9532042-9533807 FORWARD LENGTH=243	cytosol	0.939791	0.91295	1	0.948487	0.93564	0.907996	1.05901	1.08324	0.894219	0.950914	0.930708	1.01216	-0.0623953	-0.0838441	0.0214769	0.397586	0.24992	0.515731	-0.121032	0.602199	-0.0900466	0.400568
AT5G03300.1	AT5G03300.1	23.3.2.1	nucleotide metabolism.salvage.nucleoside kinases.adenosine kinase	Symbols: ADK2 adenosine kinase 2 chr5:796573-798997 FORWARD LENGTH=345	cytosol	0.964587	4.33296	0.998858	0.840802	0.8929	0.96154	1	1.09874	0.836532	2.0988	0.898414	0.978423	0.728174	-0.0852595	0.801001	0.373655	0.395155	0.34329	-0.123078	0.403232	1.10103	0.427529
AT3G09820.1	AT3G09820.1	23.3.2.1	nucleotide metabolism.salvage.nucleoside kinases.adenosine kinase	Symbols: ADK1, ATADK1 adenosine kinase 1 chr3:3012122-3014624 FORWARD LENGTH=344	cytosol		0.935494		0.703919	1		1.04456		1.01094	0.935494	0.851959	1.02775	-0.0939863	-0.187043	0.093468				-0.270638		-0.135693
AT4G12720.1,AT4G12720.2,AT4G12720.3	AT4G12720.1	23.3.3	nucleotide metabolism.salvage.NUDIX hydrolases	Symbols: AtNUDT7, GFG1, NUDT7, ATNUDX7 MutT/nudix family protein chr4:7487716-7489557 FORWARD LENGTH=282	cytosol	0.978404	0.987938	1.05615	1.36651	1.3216	1.23393	0.832035	0.79214		1.0075	1.30735	0.812088	0.214785	0.467351	-0.259067			0.00285737	0.686936		0.311069
AT1G79690.1	AT1G79690.1	23.3.3	nucleotide metabolism.salvage.NUDIX hydrolases	Symbols: atnudt3, NUDT3 nudix hydrolase homolog 3 chr1:29985360-29990171 FORWARD LENGTH=772	cytosol	9.92314		1		0.498182	1.35665			0.798708	5.46157	0.927414	0.798708	1.48967	0.149127	1.41937				0.215545		2.77357
AT4G09320.1	AT4G09320.1	23.4.10	nucleotide metabolism.phosphotransfer and pyrophosphatases.nucleoside diphosphate kinase	Symbols: NDPK1 Nucleoside diphosphate kinase family protein chr4:5923424-5924366 FORWARD LENGTH=169	cytosol	1.00963	1.10408	1.01948	0.9912	1.02492	1.00103	0.974354	0.937797	0.97785	1.0444	1.00572	0.963333	0.080752	0.043049	0.0377358	0.0677217	0.0596076	0.288151	0.0621162	1.2247	0.116564	1.16927
AT5G26667.1,AT5G26667.2,AT5G26667.3	AT5G26667.1	23.4.3	nucleotide metabolism.phosphotransfer and pyrophosphatases.uridylate kinase	Symbols: PYR6 P-loop containing nucleoside triphosphate hydrolases superfamily protein chr5:9276659-9277788 FORWARD LENGTH=208	cytosol	0.939059	1.15586	0.870894	0.830563	0.962324	0.98959	0.943878	1.1365	0.877502	0.988603	0.927493	0.98596	0.00267749	-0.0611118	0.0637867	0.982884	0.559178	0.570276	-0.0881931	0.25245	0.0038628	0.00749792
AT2G18230.1	AT2G18230.1	23.4.99	nucleotide metabolism.phosphotransfer and pyrophosphatases.misc	Symbols: AtPPa2, PPa2 pyrophosphorylase 2 chr2:7932139-7933560 REVERSE LENGTH=218	cytosol		1.26004		1			0.887013	1.00894	0.769975	1.26004	1	0.888644	0.345694	0.117921	0.230118				0.170322		0.503789
AT5G23290.1	AT5G23290.1	27.3.99	RNA.regulation of transcription.unclassified	Symbols: PFD5 prefoldin 5 chr5:7846144-7847428 FORWARD LENGTH=151	cytosol	1.10605	1.12966	0.991742	0.931251	1.04266	0.939	1.13379	0.938161	1.00826	1.07582	0.970969	1.02674	0.0466874	-0.0558333	0.102454	0.529242	0.455495	0.132956	-0.0805714	0.341517	0.067368	0.276346
AT4G13780.1	AT4G13780.1	29.1.10	protein.aa activation.methionine-tRNA ligase	Symbols: methionine--tRNA ligase, putative / methionyl-tRNA synthetase, putative / MetRS, putative chr4:7993366-7998433 REVERSE LENGTH=797	cytosol		0.923121		1.11012			1.10807		1.0051	0.923121	1.11012	1.05659	-0.134832	0.0494131	-0.183939				0.0713026		-0.194817
AT5G27470.1	AT5G27470.1	29.1.11	protein.aa activation.serine-tRNA ligase	Symbols: seryl-tRNA synthetase / serine--tRNA ligase chr5:9695087-9697154 FORWARD LENGTH=451	cytosol	1.04872	1.03944	1.07514	1.02071	1.08356	1.06358	0.948429	0.916783	0.976654	1.05443	1.05595	0.947288	0.107051	0.108486	-0.00143913	0.00621426	0.0127844	0.94684	0.156666	1.89332	0.15459	2.20661
AT4G31180.1,AT4G31180.2	AT4G31180.1	29.1.12	protein.aa activation.aspartate-tRNA ligase	Symbols: Class II aminoacyl-tRNA and biotin synthetases superfamily protein chr4:15156696-15159362 FORWARD LENGTH=558	cytosol	1.051	0.791995	0.941765	1.12681	1.10374	1.23833	1	1.06626	1.12893	0.928254	1.15629	1.06506	-0.137268	0.082139	-0.21879	0.177878	0.177337	0.0565347	0.118568	0.7512	-0.198347	0.749877
AT1G29880.1	AT1G29880.1	29.1.14	protein.aa activation.glycine-tRNA ligase	Symbols: glycyl-tRNA synthetase / glycine--tRNA ligase chr1:10459662-10462781 REVERSE LENGTH=729	cytosol	0.955177	0.82385	0.966773	1.00809	1.04446	1.09607	1	1.77456	0.97363	0.915266	1.04954	1.2494	-0.308714	-0.173871	-0.136678	0.278448	0.491062	0.0626653	-0.251477	0.308863	-0.448969	0.555256
AT5G26710.1	AT5G26710.1	29.1.17	protein.aa activation.glutamate-tRNA ligase	Symbols: Glutamyl/glutaminyl-tRNA synthetase, class Ic chr5:9305673-9308247 FORWARD LENGTH=719	cytosol	1	0.835617	1.12568	1.18598	1.16061	1.16605	0.825859	0.932044	1.04876	0.987098	1.17088	0.935554	0.0536186	0.223435	-0.170327	0.651654	0.0221619	0.0948321	0.3237	1.65439	0.0773738	0.185983
AT1G72550.1,AT1G72550.2	AT1G72550.1	29.1.20	protein.aa activation.phenylalanine-tRNA ligase	Symbols: tRNA synthetase beta subunit family protein chr1:27319947-27323908 REVERSE LENGTH=598	cytosol		0.928177	1.29477	1.34191	1.10258	1		1.06328	0.86306	1.11147	1.14816	0.963171	0.142966	0.175238	-0.0324754				0.253465		0.206609
AT5G56680.1	AT5G56680.1	29.1.22	protein.aa activation.asparagine-tRNA ligase	Symbols: SYNC1, EMB2755, SYNC1 ARATH Class II aminoacyl-tRNA and biotin synthetases superfamily protein chr5:22936645-22938841 FORWARD LENGTH=572	cytosol	1	0.85634	3.3996	1.07301	1.27755	0.982813	0.913041	0.948667	1.02175	1.75198	1.11112	0.961152	0.582964	0.144741	0.447666	0.3923	0.181667	0.482858	0.209183	0.740724	0.866151	0.406382
AT1G09620.1	AT1G09620.1	29.1.4	protein.aa activation.leucine-tRNA ligase	Symbols: ATP binding;leucine-tRNA ligases;aminoacyl-tRNA ligases;nucleotide binding;ATP binding;aminoacyl-tRNA ligases chr1:3113077-3116455 REVERSE LENGTH=1091	cytosol	1.03018	0.872718	0.859708	1.204	1.03079	1.05596	0.932268	1.01466	1.0483	0.92087	1.09692	0.998408	-0.0807995	0.0940273	-0.174495	0.297069	0.199084	0.08405	0.135753	0.700963	-0.116633	0.527143
AT3G62120.1,AT3G62120.2	AT3G62120.1	29.1.40	protein.aa activation.bifunctional aminoacyl-tRNA synthetase	Symbols: Class II aaRS and biotin synthetases superfamily protein chr3:23001227-23003849 REVERSE LENGTH=530	cytosol	1	0.990461	1.18005	1.30593	1.40158	1.32284	0.922667	0.952606	0.916165	1.05684	1.34345	0.93048	0.127163	0.363223	-0.238818	0.114028	0.000196329	0.0137674	0.529898	3.70702	0.183705	0.94299
AT3G11710.1	AT3G11710.1	29.1.6	protein.aa activation.lysine-tRNA ligase	Symbols: ATKRS-1 lysyl-tRNA synthetase 1 chr3:3702359-3705613 REVERSE LENGTH=626	cytosol	1.12096	0.899885	0.945683	1.02416	1.18024	1.08806	1.01083	0.938876	0.846899	0.988842	1.09748	0.932203	0.0589665	0.162864	-0.104148	0.529618	0.0653813	0.251824	0.235485	1.18455	0.0850954	0.276037
AT1G08360.1	AT1G08360.1	29.2.1.1.3.2.510	protein.synthesis.ribosomal protein.prokaryotic.unknown organellar.50S subunit.L10A	Symbols: Ribosomal protein L1p/L10e family chr1:2636231-2637694 FORWARD LENGTH=216	cytosol			0.896712	0.955962	1.02772	1.1588	0.868146	0.891345		0.896712	1.0475	0.879746	0.0191011	0.174082	-0.15511				0.251785		0.0275579
AT3G48930.1	AT3G48930.1	29.2.1.2.1.11	protein.synthesis.ribosomal protein.eukaryotic.40S subunit.S11	Symbols: EMB1080 Nucleic acid-binding, OB-fold-like protein chr3:18141017-18142189 REVERSE LENGTH=160	cytosol	0.664174	1.23811	0.991077	1.06305	0.541577	0.656562	0.688712	0.867683	0.61669	0.964454	0.753728	0.724362	0.284332	0.0397357	0.245289	0.257983	0.874803	0.410385	0.057334	0.0580897	0.413002	0.588409
AT5G23740.1	AT5G23740.1	29.2.1.2.1.11	protein.synthesis.ribosomal protein.eukaryotic.40S subunit.S11	Symbols: RPS11-BETA ribosomal protein S11-beta chr5:8008251-8009330 REVERSE LENGTH=159	cytosol					0.438111			0.671196			0.438111	0.671196		-0.420236					-0.615438
AT3G52580.1	AT3G52580.1	29.2.1.2.1.14	protein.synthesis.ribosomal protein.eukaryotic.40S subunit.S14	Symbols: Ribosomal protein S11 family protein chr3:19503324-19504701 FORWARD LENGTH=150	cytosol	1.05595	0.835043	1.09581					0.750206		0.995602		0.750206	0.281125								0.408281
AT2G36160.1	AT2G36160.1	29.2.1.2.1.14	protein.synthesis.ribosomal protein.eukaryotic.40S subunit.S14	Symbols: Ribosomal protein S11 family protein chr2:15169925-15171159 FORWARD LENGTH=150	cytosol	1.08246	1.05098	1.19294	1.28181	1.26728	1.32006	0.771272	0.895338	0.774994	1.10879	1.28971	0.813868	0.306787	0.452415	-0.150863	0.00762021	0.000403229	0.016851	0.664185	3.39445	0.446121	2.11803
AT3G11510.1	AT3G11510.1	29.2.1.2.1.14	protein.synthesis.ribosomal protein.eukaryotic.40S subunit.S14	Symbols: Ribosomal protein S11 family protein chr3:3623757-3624866 REVERSE LENGTH=150	cytosol	0.995885	0.824012	1.11478	1.38553	1.53608	1.26501	0.877523	0.996353	0.874038	0.978228	1.39554	0.915971	0.0657337	0.414939	-0.351603	0.541895	0.00553385	0.0223094	0.607448	2.25697	0.0948678	0.266085
AT1G22780.1,AT1G34030.1,AT4G09800.1	AT1G22780.1	29.2.1.2.1.18	protein.synthesis.ribosomal protein.eukaryotic.40S subunit.S18	Symbols: PFL, RPS18A, PFL1 Ribosomal protein S13/S18 family chr1:8067990-8069163 FORWARD LENGTH=152	cytosol	0.846356	0.992846	0.998686	1.27707	0.997027	1.11318	0.675696	0.8511	0.809118	0.945962	1.12909	0.778638	0.194044	0.367406	-0.176508	0.0826778	0.0224439	0.127033	0.536141	1.6489	0.28083	1.08261
AT3G02080.1	AT3G02080.1	29.2.1.2.1.19	protein.synthesis.ribosomal protein.eukaryotic.40S subunit.S19	Symbols: Ribosomal protein S19e family protein chr3:364138-365161 REVERSE LENGTH=143	cytosol	1.20468		1.01445	1.17007	1.4989	1.37216	0.874346	0.985553	0.980883	1.10956	1.34704	0.946927	0.158168	0.348841	-0.19334		0.0174374		0.50847	1.75852	0.228665
AT2G41840.1	AT2G41840.1	29.2.1.2.1.2	protein.synthesis.ribosomal protein.eukaryotic.40S subunit.S2	Symbols: Ribosomal protein S5 family protein chr2:17460016-17461398 REVERSE LENGTH=285	cytosol	1.07707	1.04415	1.02271	1.03632	1.07723	1.2456	0.873316	1.06273	0.873171	1.04798	1.11972	0.936405	0.112449	0.178308	-0.0661903	0.161761	0.111194	0.337907	0.257928	0.95392	0.162401	0.791126
AT3G45030.1,AT5G62300.1,AT5G62300.2	AT3G45030.1	29.2.1.2.1.20	protein.synthesis.ribosomal protein.eukaryotic.40S subunit.S20	Symbols: Ribosomal protein S10p/S20e family protein chr3:16471606-16472312 REVERSE LENGTH=124	cytosol	1.2619	0.947926	1.14927	1.24917	1.31337	1.19224		1.1599	0.975598	1.1197	1.25159	1.06775	0.0474978	0.158533	-0.111245			0.250666	0.229196		0.0685377
AT3G04920.1	AT3G04920.1	29.2.1.2.1.24	protein.synthesis.ribosomal protein.eukaryotic.40S subunit.S24	Symbols: Ribosomal protein S24e family protein chr3:1360989-1362065 FORWARD LENGTH=133	cytosol	0.395661	1.11182	1.17699	0.845841	0.24201		0.500024	0.611997	0.34147	0.894825	0.543926	0.484497	0.59497	0.115572	0.487783	0.192791			0.166922		0.885117	0.714913
AT5G28060.1	AT5G28060.1	29.2.1.2.1.24	protein.synthesis.ribosomal protein.eukaryotic.40S subunit.S24	Symbols: Ribosomal protein S24e family protein chr5:10069791-10070792 REVERSE LENGTH=133	cytosol		1.1883	0.950355	1.00241			0.959631	0.983618		1.06933	1.00241	0.971624	0.0957441	0.0311867	0.0646056				0.0449965		0.138235
AT3G10090.1,AT5G03850.1	AT3G10090.1	29.2.1.2.1.28	protein.synthesis.ribosomal protein.eukaryotic.40S subunit.S28	Symbols: Nucleic acid-binding, OB-fold-like protein chr3:3108960-3109154 REVERSE LENGTH=64	cytosol	1.25547	1	1.11318	1.33667	1.34334	1.24818	1.14561	1.13061	1.16018	1.12288	1.3094	1.14547	-0.0199124	0.133556	-0.153366	0.7766	0.0067471	0.0801708	0.192967	2.17088	-0.0287285	0.109802
AT5G64140.1	AT5G64140.1	29.2.1.2.1.28	protein.synthesis.ribosomal protein.eukaryotic.40S subunit.S28	Symbols: RPS28 ribosomal protein S28 chr5:25667529-25667723 REVERSE LENGTH=64	cytosol	1.04651	0.963908		1.14367			1.14527	1.0002	1.12027	1.00521	1.14367	1.08858	-0.0796397	0.0493556	-0.128869				0.0712196		-0.114957
AT5G35530.1	AT5G35530.1	29.2.1.2.1.3	protein.synthesis.ribosomal protein.eukaryotic.40S subunit.S3	Symbols: Ribosomal protein S3 family protein chr5:13710355-13712192 REVERSE LENGTH=248	cytosol	1.38013		1.17129		1.72552	1.50107	1.03405		1.1106	1.27571	1.6133	1.07233	0.17324	0.402863	-0.233701				0.589267		0.25056
AT3G53870.1	AT3G53870.1	29.2.1.2.1.3	protein.synthesis.ribosomal protein.eukaryotic.40S subunit.S3	Symbols: Ribosomal protein S3 family protein chr3:19951547-19952782 FORWARD LENGTH=249	cytosol	1.28286		1.00651	1.14954	1.2161	1.32417	0.922167	0.920166	0.946016	1.14469	1.22994	0.92945	0.207545	0.278309	-0.071801		0.00431736		0.404137	2.36478	0.300506
AT2G31610.1	AT2G31610.1	29.2.1.2.1.3	protein.synthesis.ribosomal protein.eukaryotic.40S subunit.S3	Symbols: Ribosomal protein S3 family protein chr2:13450384-13451669 FORWARD LENGTH=250	cytosol	1.13406	0.901517	1.01521	1.2534	1.39292	1.2865	1.0121	1.06954	1.0843	1.01693	1.31094	1.05532	-0.03705	0.216057	-0.252601	0.615767	0.00576286	0.0206435	0.312925	2.23936	-0.0534579	0.210584
AT1G72370.1,AT1G72370.2	AT1G72370.1	29.2.1.2.1.31	protein.synthesis.ribosomal protein.eukaryotic.40S subunit.SA	Symbols: P40, AP40, RP40, RPSAA 40s ribosomal protein SA chr1:27243148-27244842 REVERSE LENGTH=298	cytosol	0.911392	0.95948	1.05632	1.08943	1.04688	1.09391	0.938752	1.05836	0.886852	0.975732	1.07674	0.96132	0.01488	0.113263	-0.0984246	0.838544	0.0947455	0.0890425	0.163579	1.02344	0.0214677	0.0764739
AT1G07770.1,AT1G07770.2,AT5G59850.1	AT1G07770.1	29.2.1.2.1.515	protein.synthesis.ribosomal protein.eukaryotic.40S subunit.S15A	Symbols: RPS15A ribosomal protein S15A chr1:2408413-2409065 REVERSE LENGTH=130	cytosol						1.25931		1			1.25931	1		0.229551					0.332637
AT4G34670.1	AT4G34670.1	29.2.1.2.1.53	protein.synthesis.ribosomal protein.eukaryotic.40S subunit.S3A	Symbols: Ribosomal protein S3Ae chr4:16548724-16550222 FORWARD LENGTH=262	cytosol	1	0.991442	1.0468	1.21766	1.13521	1.27176	0.978094	1.04763	0.935424	1.01275	1.20821	0.987049	0.0257013	0.201493	-0.176019	0.525026	0.0126453	0.0106788	0.291682	1.89807	0.0370812	0.27982
AT3G04840.1	AT3G04840.1	29.2.1.2.1.53	protein.synthesis.ribosomal protein.eukaryotic.40S subunit.S3A	Symbols: Ribosomal protein S3Ae chr3:1329751-1331418 FORWARD LENGTH=262	cytosol	1.06088	1.01406	1.07246	1.161	1.20289	1.20286	1	1.04207	0.915873	1.04913	1.18892	0.985981	0.062063	0.186615	-0.124914	0.199826	0.0068869	0.0035078	0.270014	2.16198	0.0895668	0.699348
AT5G10360.1	AT5G10360.1	29.2.1.2.1.6	protein.synthesis.ribosomal protein.eukaryotic.40S subunit.S6	Symbols: EMB3010, RPS6B Ribosomal protein S6e chr5:3258734-3260142 REVERSE LENGTH=249	cytosol	0.846288	1.03742	0.885298	1.03763	1.0566	1.04386	1	1.06469	0.865578	0.923003	1.04603	0.976755	-0.0565885	0.0684936	-0.124961	0.551138	0.30481	0.103616	0.098854	0.515971	-0.0816617	0.25874
AT5G16130.1	AT5G16130.1	29.2.1.2.1.7	protein.synthesis.ribosomal protein.eukaryotic.40S subunit.S7	Symbols: Ribosomal protein S7e family protein chr5:5268984-5269912 FORWARD LENGTH=190	cytosol	1.25058	0.960019	0.872997	1.15604	1.20369	1.28495	0.906511	1.05894	0.911226	1.02787	1.21489	0.958891	0.0694337	0.235537	-0.166785	0.609479	0.0149914	0.194692	0.341392	1.82416	0.100212	0.215041
AT3G02560.1,AT3G02560.2	AT3G02560.1	29.2.1.2.1.7	protein.synthesis.ribosomal protein.eukaryotic.40S subunit.S7	Symbols: Ribosomal protein S7e family protein chr3:542341-543168 FORWARD LENGTH=191	cytosol	1.0695	1.01249	0.939208	1.05654	1.43482	1.03579	0.911762	0.943599	0.935387	1.00707	1.17572	0.930249	0.0793033	0.233116	-0.154526	0.119511	0.132115	0.279875	0.33785	0.879047	0.114471	0.922592
AT1G48830.1,AT1G48830.2	AT1G48830.1	29.2.1.2.1.7	protein.synthesis.ribosomal protein.eukaryotic.40S subunit.S7	Symbols: Ribosomal protein S7e family protein chr1:18059854-18060935 REVERSE LENGTH=191	cytosol	1.22133	0.978941	0.955558	1.13936	1.23097	1.02789	1.21738	1.172	1.06271	1.05194	1.13274	1.1507	-0.0896681	-0.01573	-0.0739642	0.364301	0.821432	0.47776	-0.022694	0.0854284	-0.12945	0.438539
AT5G15200.1	AT5G15200.1	29.2.1.2.1.9	protein.synthesis.ribosomal protein.eukaryotic.40S subunit.S9	Symbols: Ribosomal protein S4 chr5:4935124-4936334 REVERSE LENGTH=198	cytosol	0.990391	1.18765	1.06589	1.08511		1.06469	0.770181	0.918366	0.836644	1.08131	1.0749	0.84173	0.249168	0.243312	0.00594563	0.0287774			0.352772		0.36135	1.54095
AT1G66580.1	AT1G66580.1	29.2.1.2.2.10	protein.synthesis.ribosomal protein.eukaryotic.60S subunit.L10	Symbols: SAG24, RPL10C senescence associated gene 24 chr1:24839208-24840439 FORWARD LENGTH=221	cytosol	1.06584	0.987482	1.07968	1.11726	1.13207	1.28661	0.938508	1.03441	0.943549	1.04433	1.17865	0.972155	0.0715878	0.192014	-0.120842	0.163655	0.0297913	0.0935382	0.277874	1.52591	0.103323	0.786071
AT3G53430.1	AT3G53430.1	29.2.1.2.2.12	protein.synthesis.ribosomal protein.eukaryotic.60S subunit.L12	Symbols: Ribosomal protein L11 family protein chr3:19809895-19810395 REVERSE LENGTH=166	cytosol	1.04662	0.902472	1.03762	1.17462	1.00804	1.04837			0.865871	0.995572	1.07701	0.865871	0.139355	0.217344	-0.0785843			0.300199	0.314805		0.201373
AT5G23900.1	AT5G23900.1	29.2.1.2.2.13	protein.synthesis.ribosomal protein.eukaryotic.60S subunit.L13	Symbols: Ribosomal protein L13e family protein chr5:8064176-8065081 REVERSE LENGTH=206	cytosol	0.935304	1.2969	1.30067			0.893581	0.756099	0.993323	0.902023	1.17762	0.893581	0.883815	0.285053	0.0109891	0.274279	0.102893			0.0158541		0.414064	0.987615
AT4G27090.1	AT4G27090.1	29.2.1.2.2.14	protein.synthesis.ribosomal protein.eukaryotic.60S subunit.L14	Symbols: Ribosomal protein L14 chr4:13594104-13595187 REVERSE LENGTH=134	cytosol	1.26303	1.09396	1.5789	1.56788	1.39708	1.38951	1.06135	1.13743	1.20762	1.31197	1.45149	1.13547	0.144234	0.24432	-0.100975	0.299666	0.011756	0.415029	0.354248	1.92974	0.208448	0.523363
AT2G20450.1	AT2G20450.1	29.2.1.2.2.14	protein.synthesis.ribosomal protein.eukaryotic.60S subunit.L14	Symbols: Ribosomal protein L14 chr2:8813923-8815071 FORWARD LENGTH=134	cytosol			1.2818	0.775334			0.581496		1	1.2818	0.775334	0.790748	0.47386	-0.0196843	0.492396				-0.0283993		0.696876
AT5G02870.1	AT5G02870.1	29.2.1.2.2.141	protein.synthesis.ribosomal protein.eukaryotic.60S subunit.L4/L1	Symbols: Ribosomal protein L4/L1 family chr5:657830-659526 FORWARD LENGTH=407	cytosol	1.66108						1.1078			1.66108		1.1078	0.399645								0.58443
AT3G09630.1	AT3G09630.1	29.2.1.2.2.141	protein.synthesis.ribosomal protein.eukaryotic.60S subunit.L4/L1	Symbols: Ribosomal protein L4/L1 family chr3:2953813-2955444 FORWARD LENGTH=406	cytosol	0.978469	1.21353	1.08706	1.01823	1.07007	1.08279	0.941266		0.776175	1.09302	1.05703	0.85872	0.240096	0.207029	0.0334826			0.637629	0.299754		0.348063
AT2G42740.1,AT3G58700.1,AT4G18730.1,AT5G45775.1,AT5G45775.2	AT2G42740.1	29.2.1.2.2.16	protein.synthesis.ribosomal protein.eukaryotic.60S subunit.L16	Symbols: RPL16A ribosomal protein large subunit 16A chr2:17791794-17792946 FORWARD LENGTH=182	cytosol	1.20105	0.932808	1.01834	1.25698	1.13998	1.16343	0.850663	0.965255	0.860997	1.05073	1.1868	0.892305	0.163073	0.283288	-0.121619	0.143283	0.00451479	0.192092	0.411465	2.34536	0.235789	0.843805
AT5G27850.1	AT5G27850.1	29.2.1.2.2.18	protein.synthesis.ribosomal protein.eukaryotic.60S subunit.L18	Symbols: Ribosomal protein L18e/L15 superfamily protein chr5:9873169-9874297 FORWARD LENGTH=187	cytosol	0.882318	0.874335	0.821222	1.23885	1.40028	1.01398	1.05605	1.02361	0.881683	0.859291	1.2177	0.987116	-0.138457	0.209167	-0.345126	0.0878784	0.136832	0.0343886	0.302872	0.863811	-0.200072	1.05612
AT3G16780.1	AT3G16780.1	29.2.1.2.2.19	protein.synthesis.ribosomal protein.eukaryotic.60S subunit.L19	Symbols: Ribosomal protein L19e family protein chr3:5708982-5710249 FORWARD LENGTH=209	cytosol	1.07239	1.11459	0.885372		1.27025	1.02582		1.03415		1.02412	1.14804	1.03415	-0.00974599	0.104382	-0.114099				0.150729		-0.0140606
AT1G02780.1	AT1G02780.1	29.2.1.2.2.19	protein.synthesis.ribosomal protein.eukaryotic.60S subunit.L19	Symbols: emb2386 Ribosomal protein L19e family protein chr1:608120-609391 REVERSE LENGTH=214	cytosol	0.525085	0.446276	0.961396	0.449213	1.04539	1.04837	1.18463	0.432723	0.939361	0.644252	0.847656	0.852239	-0.277965	-0.00539155	-0.272676	0.488988	0.988461	0.470777	-0.00777838	0.00504061	-0.403631	0.310702
AT4G02230.1	AT4G02230.1	29.2.1.2.2.19	protein.synthesis.ribosomal protein.eukaryotic.60S subunit.L19	Symbols: Ribosomal protein L19e family protein chr4:979391-980640 REVERSE LENGTH=208	cytosol				1.07793	1		1.495				1.03896	1.495		-0.359939					-0.525
AT1G09590.1,AT1G09690.1,AT1G57660.1,AT1G57860.1	AT1G09590.1	29.2.1.2.2.21	protein.synthesis.ribosomal protein.eukaryotic.60S subunit.L21	Symbols: Translation protein SH3-like family protein chr1:3106549-3107606 FORWARD LENGTH=164	cytosol	0.889733	1.06993	1.02978	1.10145	0.956597	1.04788	0.851903	0.897486	0.808752	0.996479	1.03531	0.852714	0.15549	0.193426	-0.0382237	0.0757327	0.0209597	0.604007	0.27993	1.67862	0.224778	1.12072
AT5G27770.1	AT5G27770.1	29.2.1.2.2.22	protein.synthesis.ribosomal protein.eukaryotic.60S subunit.L22	Symbols: Ribosomal L22e protein family chr5:9836166-9837113 FORWARD LENGTH=124	cytosol		0.997931				1.57698	0.975038			0.997931	1.57698	0.975038	0.0232068	0.471739	-0.449763				0.693635		0.0334819
AT2G36620.1	AT2G36620.1	29.2.1.2.2.24	protein.synthesis.ribosomal protein.eukaryotic.60S subunit.L24	Symbols: RPL24A ribosomal protein L24 chr2:15350548-15351819 REVERSE LENGTH=164	cytosol		1.0512	0.902471					1.02464		0.976834		1.02464	-0.047766								-0.0689248
AT3G22230.1	AT3G22230.1	29.2.1.2.2.27	protein.synthesis.ribosomal protein.eukaryotic.60S subunit.L27	Symbols: Ribosomal L27e protein family chr3:7844136-7844543 REVERSE LENGTH=135	cytosol			0.953283				1		0.738213	0.953283		0.869107	0.0923804								0.133372
AT2G19730.1,AT2G19730.2,AT2G19730.3	AT2G19730.1	29.2.1.2.2.28	protein.synthesis.ribosomal protein.eukaryotic.60S subunit.L28	Symbols: Ribosomal L28e protein family chr2:8511752-8512995 FORWARD LENGTH=143	cytosol	0.564469	1.43111	1.47238	0.998356	0.71794	0.733979	0.905196	0.824592	0.662265	1.15599	0.816758	0.797351	0.367204	0.0240471	0.343916	0.304166	0.874849	0.334817	0.0346943	0.0580671	0.535839	0.516889
AT4G29410.1,AT4G29410.2	AT4G29410.1	29.2.1.2.2.28	protein.synthesis.ribosomal protein.eukaryotic.60S subunit.L28	Symbols: Ribosomal L28e protein family chr4:14468439-14469964 REVERSE LENGTH=143	cytosol		1	1.54493	0.881432					0.899091	1.27246	0.881432	0.899091	0.343875	-0.0198359	0.363092				-0.028618		0.501085
AT1G77940.1	AT1G77940.1	29.2.1.2.2.30	protein.synthesis.ribosomal protein.eukaryotic.60S subunit.L30	Symbols: Ribosomal protein L7Ae/L30e/S12e/Gadd45 family protein chr1:29304116-29305288 REVERSE LENGTH=112	cytosol	1.06756	0.932436		1.3573	1.26715	1.1745		0.923587		1	1.26632	0.923587	0.0794479	0.313007	-0.235021				0.455316		0.114679
AT3G18740.1	AT3G18740.1	29.2.1.2.2.30	protein.synthesis.ribosomal protein.eukaryotic.60S subunit.L30	Symbols: Ribosomal protein L7Ae/L30e/S12e/Gadd45 family protein chr3:6453437-6453870 FORWARD LENGTH=112	cytosol	0.960904	1.01439	1.06131	1	1.07537	1.08853	0.90639	0.84905		1.0122	1.05463	0.87772	0.142312	0.183107	-0.0410627			0.348808	0.26491		0.20566
AT2G19740.1,AT4G26230.1,AT5G56710.1	AT2G19740.1	29.2.1.2.2.31	protein.synthesis.ribosomal protein.eukaryotic.60S subunit.L31	Symbols: Ribosomal protein L31e family protein chr2:8513577-8514346 FORWARD LENGTH=119	cytosol	1.21945	0.860016	1.31303	1.36561		1.2695	0.960984	0.915994	0.910166	1.13083	1.31756	0.929048	0.195919	0.345862	-0.152527	0.220243			0.504039		0.283561	0.657098
AT4G18100.1	AT4G18100.1	29.2.1.2.2.32	protein.synthesis.ribosomal protein.eukaryotic.60S subunit.L32	Symbols: Ribosomal protein L32e chr4:10035715-10036475 REVERSE LENGTH=133	cytosol	0.714408	1.26451		0.997828	1.26146	1.33483	0.769855			0.989458	1.19804	0.769855	0.249646	0.435169	-0.190703				0.638016		0.362052
AT3G53740.1,AT3G53740.2,AT3G53740.3,AT3G53740.4	AT3G53740.1	29.2.1.2.2.36	protein.synthesis.ribosomal protein.eukaryotic.60S subunit.L36	Symbols: Ribosomal protein L36e family protein chr3:19913921-19914813 REVERSE LENGTH=103	cytosol	0.764184		1.17754	1		0.655367	0.83565	0.915997		0.97086	0.827684	0.875824	0.102927	-0.0565186	0.159214				-0.0815608		0.148624
AT5G39740.1,AT5G39740.2	AT5G39740.1	29.2.1.2.2.5	protein.synthesis.ribosomal protein.eukaryotic.60S subunit.L5	Symbols: OLI7, RPL5B ribosomal protein L5 B chr5:15903365-15905185 FORWARD LENGTH=301	cytosol	1.11235	0.842952	0.949609	1.2942	1.2179	1.27454		0.903672	0.839482	0.968305	1.26221	0.871577	0.105146	0.366144	-0.263534			0.0227221	0.534257		0.151834
AT2G27530.1,AT2G27530.2	AT2G27530.1	29.2.1.2.2.510	protein.synthesis.ribosomal protein.eukaryotic.60S subunit.L10A	Symbols: PGY1 Ribosomal protein L1p/L10e family chr2:11763443-11764570 REVERSE LENGTH=216	cytosol				0.974202	1.0258			0.952769	0.863308		1	0.908038		0.0963938					0.139175
AT3G24830.1	AT3G24830.1	29.2.1.2.2.513	protein.synthesis.ribosomal protein.eukaryotic.60S subunit.L13A	Symbols: Ribosomal protein L13 family protein chr3:9064613-9065871 FORWARD LENGTH=206	cytosol	1.03967	1.04382	1.03761	1.09667	1.07538	0.994931	0.806728	0.921896	0.907473	1.04037	1.05566	0.878699	0.168485	0.182965	-0.0145917	0.0111849	0.0206086	0.647998	0.264702	1.68595	0.243651	1.95137
AT3G14600.1	AT3G14600.1	29.2.1.2.2.518	protein.synthesis.ribosomal protein.eukaryotic.60S subunit.L18A	Symbols: Ribosomal protein L18ae/LX family protein chr3:4910773-4911933 FORWARD LENGTH=178	cytosol	1.00572	1.0189		1	1.13026	1.08658	1.10729	0.922103	0.834293	1.01231	1.07228	0.95456	0.0587201	0.116162	-0.0575405		0.256939		0.167776	0.59017	0.0847395
AT2G34480.1	AT2G34480.1	29.2.1.2.2.518	protein.synthesis.ribosomal protein.eukaryotic.60S subunit.L18A	Symbols: Ribosomal protein L18ae/LX family protein chr2:14532916-14534161 REVERSE LENGTH=178	cytosol	0.95204	0.988269	1.09525	1.00719	0.839121	0.94727	0.936539	1.00233	0.759579	1.01185	0.931195	0.899484	0.117582	0.0346438	0.0830228	0.253278	0.735651	0.284478	0.0499854	0.133328	0.169831	0.596402
AT2G39460.1,AT2G39460.2,AT3G55280.1,AT3G55280.2,AT3G55280.3	AT2G39460.1	29.2.1.2.2.523	protein.synthesis.ribosomal protein.eukaryotic.60S subunit.L23A	Symbols: ATRPL23A, RPL23A, RPL23AA ribosomal protein L23AA chr2:16475049-16475904 FORWARD LENGTH=154	cytosol	1.12255	1.02762	0.994957	0.657507	1.04655	1.00219	1.04032	1.13262	0.850968	1.04838	0.902081	1.00797	0.0392977	-0.110877	0.150011	0.680991	0.514641	0.319377	-0.160126	0.288496	0.0567019	0.166859
AT1G23290.1	AT1G23290.1	29.2.1.2.2.527	protein.synthesis.ribosomal protein.eukaryotic.60S subunit.L27A	Symbols: RPL27A, RPL27AB Ribosomal protein L18e/L15 superfamily protein chr1:8263007-8263447 FORWARD LENGTH=146	cytosol		0.97847		1.33845	1.05995				0.982615	0.97847	1.1992	0.982615	-0.0042275	0.198539	-0.202724				0.287378		-0.00609901
AT3G62870.1	AT3G62870.1	29.2.1.2.2.57	protein.synthesis.ribosomal protein.eukaryotic.60S subunit.L7A	Symbols: Ribosomal protein L7Ae/L30e/S12e/Gadd45 family protein chr3:23242862-23244273 REVERSE LENGTH=256	cytosol	0.80545	0.818578	0.698098	0.816773	1.0251	0.790651		1.23557	1.06172	0.774042	0.877508	1.14864	-0.389666	-0.267637	-0.125296			0.282648	-0.388449		-0.56945
AT1G74050.1,AT1G74060.1	AT1G74050.1	29.2.1.2.2.6	protein.synthesis.ribosomal protein.eukaryotic.60S subunit.L6	Symbols: Ribosomal protein L6 family protein chr1:27847256-27848680 REVERSE LENGTH=233	cytosol						0.65212	0.621801				0.65212	0.621801		0.0476					0.0686853
AT1G18540.1	AT1G18540.1	29.2.1.2.2.6	protein.synthesis.ribosomal protein.eukaryotic.60S subunit.L6	Symbols: Ribosomal protein L6 family protein chr1:6377448-6378548 REVERSE LENGTH=233	cytosol	0.413872	0.564468	0.911757		0.494479	0.450583		2.00572		0.630032	0.472531	2.00572	-1.04387	-1.23731	0.2857				-2.08564		-1.67062
AT2G01250.1	AT2G01250.1	29.2.1.2.2.7	protein.synthesis.ribosomal protein.eukaryotic.60S subunit.L7	Symbols: Ribosomal protein L30/L7 family protein chr2:132943-134264 REVERSE LENGTH=242	cytosol	0.689126	0.872507	1.55763	0.937008	0.911518	1.19263	0.478595	0.763389		1.03975	1.01372	0.620992	0.504305	0.480485	0.0253563			0.930172	0.707011		0.743595
AT2G44120.1,AT2G44120.2	AT2G44120.1	29.2.1.2.2.7	protein.synthesis.ribosomal protein.eukaryotic.60S subunit.L7	Symbols: Ribosomal protein L30/L7 family protein chr2:18249227-18250402 REVERSE LENGTH=242	cytosol	0.816577	0.917465	1.11418	1.00053		0.958512	0.572744	0.708059		0.949408	0.979519	0.640401	0.388734	0.418684	-0.0312204				0.613097		0.568052
AT2G18020.1	AT2G18020.1	29.2.1.2.2.8	protein.synthesis.ribosomal protein.eukaryotic.60S subunit.L8	Symbols: EMB2296 Ribosomal protein L2 family chr2:7837151-7838160 FORWARD LENGTH=258	cytosol	0.87008	1.06555	1.10397	1.06695	1.03077	0.96349	0.792997	1.16631	0.845421	1.0132	1.0204	0.934909	0.0803772	0.0874469	-0.00708219	0.599105	0.517385	0.931323	0.12624	0.286186	0.116022	0.222497
AT3G09200.1,AT3G11250.1	AT3G09200.1	29.2.1.2.2.80	protein.synthesis.ribosomal protein.eukaryotic.60S subunit.P0	Symbols: Ribosomal protein L10 family protein chr3:2823364-2825020 REVERSE LENGTH=320	cytosol	0.999184		0.934094	0.850193	1.17496	1	1.19132	1.16118	0.883265	0.966639	1.00838	1.07859	-0.109474	-0.0672801	-0.0422722		0.632251		-0.0971012	0.199111	-0.158096
AT5G47700.1,AT5G47700.2	AT5G47700.1	29.2.1.2.2.81	protein.synthesis.ribosomal protein.eukaryotic.60S subunit.P1	Symbols: 60S acidic ribosomal protein family chr5:19328019-19328724 REVERSE LENGTH=113	cytosol	0.932459	1.11032	0.918288	1.00621	1.11191	1.1413	1	0.846511		0.987021	1.08648	0.923256	0.0667601	0.162429	-0.0959291			0.250982	0.234853		0.0963502
AT1G01100.1,AT1G01100.2,AT1G01100.4	AT1G01100.1	29.2.1.2.2.81	protein.synthesis.ribosomal protein.eukaryotic.60S subunit.P1	Symbols: 60S acidic ribosomal protein family chr1:50284-50954 REVERSE LENGTH=112	cytosol	0.957813	1.12995	0.968808	1.05641	1.21935	1.07661	1.08656	1.00946	1.02667	1.01886	1.11746	1.04089	-0.0214	0.0709477	-0.0923127	0.733428	0.245811	0.262459	0.102399	0.609398	-0.0308749	0.134643
AT4G00810.1,AT4G00810.2	AT4G00810.1	29.2.1.2.2.81	protein.synthesis.ribosomal protein.eukaryotic.60S subunit.P1	Symbols: 60S acidic ribosomal protein family chr4:346179-346957 REVERSE LENGTH=113	cytosol	1.67871	1.61631	1.49012	0.679713	1.01151	0.825117	1.23449			1.59505	0.838779	1.23449	0.254856	-0.381724	0.621465			0.00241697	-0.557549		0.369689
AT2G27720.1	AT2G27720.1	29.2.1.2.2.82	protein.synthesis.ribosomal protein.eukaryotic.60S subunit.P2	Symbols: 60S acidic ribosomal protein family chr2:11818696-11819370 FORWARD LENGTH=115	cytosol	0.938808	1.01161	0.912127	1.14837	1.08365	1.2268	0.92179	1.07494	0.907573	0.95418	1.15294	0.968099	-0.0144817	0.174294	-0.188656	0.831427	0.0524258	0.017534	0.252092	1.28045	-0.0208931	0.0801757
AT2G27710.1,AT2G27710.2,AT2G27710.3	AT2G27710.1	29.2.1.2.2.82	protein.synthesis.ribosomal protein.eukaryotic.60S subunit.P2	Symbols: 60S acidic ribosomal protein family chr2:11816929-11817670 FORWARD LENGTH=115	cytosol	0.821408	1.13722	0.9867	0.919834	0.896051	0.803143	1.17986	1.04768		0.981775	0.873009	1.11377	-0.125973	-0.242359	0.117281			0.328861	-0.351377		-0.181981
AT5G57290.1,AT5G57290.2,AT5G57290.3	AT5G57290.1	29.2.1.2.2.83	protein.synthesis.ribosomal protein.eukaryotic.60S subunit.P3	Symbols: 60S acidic ribosomal protein family chr5:23207049-23207835 REVERSE LENGTH=120	cytosol	0.937773	1.07764	0.94223	0.999841	1.12144	1.03233	1.08165	1.09503	0.946487	0.985879	1.0512	1.04105	-0.0544419	0.0097019	-0.0641353	0.450248	0.873392	0.327019	0.013997	0.058791	-0.0785625	0.346548
AT4G10450.1	AT4G10450.1	29.2.1.2.2.9	protein.synthesis.ribosomal protein.eukaryotic.60S subunit.L9	Symbols: Ribosomal protein L6 family chr4:6463201-6464458 REVERSE LENGTH=194	cytosol	1.34692		0.930291	2.59672	2.99351		1.23782	1.02646	1.71371	1.1386	2.79511	1.326	-0.152067	0.712971	-0.84221				1.07583		-0.21981
AT1G33120.1,AT1G33140.1	AT1G33120.1	29.2.1.2.2.9	protein.synthesis.ribosomal protein.eukaryotic.60S subunit.L9	Symbols: Ribosomal protein L6 family chr1:12010986-12012223 FORWARD LENGTH=194	cytosol	1.0827	0.696532	0.918076	1.32643	1.34857	1.28503	0.908953	1	1.01247	0.899102	1.32001	0.973809	-0.0797767	0.301856	-0.379349	0.556377	0.000770493	0.0206338	0.438839	3.11323	-0.115155	0.254631
AT5G60790.1	AT5G60790.1	29.2.2.1	protein.synthesis.ribosome biogenesis.export from nucleus	Symbols: ATGCN1, GCN1 ABC transporter family protein chr5:24453760-24455767 REVERSE LENGTH=595	cytosol		0.872407			1.02601	1.0581		1.0477		0.872407	1.04205	1.0477	-0.182589	-0.00540495	-0.177227				-0.00779771		-0.264155
AT3G55620.1	AT3G55620.1	29.2.2.3.99	protein.synthesis.ribosome biogenesis.Pre-rRNA processing and modifications.misc	Symbols: emb1624 Translation initiation factor IF6 chr3:20634581-20636312 FORWARD LENGTH=245	cytosol	0.886086	1.01974	1.18426	0.913032	1.09162	1.09304	1.34823		1.1922	1.03003	1.03256	1.27022	-0.208837	-0.206406	-0.00245729			0.981886	-0.298845		-0.30239
AT1G66070.1,AT1G66070.2	AT1G66070.1	29.2.3	protein.synthesis.initiation	Symbols: Translation initiation factor eIF3 subunit chr1:24596194-24597520 REVERSE LENGTH=226	cytosol		0.644359			1			0.647524	0.828735	0.644359	1	0.73813	-0.135655	0.301324	-0.432559				0.438054		-0.19601
AT1G04170.1	AT1G04170.1	29.2.3	protein.synthesis.initiation	Symbols: EIF2 GAMMA eukaryotic translation initiation factor 2 gamma subunit chr1:1097423-1099702 FORWARD LENGTH=465	cytosol	3.25484	0.963211	0.988234	1.40411	1.3667	1.32003	0.949125	1.01177	1.18611	1.73543	1.36361	1.049	0.493049	0.260806	0.239957	0.419196	0.0137245	0.650345	0.378419	1.8625	0.726279	0.377583
AT5G20920.1,AT5G20920.2,AT5G20920.3	AT5G20920.1	29.2.3	protein.synthesis.initiation	Symbols: EIF2 BETA, EMB1401 eukaryotic translation initiation factor 2 beta subunit chr5:7094994-7096661 REVERSE LENGTH=268	cytosol	1.06748	0.979805	0.950702	1.58632	1.20024	1.02837	1.02069	1.08217	0.966432	0.99933	1.27164	1.0231	-0.0235061	0.216619	-0.23982	0.649546	0.21385	0.181721	0.313746	0.669891	-0.0339138	0.18739
AT5G05470.1	AT5G05470.1	29.2.3	protein.synthesis.initiation	Symbols: EIF2 ALPHA, ATEIF2-A2, EIF2-A2 eukaryotic translation initiation factor 2 alpha subunit chr5:1620579-1622214 FORWARD LENGTH=344	cytosol				1.218					1.03215		1.218	1.03215		0.165186					0.238858
AT3G57290.1	AT3G57290.1	29.2.3	protein.synthesis.initiation	Symbols: EIF3E, TIF3E1, ATEIF3E-1, INT-6, ATINT6, INT6 eukaryotic translation initiation factor 3E chr3:21196786-21199073 REVERSE LENGTH=441	cytosol	0.973944	1.10766	0.994123	0.887705	0.913544	1.1718	0.938955		0.803555	1.02524	0.991017	0.871255	0.16239	0.128619	0.033948			0.7489	0.185815		0.234796
AT3G11400.1,AT3G11400.2	AT3G11400.1	29.2.3	protein.synthesis.initiation	Symbols: EIF3G1, ATEIF3G1 eukaryotic translation initiation factor 3G1 chr3:3578536-3580366 FORWARD LENGTH=294	cytosol	0.944445	0.92218	0.861135	1.23774	1.0806	0.992666			0.97405	0.909253	1.10367	0.97405	-0.0688116	0.124771	-0.193168			0.062506	0.180241		-0.0993134
AT5G36230.1	AT5G36230.1	29.2.3	protein.synthesis.initiation	Symbols: ARM repeat superfamily protein chr5:14273519-14276773 FORWARD LENGTH=411	cytosol	0.993399	1.00904	1.09113	1.29302	1.11459			1.0066	1.16073	1.03119	1.20381	1.08367	-0.0496299	0.105041	-0.154469				0.151681		-0.0716155
AT1G76810.1	AT1G76810.1	29.2.3	protein.synthesis.initiation	Symbols: eukaryotic translation initiation factor 2 (eIF-2) family protein chr1:28831366-28836310 REVERSE LENGTH=1294	cytosol		0.958032		1.1729					1.07188	0.958032	1.1729	1.07188	-0.112168	0.0900041	-0.201663				0.129936		-0.161995
AT2G40290.1	AT2G40290.1	29.2.3	protein.synthesis.initiation	Symbols: Eukaryotic translation initiation factor 2 subunit 1 chr2:16829030-16830889 REVERSE LENGTH=344	cytosol	0.956452	0.690398	0.986132	0.910998	1.13113	0.993647	0.774719		1.08067	0.87766	1.01193	0.927696	-0.0554299	0.0868523	-0.142111			0.303628	0.12538		-0.0799889
AT4G20980.1,AT4G20980.2,AT4G20980.3,AT4G20980.4	AT4G20980.1	29.2.3	protein.synthesis.initiation	Symbols: Eukaryotic translation initiation factor 3 subunit 7 (eIF-3) chr4:11216997-11218772 FORWARD LENGTH=591	cytosol	1.03324		0.901337	1.1188	1.04945	1.08054	1.1083		0.945445	0.967291	1.08293	1.02687	-0.0597558	0.0531392	-0.112805				0.0766818		-0.0862351
AT1G69410.1	AT1G69410.1	29.2.3	protein.synthesis.initiation	Symbols: ATELF5A-3, ELF5A-3 eukaryotic elongation factor 5A-3 chr1:26089301-26090194 FORWARD LENGTH=158	cytosol	0.923019	1.00314	0.92551	1.16084	1.03825	0.966932	0.996859	1.05087	1.26824	0.950557	1.05534	1.10532	-0.150559	-0.0462647	-0.104477	0.149907	0.644818	0.168598	-0.0667577	0.190563	-0.217623	0.824179
AT4G33250.1	AT4G33250.1	29.2.3	protein.synthesis.initiation	Symbols: EIF3K, TIF3K1, ATTIF3K1 eukaryotic translation initiation factor 3K chr4:16039066-16040617 REVERSE LENGTH=226	cytosol	0.96861	0.913738	0.797017	0.936841	1.08265	0.971987	1.07483	1.16204	1.04065	0.893121	0.997159	1.09251	-0.200829	-0.0912566	-0.110076	0.0326896	0.169025	0.195468	-0.131747	0.772048	-0.290714	1.48559
AT1G10840.1	AT1G10840.1	29.2.3	protein.synthesis.initiation	Symbols: TIF3H1 translation initiation factor 3 subunit H1 chr1:3607885-3610299 REVERSE LENGTH=337	cytosol	1.18284		0.938974		0.962407	1.16506		1.24949		1.06091	1.06373	1.24949	-0.163243	-0.160602	-0.00265785				-0.2322		-0.236035
AT5G44320.1	AT5G44320.1	29.2.3	protein.synthesis.initiation	Symbols: Eukaryotic translation initiation factor 3 subunit 7 (eIF-3) chr5:17854901-17856667 REVERSE LENGTH=588	cytosol	0.769583	1.04069		1.07876	0.993378	0.633694			1.06261	0.905136	0.901943	1.06261	-0.160053	-0.163564	0.00353372				-0.236501		-0.231403
AT1G26630.1	AT1G26630.1	29.2.3	protein.synthesis.initiation	Symbols: FBR12, ATELF5A-2, ELF5A-2 Eukaryotic translation initiation factor 5A-1 (eIF-5A 1) protein chr1:9205968-9207098 FORWARD LENGTH=159	cytosol	1.02645	1.15207	0.802235	0.784411	0.920877	0.715086	1.02545	0.974469	0.911986	0.993584	0.806791	0.970636	0.0233666	-0.184361	0.207504	0.841321	0.0758168	0.191097	-0.266734	1.12023	0.0337125	0.0750383
AT1G09640.1	AT1G09640.1	29.2.4	protein.synthesis.elongation	Symbols: Translation elongation factor EF1B, gamma chain chr1:3120162-3122152 FORWARD LENGTH=414	cytosol	0.992128	0.856439	1.06073	2.88549	1.03323	1.005	1.01863	1	0.986421	0.969767	1.64124	1.00169	-0.0323804	0.483973	-0.514338	0.627066	0.362129	0.343201	0.712354	0.441137	-0.0467191	0.202687
AT2G18110.1	AT2G18110.1	29.2.4	protein.synthesis.elongation	Symbols: Translation elongation factor EF1B/ribosomal protein S6 family protein chr2:7872636-7873713 FORWARD LENGTH=231	cytosol	1.41016	1.45274		1.079	1.42918	1.06245	1	0.810678	1.07003	1.43145	1.19021	0.960237	0.394042	0.213884	0.184037		0.181808		0.309753	0.740388	0.576015
AT1G30230.1,AT1G30230.2	AT1G30230.1	29.2.4	protein.synthesis.elongation	Symbols: Glutathione S-transferase, C-terminal-like;Translation elongation factor EF1B/ribosomal protein S6 chr1:10639286-10640515 FORWARD LENGTH=231	cytosol	1.05255	1.19565	0.953523	0.931583	0.976041	1.00336		0.872961	0.787396	1.06724	0.970328	0.830179	0.24988	0.155678	0.095127			0.256805	0.225051		0.362394
AT1G56070.1	AT1G56070.1	29.2.4	protein.synthesis.elongation	Symbols: LOS1 Ribosomal protein S5/Elongation factor G/III/V family protein chr1:20968245-20971077 REVERSE LENGTH=843	cytosol	1.03153	0.944946	1.0099	1	1.07266	1.10122	0.971546	1.00655	0.942841	0.995459	1.05796	0.973645	0.0221564	0.0830014	-0.060873	0.531368	0.0753699	0.191492	0.119815	1.1228	0.0319662	0.274605
AT1G57720.1,AT1G57720.2	AT1G57720.1	29.2.4	protein.synthesis.elongation	Symbols: Translation elongation factor EF1B, gamma chain chr1:21377873-21380114 FORWARD LENGTH=413	cytosol	1.02965	0.962288	0.983305	0.999019	1.08731	1.04061	0.919516	1.02171	0.987214	0.991749	1.04231	0.976145	0.0158579	0.0655608	-0.0497159	0.687151	0.16826	0.193059	0.0946182	0.774018	0.0228785	0.162948
AT4G10480.1,AT4G10480.2	AT4G10480.1	29.2.4	protein.synthesis.elongation	Symbols: Nascent polypeptide-associated complex (NAC), alpha subunit family protein chr4:6478089-6479079 REVERSE LENGTH=212	cytosol	0.87409	1.10727	1	0.910226	0.878561	0.85338	1.19176	1.13632	1.02119	0.993786	0.880722	1.11642	-0.116234	-0.236039	0.120633	0.218291	0.011168	0.178423	-0.342127	1.95202	-0.167879	0.660964
AT5G19510.1	AT5G19510.1	29.2.4	protein.synthesis.elongation	Symbols: Translation elongation factor EF1B/ribosomal protein S6 family protein chr5:6581854-6583137 REVERSE LENGTH=224	cytosol	0.991598	1.11435	1.01604	1.09463	0.988387	0.988525	1.06411	2.9674	0.92814	1.04066	1.02385	1.65322	-0.454773	-0.470194	0.0162914	0.405451	0.39378	0.760715	-0.691275	0.404746	-0.667771	0.392062
AT1G72160.1	AT1G72160.1	29.3.4.99	protein.targeting.secretory pathway.unspecified	Symbols: Sec14p-like phosphatidylinositol transfer family protein chr1:27153823-27155609 REVERSE LENGTH=490	cytosol	0.928217	1.22608	0.794091	0.827382	0.880293	0.770026	1.10508	0.999556	1.34899	0.982794	0.8259	1.15121	-0.157839	-0.329076	0.173489	0.36335	0.0397547	0.298962	-0.479111	1.40061	-0.228188	0.439674
AT1G30690.1,AT1G30690.2	AT1G30690.1	29.3.4.99	protein.targeting.secretory pathway.unspecified	Symbols: Sec14p-like phosphatidylinositol transfer family protein chr1:10888284-10890085 FORWARD LENGTH=540	cytosol	0.825842	1.00182	1.02586	0.763108	0.783233	0.858977	1.36896	1.05775	1.27359	0.951174	0.801773	1.23343	-0.258408	-0.424193	0.170457	0.0646814	0.0110755	0.0979398	-0.621414	1.95564	-0.374899	1.18922
AT2G47110.1,AT2G47110.2,AT3G62250.1	AT2G47110.1	29.5.11	protein.degradation.ubiquitin	Symbols: UBQ6 ubiquitin 6 chr2:19344701-19345174 FORWARD LENGTH=157	cytosol	0.736961	1.07889	1.05934		0.761601	1.0047		0.995303	0.669599	0.958397	0.883149	0.832451	0.140656	0.0591029	0.0817227				0.0852924		0.203259
AT4G38630.1	AT4G38630.1	29.5.11	protein.degradation.ubiquitin	Symbols: RPN10, MCB1, ATMCB1, MBP1 regulatory particle non-ATPase 10 chr4:18057357-18059459 REVERSE LENGTH=386	cytosol	0.892604	1.03961	0.938659	0.948223	0.998264	1	1.05068	0.959375	0.862709	0.956959	0.982162	0.957587	-0.000655509	0.0253392	-0.0259946	0.993228	0.687876	0.617433	0.0365586	0.16249	-0.0009457	0.00295096
AT2G30110.1	AT2G30110.1	29.5.11.2	protein.degradation.ubiquitin.E1	Symbols: ATUBA1, MOS5, UBA1 ubiquitin-activating enzyme 1 chr2:12852632-12857369 REVERSE LENGTH=1080	cytosol	1.09223	0.951353	1.03705	1.06962	1.04652	1.06432	1.00628	1.21241	1.26318	1.02688	1.06015	1.16062	-0.122285	-0.0904845	-0.0318884	0.20565	0.271627	0.468323	-0.130631	0.566027	-0.17664	0.686871
AT4G36800.1,AT4G36800.2	AT4G36800.1	29.5.11.3	protein.degradation.ubiquitin.E2	Symbols: RCE1 RUB1 conjugating enzyme 1 chr4:17341237-17342148 REVERSE LENGTH=184	cytosol				0.971587			0.935582	1.02841	0.67513		0.971587	0.879708		0.0992588					0.143318
AT1G16890.2	AT1G16890.2	29.5.11.3	protein.degradation.ubiquitin.E2	Symbols: UBC36, UBC13B ubiquitin-conjugating enzyme 36 chr1:5776550-5778327 REVERSE LENGTH=153	cytosol	1.0345		0.978886	1.00548			1	0.868588	1.0392	1.00669	1.00548	0.969263	0.0378852	0.0366758	0.00120984				0.0529179		0.0546634
AT3G46460.1,AT5G59300.1	AT3G46460.1	29.5.11.3	protein.degradation.ubiquitin.E2	Symbols: UBC13 ubiquitin-conjugating enzyme 13 chr3:17096120-17097315 REVERSE LENGTH=166	cytosol	0.904672	1.18313	1.0184		0.875387	0.879777	0.926233	1.20664		1.0354	0.877582	1.06644	-0.0295328	-0.194292	0.164996				-0.281192		-0.0426099
AT1G70320.1	AT1G70320.1	29.5.11.4.1	protein.degradation.ubiquitin.E3.HECT	Symbols: UPL2 ubiquitin-protein ligase 2 chr1:26488745-26501281 REVERSE LENGTH=3658	cytosol		1.13471		1	0.966293	0.936816			1.0367	1.13471	0.967703	1.0367	0.0902785	-0.0688411	0.158873				-0.099356		0.130333
AT5G42190.1	AT5G42190.1	29.5.11.4.3.1	protein.degradation.ubiquitin.E3.SCF.SKP	Symbols: ASK2, SKP1B E3 ubiquitin ligase SCF complex subunit SKP1/ASK1 family protein chr5:16854495-16855516 REVERSE LENGTH=171	cytosol	0.847668							1.01553		0.847668		1.01553	-0.180187								-0.260661
AT1G75950.1	AT1G75950.1	29.5.11.4.3.1	protein.degradation.ubiquitin.E3.SCF.SKP	Symbols: SKP1, ASK1, ATSKP1, SKP1A, UIP1 S phase kinase-associated protein 1 chr1:28516715-28517454 FORWARD LENGTH=160	cytosol	0.952616	1.10643	1.18733	0.98628	0.819542	0.912584	1.07232	1.1856	0.8437	1.08213	0.906135	1.03387	0.0456094	-0.131687	0.17703	0.712325	0.315929	0.104397	-0.190259	0.500411	0.0658119	0.147322
AT3G20630.1	AT3G20630.1	29.5.11.5	protein.degradation.ubiquitin.ubiquitin protease	Symbols: UBP14, TTN6, ATUBP14, PER1 ubiquitin-specific protease 14 chr3:7203001-7208340 REVERSE LENGTH=797	cytosol				0.949495	0.969892	0.989765	1.02119	1.18663			0.969717	1.10391		-0.129431					-0.186991
AT1G51710.1	AT1G51710.1	29.5.11.5	protein.degradation.ubiquitin.ubiquitin protease	Symbols: UBP6, ATUBP6 ubiquitin-specific protease 6 chr1:19175805-19179894 REVERSE LENGTH=482	cytosol	0.992014			0.960527			1.13221	1.34041		0.992014	0.960527	1.23631	-0.219264	-0.251073	0.0322525				-0.364143		-0.317608
AT5G61500.1	AT5G61500.1	29.5.2	protein.degradation.autophagy	Symbols: ATATG3, ATG3 autophagy 3 (APG3) chr5:24734216-24736711 REVERSE LENGTH=313	cytosol			1.2553					0.88055	1.01223	1.2553		0.946389	0.280613								0.407527
AT1G50670.1	AT1G50670.1	29.5.3	protein.degradation.cysteine protease	Symbols: OTU-like cysteine protease family protein chr1:18775086-18776552 REVERSE LENGTH=208	cytosol	0.966844	1.08172	1.01627	0.882245	0.996184	0.972959	0.928222	1.00382	1.05182	1.02161	0.950463	0.99462	0.0267721	-0.0454037	0.0721539	0.611086	0.427263	0.213319	-0.065515	0.369305	0.0386262	0.213898
AT1G47710.1	AT1G47710.1	29.5.5	protein.degradation.serine protease	Symbols: Serine protease inhibitor (SERPIN) family protein chr1:17558271-17560061 FORWARD LENGTH=391	cytosol	0.7983	0.964725		1.05082	0.93604	0.996338			1.06269	0.881512	0.9944	1.06269	-0.186379	-0.0663963	-0.120355				-0.0958249		-0.269671
AT3G59990.1,AT3G59990.2,AT3G59990.3,AT3G59990.4	AT3G59990.1	29.5.7	protein.degradation.metalloprotease	Symbols: MAP2B methionine aminopeptidase 2B chr3:22155921-22158551 REVERSE LENGTH=439	cytosol					1.11222		0.788069	1.00916			1.11222	0.898614		0.212453					0.307665
AT2G27600.1	AT2G27600.1	29.5.9	protein.degradation.AAA type	Symbols: SKD1, VPS4, ATSKD1 AAA-type ATPase family protein chr2:11781226-11783730 FORWARD LENGTH=435	cytosol	0.97362	0.865301	1.11077	1	1.01827	1.02326	0.985125	0.83869	1.10452	0.983229	1.01384	0.976113	0.00726463	0.0379195	-0.030657	0.949048	0.650608	0.690087	0.0547128	0.18668	0.0104807	0.0227118
AT5G40390.1	AT5G40390.1	3.1.2.1	minor CHO metabolism.raffinose family.raffinose synthases.known	Symbols: SIP1 Raffinose synthase family protein chr5:16161720-16165085 FORWARD LENGTH=783	cytosol	1.35623								0.992042	1.35623		0.992042	0.310174								0.451127
AT1G06410.1	AT1G06410.1	3.2.3	minor CHO metabolism.trehalose.potential TPS/TPP	Symbols: ATTPS7, TPS7, ATTPSA trehalose-phosphatase/synthase 7 chr1:1955413-1958153 FORWARD LENGTH=851	cytosol	0.957437	1.20578	1.05003	1.3396	1.10393		0.783611	0.89119	1.01052	1.07108	1.22176	0.895106	0.179003	0.308623	-0.131435	0.146027			0.448834		0.25894	0.835567
AT3G02870.1,AT3G02870.2,AT3G02870.3	AT3G02870.1	3.4.5	minor CHO metabolism.myo-inositol.inositol phosphatase	Symbols: VTC4 Inositol monophosphatase family protein chr3:627742-629682 REVERSE LENGTH=271	cytosol	0.764859				0.644923	0.621859		0.775872		0.764859	0.633391	0.775872	-0.0142965	-0.202207	0.188046				-0.292723		-0.0206258
AT3G06580.1	AT3G06580.1	3.8.1	minor CHO metabolism.galactose.galactokinases	Symbols: GAL1, GALK Mevalonate/galactokinase family protein chr3:2049141-2051867 REVERSE LENGTH=496	cytosol	0.92213	0.921683	0.965284	1.07928	1.00379	0.975406	0.745175	0.978102	0.861875	0.936365	1.01949	0.861717	0.0830308	0.167736	-0.0850012	0.338799	0.100104	0.0719478	0.242562	0.999547	0.119857	0.470058
AT5G16760.1	AT5G16760.1	30.4.5	signalling.phosphinositides.inositol-1,3,4-trisphosphate 5/6-kinase	Symbols: Inositol 1,3,4-trisphosphate 5/6-kinase family protein chr5:5509890-5510849 FORWARD LENGTH=319	cytosol			0.929053				1.05693	0.666102		0.929053		0.861516	0.0754361								0.108883
AT2G18040.1	AT2G18040.1	31.3.1	cell.cycle.peptidylprolyl isomerase	Symbols: PIN1AT peptidylprolyl cis/trans isomerase, NIMA-interacting 1 chr2:7842346-7843537 FORWARD LENGTH=119	cytosol	0.957383	1.05607	0.998821	0.899742	1.06039	1.04293	0.980768	0.853898	1.0272	1.00409	1.00102	0.953955	0.0512097	0.0481469	0.00306477	0.444541	0.552208	0.960549	0.0694747	0.257897	0.0738962	0.352088
AT4G34870.1	AT4G34870.1	31.3.1	cell.cycle.peptidylprolyl isomerase	Symbols: ROC5, ATCYP1 rotamase cyclophilin 5 chr4:16614451-16614969 FORWARD LENGTH=172	cytosol	0.993145	1.17644	1.0094	0.914568	0.941384	0.945143	1.04895	1.02397	1.01141	1.05966	0.933698	1.02811	0.0302275	-0.0962468	0.126382	0.624564	0.0029773	0.101122	-0.138962	2.52618	0.0436125	0.204423
AT4G38740.1	AT4G38740.1	31.3.1	cell.cycle.peptidylprolyl isomerase	Symbols: ROC1 rotamase CYP 1 chr4:18083620-18084138 REVERSE LENGTH=172	cytosol	0.8944	0.923658	1.01068	0.800531	0.785607	0.84262	0.956689	0.992193	0.894783	0.942914	0.809586	0.947888	-0.00526103	-0.157387	0.152158	0.917408	0.0140629	0.0265342	-0.227532	1.85193	-0.00759009	0.0374376
AT2G16600.1	AT2G16600.1	31.3.1	cell.cycle.peptidylprolyl isomerase	Symbols: ROC3 rotamase CYP 3 chr2:7200862-7201383 FORWARD LENGTH=173	cytosol	0.887293	0.98333	1.04063	0.864454	0.787439	0.884368	1.10289	0.989548	0.912138	0.970418	0.84542	1.00153	-0.0315506	-0.169042	0.137675	0.684721	0.0677413	0.0801293	-0.244459	1.16915	-0.0455217	0.164487
AT1G23140.1	AT1G23140.1	35.1.19	not assigned.no ontology.C2 domain-containing protein	Symbols: Calcium-dependent lipid-binding (CaLB domain) family protein chr1:8202362-8203172 REVERSE LENGTH=165	cytosol	0.786477	1.0287							0.88861	0.907591		0.88861	0.0211341								0.0304912
AT1G63220.1	AT1G63220.1	35.1.19	not assigned.no ontology.C2 domain-containing protein	Symbols: Calcium-dependent lipid-binding (CaLB domain) family protein chr1:23449017-23450244 FORWARD LENGTH=147	cytosol	0.94961	1.09064	0.962063	0.969338	1.01182	0.99064	1.05151	0.880398	0.744875	1.00077	0.9906	0.892263	0.11464	0.104455	0.010215	0.336824	0.333864	0.838306	0.150834	0.476431	0.165571	0.472597
AT4G32285.1,AT4G32285.2	AT4G32285.1	35.1.21	not assigned.no ontology.epsin N-terminal homology (ENTH) domain-containing protein	Symbols: ENTH/ANTH/VHS superfamily protein chr4:15586003-15587910 FORWARD LENGTH=635	cytosol	0.896911			1		1.02861	0.996628		1.04999	0.896911	1.0143	1.02331	-0.131647	-0.00883597	-0.122847				-0.0127477		-0.190202
AT1G60420.1	AT1G60420.1	35.1.26	not assigned.no ontology.DC1 domain containing protein	Symbols: DC1 domain-containing protein chr1:22261978-22264243 FORWARD LENGTH=578	cytosol	1.02281	0.845093	0.926767	0.785793	1.22702	1.03574	0.834977	0.641136		0.931555	1.01619	0.738056	0.231789	0.317093	-0.0869014			0.572011	0.461361		0.33591
AT3G52140.1,AT3G52140.2,AT3G52140.3,AT3G52140.4	AT3G52140.1	35.1.27	not assigned.no ontology.tetratricopeptide repeat (TPR)	Symbols: tetratricopeptide repeat (TPR)-containing protein chr3:19333232-19341295 FORWARD LENGTH=1403	cytosol	1.25509	0.987646	1	1.35563	1.07584	1.0896	0.999067	1.35386	1.00606	1.08091	1.17369	1.11966	-0.0352166	0.0471169	-0.0822994	0.803806	0.734148	0.502546	0.067988	0.134216	-0.0508121	0.0948489
AT4G02450.1,AT4G02450.2	AT4G02450.1	35.1.40	not assigned.no ontology.glycine rich proteins	Symbols: HSP20-like chaperones superfamily protein chr4:1073987-1075765 REVERSE LENGTH=241	cytosol	0.907417	1.12433	0.955819	0.881325	1.01396	0.997776	0.823753	0.977924	0.879644	0.995857	0.964353	0.893774	0.108045	0.0759683	0.0321429	0.269485	0.314735	0.706573	0.109652	0.502055	0.156028	0.569465
AT4G22670.1	AT4G22670.1	35.1.5	not assigned.no ontology.pentatricopeptide (PPR) repeat-containing protein	Symbols: AtHip1, HIP1, TPR11 HSP70-interacting protein 1 chr4:11918236-11920671 FORWARD LENGTH=441	cytosol	1.06341	0.899621	0.984751	0.902253	0.957654	0.947154	0.922613	1.05708	1.01929	0.982595	0.935687	0.999662	-0.0172197	-0.0661123	0.0489065	0.796637	0.215283	0.403443	-0.0954146	0.666989	-0.0248434	0.0987396
AT3G03250.1	AT3G03250.1	4.1.1	glycolysis.cytosolic branch.UGPase	Symbols: UGP, UGP1, AtUGP1 UDP-GLUCOSE PYROPHOSPHORYLASE 1 chr3:749761-754014 REVERSE LENGTH=469	cytosol	0.911102	1.0847	1.03115	1.04281	1.02027	1.08253	0.910356	0.945041	0.852297	1.00898	1.04854	0.902565	0.111343	0.149629	-0.0384465	0.140536	0.0110179	0.507865	0.216274	1.9579	0.1608	0.852211
AT2G36460.1	AT2G36460.1	4.1.10	glycolysis.cytosolic branch.aldolase	Symbols: Aldolase superfamily protein chr2:15296929-15298387 REVERSE LENGTH=358	cytosol	0.929306	1			1.064			0.831337	0.954756	0.964653	1.064	0.893046	0.0770918	0.174704	-0.0979423				0.252689		0.111275
AT1G79550.1,AT1G79550.2	AT1G79550.1	4.1.11	glycolysis.cytosolic branch.3-phosphoglycerate kinase (PGK)	Symbols: PGK phosphoglycerate kinase chr1:29924347-29926295 REVERSE LENGTH=401	cytosol	0.964654	1.02548	0.960914	1.021	1.01002	1	0.988162	1.00334	0.926745	0.983681	1.01034	0.972748	0.0111765	0.0379136	-0.02674	0.745272	0.195094	0.288211	0.0547043	0.709757	0.0161244	0.127685
AT1G09780.1	AT1G09780.1	4.1.12	glycolysis.cytosolic branch.phosphoglycerate mutase	Symbols: Phosphoglycerate mutase, 2,3-bisphosphoglycerate-independent chr1:3165550-3167812 REVERSE LENGTH=557	cytosol	0.98039	1.06645	0.935957	1.02995	0.95217	0.960686	1.00403	1.01373	0.973168	0.994266	0.980937	0.996977	-0.00272304	-0.016219	0.0134961	0.949479	0.591021	0.78432	-0.0233996	0.228397	-0.00392852	0.0225149
AT3G08590.1,AT3G08590.2	AT3G08590.1	4.1.12	glycolysis.cytosolic branch.phosphoglycerate mutase	Symbols: Phosphoglycerate mutase, 2,3-bisphosphoglycerate-independent chr3:2608683-2611237 REVERSE LENGTH=560	cytosol		0.967543			0.975989	0.901587	1	1.26843		0.967543	0.938788	1.13421	-0.158602	-0.188544	0.0301675				-0.272822		-0.229296
AT2G36530.1	AT2G36530.1	4.1.13	glycolysis.cytosolic branch.enolase	Symbols: LOS2, ENO2 Enolase chr2:15321081-15323786 REVERSE LENGTH=444	cytosol	0.967042	1.03217	0.957078	0.957076	0.941902	0.991931	0.924567	1.06435	0.935302	0.985431	0.963636	0.974738	0.0109096	-0.011455	0.0223639	0.843307	0.825916	0.477137	-0.0165263	0.0830639	0.0157394	0.0740145
AT5G63680.1	AT5G63680.1	4.1.14	glycolysis.cytosolic branch.pyruvate kinase (PK)	Symbols: Pyruvate kinase family protein chr5:25490507-25492530 FORWARD LENGTH=510	cytosol	1	0.990822	1.23627	0.995069	1.1498	1.16315	0.776851	0.916727	0.893711	1.0757	1.10267	0.86243	0.220075	0.244509	-0.0247672	0.0796398	0.0255092	0.794219	0.354525	1.5933	0.318791	1.09887
AT5G08570.1	AT5G08570.1	4.1.14	glycolysis.cytosolic branch.pyruvate kinase (PK)	Symbols: Pyruvate kinase family protein chr5:2778433-2780300 FORWARD LENGTH=510	cytosol	1.08335	0.899479		1.30454	1.09268	1.14686		1.0852	1.07317	0.991413	1.18136	1.07919	-0.084781	0.090396	-0.174842				0.130503		-0.122387
AT3G14940.1	AT3G14940.1	4.1.15	glycolysis.cytosolic branch.phospho-enol-pyruvate carboxylase (PEPC)	Symbols: ATPPC3, PPC3 phosphoenolpyruvate carboxylase 3 chr3:5025584-5029476 FORWARD LENGTH=968	cytosol	1.13639	0.883285		1.27068	1.05744	1.07407	0.871971	0.951876	1.01091	1.00984	1.13406	0.944919	0.0664232	0.181958	-0.115885		0.0758969		0.263238	1.11978	0.0958637
AT1G53310.1,AT1G53310.2,AT1G53310.3	AT1G53310.1	4.1.15	glycolysis.cytosolic branch.phospho-enol-pyruvate carboxylase (PEPC)	Symbols: ATPPC1, PEPC1, ATPEPC1, PPC1 phosphoenolpyruvate carboxylase 1 chr1:19884261-19888070 REVERSE LENGTH=967	cytosol	1.01552	0.972859	0.915392	0.960343	0.946827	0.98696	0.803185	1	0.978694	0.967924	0.96471	0.927293	0.0428777	0.0395525	0.00332657	0.586435	0.58716	0.923179	0.0570697	0.231244	0.0618689	0.23178
AT1G23190.1	AT1G23190.1	4.1.2	glycolysis.cytosolic branch.phosphoglucomutase (PGM)	Symbols: PGM3 Phosphoglucomutase/phosphomannomutase family protein chr1:8219946-8224186 FORWARD LENGTH=583	cytosol	1	1.06236	1.07563	1.05495	1.02905	1.01665	0.983705	1.22549	1.01489	1.046	1.03355	1.07469	-0.0270631	-0.0390335	0.0119735	0.736177	0.62039	0.655874	-0.0563206	0.207335	-0.0390462	0.133018
AT5G42740.1	AT5G42740.1	4.1.3	glycolysis.cytosolic branch.glucose-6-phosphate isomerase	Symbols: Sugar isomerase (SIS) family protein chr5:17136080-17140622 FORWARD LENGTH=560	cytosol	1.11949	1	0.982184	1.25312	1.14262	1.17003	1.01223	0.974552	0.915504	1.03389	1.18859	0.967427	0.0664202	0.205155	-0.139209	0.266264	0.00708494	0.0467513	0.297021	2.14966	0.0958594	0.574687
AT1G20950.1	AT1G20950.1	4.1.5	glycolysis.cytosolic branch.pyrophosphate-fructose-6-P phosphotransferase	Symbols: Phosphofructokinase family protein chr1:7297467-7301336 REVERSE LENGTH=614	cytosol	1.24053	1.11615	1.0083	1.00487	1.09517	1.21018	1.02703	1.04163	0.90323	1.12166	1.10341	0.990632	0.124062	0.107712	0.0164047	0.177577	0.201552	0.848566	0.155546	0.695614	0.179213	0.750614
AT1G76550.1	AT1G76550.1	4.1.5	glycolysis.cytosolic branch.pyrophosphate-fructose-6-P phosphotransferase	Symbols: Phosphofructokinase family protein chr1:28722900-28726929 REVERSE LENGTH=617	cytosol	1.145	1.12365	1.16393	1.06369	1.04459	1.02775	0.98555	0.953839	1.24542	1.14419	1.04534	1.0616	0.0748876	-0.0154357	0.0902972	0.425086	0.869613	0.00317195	-0.0222695	0.0606739	0.108091	0.371523
AT3G55440.1	AT3G55440.1	4.1.7	glycolysis.cytosolic branch.triosephosphate isomerase (TPI)	Symbols: ATCTIMC, TPI, CYTOTPI triosephosphate isomerase chr3:20553794-20556078 FORWARD LENGTH=254	cytosol	0.937392	1	1.00472	0.977538	0.9584	1.0601	0.927014	0.893161	0.926007	0.980703	0.99868	0.915394	0.0688876	0.0870251	-0.0181648	0.0553093	0.065764	0.660864	0.12563	1.18201	0.0994231	1.2572
AT5G56350.1	AT5G56350.1	4.2.14	glycolysis.plastid branch.pyruvate kinase (PK)	Symbols: Pyruvate kinase family protein chr5:22820254-22822529 REVERSE LENGTH=498	cytosol	1.07137	0.94207	1.08626	1.18933	1.28464	1.2949	0.922049	0.919498	0.98322	1.03323	1.25629	0.941589	0.0928128	0.286367	-0.194848	0.142546	0.00135014	0.0171422	0.415998	2.86962	0.133997	0.846046
AT3G52930.1	AT3G52930.1	4.3.10	glycolysis.unclear/dually targeted.aldolase	Symbols: Aldolase superfamily protein chr3:19627383-19628874 REVERSE LENGTH=358	cytosol	0.96705	1.08084	1.01186	1.00441	0.972016	0.963702	0.920415	0.949786	0.867942	1.01992	0.980043	0.912714	0.110942	0.0711433	0.039877	0.0585118	0.0670056	0.322356	0.102681	1.17389	0.160219	1.23276
AT5G56630.1	AT5G56630.1	4.3.4	glycolysis.unclear/dually targeted.phosphofructokinase (PFK)	Symbols: PFK7 phosphofructokinase 7 chr5:22924311-22926728 FORWARD LENGTH=485	cytosol			1.04561			1.11232	0.842357		1	1.04561	1.11232	0.921179	0.126537	0.187995	-0.0618261				0.272023		0.182799
AT5G40760.1	AT5G40760.1	7.1.1	OPP.oxidative PP.G6PD	Symbols: G6PD6 glucose-6-phosphate dehydrogenase 6 chr5:16311284-16314556 FORWARD LENGTH=515	cytosol	1.12678	0.999422	0.956829	0.817307	0.961174	1.00058	0.873031	0.94932	0.941606	1.02768	0.926353	0.921319	0.109141	0.00544851	0.103707	0.133003	0.937942	0.250989	0.00786056	0.0278241	0.157613	0.876137
AT3G27300.1,AT3G27300.2,AT3G27300.3	AT3G27300.1	7.1.1	OPP.oxidative PP.G6PD	Symbols: G6PD5 glucose-6-phosphate dehydrogenase 5 chr3:10083318-10086288 REVERSE LENGTH=516	cytosol				1		1.73526			1.57791		1.36763	1.57791		-0.142779					-0.206337
AT3G25530.1,AT3G25530.2	AT3G25530.1	7.1.3	OPP.oxidative PP.6-phosphogluconate dehydrogenase	Symbols: GHBDH, ATGHBDH, GLYR1, GR1 glyoxylate reductase 1 chr3:9271949-9273514 REVERSE LENGTH=289	cytosol	1.00939	1.00394	0.938183	0.86042	0.887844	0.945163	0.95087	1.00168	0.952659	0.983839	0.897809	0.968402	0.0158142	-0.0756541	0.0914409	0.614382	0.0782908	0.0639576	-0.109198	1.10629	0.0228155	0.211562
AT1G65930.1	AT1G65930.1	8.1.4	TCA / org transformation.TCA.IDH	Symbols: cICDH cytosolic NADP+-dependent isocitrate dehydrogenase chr1:24539088-24541861 FORWARD LENGTH=410	cytosol	1.03384	1.04955	1.02178	0.917808	0.97835	0.934129	1.02573	1	0.953186	1.03506	0.943429	0.992972	0.0415014	-0.0511707	0.0926229	0.137449	0.150342	0.00981068	-0.0738399	0.822919	0.0598824	0.861857
AT5G11670.1	AT5G11670.1	8.2.10	TCA / org transformation.other organic acid transformatons.malic	Symbols: ATNADP-ME2, NADP-ME2 NADP-malic enzyme 2 chr5:3754456-3758040 FORWARD LENGTH=588	cytosol	1.06507	0.94845	0.984582	0.858735	0.924974	0.883576	0.934944	0.920375	1.01532	0.999367	0.889095	0.95688	0.043437	-0.0734405	0.116784	0.402166	0.127086	0.0492708	-0.106	0.895904	0.0626762	0.395595
AT1G09430.1	AT1G09430.1	8.2.11	TCA / org transformation.other organic acid transformatons.atp-citrate lyase	Symbols: ACLA-3 ATP-citrate lyase A-3 chr1:3042135-3044978 FORWARD LENGTH=424	cytosol	1.09625	0.952939	0.725496	1.0625	1.28835	1.0432	0.784644	0.841092	1.01134	0.924894	1.13135	0.879024	0.0508562	0.251025	-0.200809	0.737497	0.0724462	0.197114	0.364072	1.13998	0.0733858	0.13224
AT5G49460.1	AT5G49460.1	8.2.11	TCA / org transformation.other organic acid transformatons.atp-citrate lyase	Symbols: ACLB-2 ATP citrate lyase subunit B 2 chr5:20055048-20058195 FORWARD LENGTH=608	cytosol				1.08205		1.01703	0.743835		0.89466		1.04954	0.819247		0.24646					0.357382
AT3G06650.1	AT3G06650.1	8.2.11	TCA / org transformation.other organic acid transformatons.atp-citrate lyase	Symbols: ACLB-1 ATP-citrate lyase B-1 chr3:2079247-2082633 REVERSE LENGTH=608	cytosol	1.15542	1.01491		1.0235	0.985918	1.02393	0.955033	0.765046	0.818603	1.08516	1.01112	0.846227	0.247424	0.177556	0.0706441		0.0465974		0.256835	1.33164	0.358795
AT5G43330.1	AT5G43330.1	8.2.9	TCA / org transformation.other organic acid transformatons.cyt MDH	Symbols: Lactate/malate dehydrogenase family protein chr5:17390552-17392449 FORWARD LENGTH=332	cytosol		1.00703			0.992971				0.980374	1.00703	0.992971	0.980374	0.0268236	0.0127667	0.0140581				0.0184187		0.0387005
AT1G56330.1	AT1G56330.1	30.5	signalling.G-proteins	Symbols: SAR1, ATSAR1, ATSARA1B, ATSAR1B, SAR1B secretion-associated RAS 1B chr1:21086845-21088478 REVERSE LENGTH=193	cytosol,endoplasmic reticulum		1.05163		1.17715	1.08596	1.25262		1	0.934866	1.05163	1.17191	0.967433	0.0834009	0.191159	-0.108189				0.276628		0.120392
AT5G18400.1,AT5G18400.2,AT5G18400.3	AT5G18400.1	35.2	not assigned.unknown	Symbols: Cytokine-induced anti-apoptosis inhibitor 1, Fe-S biogenesis chr5:6092955-6094566 REVERSE LENGTH=269	cytosol,endoplasmic reticulum						0.978061	1.3604		1.63959		0.978061	1.49999		-0.421243					-0.616959
AT3G59920.1	AT3G59920.1	30.5	signalling.G-proteins	Symbols: ATGDI2, GDI2 RAB GDP dissociation inhibitor 2 chr3:22135157-22138221 FORWARD LENGTH=444	cytosol,extracellular	0.916566	0.988675	1.13445	0.922803	1.01417	1.04678	0.955657	0.915414	0.869283	1.01323	0.994584	0.913451	0.103576	0.0850432	0.0185738	0.220434	0.143799	0.813601	0.122766	0.842243	0.149563	0.656721
AT5G16510.1,AT5G16510.2	AT5G16510.1	10.5.5	cell wall.cell wall proteins.RGP	Symbols: Alpha-1,4-glucan-protein synthase family protein chr5:5393296-5394342 FORWARD LENGTH=348	cytosol,extracellular	0.862882	1.00133	0.904027	1.06384	1.10447	1.12852	0.881884	1.01059	0.960343	0.922748	1.09894	0.950939	-0.0300922	0.144402	-0.174305	0.638599	0.0242503	0.0175434	0.208692	1.61528	-0.0434172	0.194772
AT3G53610.1,AT3G53610.2,AT3G53610.3	AT3G53610.1	30.5	signalling.G-proteins	Symbols: ATRAB8, AtRab8B, AtRABE1a, RAB8 RAB GTPase homolog 8 chr3:19876531-19878264 REVERSE LENGTH=216	cytosol,golgi				1.15648			0.907096		0.862057		1.15648	0.884576		0.266432					0.386679
AT1G64440.1	AT1G64440.1	10.1.2	cell wall.precursor synthesis.UGE	Symbols: RHD1, REB1, UGE4 NAD(P)-binding Rossmann-fold superfamily protein chr1:23937102-23939565 FORWARD LENGTH=348	cytosol,golgi				1.4945			0.615791	0.92286			1.4945	0.769325		0.640663					0.957997
AT2G45790.1	AT2G45790.1	10.1.21	cell wall.precursor synthesis.phosphomannomutase	Symbols: ATPMM, PMM phosphomannomutase chr2:18855876-18857753 FORWARD LENGTH=246	cytosol,mitochondrion	0.932369	1.00228	1.04947	0.915233	1.00602	0.949251	0.933166	0.91977	0.823903	0.994703	0.956833	0.89228	0.108558	0.0698213	0.0388102	0.101686	0.211255	0.429267	0.100772	0.675193	0.15677	0.992741
AT4G35830.1	AT4G35830.1	8.1.3	TCA / org transformation.TCA.aconitase	Symbols: ACO1 aconitase 1 chr4:16973007-16977949 REVERSE LENGTH=898	cytosol,mitochondrion	1.23514	0.908366	0.871003	1.1931	1.68216	1.16066	1.12148	0.97784	0.855567	1.00483	1.3453	0.984961	0.0199757	0.309271	-0.289743	0.893112	0.123812	0.171311	0.449793	0.907236	0.0288198	0.0490941
AT1G51510.1	AT1G51510.1	27.4	RNA.RNA binding	Symbols: Y14 RNA-binding (RRM/RBD/RNP motifs) family protein chr1:19103072-19104753 REVERSE LENGTH=202	cytosol,nucleus		1.03372		0.812116			1.12378			1.03372	0.812116	1.12378	-0.0834816	-0.321982	0.240114				-0.468599		-0.120509
AT3G53110.1	AT3G53110.1	28.1	DNA.synthesis/chromatin structure	Symbols: LOS4 P-loop containing nucleoside triphosphate hydrolases superfamily protein chr3:19687968-19690423 FORWARD LENGTH=496	cytosol,nucleus	1.02921	1.02705	1.05498	0.970849	1.01525	1.01924	0.907048	1.09899	0.86021	1.03708	1.00178	0.955415	0.0819724	0.0473798	0.0346262	0.329377	0.568302	0.120147	0.0683674	0.245421	0.118328	0.482306
AT1G74560.1,AT1G74560.2,AT1G74560.3	AT1G74560.1	28.1	DNA.synthesis/chromatin structure	Symbols: NRP1 NAP1-related protein 1 chr1:28017815-28019900 REVERSE LENGTH=256	cytosol,nucleus		1.12853	0.824415		1	0.836203	1.19989			0.976473	0.918102	1.19989	-0.205308	-0.266087	0.06162				-0.386172		-0.297245
AT3G50360.1	AT3G50360.1	28.1	DNA.synthesis/chromatin structure	Symbols: ATCEN2, CEN1, CEN2 centrin2 chr3:18674421-18675502 FORWARD LENGTH=169	cytosol,nucleus	0.881421			0.718339				1.00253	0.997469	0.881421	0.718339	1	-0.126053	-0.327829	0.203883				-0.477263		-0.182097
AT3G51260.1	AT3G51260.1	29.5	protein.degradation	Symbols: PAD1 20S proteasome alpha subunit PAD1 chr3:19031086-19032746 FORWARD LENGTH=250	cytosol,nucleus	1.06875		0.951366	1.01167		0.940305	1.09236	0.988332		1.01006	0.975986	1.04035	-0.0295444	-0.0638408	0.0343126				-0.0921341		-0.0426267
AT3G63130.1,AT3G63130.2	AT3G63130.1	30.5	signalling.G-proteins	Symbols: RANGAP1, ATRANGAP1 RAN GTPase activating protein 1 chr3:23325108-23326715 FORWARD LENGTH=535	cytosol,nucleus	0.948795						1.05053	1.02759	1	0.948795		1.02604	-0.0782293								-0.112919
AT4G01850.1,AT4G01850.2	AT4G01850.1	13.1.3.4.11	amino acid metabolism.synthesis.aspartate family.methionine.S-adenosylmethionine synthetase	Symbols: SAM-2, MAT2, SAM2, AtSAM2 S-adenosylmethionine synthetase 2 chr4:796298-797479 REVERSE LENGTH=393	cytosol,nucleus	0.948352	1.18209	0.914768	0.905691	0.879983	0.968747	0.960935	1.12031	0.920391	1.01507	0.918141	1.00055	0.0144112	-0.0858979	0.100278	0.895564	0.282835	0.333043	-0.124001	0.548467	0.0207914	0.0479032
AT5G20290.1	AT5G20290.1	29.2.1.2.1.8	protein.synthesis.ribosomal protein.eukaryotic.40S subunit.S8	Symbols: Ribosomal protein S8e family protein chr5:6851695-6853012 REVERSE LENGTH=222	cytosol,nucleus	0.883665	1.13174	1.272	1.11651	0.828235	0.853881	0.932581	1.0171	0.650773	1.0958	0.932877	0.866817	0.233345	0.0734123	0.16062	0.22229	0.670333	0.32756	0.105959	0.173709	0.338185	0.653079
AT1G04480.1,AT2G33370.1,AT3G04400.1,AT3G04400.2	AT1G04480.1	29.2.1.2.2.23	protein.synthesis.ribosomal protein.eukaryotic.60S subunit.L23	Symbols: Ribosomal protein L14p/L23e family protein chr1:1216110-1217257 FORWARD LENGTH=140	cytosol,nucleus	0.750506	0.987017	1.11003	1.10957	0.920107	0.894833	0.86487	0.909893	0.800836	0.949185	0.974836	0.858533	0.100295	0.126874	-0.0266635	0.456706	0.194877	0.84789	0.183286	0.71024	0.144817	0.340363
AT3G56150.1,AT3G56150.2	AT3G56150.1	29.2.3	protein.synthesis.initiation	Symbols: EIF3C, ATEIF3C-1, EIF3C-1, ATTIF3C1, TIF3C1 eukaryotic translation initiation factor 3C chr3:20833790-20836820 REVERSE LENGTH=900	cytosol,nucleus	1.18662	0.828553	0.961918	1.24544	1.04388	1.11534	0.959347	1.05353	1.08872	0.992363	1.13489	1.03387	-0.040965	0.0931632	-0.134	0.728356	0.225245	0.300609	0.134503	0.647344	-0.0591082	0.137656
AT4G11420.1	AT4G11420.1	29.2.3	protein.synthesis.initiation	Symbols: EIF3A, ATEIF3A-1, EIF3A-1, ATTIF3A1, TIF3A1 eukaryotic translation initiation factor 3A chr4:6947834-6952053 REVERSE LENGTH=987	cytosol,nucleus	1	0.856969	1.1176		1.09202	1.01343	0.950914		1.15446	0.991524	1.05273	1.05269	-0.0598405	3.57695e-05	-0.0598763				5.16045e-05		-0.0863574
AT2G46520.1	AT2G46520.1	29.3.1	protein.targeting.nucleus	Symbols: cellular apoptosis susceptibility protein, putative / importin-alpha re-exporter, putative chr2:19096867-19099785 FORWARD LENGTH=972	cytosol,nucleus	1.13052	0.895658		1.23685	1.1092	0.838861		0.865528		1.01309	1.06164	0.865528	0.157093	0.203519	-0.0468004				0.294636		0.227105
AT3G08943.1	AT3G08943.1	29.3.1	protein.targeting.nucleus	Symbols: ARM repeat superfamily protein chr3:2719198-2721911 REVERSE LENGTH=871	cytosol,nucleus	1.13477	1.38169	0.894604	1.29002	1.24942	1.34305	0.987798	1.1121	1.19744	1.13702	1.29416	1.09912	0.0339024	0.162995	-0.129272	0.816787	0.0429319	0.334116	0.235675	1.36722	0.0489155	0.087891
AT3G59020.1,AT3G59020.2	AT3G59020.1	29.3.1	protein.targeting.nucleus	Symbols: ARM repeat superfamily protein chr3:21810973-21817418 REVERSE LENGTH=1029	cytosol,nucleus				1.04405	1	0.909154	0.615951	3.94215			0.984402	2.27905		-0.793423					-1.21111
AT3G01340.1,AT3G01340.2	AT3G01340.1	29.3.4.4	protein.targeting.secretory pathway.plasma membrane	Symbols: Transducin/WD40 repeat-like superfamily protein chr3:127557-128465 REVERSE LENGTH=302	cytosol,nucleus	1.25484			1.15235		0.621249	0.747957			1.25484	0.886801	0.747957	0.506172	0.169865	0.343695				0.245655		0.746471
AT2G30050.1	AT2G30050.1	29.3.4.4	protein.targeting.secretory pathway.plasma membrane	Symbols: transducin family protein / WD-40 repeat family protein chr2:12825540-12826448 FORWARD LENGTH=302	cytosol,nucleus	0.945313	1.03039	0.987813	0.986152	1.03467	1	1.05854	0.861793	0.901508	0.987837	1.00694	0.940613	0.0489764	0.0681145	-0.0191541	0.507096	0.343418	0.539155	0.0983065	0.464178	0.0706721	0.29491
AT1G20200.1	AT1G20200.1	29.5.11.20	protein.degradation.ubiquitin.proteasom	Symbols: EMB2719, HAP15 PAM domain (PCI/PINT associated module) protein chr1:7001409-7004154 REVERSE LENGTH=488	cytosol,nucleus	1.01952	1	0.898073		1.07468	1.4969	0.783734	0.876031	1.02048	0.972532	1.28579	0.893416	0.0847999	0.360108	-0.277426	0.370611			0.525252		0.122414	0.431082
AT4G24820.1,AT4G24820.2	AT4G24820.1	29.5.11.20	protein.degradation.ubiquitin.proteasom	Symbols: 26S proteasome, regulatory subunit Rpn7;Proteasome component (PCI) domain chr4:12790471-12792599 REVERSE LENGTH=387	cytosol,nucleus	1.11439	0.957637	1.05803	1.20258	1.26501	1.35275	0.90427		1.0475	1.04335	1.27344	0.975884	0.066828	0.264577	-0.198627			0.0219914	0.383954		0.0964483
AT5G09900.1,AT5G09900.2	AT5G09900.1	29.5.11.20	protein.degradation.ubiquitin.proteasom	Symbols: EMB2107, RPN5A, MSA 26S proteasome regulatory subunit, putative (RPN5) chr5:3089462-3092434 REVERSE LENGTH=442	cytosol,nucleus				1.27188	1.16957		1.00644				1.22073	1.00644		0.192434					0.278485
AT1G64520.1	AT1G64520.1	29.5.11.20	protein.degradation.ubiquitin.proteasom	Symbols: RPN12a regulatory particle non-ATPase 12A chr1:23956459-23958120 FORWARD LENGTH=267	cytosol,nucleus	0.955023	0.992736	0.877636	1.01062	1.04045	1.05699	0.906022	0.897607	0.77833	0.941798	1.03602	0.860653	0.0900387	0.184922	-0.0952794	0.203012	0.0156044	0.0612082	0.26755	1.80675	0.129986	0.692478
AT2G32730.1	AT2G32730.1	29.5.11.20	protein.degradation.ubiquitin.proteasom	Symbols: 26S proteasome regulatory complex, non-ATPase subcomplex, Rpn2/Psmd1 subunit chr2:13880189-13885464 FORWARD LENGTH=1004	cytosol,nucleus	0.962862	0.869439	1.0123	0.964965	1.37241	1.1381	0.988722		1.01128	0.948202	1.15849	1	-0.0531753	0.146852	-0.199638			0.168519	0.212245		-0.0767338
AT5G23540.1	AT5G23540.1	29.5.11.20	protein.degradation.ubiquitin.proteasom	Symbols: Mov34/MPN/PAD-1 family protein chr5:7937772-7939339 FORWARD LENGTH=308	cytosol,nucleus	1.01473	1.11734		0.974688	0.891766	1.10502	0.910274	0.83356		1.06604	0.990492	0.871917	0.200337	0.127335	0.0734704				0.183954		0.289997
AT2G20580.1	AT2G20580.1	29.5.11.20	protein.degradation.ubiquitin.proteasom	Symbols: RPN1A, ATRPN1A 26S proteasome regulatory subunit S2 1A chr2:8859211-8864699 FORWARD LENGTH=891	cytosol,nucleus	0.969661	0.845483	1.07079	1.07104	1.07129	1.15525		0.948354	1.00474	0.961978	1.09919	0.976545	-0.0150286	0.118173	-0.133143			0.12515	0.170687		-0.0216822
AT1G53750.1	AT1G53750.1	29.5.11.20	protein.degradation.ubiquitin.proteasom	Symbols: RPT1A regulatory particle triple-A 1A chr1:20065921-20068324 REVERSE LENGTH=426	cytosol,nucleus	1.14459	0.794828	0.972751	1.05992	1.19583	1.10499	1.03827	0.948659	1.00972	0.970722	1.12025	0.998882	-0.0285947	0.114541	-0.143019	0.80066	0.0644681	0.240581	0.165429	1.19066	-0.0412562	0.0965517
AT1G29150.1	AT1G29150.1	29.5.11.20	protein.degradation.ubiquitin.proteasom	Symbols: ATS9, RPN6 non-ATPase subunit 9 chr1:10181240-10182499 FORWARD LENGTH=419	cytosol,nucleus	1.10551	0.950481	0.940886	1.60431	1.25682	1.01744	1.18238		1.12753	0.998958	1.29286	1.15496	-0.14485	0.112673	-0.256477			0.175062	0.162725		-0.209341
AT1G56450.1	AT1G56450.1	29.5.11.20	protein.degradation.ubiquitin.proteasom	Symbols: PBG1 20S proteasome beta subunit G1 chr1:21141970-21144186 FORWARD LENGTH=246	cytosol,nucleus	0.935665	1.01581	0.835843	1.04772	1.0202	1.13269	1	0.988198	0.918352	0.929106	1.06687	0.96885	-0.0418812	0.0962971	-0.138039	0.530539	0.0817326	0.0907611	0.139035	1.0876	-0.0604306	0.275283
AT5G35590.1	AT5G35590.1	29.5.11.20	protein.degradation.ubiquitin.proteasom	Symbols: PAA1 proteasome alpha subunit A1 chr5:13765417-13767768 REVERSE LENGTH=246	cytosol,nucleus	0.916198	1.046	1	0.958023	1.17937	1.07242	0.897768	0.942971	1.12396	0.987398	1.06994	0.988234	-0.000846535	0.0793945	-0.0802396	0.992048	0.43437	0.329177	0.114602	0.36214	-0.00122129	0.00346744
AT4G19006.1	AT4G19006.1	29.5.11.20	protein.degradation.ubiquitin.proteasom	Symbols: Proteasome component (PCI) domain protein chr4:10409349-10411347 REVERSE LENGTH=386	cytosol,nucleus	0.874659		1.26403	1.02027		1.01433		0.934906	0.98567	1.06934	1.0173	0.960288	0.107464	0.0576592	0.0498818				0.0832077		0.155187
AT2G20140.1,AT4G29040.1	AT2G20140.1	29.5.11.20	protein.degradation.ubiquitin.proteasom	Symbols: AAA-type ATPase family protein chr2:8692736-8694837 FORWARD LENGTH=443	cytosol,nucleus	1.02777	1.02307	0.996859	1.11159	1.03162	0.979122	0.981926	1	1.00118	1.0159	1.04078	0.99437	0.0214196	0.045605	-0.0241912	0.13346	0.30002	0.564843	0.0658055	0.52285	0.0309032	0.87465
AT3G05530.1	AT3G05530.1	29.5.11.20	protein.degradation.ubiquitin.proteasom	Symbols: RPT5A, ATS6A.2 regulatory particle triple-A ATPase 5A chr3:1603540-1605993 FORWARD LENGTH=424	cytosol,nucleus	1.05212	0.970105	1.01421	0.939737	1.01061	1	0.871136	0.998044	0.961814	1.01214	0.983449	0.943665	0.0700268	0.0412893	0.0287583	0.199193	0.414317	0.425609	0.0595763	0.382667	0.101069	0.700726
AT5G58290.1	AT5G58290.1	29.5.11.20	protein.degradation.ubiquitin.proteasom	Symbols: RPT3 regulatory particle triple-A ATPase 3 chr5:23569155-23571116 FORWARD LENGTH=408	cytosol,nucleus	1.15785	1	0.800148	1.00247	1.10032	1.05805	1.09575	1.01724	0.938192	0.985999	1.05361	1.01706	-0.0310134	0.0353045	-0.0662998	0.797113	0.532622	0.562833	0.050939	0.273581	-0.0447464	0.0984803
AT5G42790.1	AT5G42790.1	29.5.11.20	protein.degradation.ubiquitin.proteasom	Symbols: PAF1, ATPSM30, ARS5 proteasome alpha subunit F1 chr5:17159270-17160975 REVERSE LENGTH=278	cytosol,nucleus	1	1.13757	1.00643	1.06529	0.946726	1.11836	1.08458	1.01	0.930398	1.048	1.04346	1.00833	0.0385831	0.0342419	0.00434259	0.564114	0.630229	0.949738	0.0494055	0.200502	0.0556705	0.248633
AT1G53850.1,AT1G53850.2	AT1G53850.1	29.5.11.20	protein.degradation.ubiquitin.proteasom	Symbols: PAE1, ATPAE1 20S proteasome alpha subunit E1 chr1:20104131-20105792 REVERSE LENGTH=237	cytosol,nucleus	0.949969	1.01997	1.04047	0.98788	0.99507	1.00952	1.04584	1.01434	0.858452	1.00347	0.997491	0.972877	0.0309595	0.0249842	0.00597643	0.657988	0.694485	0.842044	0.0360464	0.158337	0.0446686	0.181782
AT3G22110.1	AT3G22110.1	29.5.11.20	protein.degradation.ubiquitin.proteasom	Symbols: PAC1 20S proteasome alpha subunit C1 chr3:7792819-7793571 REVERSE LENGTH=250	cytosol,nucleus	0.96032	1.07907		0.913703	1.03851	0.968272	0.966794	0.965061	0.960275	1.01969	0.973496	0.964043	0.0561058	0.00975692	0.0463552		0.806777		0.0140764	0.0932463	0.0809648
AT1G79210.1,AT1G79210.2,AT1G79210.3	AT1G79210.1	29.5.11.20	protein.degradation.ubiquitin.proteasom	Symbols: N-terminal nucleophile aminohydrolases (Ntn hydrolases) superfamily protein chr1:29796286-29798240 REVERSE LENGTH=235	cytosol,nucleus		1.0018		0.864272	1.05511	0.984928	1.0508	0.913314	0.93749	1.0018	0.968102	0.967203	0.0351413	0.000929618	0.034212		0.990364		0.00134116	0.00420522	0.0507034
AT2G27020.1	AT2G27020.1	29.5.11.20	protein.degradation.ubiquitin.proteasom	Symbols: PAG1 20S proteasome alpha subunit G1 chr2:11528515-11530858 REVERSE LENGTH=249	cytosol,nucleus	0.94833	0.939309	0.933953	1.04	0.985762	1.05033	1.02788	0.996882	1.05329	0.940531	1.02536	1.02602	-0.0869424	-0.000638217	-0.0863054	0.0071004	0.980993	0.0143021	-0.000920752	0.00833407	-0.12551	2.14872
AT3G60820.1,AT3G60820.2,AT3G60820.3	AT3G60820.1	29.5.11.20	protein.degradation.ubiquitin.proteasom	Symbols: PBF1 N-terminal nucleophile aminohydrolases (Ntn hydrolases) superfamily protein chr3:22472038-22473809 REVERSE LENGTH=223	cytosol,nucleus	1.11683	0.988462	1.09446	1.0289	0.995453	1.01695	1.08107	1.07268	0.953959	1.06658	1.01377	1.0359	0.0291833	-0.0215996	0.0507749	0.619136	0.627579	0.265002	-0.0311628	0.202332	0.0421056	0.208214
AT2G39990.1	AT2G39990.1	29.5.11.20	protein.degradation.ubiquitin.proteasom	Symbols: EIF2, AteIF3f, eIF3F eukaryotic translation initiation factor 2 chr2:16698332-16699929 REVERSE LENGTH=293	cytosol,nucleus	0.901965	1.13207	0.901739	0.928074	0.938864	0.940455	1.01599	0.974845	0.931805	0.97859	0.935798	0.974214	0.00448154	-0.0402264	0.0447059	0.959255	0.193604	0.607269	-0.0580422	0.713086	0.00646551	0.0180661
AT1G47250.1	AT1G47250.1	29.5.11.20	protein.degradation.ubiquitin.proteasom	Symbols: PAF2 20S proteasome alpha subunit F2 chr1:17319220-17320900 FORWARD LENGTH=277	cytosol,nucleus	0.880042	0.746435			0.994027				1.03574	0.813238	0.994027	1.03574	-0.240675	-0.0411004	-0.20007				-0.0593037		-0.348912
AT3G14290.1	AT3G14290.1	29.5.11.20	protein.degradation.ubiquitin.proteasom	Symbols: PAE2 20S proteasome alpha subunit E2 chr3:4764364-4766381 FORWARD LENGTH=237	cytosol,nucleus	0.975572	1.07927	0.928326	0.985786	0.940121	0.967926	1.01421	1.05608	0.95676	0.994391	0.964611	1.00902	-0.0146034	-0.0450011	0.0304027	0.796467	0.233945	0.556882	-0.0649338	0.630886	-0.0210686	0.0988325
AT4G28470.1	AT4G28470.1	29.5.11.20	protein.degradation.ubiquitin.proteasom	Symbols: RPN1B, ATRPN1B 26S proteasome regulatory subunit S2 1B chr4:14067082-14072357 REVERSE LENGTH=891	cytosol,nucleus					0.948513			1.09199			0.948513	1.09199		-0.140632					-0.203225
AT3G04120.1	AT3G04120.1	4.1.8	glycolysis.cytosolic branch.glyceraldehyde 3-phosphate dehydrogenase (GAP-DH)	Symbols: GAPC, GAPC-1, GAPC1 glyceraldehyde-3-phosphate dehydrogenase C subunit 1 chr3:1081077-1083131 FORWARD LENGTH=338	cytosol,nucleus	1.00786	1.06134	1.01254	1.07734	0.931301	1	1.05399	1.21573	0.966074	1.02724	1.00288	1.0786	-0.0487734	-0.0727545	0.0240024	0.531582	0.420409	0.620833	-0.105009	0.376328	-0.0703792	0.27443
AT5G04830.1,AT5G04830.2	AT5G04830.1	35.2	not assigned.unknown	Symbols: Nuclear transport factor 2 (NTF2) family protein chr5:1402294-1403671 REVERSE LENGTH=178	cytosol,peroxisome	0.978721				1.02128				0.878816	0.978721	1.02128	0.878816	0.107567	0.149954	-0.042559				0.216745		0.155336
AT1G09630.1	AT1G09630.1	30.5	signalling.G-proteins	Symbols: ATRAB11C, ATRABA2A, ATRAB-A2A, RAB-A2A, RAB11c RAB GTPase 11C chr1:3118350-3119571 REVERSE LENGTH=217	cytosol,plasma membrane	1	0.947204	1.28516	0.916703	1.15296		0.844728	1.27201	1.10437	1.07746	1.03483	1.0737	0.00348935	-0.0368705	0.0403585	0.9827			-0.0531989		0.00503407	0.00757906
AT3G02520.1	AT3G02520.1	30.7	signalling.14-3-3 proteins	Symbols: GRF7, GF14 NU general regulatory factor 7 chr3:526800-527915 REVERSE LENGTH=265	cytosol,plasma membrane	0.875223	0.870148	1.07581	0.999188	0.899914	1.05712	1.04617	0.915125	1.08577	0.940392	0.985408	1.01569	-0.0769851	-0.0302619	-0.0467504	0.426353	0.683605	0.611444	-0.043662	0.165195	-0.111121	0.370231
AT5G65020.1	AT5G65020.1	31.1	cell.organisation	Symbols: ANNAT2 annexin 2 chr5:25973915-25975554 FORWARD LENGTH=317	cytosol,plasma membrane	0.928701	0.964435	1.20557	1.15977	1.23216	1.23281	1.01436	0.959745	0.980819	1.0329	1.20825	0.984974	0.0475034	0.203602	-0.156477	0.616452	0.00152912	0.124007	0.294757	2.81556	0.0685459	0.210101
AT1G22530.1	AT1G22530.1	34.99	transport.misc	Symbols: PATL2 PATELLIN 2 chr1:7955773-7958326 REVERSE LENGTH=683	cytosol,plasma membrane	0.792347	1.11961	1	0.525691	0.659431	0.509658	1.34011	0.982169	0.93136	0.970652	0.564927	1.08455	-0.110837	-0.630044	0.528433	0.516522	0.0192697	0.0190891	-0.940958	1.71512	-0.160067	0.286911
AT3G53990.1	AT3G53990.1	20.2.2	stress.abiotic.cold	Symbols: Adenine nucleotide alpha hydrolases-like superfamily protein chr3:19989658-19991019 REVERSE LENGTH=160	cytosol,plasma membrane	0.967467	1.01001	0.842936	1.05159	1.03582	1.00915	1.00373	0.766149	0.914875	0.940139	1.03219	0.894918	0.0492853	0.14246	-0.0933387	0.625001	0.122995	0.149232	0.205875	0.910111	0.0711181	0.204119
AT3G17020.1	AT3G17020.1	20.2.2	stress.abiotic.cold	Symbols: Adenine nucleotide alpha hydrolases-like superfamily protein chr3:5802728-5804063 REVERSE LENGTH=163	cytosol,plasma membrane	1.04786	0.979255	1.24888	0.943073	1.04531	1.0694	0.943217	0.873577	1.03917	1.092	1.01926	0.951988	0.136997	0.0682544	0.0689041	0.21089	0.336684	0.462883	0.0985085	0.472778	0.197955	0.675945
AT3G01520.1	AT3G01520.1	20.2.99	stress.abiotic.unspecified	Symbols: Adenine nucleotide alpha hydrolases-like superfamily protein chr3:208506-209921 FORWARD LENGTH=175	cytosol,plasma membrane						0.95217			0.0884792		0.95217	0.0884792		1.65991					3.42781
AT1G20450.1,AT1G20450.2	AT1G20450.1	20.2.99	stress.abiotic.unspecified	Symbols: LTI29, LTI45, ERD10 Dehydrin family protein chr1:7088235-7089107 REVERSE LENGTH=260	cytosol,plasma membrane	1.13273	0.971543	0.795729	0.912575	0.893252	1	0.836145	0.791232	1.00665	0.966667	0.935276	0.878009	0.0961231	0.0631631	0.0330101	0.492061	0.478717	0.77512	0.0911554	0.319922	0.138783	0.307981
AT2G36580.1	AT2G36580.1	4.1.14	glycolysis.cytosolic branch.pyruvate kinase (PK)	Symbols: Pyruvate kinase family protein chr2:15339253-15342781 FORWARD LENGTH=527	cytosol,plasma membrane	0.984722	0.864584	1.12817	1.19391	1.34973	1.1278	0.985424	0.889894	1.00784	0.992491	1.22382	0.961054	0.0321839	0.240528	-0.208748	0.728245	0.0248936	0.0831176	0.348696	1.60391	0.0464355	0.137722
AT5G59150.1	AT5G59150.1	30.5	signalling.G-proteins	Symbols: ATRABA2D, ATRAB-A2D, RABA2D RAB GTPase homolog A2D chr5:23876858-23878244 FORWARD LENGTH=217	cytosol,plasma membrane,golgi				1.20342				0.87829	1.24208		1.20342	1.06019		0.126553					0.182822
AT3G22890.1	AT3G22890.1	14.1	S-assimilation.ATPS	Symbols: APS1 ATP sulfurylase 1 chr3:8112837-8114734 FORWARD LENGTH=463	cytosol,plastid	1.04353	1.01375		0.98573	0.997818	0.978425	1.22531	1.36821	1.50461	1.02864	0.987324	1.36604	-0.28179	-0.321853	0.0409922		0.00941086		-0.468407	2.02637	-0.409259
AT5G27380.1	AT5G27380.1	21.2.2	redox.ascorbate and glutathione.glutathione	Symbols: GSH2, GSHB glutathione synthetase 2 chr5:9668211-9670912 REVERSE LENGTH=539	cytosol,plastid	0.782334		0.966738		0.539594	0.830931	0.994736		1.06367	0.874536	0.685263	1.0292	-0.16249	-0.401224	0.24269				-0.586802		-0.234941
AT5G53480.1	AT5G53480.1	29.3.1	protein.targeting.nucleus	Symbols: ARM repeat superfamily protein chr5:21714016-21716709 FORWARD LENGTH=870	cytosol,plastid,nucleus	1.09784	1.00033	0.999666	1.74393	1.14501	1.21014	0.976841	1.37314	1.09924	1.03261	1.36636	1.14974	-0.107339	0.17219	-0.278244	0.390022	0.386309	0.15799	0.249035	0.413066	-0.155006	0.408911
AT4G14800.1,AT4G14800.2	AT4G14800.1	29.5.11.20	protein.degradation.ubiquitin.proteasom	Symbols: PBD2 20S proteasome beta subunit D2 chr4:8500398-8502058 FORWARD LENGTH=199	cytosol,vacuole	0.954039	0.950524	0.98837	0.992694	0.994851	1.2089	0.979819		1.05051	0.964311	1.06548	1.01516	-0.0513799	0.0483676	-0.0996855			0.236541	0.0697933		-0.0741418
AT1G67730.1	AT1G67730.1	16.7	secondary metabolism.wax	Symbols: YBR159, KCR1, ATKCR1 beta-ketoacyl reductase 1 chr1:25391676-25393365 FORWARD LENGTH=318	endoplasmic reticulum	1	0.788949		1.35143	1.47973	1.31585	0.875225		1.0278	0.894474	1.38234	0.95151	-0.0617946	0.369199	-0.428549				0.538819		-0.0891792
AT3G48890.1	AT3G48890.1	21.2	redox.ascorbate and glutathione	Symbols: ATMP2, ATMAPR3, MSBP2, MAPR3 membrane-associated progesterone binding protein 3 chr3:18129669-18131353 FORWARD LENGTH=233	endoplasmic reticulum	0.923616			1.14465	1.25176	1		0.819608		0.923616	1.13214	0.819608	0.119329	0.320257	-0.202866				0.466044		0.17236
AT5G52240.1	AT5G52240.1	21.2	redox.ascorbate and glutathione	Symbols: MSBP1, ATMP1, AtMAPR5 membrane steroid binding protein 1 chr5:21213121-21214557 FORWARD LENGTH=220	endoplasmic reticulum	1.48043		1.04447	0.881173	0.883681	1.07168	1.26639	1.01528	0.128076	1.26245	0.94551	0.80325	0.444596	0.162698	0.287089		0.705997		0.235244	0.151197	0.652306
AT5G48810.1	AT5G48810.1	21.2	redox.ascorbate and glutathione	Symbols: ATB5-B, B5 #3, ATCB5-D, CB5-D cytochrome B5 isoform D chr5:19789249-19790180 REVERSE LENGTH=140	endoplasmic reticulum	0.880029	1.21706	1.16635	0.894492	0.856209	0.934895	0.958522	1.25371	0.831288	1.08781	0.895199	1.01451	0.0697393	-0.124948	0.194264	0.67671	0.401236	0.147217	-0.180497	0.396601	0.100653	0.169597
AT2G32720.1	AT2G32720.1	21.2	redox.ascorbate and glutathione	Symbols: B5 #4, ATCB5-B, CB5-B cytochrome B5 isoform B chr2:13877013-13878447 REVERSE LENGTH=134	endoplasmic reticulum	1.02113	1.22745		0.842808	0.849806	1.04674	1.24708		0.987299	1.12429	0.913118	1.11719	0.00633641	-0.201024	0.207295				-0.290999		0.00914153
AT5G17770.1	AT5G17770.1	21.99	redox.misc	Symbols: ATCBR, CBR1, CBR NADH:cytochrome B5 reductase 1 chr5:5864543-5866495 REVERSE LENGTH=281	endoplasmic reticulum	1.08763	0.820234	1.00499	1.18666	1.06295		0.872649	1	1.06681	0.970951	1.1248	0.97982	-0.00909254	0.137777	-0.146824	0.931843			0.199086		-0.0131179	0.0306572
AT5G53560.1	AT5G53560.1	21.99	redox.misc	Symbols: ATB5-A, B5 #2, ATCB5-E, CB5-E cytochrome B5 isoform E chr5:21759628-21760353 FORWARD LENGTH=134	endoplasmic reticulum	1.11423	0.982296	0.986773	0.968792	1.00587	1.08216	0.946145	1	0.804476	1.02777	1.01894	0.916873	0.11405	0.105451	0.00862458	0.20136	0.203329	0.879482	0.152275	0.6918	0.164718	0.696026
AT1G66270.1,AT1G66270.2	AT1G66270.1	26.3	misc.gluco-, galacto- and mannosidases	Symbols: BGLU21 Glycosyl hydrolase superfamily protein chr1:24700110-24702995 REVERSE LENGTH=524	endoplasmic reticulum	0.818481	1.00633	1.09696	1.02673	1.02996	1.00031	1.33079	0.778969	1	0.973926	1.019	1.03659	-0.0623338	-0.0171099	-0.0452359	0.745432	0.91809	0.614034	-0.024685	0.0371147	-0.0899578	0.127592
AT1G66280.1	AT1G66280.1	26.3	misc.gluco-, galacto- and mannosidases	Symbols: BGLU22 Glycosyl hydrolase superfamily protein chr1:24706759-24709737 REVERSE LENGTH=524	endoplasmic reticulum	1.01034	1.11534	1.26191	0.89682	0.923085	0.989663	1.36456	0.781327	1.24342	1.1292	0.936523	1.12977	-0.000508129	-0.187047	0.186543	0.997759	0.343055	0.0689573	-0.270643	0.464636	-0.000733076	0.000974282
AT3G09260.1	AT3G09260.1	26.3	misc.gluco-, galacto- and mannosidases	Symbols: PYK10, PSR3.1, BGLU23, LEB Glycosyl hydrolase superfamily protein chr3:2840657-2843730 REVERSE LENGTH=524	endoplasmic reticulum	1.08163	1.10251	0.900556	0.571973	0.663988	0.801249	1.1329	0.830974	1.26291	1.02823	0.67907	1.0756	-0.0450295	-0.451968	0.409019	0.757267	0.0514265	0.0194979	-0.663504	1.28881	-0.0649748	0.120751
AT3G06300.1	AT3G06300.1	26.7	misc.oxidases - copper, flavone etc	Symbols: AT-P4H-2 P4H isoform 2 chr3:1907744-1909675 FORWARD LENGTH=299	endoplasmic reticulum	0.873719			1	0.849073	1.22366		0.81116	0.681963	0.873719	1.02425	0.746562	0.156957	0.313624	-0.15862				0.456228		0.226907
AT2G17720.1	AT2G17720.1	26.7	misc.oxidases - copper, flavone etc	Symbols: 2-oxoglutarate (2OG) and Fe(II)-dependent oxygenase superfamily protein chr2:7697513-7699174 FORWARD LENGTH=291	endoplasmic reticulum	0.689489	0.721299		1.0094	1.00692	1.14721	0.762162	0.797341	0.78601	0.705394	1.05451	0.781838	-0.1028	0.296973	-0.396745		0.00456354		0.431633	2.3407	-0.14844
AT3G15950.1	AT3G15950.1	28.99	DNA.unspecified	Symbols: NAI2 DNA topoisomerase-related chr3:5397783-5402610 REVERSE LENGTH=772	endoplasmic reticulum	1.11581	1.01223			0.755992	0.8829	1.33759	0.985237	1.53972	1.06402	0.819446	1.28751	-0.190082	-0.444306	0.259707				-0.651867		-0.275061
AT4G38220.1,AT4G38220.2	AT4G38220.1	29.5	protein.degradation	Symbols: Peptidase M20/M25/M40 family protein chr4:17925251-17926919 FORWARD LENGTH=430	endoplasmic reticulum	1.06032	0.964777	1.07509	1.02306	1.01135	1.03157	0.892584	0.852589	0.82364	1.0334	1.02199	0.856271	0.187467	0.176462	0.0110966	0.0113753	0.0013517	0.761323	0.255245	2.86912	0.271254	1.94404
AT5G66680.1	AT5G66680.1	29.7	protein.glycosylation	Symbols: DGL1 dolichyl-diphosphooligosaccharide-protein glycosyltransferase 48kDa subunit family protein chr5:26617840-26620581 REVERSE LENGTH=437	endoplasmic reticulum	1.23747	0.75467	1.08794	1.51112	1.40095	1.41113	0.979932	1.34191	1.20195	1.0267	1.44107	1.1746	-0.134378	0.203748	-0.335827	0.451317	0.0744693	0.0478503	0.294969	1.12802	-0.194159	0.345518
AT5G62390.1	AT5G62390.1	30.3	signalling.calcium	Symbols: ATBAG7, BAG7 BCL-2-associated athanogene 7 chr5:25052377-25054170 REVERSE LENGTH=446	endoplasmic reticulum	0.840406	0.863759	1.20258	1.40037	1.69706	1.36189	0.753315	0.887589	1	0.968915	1.48644	0.880301	0.0958387	0.512215	-0.42155	0.553104	0.00898454	0.0305262	0.755794	2.0465	0.138372	0.257193
AT1G09210.1	AT1G09210.1	30.3	signalling.calcium	Symbols: CRT1b, AtCRT1b calreticulin 1b chr1:2973217-2976655 REVERSE LENGTH=424	endoplasmic reticulum	1.06345	0.964562	0.962843	1.11706	1.26167	1.13258	0.867887	0.859994	0.892362	0.996953	1.17044	0.873414	0.132101	0.290649	-0.160085	0.023478	0.00317212	0.0375265	0.422308	2.49865	0.190859	1.62934
AT5G61790.1	AT5G61790.1	30.3	signalling.calcium	Symbols: CNX1, ATCNX1 calnexin 1 chr5:24827394-24829642 REVERSE LENGTH=530	endoplasmic reticulum	1	0.945471	0.928706	1.0459	1.16529	1.0822	0.832306	0.958291	0.914931	0.958059	1.0978	0.901843	0.0604508	0.19599	-0.135942	0.258954	0.018578	0.0278533	0.283664	1.731	0.0872386	0.586777
AT1G56340.1,AT1G56340.2	AT1G56340.1	30.3	signalling.calcium	Symbols: CRT1, CRT1a, AtCRT1a calreticulin 1a chr1:21090059-21092630 REVERSE LENGTH=425	endoplasmic reticulum	0.999057	0.967064	0.957213	1.00812	1.12695	1.12559	0.881813	0.910572	0.920741	0.974445	1.08689	0.904375	0.0745888	0.183314	-0.109098	0.015139	0.0113025	0.0530609	0.26521	1.94683	0.107659	1.8199
AT3G13720.1	AT3G13720.1	30.5	signalling.G-proteins	Symbols: PRA1.F3, PRA8 PRA1 (Prenylated rab acceptor) family protein chr3:4495202-4495768 REVERSE LENGTH=188	endoplasmic reticulum	1.00011	0.928398		1.15907	0.987733	1.04434	0.855767	0.754766	1.03272	0.964253	1.06372	0.881083	0.0901408	0.187817	-0.0980914		0.128674		0.271763	0.89051	0.130134
AT4G31340.1,AT4G31340.2	AT4G31340.1	31.1	cell.organisation	Symbols: myosin heavy chain-related chr4:15205662-15208950 FORWARD LENGTH=437	endoplasmic reticulum	0.986873	0.838866	1.27144	1.38314	1.34833		0.886786	1.11787		1.03239	1.36573	1.00233	0.029552	0.306922	-0.278				0.44632		0.0426376
AT5G55940.1	AT5G55940.1	33.99	development.unspecified	Symbols: emb2731 Uncharacterised protein family (UPF0172) chr5:22656256-22657894 REVERSE LENGTH=208	endoplasmic reticulum		0.872574			1.27955			0.942495	0.746393	0.872574	1.27955	0.844444	0.0327658	0.409705	-0.378209				0.599563		0.0472752
AT4G21150.1,AT4G21150.2,AT4G21150.3	AT4G21150.1	33.99	development.unspecified	Symbols: HAP6 ribophorin II (RPN2) family protein chr4:11278646-11283599 FORWARD LENGTH=691	endoplasmic reticulum	1.06668	0.883186	0.976981	1.47892	1.46077	1.52982	0.930624	1.14345	1.08715	0.975614	1.48984	1.05374	-0.0769965	0.3429	-0.417143	0.398946	0.00286554	0.000828394	0.499635	2.54279	-0.111137	0.399086
AT1G61790.1	AT1G61790.1	34.2	transport.sugars	Symbols: Oligosaccharyltransferase complex/magnesium transporter family protein chr1:22814390-22815430 FORWARD LENGTH=346	endoplasmic reticulum	1.24541	0.818494		1.78839	1.50999	1.45891		1.10653	1.06178	1.03195	1.58577	1.08415	-0.0493396	0.375749	-0.423128				0.548608		-0.0711964
AT5G58070.1	AT5G58070.1	34.99	transport.misc	Symbols: ATTIL, TIL temperature-induced lipocalin chr5:23500512-23501156 REVERSE LENGTH=186	endoplasmic reticulum	0.924671	0.90677	0.569101	1	0.906951	0.985657	0.692396	0.731762	0.689441	0.800181	0.964203	0.704533	0.127131	0.311217	-0.185925	0.457599	0.00125098	0.240887	0.452669	2.90275	0.183658	0.339515
AT5G11560.1	AT5G11560.1	35.1	not assigned.no ontology	Symbols: catalytics chr5:3709734-3713994 REVERSE LENGTH=982	endoplasmic reticulum	1		0.990091	15.2447	1.57193	1.68478	0.692443	0.985769		0.995045	6.16714	0.839106	0.170039	1.52094	-1.44428				2.87768		0.245909
AT2G03510.1	AT2G03510.1	35.1	not assigned.no ontology	Symbols: SPFH/Band 7/PHB domain-containing membrane-associated protein family chr2:1066717-1068934 FORWARD LENGTH=356	endoplasmic reticulum	0.926314	1			1.27398				0.971599	0.963157	1.27398	0.971599	-0.00872691	0.269311	-0.277875				0.390908		-0.0125904
AT2G21160.1	AT2G21160.1	35.1	not assigned.no ontology	Symbols: Translocon-associated protein (TRAP), alpha subunit chr2:9068428-9070207 FORWARD LENGTH=258	endoplasmic reticulum		0.68172			1.09541	1.0151	0.856379	0.683353	0.931945	0.68172	1.05525	0.823892	-0.188857	0.246241	-0.430097				0.357062		-0.273277
AT5G64440.1	AT5G64440.1	35.1	not assigned.no ontology	Symbols: AtFAAH, FAAH fatty acid amide hydrolase chr5:25766229-25770260 FORWARD LENGTH=607	endoplasmic reticulum	0.883644	0.809865		1.12785	1.29846	1.0534	0.98593			0.846755	1.1599	0.98593	-0.151882	0.162149	-0.312109				0.234446		-0.219542
AT2G36290.1	AT2G36290.1	35.1	not assigned.no ontology	Symbols: alpha/beta-Hydrolases superfamily protein chr2:15208867-15210768 REVERSE LENGTH=364	endoplasmic reticulum	1.12777	0.833341	0.918019	1.16041	1.00417	1.03215	0.773229	0.984572	1.08121	0.95971	1.06557	0.946336	0.0140336	0.118532	-0.104541	0.920707	0.310913	0.348864	0.171206	0.507361	0.0202465	0.0358785
AT3G44330.1	AT3G44330.1	35.2	not assigned.unknown	Symbols: INVOLVED IN: protein processing; LOCATED IN: mitochondrion, endoplasmic reticulum, plasma membrane, vacuole; EXPRESSED IN: 25 plant structures; EXPRESSED DURING: 13 growth stages; CONTAINS InterPro DOMAIN/s: Nicalin (InterPro:IPR016574), EF-Hand 1, calcium-binding site (InterPro:IPR018247), Nicastrin (InterPro:IPR008710); Has 245 Blast hits to 243 proteins in 99 species: Archae - 6; Bact…	endoplasmic reticulum	2.03325	0.995937		1.38379	1.67417	4.03641	0.899567	1.00785	1.02806	1.5146	2.36479	0.978493	0.430071	0.829303	-0.438314		0.174597		1.27308	0.757963	0.630299
AT2G32240.1	AT2G32240.1	35.2	not assigned.unknown	Symbols: FUNCTIONS IN: molecular_function unknown; INVOLVED IN: response to cadmium ion; LOCATED IN: plasma membrane; EXPRESSED IN: 25 plant structures; EXPRESSED DURING: 13 growth stages; CONTAINS InterPro DOMAIN/s: Prefoldin (InterPro:IPR009053); BEST Arabidopsis thaliana protein match is: unknown protein (TAIR:AT1G05320.3); Has 470429 Blast hits to 168274 proteins in 4282 species: Archae - 689…	endoplasmic reticulum	1.07201	0.885561	1.15481	1.35542	1.30415	1.23748	0.85809	0.867788	0.931717	1.03746	1.29902	0.885865	0.157639	0.378192	-0.22389	0.141465	0.000556942	0.0391963	0.552262	3.25419	0.227897	0.849352
AT1G70770.1,AT1G70770.2	AT1G70770.1	35.2	not assigned.unknown	Symbols: Protein of unknown function DUF2359, transmembrane chr1:26688622-26691185 REVERSE LENGTH=610	endoplasmic reticulum	0.963937	0.712885	1.00396	1.2817	1.34971	1.54356	0.745185	1.09805	1.01167	0.893595	1.39166	0.951635	-0.062908	0.375558	-0.435891	0.699544	0.0290298	0.0143406	0.548322	1.53716	-0.0907871	0.155185
AT3G62360.1	AT3G62360.1	35.2	not assigned.unknown	Symbols: Carbohydrate-binding-like fold chr3:23073020-23080455 REVERSE LENGTH=1227	endoplasmic reticulum	0.990495	1	1.16488	1.4302	1.40173	1.58786	0.925889	1.11457	1.13862	1.05179	1.47327	1.05969	-0.00748407	0.326552	-0.333832	0.932708	0.00958631	0.00649167	0.47537	2.01835	-0.0107973	0.0302543
AT4G12590.1	AT4G12590.1	35.2	not assigned.unknown	Symbols: Protein of unknown function DUF106, transmembrane chr4:7451291-7452976 REVERSE LENGTH=246	endoplasmic reticulum		0.853329		1.24557	1.43496	1.44944			1.07455	0.853329	1.37666	1.07455	-0.229498	0.246494	-0.469354				0.357433		-0.332561
AT4G24330.1	AT4G24330.1	35.2	not assigned.unknown	Symbols: Protein of unknown function (DUF1682) chr4:12603848-12606229 REVERSE LENGTH=478	endoplasmic reticulum	0.883461	0.861306		1.20634	1.1755				0.975021	0.872383	1.19092	0.975021	-0.111115	0.199356	-0.308762				0.288569		-0.160471
AT2G30490.1	AT2G30490.1	16.2.1.2	secondary metabolism.phenylpropanoids.lignin biosynthesis.C4H	Symbols: ATC4H, C4H, CYP73A5, REF3 cinnamate-4-hydroxylase chr2:12993861-12995683 REVERSE LENGTH=505	endoplasmic reticulum	1.20604	0.693278	1.00841	1.53098	1.35918	1.39987	0.747845	1.0379	1	0.969242	1.43001	0.928581	0.04285	0.425195	-0.384094	0.827548	0.00873131	0.0434475	0.622927	2.05892	0.0618289	0.0822066
AT2G40890.1	AT2G40890.1	16.2.1.5	secondary metabolism.phenylpropanoids.lignin biosynthesis.C3H	Symbols: CYP98A3 cytochrome P450, family 98, subfamily A, polypeptide 3 chr2:17058291-17060532 REVERSE LENGTH=508	endoplasmic reticulum	1.04152				1.09111	1.17396		1.02375		1.04152	1.13253	1.02375	0.0172159	0.100905	-0.0837255				0.145699		0.0248379
AT3G57010.1	AT3G57010.1	16.4.1	secondary metabolism.N misc.alkaloid-like	Symbols: Calcium-dependent phosphotriesterase superfamily protein chr3:21095854-21097316 REVERSE LENGTH=376	endoplasmic reticulum	1.50469			1.20186	1.02319	1.32692	0.82146		1.77724	1.50469	1.18399	1.29935	0.146459	-0.0929071	0.238555				-0.134133		0.211675
AT4G13770.1	AT4G13770.1	16.5.1.1.1.7	secondary metabolism.sulfur-containing.glucosinolates.synthesis.aliphatic.CYP83A1 phenylacetaldoxime monooxygenase	Symbols: CYP83A1, REF2 cytochrome P450, family 83, subfamily A, polypeptide 1 chr4:7990682-7992282 REVERSE LENGTH=502	endoplasmic reticulum	0.993736	0.794297		1.21048	0.991426	1.10092	0.923291		1.59415	0.894017	1.10094	1.25872	-0.338828	-0.13373	-0.207448				-0.19322		-0.493584
AT4G31500.1	AT4G31500.1	16.5.1.1.4.1	secondary metabolism.sulfur-containing.glucosinolates.synthesis.shared.CYP83B1 phenylacetaldoxime monooxygenase	Symbols: CYP83B1, SUR2, RNT1, RED1, ATR4 cytochrome P450, family 83, subfamily B, polypeptide 1 chr4:15273677-15275271 REVERSE LENGTH=499	endoplasmic reticulum	1.1648	0.861579	1.05178	1.3985	1.28941	1.38254	0.818471	0.739915	1.24485	1.02605	1.35681	0.934414	0.093488	0.36871	-0.277614	0.637651	0.0580927	0.0251349	0.538088	1.23588	0.134973	0.195417
AT1G51760.1	AT1G51760.1	17.2.1	hormone metabolism.auxin.synthesis-degradation	Symbols: IAR3, JR3 peptidase M20/M25/M40 family protein chr1:19199562-19201424 FORWARD LENGTH=440	endoplasmic reticulum	0.946134	1.03369		1.22727			0.958529		0.98672	0.989911	1.22727	0.972624	0.0176162	0.231509	-0.214111				0.335501		0.0254155
AT1G20330.1	AT1G20330.1	17.3.1.2.2	hormone metabolism.brassinosteroid.synthesis-degradation.sterols.SMT2	Symbols: SMT2, CVP1, FRL1 sterol methyltransferase 2 chr1:7038968-7040053 REVERSE LENGTH=361	endoplasmic reticulum				1.06205	1.06271	1.14184	0.940374		0.932884		1.08887	0.936629		0.150323					0.21728
AT3G19820.1,AT3G19820.2,AT3G19820.3	AT3G19820.1	17.3.1.2.8	hormone metabolism.brassinosteroid.synthesis-degradation.sterols.DWF1	Symbols: DWF1, DIM, EVE1, DIM1, CBB1 cell elongation protein / DWARF1 / DIMINUTO (DIM) chr3:6879835-6881616 REVERSE LENGTH=561	endoplasmic reticulum	1.04552	0.955645	1.04402	1.14197	1.03129	1.17019	1	1.13839	1.30211	1.01506	1.11448	1.14683	-0.121904	-0.0286144	-0.0933711	0.226289	0.755624	0.127177	-0.0412846	0.121694	-0.176089	0.645337
AT4G16660.1	AT4G16660.1	20.2.1	stress.abiotic.heat	Symbols: heat shock protein 70 (Hsp 70) family protein chr4:9377225-9381232 FORWARD LENGTH=867	endoplasmic reticulum	0.858279			1.55049	1.27668			1	0.421092	0.858279	1.41358	0.710546	0.188336	0.661953	-0.488853				0.992357		0.272519
AT5G03160.1	AT5G03160.1	20.2.1	stress.abiotic.heat	Symbols: ATP58IPK, P58IPK homolog of mamallian P58IPK chr5:750286-752671 FORWARD LENGTH=482	endoplasmic reticulum	0.884918	1		1.29325		0.738584	0.645944			0.942459	1.01592	0.645944	0.37335	0.445251	-0.0750193				0.653301		0.545021
AT4G24190.1,AT4G24190.2	AT4G24190.1	20.2.1	stress.abiotic.heat	Symbols: SHD, HSP90.7, AtHsp90.7, AtHsp90-7 Chaperone protein htpG family protein chr4:12551902-12555851 REVERSE LENGTH=823	endoplasmic reticulum	1.02003	1	1.01403	1.1561	1.1848	1.18361	0.948641	0.981399	0.934431	1.01135	1.17483	0.954824	0.0575013	0.206615	-0.149558	0.0201442	0.000194971	0.000123463	0.29915	3.71003	0.0829797	1.69585
AT1G79940.1,AT1G79940.2,AT1G79940.3,AT1G79940.4	AT1G79940.1	20.2.1	stress.abiotic.heat	Symbols: ATERDJ2A DnaJ / Sec63 Brl domains-containing protein chr1:30070023-30073237 FORWARD LENGTH=687	endoplasmic reticulum					1.15307			1.03285			1.15307	1.03285		0.109992					0.158846
AT3G54960.1	AT3G54960.1	21.1.1	redox.thioredoxin.PDIL	Symbols: ATPDIL1-3, PDI1, ATPDI1, PDIL1-3 PDI-like 1-3 chr3:20363514-20366822 REVERSE LENGTH=579	endoplasmic reticulum	0.829569	0.87493	1.02491	1.31244	1.36989	1.25373	0.934885	0.792128	0.746639	0.909802	1.31202	0.824551	0.0983086	0.456313	-0.362065	0.356437	0.00177945	0.00406515	0.670114	2.74971	0.141944	0.448018
AT2G32920.1	AT2G32920.1	21.1.1	redox.thioredoxin.PDIL	Symbols: ATPDIL2-3, PDI9, ATPDI9, PDIL2-3 PDI-like 2-3 chr2:13962502-13965406 REVERSE LENGTH=440	endoplasmic reticulum	1.24429	0.927562	0.998476	1.20203	1.2129	1.09444	1.03798	0.846187	1.05855	1.05678	1.16979	0.980906	0.0744674	0.175645	-0.10151	0.553315	0.0713576	0.334779	0.254057	1.14656	0.107483	0.257028
AT1G77510.1	AT1G77510.1	21.1.1	redox.thioredoxin.PDIL	Symbols: ATPDIL1-2, PDI6, ATPDI6, PDIL1-2 PDI-like 1-2 chr1:29126742-29129433 FORWARD LENGTH=508	endoplasmic reticulum	0.930885	0.867062	1.07376	0.989199	1.08592	1.10623	0.947993	0.953134	0.845122	0.957237	1.06045	0.915417	0.0446647	0.146801	-0.102305	0.585012	0.0451441	0.219584	0.212171	1.3454	0.0644482	0.232835
AT5G12200.1	AT5G12200.1	23.2.1.4	nucleotide metabolism.degradation.pyrimidine.dihydropyrimidinase	Symbols: PYD2 pyrimidine 2 chr5:3941700-3944727 REVERSE LENGTH=531	endoplasmic reticulum	0.781959	1.00483	1.03355		1.05468		0.809343	0.719664		0.940114	1.05468	0.764504	0.206041	0.319015	-0.114861				0.464206		0.298313
AT5G63840.1	AT5G63840.1	26.3.1	misc.gluco-, galacto- and mannosidases.alpha-galactosidase	Symbols: RSW3, PSL5 Glycosyl hydrolases family 31 protein chr5:25545056-25548922 FORWARD LENGTH=921	endoplasmic reticulum	1.16306	0.957301	0.894422	1.17401	1.24678	1.43834	1.02918		0.929941	1.00493	1.28637	0.979559	0.0255666	0.270806	-0.245665			0.0676216	0.393105		0.0368868
AT2G45140.1	AT2G45140.1	29.3.4.1	protein.targeting.secretory pathway.ER	Symbols: PVA12 plant VAP homolog 12 chr2:18611029-18612971 FORWARD LENGTH=239	endoplasmic reticulum	0.927658	0.879006	1.08027	1.13645	1.32868	1.25869	0.639079		1	0.962313	1.24128	0.819539	0.160253	0.40929	-0.253189			0.0279086	0.598938		0.231693
AT3G07100.1	AT3G07100.1	29.3.4.2	protein.targeting.secretory pathway.golgi	Symbols: ERMO2, SEC24A Sec23/Sec24 protein transport family protein chr3:2245689-2250077 REVERSE LENGTH=1038	endoplasmic reticulum	0.891307	0.628607	1.17494	1.10869		1.18546		0.756955	0.849595	0.898283	1.14708	0.803275	0.111672	0.352554	-0.243276				0.513997		0.161277
AT2G45070.1,AT2G45070.2,AT2G45070.3,AT2G45070.4,AT3G60540.1,AT3G60540.2	AT2G45070.1	29.3.4.99	protein.targeting.secretory pathway.unspecified	Symbols: SEC61 BETA Preprotein translocase Sec, Sec61-beta subunit protein chr2:18587208-18587456 REVERSE LENGTH=82	endoplasmic reticulum				1.42259			0.727651	1	0.993537		1.42259	0.907063		0.442578					0.649244
AT5G12140.1	AT5G12140.1	29.5.3	protein.degradation.cysteine protease	Symbols: ATCYS1, CYS1 cystatin-1 chr5:3923295-3923936 REVERSE LENGTH=101	endoplasmic reticulum	1.03118	1.09822	1.06165	0.875938	0.961285	0.888802	0.951918	0.804735	0.954037	1.06368	0.908675	0.903563	0.162786	0.00564131	0.157181	0.0392987	0.931787	0.00921221	0.00813872	0.0306833	0.235372	1.40562
AT1G71220.1,AT1G71220.2	AT1G71220.1	29.7.4	protein.glycosylation.UDP-glucose glycoprotein glucosyltransferase	Symbols: EBS1, UGGT, PSL2 UDP-glucose:glycoprotein glucosyltransferases;transferases, transferring hexosyl groups;transferases, transferring glycosyl groups chr1:26841664-26851730 FORWARD LENGTH=1613	endoplasmic reticulum	1.23534			1.55168	1.44649		0.815303	7.47389	1	1.23534	1.49908	3.0964	-0.859266	-0.695167	-0.192907				-1.04651		-1.32568
AT5G48580.1	AT5G48580.1	31.3.1	cell.cycle.peptidylprolyl isomerase	Symbols: FKBP15-2 FK506- and rapamycin-binding protein 15 kD-2 chr5:19696156-19697304 REVERSE LENGTH=163	endoplasmic reticulum	0.853324	1.01752	0.999797	0.897421	0.968733	0.856335	0.846144	0.804979	0.747739	0.956881	0.907496	0.799621	0.179061	0.126383	0.052977	0.0569741	0.0682208	0.467145	0.182576	1.16608	0.259024	1.24432
AT5G47200.1	AT5G47200.1	30.5	signalling.G-proteins	Symbols: ATRABD2B, ATRAB1A, RAB1A RAB GTPase homolog 1A chr5:19167029-19168718 FORWARD LENGTH=202	endoplasmic reticulum,golgi	0.893678	1.20987		1.06175				1.02894		1.05178	1.06175	1.02894	0.0219503	0.0313859	-0.00943718				0.045284		0.0316689
AT3G60600.1	AT3G60600.1	28.99	DNA.unspecified	Symbols: VAP27-1, VAP, (AT)VAP, VAP27 vesicle associated protein chr3:22400537-22402408 FORWARD LENGTH=256	endoplasmic reticulum,plasma membrane		0.912808						1.08719	1.19431	0.912808		1.14075	-0.221999								-0.321603
AT4G27500.1	AT4G27500.1	35.2	not assigned.unknown	Symbols: PPI1 proton pump interactor 1 chr4:13743614-13745900 FORWARD LENGTH=612	endoplasmic reticulum,plasma membrane	1.02912	0.768741	1.02015	1.03979	0.92955	1.12443	0.866713	1.06156	0.854694	0.939338	1.03126	0.927657	0.0125132	0.105772	-0.0932896	0.919467	0.302555	0.419713	0.152739	0.519195	0.018053	0.0364637
AT2G20990.1,AT2G20990.2,AT2G20990.3	AT2G20990.1	35.1.19	not assigned.no ontology.C2 domain-containing protein	Symbols: SYTA, NTMC2TYPE1.1, ATSYTA, NTMC2T1.1, SYT1 synaptotagmin A chr2:9014827-9017829 FORWARD LENGTH=541	endoplasmic reticulum,plasma membrane	0.953978			1.15749		1.3408	0.742454	0.850856	1	0.953978	1.24915	0.864437	0.0984828	0.364036	-0.267954				0.53111		0.142196
AT4G33720.1	AT4G33720.1	20.1	stress.biotic	Symbols: CAP (Cysteine-rich secretory proteins, Antigen 5, and Pathogenesis-related 1 protein) superfamily protein chr4:16182813-16183304 FORWARD LENGTH=163	extracellular	0.923668	0.946835	0.980052	1	0.690651	0.684911	1.00137	0.701241	0.729942	0.950185	0.791854	0.81085	0.158242	-0.0237056	0.181777	0.224263	0.899575	0.207338	-0.0342015	0.0459626	0.228773	0.649243
AT3G04720.1	AT3G04720.1	20.1	stress.biotic	Symbols: PR4, HEL, PR-4 pathogenesis-related 4 chr3:1285691-1286531 REVERSE LENGTH=212	extracellular	0.746658	0.832541	0.818593	0.55803	0.46528	0.59892	1.04567	0.990354	0.934641	0.799264	0.540743	0.990221	-0.213422	-0.587183	0.38585	0.0101527	0.000907354	0.00559936	-0.872808	3.04222	-0.309079	1.99342
AT3G12500.1	AT3G12500.1	20.1	stress.biotic	Symbols: ATHCHIB, PR3, PR-3, CHI-B, B-CHI, HCHIB basic chitinase chr3:3962501-3963984 REVERSE LENGTH=335	extracellular	0.761359	0.749474	0.587223	0.745695	0.77574	0.720701	0.716404	3.58208	1.7716	0.699352	0.747379	2.02336	-0.972566	-0.921041	-0.0663937	0.189541	0.20204	0.456909	-1.43684	0.694562	-1.53266	0.722296
AT2G28790.1	AT2G28790.1	20.2	stress.abiotic	Symbols: Pathogenesis-related thaumatin superfamily protein chr2:12354664-12355413 REVERSE LENGTH=249	extracellular	0.830373	1.03195	0.809727	0.844484		0.900672			0.965952	0.890684	0.872578	0.965952	-0.0810792	-0.101574	0.0205375				-0.146667		-0.117037
AT4G11650.1	AT4G11650.1	20.2	stress.abiotic	Symbols: ATOSM34, OSM34 osmotin 34 chr4:7025127-7026113 REVERSE LENGTH=244	extracellular		0.404124	0.560664	0.633792	0.524173			1.3938	0.567123	0.482394	0.578982	0.98046	-0.680951	-0.514899	-0.182006				-0.759939		-1.02325
AT3G49120.1	AT3G49120.1	26.12	misc.peroxidases	Symbols: ATPERX34, PERX34, PRXCB, ATPCB, PRX34 peroxidase CB chr3:18207819-18210041 FORWARD LENGTH=353	extracellular	1.13169	0.8187		1.28104	1.20636	1.58889	0.591847	1.15797	0.940581	0.975194	1.35876	0.896799	0.0837552	0.409621	-0.328685		0.0843668		0.599435	1.07383	0.120904
AT3G03670.1	AT3G03670.1	26.12	misc.peroxidases	Symbols: Peroxidase superfamily protein chr3:901985-903349 REVERSE LENGTH=321	extracellular	0.60153	0.568226	0.654678	1.04294	0.906674	1.00686	0.769345		0.692191	0.608145	0.985493	0.730768	-0.183169	0.296837	-0.473569			0.00140472	0.431431		-0.265
AT4G36430.1	AT4G36430.1	26.12	misc.peroxidases	Symbols: Peroxidase superfamily protein chr4:17204648-17205917 REVERSE LENGTH=331	extracellular	0.695184			1.2343	1.07992	0.922757	0.72563	0.852201	1.11826	0.695184	1.07899	0.898697	-0.255368	0.182329	-0.432661		0.28599		0.263778	0.543649	-0.370439
AT3G21770.1	AT3G21770.1	26.12	misc.peroxidases	Symbols: Peroxidase superfamily protein chr3:7673345-7674661 FORWARD LENGTH=329	extracellular	1.05762	0.661941	0.855234	0.969556	1.07361	1.53801	0.888244	1	1.14187	0.858266	1.19372	1.01004	-0.16247	0.166702	-0.326958	0.326247	0.387339	0.183366	0.241059	0.411909	-0.234912	0.486453
AT5G64100.1	AT5G64100.1	26.12	misc.peroxidases	Symbols: Peroxidase superfamily protein chr5:25650824-25652062 REVERSE LENGTH=331	extracellular	1.14207	0.859089	1	1.08354	1.12893	1.15669	0.957141	0.99798	0.966119	1.00039	1.12305	0.973747	0.0269879	0.142412	-0.115535	0.763288	0.00375537	0.219895	0.205805	2.42535	0.0389377	0.117312
AT2G38390.1	AT2G38390.1	26.12	misc.peroxidases	Symbols: Peroxidase superfamily protein chr2:16079726-16081381 FORWARD LENGTH=349	extracellular	1.05309	0.81956	0.814392	0.903144	1.01916	0.954066	0.814608	0.787517	1.01404	0.895681	0.958789	0.872054	0.0267312	0.0947486	-0.0680605	0.83498	0.333454	0.501785	0.136796	0.476964	0.0385673	0.0783239
AT2G37130.1,AT2G37130.2	AT2G37130.1	26.12	misc.peroxidases	Symbols: Peroxidase superfamily protein chr2:15598225-15600004 REVERSE LENGTH=327	extracellular	1.13041	1.05547	23.2944	1.62326	2.46096	0.73203	0.922907	1	2.47575	8.49344	1.60542	1.46622	1.41114	0.0906344	1.36412	0.397103	0.854177	0.405642	0.130847	0.0684519	2.53425	0.401096
AT3G01190.1	AT3G01190.1	26.12	misc.peroxidases	Symbols: Peroxidase superfamily protein chr3:67236-68477 REVERSE LENGTH=321	extracellular	0.992434	0.862164	0.866069	1.01175	0.970988	0.933098	1	0.981441	1.02091	0.906889	0.971947	1.00078	-0.0984374	-0.0292337	-0.0692534	0.101292	0.31987	0.250406	-0.0421784	0.495026	-0.14213	0.994424
AT2G18980.1	AT2G18980.1	26.12	misc.peroxidases	Symbols: Peroxidase superfamily protein chr2:8233419-8235294 REVERSE LENGTH=323	extracellular	0.870991	0.885631	0.97816		0.996697	1.01216		1.14991	1.0033	0.911594	1.00443	1.0766	-0.16599	-0.069367	-0.0969021				-0.100116		-0.240025
AT5G17820.1	AT5G17820.1	26.12	misc.peroxidases	Symbols: Peroxidase superfamily protein chr5:5888195-5890101 REVERSE LENGTH=313	extracellular	0.949246	0.840248	0.888449	1.02288	1.0678	1.07944	1.10779	1.13974	1.16374	0.892648	1.05671	1.13709	-0.240864	-0.0732857	-0.168321	0.00232033	0.027355	0.0103037	-0.105776	1.56296	-0.349188	2.63445
AT2G18150.1	AT2G18150.1	26.12	misc.peroxidases	Symbols: Peroxidase superfamily protein chr2:7892298-7893586 REVERSE LENGTH=338	extracellular	0.954501	0.714463	0.919642	1.12247			0.991926	1.69332	1.03946	0.862869	1.12247	1.24157	-0.359907	-0.100758	-0.26152	0.187311			-0.145486		-0.524952	0.727438
AT4G21960.1	AT4G21960.1	26.12	misc.peroxidases	Symbols: PRXR1 Peroxidase superfamily protein chr4:11646613-11648312 REVERSE LENGTH=330	extracellular	0.962374			0.79821	0.833855	0.833117	1.03291	0.991341	0.767717	0.962374	0.821727	0.930656	0.0335103	-0.124321	0.157667		0.260518		-0.179589	0.584162	0.0483497
AT4G30170.1	AT4G30170.1	26.12	misc.peroxidases	Symbols: Peroxidase family protein chr4:14762922-14764482 FORWARD LENGTH=325	extracellular	1.09733	0.901877	0.997608	0.983327	0.995319	1	1.19656	1.19501	1.13093	0.99894	0.992882	1.17417	-0.16127	-0.167311	0.0060825	0.0441275	0.00122113	0.919986	-0.241945	2.91324	-0.23317	1.35529
AT4G08770.1	AT4G08770.1	26.12	misc.peroxidases	Symbols: Prx37 Peroxidase superfamily protein chr4:5598259-5600262 REVERSE LENGTH=346	extracellular	0.866535	0.849065	1.02531	0.8904	0.893472	0.920546	1.1926	1.15996	1.02831	0.913636	0.901473	1.12695	-0.209075	-0.222321	0.0134023	0.0471415	0.011594	0.841116	-0.322073	1.93577	-0.302737	1.3266
AT4G11290.1	AT4G11290.1	26.12	misc.peroxidases	Symbols: Peroxidase superfamily protein chr4:6869993-6871476 FORWARD LENGTH=326	extracellular	0.923689	0.976245	1.0221	0.856879	0.817928	0.812873	1.11499	1.00634	1.09151	0.974012	0.829227	1.07095	-0.0948024	-0.254418	0.160584	0.0901012	0.00251285	0.0102236	-0.369047	2.59983	-0.136873	1.04527
AT3G32980.1	AT3G32980.1	26.12	misc.peroxidases	Symbols: Peroxidase superfamily protein chr3:13526404-13529949 REVERSE LENGTH=352	extracellular	0.843462	0.941158	0.857325	0.702367	0.655073	0.781915	1.12825	0.802397	0.989783	0.880648	0.713118	0.973477	-0.100132	-0.308739	0.210231	0.402489	0.0621542	0.0250665	-0.449005	1.20653	-0.144581	0.395246
AT4G08780.1	AT4G08780.1	26.12	misc.peroxidases	Symbols: Peroxidase superfamily protein chr4:5604153-5608202 FORWARD LENGTH=346	extracellular	0.852803		0.829952	1.14959	0.869048	1.15853		1.46085		0.841377	1.05906	1.46085	-0.538153	-0.318899	-0.229083				-0.464033		-0.795987
AT5G15180.1	AT5G15180.1	26.12	misc.peroxidases	Symbols: Peroxidase superfamily protein chr5:4930561-4932211 FORWARD LENGTH=329	extracellular	0.725253	1.01134		0.689103	0.590379		1.0117	0.842817		0.868294	0.639741	0.927257	-0.0656761	-0.366963	0.303113				-0.53548		-0.0947847
AT5G66390.1	AT5G66390.1	26.12	misc.peroxidases	Symbols: Peroxidase superfamily protein chr5:26516063-26517329 REVERSE LENGTH=336	extracellular	0.840314	0.998715	1.07577	0.944327	0.963696	0.87858	1.74798	1.18219	1.1407	0.971599	0.928868	1.35696	-0.330986	-0.374562	0.0449697	0.137246	0.0961491	0.594292	-0.546833	1.01705	-0.481945	0.862502
AT2G38380.1	AT2G38380.1	26.12	misc.peroxidases	Symbols: Peroxidase superfamily protein chr2:16076443-16078314 FORWARD LENGTH=349	extracellular	0.809713	0.847972	1.00703	0.726317	0.63406	0.736928	1.11314	0.924756	1.10441	0.88824	0.699102	1.04743	-0.164484	-0.398883	0.238308	0.138271	0.00744237	0.0511699	-0.583284	2.12829	-0.237838	0.85927
AT1G05240.1,AT1G05250.1	AT1G05240.1	26.12	misc.peroxidases	Symbols: Peroxidase superfamily protein chr1:1521202-1522447 FORWARD LENGTH=325	extracellular	0.664998	0.975931	0.983147		0.563988	1.2079	2.56727			0.874692	0.885946	2.56727	-0.983495	-0.973772	-0.0127844				-1.53494		-1.55339
AT5G34850.1	AT5G34850.1	26.13	misc.acid and other phosphatases	Symbols: ATPAP26, PAP26 purple acid phosphatase 26 chr5:13108475-13111217 REVERSE LENGTH=475	extracellular	0.91912	0.902309	0.990999	0.993818	0.717632	0.79393	1.21713	1.06679	1.13027	0.937476	0.835127	1.13806	-0.193288	-0.307054	0.115479	0.0174665	0.0313268	0.303307	-0.446516	1.50408	-0.279729	1.75779
AT1G78850.1	AT1G78850.1	26.16	misc.myrosinases-lectin-jacalin	Symbols: D-mannose binding lectin protein with Apple-like carbohydrate-binding domain chr1:29642072-29643397 REVERSE LENGTH=441	extracellular	0.868738	0.625248	1	1.06581	1.1166	1.18109	0.756861	0.903782	0.946052	0.831328	1.12117	0.868898	-0.0441937	0.253528	-0.29689	0.776757	0.0190518	0.0649423	0.367741	1.72006	-0.0637684	0.109715
AT1G51470.1	AT1G51470.1	26.16	misc.myrosinases-lectin-jacalin	Symbols: BGLU35, TGG5 beta glucosidase 35 chr1:19087424-19090248 FORWARD LENGTH=511	extracellular		0.702067		0.883783		0.87775	0.927952			0.702067	0.880767	0.927952	-0.277156	-0.0521756	-0.225797				-0.0752905		-0.402441
AT1G78860.1	AT1G78860.1	26.16	misc.myrosinases-lectin-jacalin	Symbols: D-mannose binding lectin protein with Apple-like carbohydrate-binding domain chr1:29646168-29647499 REVERSE LENGTH=443	extracellular					0.762047		1.06715		0.916847		0.762047	0.991998		-0.262195					-0.380458
AT4G31840.1	AT4G31840.1	26.19	misc.plastocyanin-like	Symbols: ENODL15, AtENODL15 early nodulin-like protein 15 chr4:15401798-15402426 FORWARD LENGTH=177	extracellular	0.809885	0.743589			0.677975	0.764376		0.986118	1	0.776737	0.721175	0.993059	-0.24446	-0.317207	0.0741853				-0.461529		-0.354454
AT2G18370.1	AT2G18370.1	26.21	misc.protease inhibitor/seed storage/lipid transfer protein (LTP) family protein	Symbols: Bifunctional inhibitor/lipid-transfer protein/seed storage 2S albumin superfamily protein chr2:7980687-7981475 FORWARD LENGTH=116	extracellular	0.821561	0.812487	0.815595	0.780193	0.728143	0.802997	0.735279	0.902454	0.854035	0.816548	0.770444	0.83059	-0.01705	-0.0751331	0.0581017	0.791691	0.330752	0.107668	-0.108445	0.480497	-0.0245986	0.101444
AT3G22600.1	AT3G22600.1	26.21	misc.protease inhibitor/seed storage/lipid transfer protein (LTP) family protein	Symbols: Bifunctional inhibitor/lipid-transfer protein/seed storage 2S albumin superfamily protein chr3:8006711-8007397 REVERSE LENGTH=170	extracellular	0.689476	1.119	1.01753	0.639753	0.594916	0.627333	1.1402	0.864953	0.947162	0.942	0.620667	0.984105	-0.0437198	-0.452946	0.411262	0.79699	0.0117223	0.0692396	-0.664992	1.93099	-0.0630845	0.0985469
AT3G29250.1,AT3G29250.2	AT3G29250.1	26.22	misc.short chain dehydrogenase/reductase (SDR)	Symbols: NAD(P)-binding Rossmann-fold superfamily protein chr3:11193767-11194948 REVERSE LENGTH=298	extracellular	0.833167	1.14088	1.32855	1.53766	0.956253	1.20211	1.20569		0.926509	1.10087	1.23201	1.0661	0.0320885	0.144388	-0.112429			0.586315	0.20867		0.0462979
AT5G44380.1	AT5G44380.1	26.8	misc.nitrilases, *nitrile lyases, berberine bridge enzymes, reticuline oxidases, troponine reductases	Symbols: FAD-binding Berberine family protein chr5:17878873-17881369 REVERSE LENGTH=541	extracellular			1.10125	1	0.868512				0.61197	1.10125	0.934256	0.61197	0.571186	0.416868	0.164085				0.610358		0.847615
AT4G20860.1	AT4G20860.1	26.8	misc.nitrilases, *nitrile lyases, berberine bridge enzymes, reticuline oxidases, troponine reductases	Symbols: FAD-binding Berberine family protein chr4:11172726-11174318 FORWARD LENGTH=530	extracellular				1.67811	1.29114				1.18863		1.48462	1.18863		0.221451					0.320802
AT4G34180.1	AT4G34180.1	28.99	DNA.unspecified	Symbols: Cyclase family protein chr4:16370060-16371383 REVERSE LENGTH=255	extracellular	0.741344	1.00722	0.729089		0.683156			0.970757	0.539181	0.825885	0.683156	0.754969	0.089719	-0.0998697	0.189165				-0.144201		0.129524
AT3G52500.1	AT3G52500.1	29.5	protein.degradation	Symbols: Eukaryotic aspartyl protease family protein chr3:19465644-19467053 REVERSE LENGTH=469	extracellular	0.912325	1.36426		0.813096	0.738322	0.840312	1.04381	1.04421		1.1383	0.797243	1.04401	0.0864076	-0.268043	0.35241				-0.389045		0.124737
AT5G26280.1	AT5G26280.1	35.1	not assigned.no ontology	Symbols: TRAF-like family protein chr5:9208724-9210403 FORWARD LENGTH=350	extracellular	1.03566	0.830327	1.06634	3.16682	1.07644	1.12314	1.63249	0.844336	1.62292	0.977443	1.7888	1.36658	-0.332024	0.26762	-0.586613	0.224988	0.597364	0.306741	0.388423	0.223761	-0.483485	0.64784
AT1G58270.1	AT1G58270.1	35.1	not assigned.no ontology	Symbols: ZW9 TRAF-like family protein chr1:21612394-21614089 REVERSE LENGTH=396	extracellular	0.859318	1.19095	1.08691	0.693543	1.44979	0.70898	1.25031	0.150149	1.09942	1.04573	0.950772	0.833291	0.226114	0.131701	0.0951212	0.584833	0.796035	0.741066	0.19028	0.099068	0.327614	0.232968
AT3G51730.1	AT3G51730.1	35.1	not assigned.no ontology	Symbols: saposin B domain-containing protein chr3:19186970-19188436 FORWARD LENGTH=213	extracellular	0.77872	0.939295		1.00713	0.94784	0.960191	0.992872	0.958905	0.923373	0.859008	0.971719	0.958383	-0.109361	0.0138191	-0.123133		0.647189		0.0199371	0.188969	-0.157932
AT1G76160.1	AT1G76160.1	35.1	not assigned.no ontology	Symbols: sks5 SKU5 similar 5 chr1:28578211-28581020 REVERSE LENGTH=541	extracellular				1.06437			0.827416		1.46621		1.06437	1.14681		-0.0745672					-0.107628
AT1G71950.1	AT1G71950.1	35.1	not assigned.no ontology	Symbols: Proteinase inhibitor, propeptide chr1:27080453-27081573 REVERSE LENGTH=136	extracellular	0.866849	1.08032	1.01935	0.713192	1.10281	0.690646	0.988829	1.01756	0.851583	0.98884	0.835549	0.952658	0.0372719	-0.13098	0.168046	0.680279	0.459546	0.359075	-0.189234	0.337671	0.0537782	0.167313
AT5G01800.1	AT5G01800.1	35.1	not assigned.no ontology	Symbols: saposin B domain-containing protein chr5:307422-308646 FORWARD LENGTH=217	extracellular		0.99229		0.908102	0.672326			1	0.851266	0.99229	0.790214	0.925633	0.0695092	-0.157845	0.226732				-0.228196		0.100321
AT3G11780.1,AT3G11780.2	AT3G11780.1	35.1	not assigned.no ontology	Symbols: MD-2-related lipid recognition domain-containing protein / ML domain-containing protein chr3:3724326-3725476 REVERSE LENGTH=153	extracellular	0.745482	0.922431	0.939195	0.69611	0.897137	0.667706	1.1622	0.892108	0.84484	0.869036	0.753651	0.966384	-0.106077	-0.247359	0.142215	0.451003	0.157256	0.291992	-0.3587	0.803393	-0.15318	0.345821
AT5G26260.1	AT5G26260.1	35.1	not assigned.no ontology	Symbols: TRAF-like family protein chr5:9200492-9202153 FORWARD LENGTH=351	extracellular	1.33843	0.958165	1.58581	0.605729	0.899287	1.10698	1.20336	0.976438	1.23957	1.29414	0.870666	1.13979	0.126831	-0.267722	0.391232	0.483832	0.182571	0.143778	-0.388573	0.738569	0.183225	0.315305
AT3G20370.1	AT3G20370.1	35.1	not assigned.no ontology	Symbols: TRAF-like family protein chr3:7105481-7107079 FORWARD LENGTH=379	extracellular	1.00131	0.944895	1.28838	0.913639	0.808466	0.882833	1.45639	0.961809	1.42337	1.07819	0.868312	1.28052	-0.171558	-0.383659	0.215649	0.351022	0.0643834	0.131197	-0.560446	1.19123	-0.248116	0.454666
AT3G44100.1	AT3G44100.1	35.1	not assigned.no ontology	Symbols: MD-2-related lipid recognition domain-containing protein chr3:15866162-15867273 REVERSE LENGTH=152	extracellular	1.01211	0.996132	0.787149	0.800129	0.872156	0.867825	1.59636		1	0.931798	0.846703	1.29818	-0.328598	-0.420981	0.0956927			0.326275	-0.616563		-0.478402
AT2G22170.1	AT2G22170.1	35.1	not assigned.no ontology	Symbols: Lipase/lipooxygenase, PLAT/LH2 family protein chr2:9427010-9427742 REVERSE LENGTH=183	extracellular	0.666455	0.992121	0.845617	0.537676	0.647919	0.652829	1.11785	1	0.884014	0.834731	0.612808	1.00062	-0.180771	-0.48073	0.306621	0.225473	0.00738909	0.0938297	-0.707387	2.13141	-0.261511	0.646905
AT5G23820.1	AT5G23820.1	35.1	not assigned.no ontology	Symbols: MD-2-related lipid recognition domain-containing protein chr5:8031386-8032809 FORWARD LENGTH=164	extracellular	1.01837	0.943633	1.37261	0.828403	0.603488	1.09644	1.63818		1.79573	1.11154	0.842776	1.71695	-0.428086	-0.683023	0.275043			0.23907	-1.02663		-0.627297
AT2G41800.1	AT2G41800.1	35.2	not assigned.unknown	Symbols: Protein of unknown function, DUF642 chr2:17436671-17438005 REVERSE LENGTH=370	extracellular	1.09486		1.17999						0.819312	1.13742		0.819312	0.325144								0.473282
AT3G08030.1,AT3G08030.2	AT3G08030.1	35.2	not assigned.unknown	Symbols: Protein of unknown function, DUF642 chr3:2564191-2565819 FORWARD LENGTH=365	extracellular	0.915636	0.863219	0.866773	0.290012	0.768972		1.01367	3.03421	1.50888	0.881876	0.529492	1.85225	-0.709825	-1.11075	0.499351	0.185866			-1.8066		-1.07063	0.730799
AT5G19860.1	AT5G19860.1	35.2	not assigned.unknown	Symbols: Protein of unknown function, DUF538 chr5:6714533-6715837 REVERSE LENGTH=181	extracellular		0.739386			0.617092	0.566112	2.95894			0.739386	0.591602	2.95894	-1.2003	-1.33351	0.222066				-2.32238		-2.00068
AT5G39320.1	AT5G39320.1	10.1.4	cell wall.precursor synthesis.UDP-Glc dehydrogenase (UGD)	Symbols: UDP-glucose 6-dehydrogenase family protein chr5:15743254-15744696 FORWARD LENGTH=480	extracellular	0.872369	1.04784	0.934432	0.93656	0.882078	0.916972	1.10705	1.2168	0.852674	0.951547	0.91187	1.05884	-0.106739	-0.149155	0.0425854	0.419854	0.24888	0.501643	-0.215586	0.60401	-0.154139	0.376902
AT5G15490.1	AT5G15490.1	10.1.4	cell wall.precursor synthesis.UDP-Glc dehydrogenase (UGD)	Symbols: UDP-glucose 6-dehydrogenase family protein chr5:5027872-5029314 REVERSE LENGTH=480	extracellular	0.87553	1.10191	1.01298	0.90573	0.925176	0.952822	1.39406	1.01735	0.898057	0.996808	0.927909	1.10316	-0.101286	-0.172568	0.0715941	0.550488	0.307829	0.363515	-0.249583	0.511691	-0.14625	0.259253
AT3G29360.1,AT3G29360.2	AT3G29360.1	10.1.4	cell wall.precursor synthesis.UDP-Glc dehydrogenase (UGD)	Symbols: UDP-glucose 6-dehydrogenase family protein chr3:11267375-11268817 REVERSE LENGTH=480	extracellular		1.00425	1.06401	0.730473	0.82561	0.866154	1.16986	1.04106	0.99575	1.03413	0.807412	1.06889	-0.0330567	-0.278717	0.246227		0.0165305		-0.404737	1.78171	-0.0476951
AT5G55730.1,AT5G55730.2	AT5G55730.1	10.5.1.1	cell wall.cell wall proteins.AGPs.AGP	Symbols: FLA1 FASCICLIN-like arabinogalactan 1 chr5:22558375-22560392 REVERSE LENGTH=424	extracellular	0.986724	0.994003	0.938381	0.860544	0.718044	0.890804	1.25585		1.19072	0.973036	0.82313	1.22328	-0.227877	-0.391075	0.166917			0.0555499	-0.571563		-0.33019
AT5G20950.1,AT5G20950.2	AT5G20950.1	10.6.1	cell wall.degradation.cellulases and beta -1,4-glucanases	Symbols: Glycosyl hydrolase family protein chr5:7107609-7110775 REVERSE LENGTH=624	extracellular	1.48115		0.810416	0.995029	1.03163		0.934868	1.12382	0.940258	1.14578	1.01333	0.999648	0.136227	0.013595	0.122689				0.0196137		0.196839
AT3G10740.1	AT3G10740.1	10.6.2	cell wall.degradation.mannan-xylose-arabinose-fucose	Symbols: ASD1, ARAF1, ARAF, ATASD1 alpha-L-arabinofuranosidase 1 chr3:3361031-3364573 REVERSE LENGTH=678	extracellular		0.828252	0.867896	1	1.00091	0.948907			0.837686	0.848074	0.983271	0.837686	0.012325	0.1599	-0.147648				0.231181		0.0177814
AT1G11580.1	AT1G11580.1	10.8.1	cell wall.pectin*esterases.PME	Symbols: ATPMEPCRA, PMEPCRA methylesterase PCR A chr1:3888730-3890649 FORWARD LENGTH=557	extracellular	1.14562	0.816952	0.914694	1.29182	1.04622	1.13361	1.21551	1.12395	1.41917	0.95909	1.15722	1.25288	-0.265634	-0.0793828	-0.187238	0.0880173	0.44507	0.177113	-0.114585	0.351572	-0.385507	1.05543
AT3G14310.1	AT3G14310.1	10.8.1	cell wall.pectin*esterases.PME	Symbols: ATPME3, PME3 pectin methylesterase 3 chr3:4772214-4775095 REVERSE LENGTH=592	extracellular	1.30863	0.735442	0.835895	0.824243	0.737104	0.863275	1.05788	1.09176	1.25326	0.95999	0.808207	1.1343	-0.166463	-0.335744	0.17168	0.403378	0.0100278	0.447988	-0.489005	1.9988	-0.240712	0.394288
AT2G45220.1	AT2G45220.1	10.8.99	cell wall.pectin*esterases.misc	Symbols: Plant invertase/pectin methylesterase inhibitor superfamily chr2:18644281-18646394 REVERSE LENGTH=511	extracellular	1.16486	0.682852			0.874475	1.2323	0.839477	1.13193		0.923855	1.05339	0.985706	-0.0647801	0.0663846	-0.131024				0.095808		-0.0934906
AT3G61990.1	AT3G61990.1	16.2.1.6	secondary metabolism.phenylpropanoids.lignin biosynthesis.CCoAOMT	Symbols: OMTF3 S-adenosyl-L-methionine-dependent methyltransferases superfamily protein chr3:22957318-22958910 REVERSE LENGTH=290	extracellular	1.52845		1.03001	1.0561					0.962985	1.27923	1.0561	0.962985	0.282084	0.0922318	0.191095				0.133157		0.409692
AT1G47600.1,AT1G47600.2	AT1G47600.1	16.5.1.3.1	secondary metabolism.sulfur-containing.glucosinolates.degradation.myrosinase	Symbols: BGLU34, TGG4 beta glucosidase 34 chr1:17491771-17494589 FORWARD LENGTH=511	extracellular	0.957325	1.17836	0.930241	1.00884	0.917903	1.01529	0.916226	0.829353	0.71913	1.02198	0.980679	0.821569	0.217415	0.176568	0.0412429	0.107962	0.0709628	0.651146	0.255399	1.14897	0.314908	0.966729
AT3G13790.1,AT3G13790.2	AT3G13790.1	2.2.1.3.2	major CHO metabolism.degradation.sucrose.invertases.cell wall	Symbols: ATCWINV1, ATBFRUCT1 Glycosyl hydrolases family 32 protein chr3:4533084-4535831 REVERSE LENGTH=584	extracellular		0.986704		1.0065	0.798314	0.898386	1.30948	1.17712	1.26392	0.986704	0.901066	1.25017	-0.235568	-0.324563	0.0907293		0.00816896		-0.472423	2.08783	-0.341438
AT4G23690.1	AT4G23690.1	20.1.7	stress.biotic.PR-proteins	Symbols: Disease resistance-responsive (dirigent-like protein) family protein chr4:12339152-12339715 REVERSE LENGTH=187	extracellular	0.907407		1.20229	1.35398	0.961046	0.971607	1.08139	1.13271	1.39689	1.05485	1.09555	1.20366	-0.131781	-0.0940472	-0.0378508		0.541172		-0.135782	0.266665	-0.190395
AT4G11190.1	AT4G11190.1	20.1.7	stress.biotic.PR-proteins	Symbols: Disease resistance-responsive (dirigent-like protein) family protein chr4:6826682-6827236 FORWARD LENGTH=184	extracellular	1.20352	0.722288	0.915842	0.828437	0.64297	1.38513	1.0642	1.06829	1.67072	0.947217	0.952178	1.26774	-0.289416	-0.284301	-0.00522306	0.261302	0.352984	0.985866	-0.412956	0.452245	-0.420491	0.582857
AT2G43535.1	AT2G43535.1	20.1.7.6.1	stress.biotic.PR-proteins.proteinase inhibitors.trypsin inhibitor	Symbols: Scorpion toxin-like knottin superfamily protein chr2:18071130-18071560 FORWARD LENGTH=97	extracellular	0.551525	0.787651	0.837548			0.299268	0.562666	0.551135	0.716434	0.725574	0.299268	0.610078	0.172944	-0.68359	0.831945	0.325132			-1.02756		0.25013	0.487941
AT1G73260.1	AT1G73260.1	20.1.7.6.1	stress.biotic.PR-proteins.proteinase inhibitors.trypsin inhibitor	Symbols: ATKTI1, KTI1 kunitz trypsin inhibitor 1 chr1:27547410-27548057 REVERSE LENGTH=215	extracellular	0.963487	1.02215	1.11113	0.679576	0.564073	0.712988	1.51284	0.96534	1.55649	1.03226	0.652212	1.34489	-0.263032	-0.693681	0.451233	0.184099	0.0239344	0.00364643	-1.04407	1.62098	-0.381685	0.734949
AT1G05260.1	AT1G05260.1	20.2.2	stress.abiotic.cold	Symbols: RCI3, RCI3A Peroxidase superfamily protein chr1:1529827-1531271 FORWARD LENGTH=326	extracellular	0.853512	1	1.06749	0.857595	0.85914	0.858114	1.15395	0.992815	1.26052	0.973668	0.858283	1.13576	-0.153686	-0.278309	0.125969	0.1811	0.0234621	0.14174	-0.404137	1.62963	-0.22216	0.742082
AT5G38930.1	AT5G38930.1	20.2.99	stress.abiotic.unspecified	Symbols: RmlC-like cupins superfamily protein chr5:15585073-15585841 FORWARD LENGTH=223	extracellular						1.06708			0.512047		1.06708	0.512047		0.702965					1.05933
AT1G18970.1	AT1G18970.1	20.2.99	stress.abiotic.unspecified	Symbols: GLP4 germin-like protein 4 chr1:6554702-6555364 REVERSE LENGTH=220	extracellular	0.590974	1.03153	0.775044	1.6667	1.18013	1.21711	1	0.918597	0.501797	0.799183	1.35465	0.806798	-0.00948375	0.506928	-0.515792	0.971497	0.0672218	0.0513383	0.747637	1.17249	-0.0136823	0.0125587
AT1G18980.1	AT1G18980.1	20.2.99	stress.abiotic.unspecified	Symbols: RmlC-like cupins superfamily protein chr1:6557364-6558026 REVERSE LENGTH=220	extracellular		1.05843		0.93704	1.00181	0.998189	0.92224	0.856906	1.03234	1.05843	0.979013	0.93716	0.121534	0.0436837	0.0779537		0.491529		0.0630323	0.308451	0.175553
AT5G38940.1	AT5G38940.1	20.2.99	stress.abiotic.unspecified	Symbols: RmlC-like cupins superfamily protein chr5:15588771-15589526 FORWARD LENGTH=223	extracellular	0.832553	0.857203	1.00353	0.965621	0.868037	1.1293	1.07147	0.868886	1	0.897763	0.987651	0.980119	-0.0877109	0.00765555	-0.0953504	0.360314	0.941584	0.388704	0.0110447	0.0261411	-0.126621	0.443319
AT3G05950.1	AT3G05950.1	20.2.99	stress.abiotic.unspecified	Symbols: RmlC-like cupins superfamily protein chr3:1781130-1781964 REVERSE LENGTH=229	extracellular	0.863989	0.921584	0.98388	0.800065	0.915857	0.823071	1.11283	0.612896	1.00628	0.923151	0.846331	0.91067	0.0136121	-0.0732372	0.0868277	0.940045	0.701344	0.195686	-0.105706	0.154069	0.0196385	0.0268514
AT1G09560.1	AT1G09560.1	20.2.99	stress.abiotic.unspecified	Symbols: GLP5 germin-like protein 5 chr1:3093896-3094639 FORWARD LENGTH=219	extracellular	0.794739	0.930813	1.00245	0.900209	0.875876	0.915356	0.995926	1.06829	1.13888	0.909335	0.897147	1.0677	-0.160202	-0.173603	0.0134941	0.0977298	0.0163855	0.853717	-0.251087	1.78554	-0.231619	1.00997
AT4G29690.1	AT4G29690.1	23.4.99	nucleotide metabolism.phosphotransfer and pyrophosphatases.misc	Symbols: Alkaline-phosphatase-like family protein chr4:14541084-14542457 REVERSE LENGTH=457	extracellular	0.920797	0.925018	1.81609				1.74335		1.52112	1.22063		1.63224	-0.288554								-0.41922
AT4G29680.1	AT4G29680.1	23.4.99	nucleotide metabolism.phosphotransfer and pyrophosphatases.misc	Symbols: Alkaline-phosphatase-like family protein chr4:14538067-14539557 REVERSE LENGTH=496	extracellular		1.06926	0.862416	0.858383	0.753493	0.946606			1.0192	0.965838	0.852827	1.0192	-0.0537651	-0.177747	0.124279				-0.257113		-0.0775853
AT1G68560.1	AT1G68560.1	26.3.1	misc.gluco-, galacto- and mannosidases.alpha-galactosidase	Symbols: ATXYL1, XYL1, TRG1 alpha-xylosidase 1 chr1:25734435-25737897 REVERSE LENGTH=915	extracellular		1.12221			0.70875		1.02521	1.24444	0.955075	1.12221	0.70875	1.07491	0.0430589	-0.410571	0.451634				-0.600866		0.0621304
AT5G13980.1,AT5G13980.2	AT5G13980.1	26.3.3	misc.gluco-, galacto- and mannosidases.alpha-mannosidase	Symbols: Glycosyl hydrolase family 38 protein chr5:4508626-4514334 FORWARD LENGTH=1024	extracellular		0.660216	0.723194				1			0.691705		1	-0.364478								-0.53177
AT3G07320.1	AT3G07320.1	26.4.1	misc.beta 1,3 glucan hydrolases.glucan endo-1,3-beta-glucosidase	Symbols: O-Glycosyl hydrolases family 17 protein chr3:2332324-2333925 REVERSE LENGTH=460	extracellular		0.863021					0.871818	1.08094	1.07285	0.863021		1.00854	-0.155502								-0.224796
AT4G16260.1	AT4G16260.1	26.4.1	misc.beta 1,3 glucan hydrolases.glucan endo-1,3-beta-glucosidase	Symbols: Glycosyl hydrolase superfamily protein chr4:9200180-9201441 REVERSE LENGTH=344	extracellular	0.887447	0.757165	0.94484	0.780457	0.645061	0.706564	1.10917	1.11804	1.16918	0.863151	0.710694	1.13213	-0.269616	-0.457381	0.193738	0.0100985	0.000628403	0.0882023	-0.67174	3.20176	-0.391355	1.99574
AT1G14210.1	AT1G14210.1	27.1.19	RNA.processing.ribonucleases	Symbols: Ribonuclease T2 family protein chr1:4856902-4857941 REVERSE LENGTH=247	extracellular	0.442486	0.727073						1.52289		0.584779		1.52289	-0.890189								-1.38085
AT5G07030.1	AT5G07030.1	27.3.67	RNA.regulation of transcription.putative transcription regulator	Symbols: Eukaryotic aspartyl protease family protein chr5:2183600-2185717 REVERSE LENGTH=455	extracellular	1.27467		1.08174			1.61053	0.924139		1.79157	1.17821	1.61053	1.35785	-0.141675	0.170244	-0.310049				0.246205		-0.204736
AT1G09750.1	AT1G09750.1	27.3.99	RNA.regulation of transcription.unclassified	Symbols: Eukaryotic aspartyl protease family protein chr1:3157541-3158960 FORWARD LENGTH=449	extracellular		0.731138					1.14457			0.731138		1.14457	-0.440825								-0.646586
AT3G54400.1	AT3G54400.1	27.3.99	RNA.regulation of transcription.unclassified	Symbols: Eukaryotic aspartyl protease family protein chr3:20140291-20142599 REVERSE LENGTH=425	extracellular	1.19057	1	0.969057	0.774738	0.776141	1.18418	1.07779	1.39173		1.05321	0.911687	1.23476	-0.158699	-0.301029	0.14405			0.406883	-0.437617		-0.229437
AT2G05920.1	AT2G05920.1	29.5.1	protein.degradation.subtilases	Symbols: Subtilase family protein chr2:2269831-2272207 REVERSE LENGTH=754	extracellular	1.09045	0.89761		1.08862	1.57246	1.49853	0.987583		1.33268	0.994029	1.38654	1.16013	-0.154214	0.177807	-0.32976				0.2572		-0.222926
AT5G59090.1,AT5G59090.2,AT5G59090.3	AT5G59090.1	29.5.1	protein.degradation.subtilases	Symbols: ATSBT4.12, SBT4.12 subtilase 4.12 chr5:23852125-23855235 REVERSE LENGTH=736	extracellular	1.05057	1.27273	0.864399	1.04483	1.2963	1.0351	1.00516	1.12379	1.34245	1.06257	1.12541	1.15713	-0.0852059	-0.0277986	-0.0574413	0.572167	0.820068	0.688553	-0.0401075	0.0861502	-0.123001	0.242477
AT5G67360.1	AT5G67360.1	29.5.1	protein.degradation.subtilases	Symbols: ARA12 Subtilase family protein chr5:26872192-26874465 REVERSE LENGTH=757	extracellular	0.827268	0.680283		1.12151	0.835665			1.24857	1.03968	0.753776	0.978588	1.14412	-0.411349	-0.155968	-0.259544				-0.225471		-0.602038
AT3G14067.1	AT3G14067.1	29.5.1	protein.degradation.subtilases	Symbols: Subtilase family protein chr3:4658421-4660754 REVERSE LENGTH=777	extracellular	0.860724	1.02768	0.901566	0.672606	0.720276	0.813619	1.22719	0.908648	0.9157	0.929991	0.7355	1.01718	-0.0895542	-0.321427	0.233553	0.495568	0.0671205	0.0404622	-0.467776	1.17314	-0.129286	0.304896
AT4G01610.1,AT4G01610.2	AT4G01610.1	29.5.3	protein.degradation.cysteine protease	Symbols: Cysteine proteinases superfamily protein chr4:694857-696937 FORWARD LENGTH=359	extracellular	0.919941	1.04955	0.88611	0.924427		0.851677	1.09324	1	0.936206	0.951869	0.888052	1.00981	-0.059077	-0.128315	0.0693691	0.439214			-0.185374		-0.085255	0.357324
AT1G47128.1	AT1G47128.1	29.5.3	protein.degradation.cysteine protease	Symbols: RD21, RD21A Granulin repeat cysteine protease family protein chr1:17283139-17285609 REVERSE LENGTH=462	extracellular	0.730028	1.11845	0.924597	0.707618	0.795037	0.846081	0.855762	0.953226	1	0.924359	0.782912	0.936329	-0.0128667	-0.178471	0.1657	0.925282	0.0590502	0.301011	-0.258166	1.22878	-0.0185629	0.0337257
AT3G19390.1	AT3G19390.1	29.5.3	protein.degradation.cysteine protease	Symbols: Granulin repeat cysteine protease family protein chr3:6723024-6724768 FORWARD LENGTH=452	extracellular	0.958305	1.00246	0.842135	0.776147	0.604449	0.73609	1.21185	0.774139	0.976521	0.934301	0.705562	0.987504	-0.0553685	-0.333055	0.278973	0.714036	0.108141	0.031593	-0.485014	0.966009	-0.0799003	0.14628
AT5G43060.1	AT5G43060.1	29.5.3	protein.degradation.cysteine protease	Symbols: Granulin repeat cysteine protease family protein chr5:17269784-17272117 REVERSE LENGTH=463	extracellular	0.927654	1.19032	1.05959	0.827403	0.770263	0.888265	1.36474	1.15671	1.03334	1.05919	0.828643	1.18493	-0.112066	-0.353885	0.24424	0.364022	0.0254666	0.0501576	-0.515979	1.59403	-0.161847	0.438872
AT1G03220.1	AT1G03220.1	29.5.4	protein.degradation.aspartate protease	Symbols: Eukaryotic aspartyl protease family protein chr1:787143-788444 FORWARD LENGTH=433	extracellular	1.01434	0.74252	0.999637	1.71388	1.9591	1.89632	0.918035	0.956473	1.04092	0.918834	1.85643	0.971808	-0.0560389	0.625566	-0.675683	0.608392	0.000418945	0.00122709	0.933791	3.37784	-0.0808682	0.215816
AT1G03230.1	AT1G03230.1	29.5.4	protein.degradation.aspartate protease	Symbols: Eukaryotic aspartyl protease family protein chr1:790110-791414 FORWARD LENGTH=434	extracellular	0.930576			1.1367	1.05014	1.60759		0.771353	1.63028	0.930576	1.26481	1.20082	-0.253582	0.0519069	-0.304487				0.0749027		-0.367822
AT3G55260.1	AT3G55260.1	29.7.5	protein.glycosylation.alpha-1,3-mannosyl-glycoprotein-beta-1,2-N-acetylglucosaminyltransferase(GnTI)	Symbols: HEXO1, ATHEX2 beta-hexosaminidase 1 chr3:20489317-20492858 FORWARD LENGTH=541	extracellular	0.79395	0.952522			0.614036		0.515429		0.80988	0.873236	0.614036	0.662654	0.274215	-0.076164	0.348559				-0.109935		0.398115
AT5G57655.2	AT5G57655.2	3.5.1	minor CHO metabolism.others.Xylose isomerase	Symbols: xylose isomerase family protein chr5:23347030-23349805 FORWARD LENGTH=477	extracellular	1.17779	0.82759	1.01156		1.0238		1.0583	0.741295	1.08087	1.00565	1.0238	0.960153	0.0462859	0.0641641	-0.0178914	0.775561			0.092601		0.0667884	0.110384
AT3G56310.1	AT3G56310.1	3.8.2	minor CHO metabolism.galactose.alpha-galactosidases	Symbols: Melibiase family protein chr3:20882886-20885745 FORWARD LENGTH=437	extracellular			0.914234						0.769388	0.914234		0.769388	0.172065								0.248852
AT3G18000.1	AT3G18000.1	11.3	lipid metabolism.Phospholipid synthesis	Symbols: NMT1, XPL1, PEAMT S-adenosyl-L-methionine-dependent methyltransferases superfamily protein chr3:6154578-6157331 FORWARD LENGTH=491	golgi	0.850758			0.946403	1.21761	1.20787			0.617666	0.850758	1.12396	0.617666	0.317472	0.581407	-0.276703				0.863697		0.461922
AT3G14990.1	AT3G14990.1	18.2	Co-factor and vitamine metabolism.thiamine	Symbols: Class I glutamine amidotransferase-like superfamily protein chr3:5047510-5049621 FORWARD LENGTH=392	golgi	1.29437	0.921775			1.12956		0.999923	0.906871	1.83824	1.10807	1.12956	1.24834	-0.119054	-0.0999082	-0.0192025				-0.144257		-0.171961
AT1G10290.1	AT1G10290.1	26.17	misc.dynamin	Symbols: ADL6, DRP2A dynamin-like protein 6 chr1:3370774-3377120 FORWARD LENGTH=914	golgi	1.08718			0.594374	1.21453			0.91282		1.08718	0.90445	0.91282	0.17436	-0.0092112	0.183497				-0.0132891		0.252188
AT1G14000.1	AT1G14000.1	29.4	protein.postranslational modification	Symbols: VIK VH1-interacting kinase chr1:4797606-4800043 FORWARD LENGTH=438	golgi				0.965261	1.14996		0.810956	0.774524			1.05761	0.79274		0.286293					0.41589
AT2G24765.1	AT2G24765.1	29.4	protein.postranslational modification	Symbols: ARF3, ARL1, ATARL1 ADP-ribosylation factor 3 chr2:10562822-10564961 FORWARD LENGTH=182	golgi	1			1.10462	1.32657	1.15682	0.961383	1.29066	1.13723	1	1.196	1.12976	-0.121852	0.056967	-0.178509		0.599575		0.0822082	0.222157	-0.176013
AT1G43890.1,AT1G43890.2,AT1G43890.3	AT1G43890.1	30.5	signalling.G-proteins	Symbols: ATRAB18, ATRABC1, RAB18-1, RABC1, ATRAB-C1, RAB18 RAB GTPASE HOMOLOG B18 chr1:16646934-16648395 FORWARD LENGTH=212	golgi	0.904406		1.21288	1.12317	1.46128	1.33502			0.793651	1.05864	1.30649	0.793651	0.286123	0.488385	-0.209584				0.71912		0.41564
AT3G43300.1,AT3G43300.2	AT3G43300.1	30.5	signalling.G-proteins	Symbols: ATMIN7, BEN1 HOPM interactor 7 chr3:15234235-15245034 REVERSE LENGTH=1758	golgi	0.992372		0.955577	1.08539	1.4032		1.00763	0.811652		0.973975	1.24429	0.90964	0.06831	0.310736	-0.24372				0.451958		0.0985889
AT4G10840.1	AT4G10840.1	31.1	cell.organisation	Symbols: Tetratricopeptide repeat (TPR)-like superfamily protein chr4:6656614-6659033 FORWARD LENGTH=609	golgi	0.995549			0.817612	0.877094	1.00445	1.22968		1.00462	0.995549	0.899719	1.11715	-0.115116	-0.215614	0.101125				-0.312279		-0.166261
AT5G05010.1,AT5G05010.2	AT5G05010.1	31.4	cell.vesicle transport	Symbols: clathrin adaptor complexes medium subunit family protein chr5:1477137-1479872 FORWARD LENGTH=527	golgi	1.09673	0.864088	1.1512	1.29471	1.23976	1.33102	0.905651	1	1.1069	1.03734	1.2885	1.00418	0.0324839	0.248019	-0.21597	0.769011	0.0112515	0.052368	0.359666	1.94879	0.0468685	0.114067
AT5G46750.1	AT5G46750.1	33.99	development.unspecified	Symbols: AGD9 ARF-GAP domain 9 chr5:18969950-18971817 REVERSE LENGTH=402	golgi		0.837631	1	1.48486		0.841808	0.723026	1.47881	1.1347	0.918816	1.16333	1.11218	-0.190412	0.0449609	-0.23487				0.0648758		-0.275541
AT1G29310.1,AT2G34250.1,AT2G34250.2	AT1G29310.1	34.99	transport.misc	Symbols: SecY protein transport family protein chr1:10252662-10254526 FORWARD LENGTH=475	golgi	1.02008	0.864239	1.47324	1.31774	1.43367	1.30969		1.10055	1.00794	1.11919	1.3537	1.05425	0.0597555	0.248718	-0.189668			0.278089	0.360692		0.0862346
AT5G54750.1	AT5G54750.1	34.99	transport.misc	Symbols: Transport protein particle (TRAPP) component chr5:22242080-22243477 FORWARD LENGTH=186	golgi				1.20122	1			1.06511	0.991559		1.10061	1.02833		0.0678971					0.0979925
AT4G24800.1,AT4G24800.2,AT4G24800.3	AT4G24800.1	35.1	not assigned.no ontology	Symbols: MA3 domain-containing protein chr4:12782463-12784902 FORWARD LENGTH=702	golgi	1.04198	0.982886	0.874704	1.22467	1.85415	1.07235	0.976771	0.905254	0.813113	0.966525	1.38373	0.89838	0.0730819	0.425349	-0.355026	0.373846	0.117494	0.162805	0.62316	0.929983	0.105482	0.427307
AT5G19820.1	AT5G19820.1	35.1	not assigned.no ontology	Symbols: emb2734 ARM repeat superfamily protein chr5:6695731-6701247 REVERSE LENGTH=1116	golgi	0.985202	0.951616	1.22881	1.10594	1.28388	1.08048	1	1.08081	1.10365	1.05521	1.15677	1.06149	-0.00593259	0.0859069	-0.0918278	0.949318	0.25233	0.401324	0.124014	0.598031	-0.00855894	0.0225881
AT5G39590.1	AT5G39590.1	35.2	not assigned.unknown	Symbols: TLD-domain containing nucleolar protein chr5:15851483-15853768 FORWARD LENGTH=542	golgi			1	1.0553	2.07591			0.881243		1	1.56561	0.881243	0.126254	0.559384	-0.440914				0.82911		0.182389
AT5G18420.1,AT5G18420.2,AT5G18420.3	AT5G18420.1	35.2	not assigned.unknown	Symbols: unknown protein; FUNCTIONS IN: molecular_function unknown; INVOLVED IN: biological_process unknown; LOCATED IN: cellular_component unknown; EXPRESSED IN: 25 plant structures; EXPRESSED DURING: 15 growth stages; CONTAINS InterPro DOMAIN/s: Protein of unknown function DUF2363 (InterPro:IPR019312); Has 1807 Blast hits to 1807 proteins in 277 species: Archae - 0; Bacteria - 0; Metazoa - 736;…	golgi					1.39798	1	0.940908		1.20516		1.19899	1.07303		0.110879					0.160129
AT5G41950.1	AT5G41950.1	35.2	not assigned.unknown	Symbols: Tetratricopeptide repeat (TPR)-like superfamily protein chr5:16785825-16789360 FORWARD LENGTH=565	golgi			1.25175	1.12384		1.1363	1.12606		1.28466	1.25175	1.13007	1.20536	0.0377622	-0.0644767	0.102177				-0.0930525		0.0544858
AT4G39820.1	AT4G39820.1	35.2	not assigned.unknown	Symbols: Tetratricopeptide repeat (TPR)-like superfamily protein chr4:18476698-18477924 REVERSE LENGTH=408	golgi	1.16707	1.10087				1.11919	1.19266	1.53803		1.13397	1.11919	1.36535	-0.185157	-0.198149	0.0131127				-0.286809		-0.267892
AT5G15650.1	AT5G15650.1	10.5.5	cell wall.cell wall proteins.RGP	Symbols: RGP2, ATRGP2 reversibly glycosylated polypeptide 2 chr5:5092203-5094093 FORWARD LENGTH=360	golgi	0.840533	0.983689	1.43575	0.864112	0.994224	1.0847	0.9352	0.962878	0.737069	1.08666	0.981011	0.878382	0.21198	0.110389	0.102188	0.341145	0.343841	0.608649	0.15942	0.463642	0.306975	0.467061
AT1G43800.1	AT1G43800.1	11.1.15	lipid metabolism.FA synthesis and FA elongation.ACP desaturase	Symbols: Plant stearoyl-acyl-carrier-protein desaturase family protein chr1:16577662-16579549 FORWARD LENGTH=391	golgi	0.935084		1.1899	0.855201	1.01632	0.983681	0.800922		0.757276	1.06249	0.951734	0.779099	0.307767	0.199482	0.109974				0.288751		0.44757
AT2G07050.1	AT2G07050.1	11.8.6	lipid metabolism.'exotics' (steroids, squalene etc).cycloartenol synthase	Symbols: CAS1 cycloartenol synthase 1 chr2:2924629-2930295 FORWARD LENGTH=759	golgi						0.946096		0.961028	2.64089		0.946096	1.80096		-0.622385					-0.928706
AT5G65010.1,AT5G65010.2	AT5G65010.1	13.1.3.1.1	amino acid metabolism.synthesis.aspartate family.asparagine.asparagine synthetase	Symbols: ASN2 asparagine synthetase 2 chr5:25969224-25972278 FORWARD LENGTH=578	golgi	0.945621	0.910507		0.962408	0.890905	1.03759			1.17137	0.928064	0.963635	1.17137	-0.231779	-0.194595	-0.0376079				-0.281633		-0.335896
AT2G25450.1	AT2G25450.1	16.5.1.1.1.13	secondary metabolism.sulfur-containing.glucosinolates.synthesis.aliphatic.2-oxoglutarate-dependent dioxygenase	Symbols: 2-oxoglutarate (2OG) and Fe(II)-dependent oxygenase superfamily protein chr2:10830286-10831563 REVERSE LENGTH=359	golgi	1.25202	1.9535	1.37091		0.601975	0.763725			1.38867	1.52548	0.68285	1.38867	0.0938933	-0.681451	0.763137				-1.02406		0.135559
AT5G13710.1,AT5G13710.2	AT5G13710.1	17.3.1.2.2	hormone metabolism.brassinosteroid.synthesis-degradation.sterols.SMT2	Symbols: SMT1, CPH sterol methyltransferase 1 chr5:4424048-4426866 REVERSE LENGTH=336	golgi		1.02713			0.978412	0.990118	1.11273	6.75462		1.02713	0.984265	3.93368	-1.17181	-1.19945	0.0426195				-1.99876		-1.93726
AT1G62380.1	AT1G62380.1	17.5.1.2	hormone metabolism.ethylene.synthesis-degradation.1-aminocyclopropane-1-carboxylate oxidase	Symbols: ACO2, ATACO2 ACC oxidase 2 chr1:23082340-23084068 FORWARD LENGTH=320	golgi	1.07744	1.1953	0.984518	1	1.03697	0.926574	1.13638	1.09812	1.16559	1.08575	0.987848	1.13336	-0.0429081	-0.1372	0.0944314	0.498527	0.0184194	0.229372	-0.19825	1.73472	-0.0619127	0.302311
AT1G79920.1,AT1G79920.2	AT1G79920.1	20.2.1	stress.abiotic.heat	Symbols: Heat shock protein 70 (Hsp 70) family protein chr1:30058935-30062224 REVERSE LENGTH=831	golgi	0.88662	0.929394			5.27165	1	4.85222	3.40914	0.926895	0.908007	3.13582	3.06275	-1.08531	0.0235765	-1.10183				0.0340152		-1.75405
AT3G54470.1	AT3G54470.1	23.1.1.5	nucleotide metabolism.synthesis.pyrimidine.orotate phosphoribosyltransferase	Symbols: uridine 5'-monophosphate synthase / UMP synthase (PYRE-F) (UMPS) chr3:20168285-20170245 REVERSE LENGTH=476	golgi	1.06024	1.00469	1.08256	1.06414	1.0704	1.13698	1.07911	1.00667	1	1.04916	1.09051	1.02859	0.0197996	0.0584365	-0.0386481	0.58119	0.146445	0.276616	0.08433	0.834326	0.0285658	0.235682
AT1G02080.1,AT1G02080.2	AT1G02080.1	27.3.67	RNA.regulation of transcription.putative transcription regulator	Symbols: transcription regulators chr1:373335-386682 FORWARD LENGTH=2431	golgi			0.656134	1.21988	1.1794	1			0.985068	0.656134	1.1331	0.985068	-0.400845	0.139769	-0.533146				0.201973		-0.586232
AT2G32080.1,AT2G32080.2	AT2G32080.1	27.3.99	RNA.regulation of transcription.unclassified	Symbols: PUR ALPHA-1 purin-rich alpha 1 chr2:13642716-13644036 REVERSE LENGTH=296	golgi	1.35636	1.15862	1.2773	1.5062	1.17578	1.03206	0.933796	0.970959	1.11082	1.26409	1.23801	1.00519	0.228179	0.207578	0.0208484	0.0303199	0.196431	0.871814	0.300554	0.70679	0.330633	1.51827
AT1G78870.1,AT1G78870.2	AT1G78870.1	29.5.11.3	protein.degradation.ubiquitin.E2	Symbols: UBC35, UBC13A ubiquitin-conjugating enzyme 35 chr1:29650589-29652203 FORWARD LENGTH=154	golgi		1.00776					1.15584			1.00776		1.15584	-0.136885								-0.197793
AT3G03380.1	AT3G03380.1	29.5.5	protein.degradation.serine protease	Symbols: DegP7 DegP protease 7 chr3:799720-808319 FORWARD LENGTH=1097	golgi	0.756317	1.08086							1.19387	0.918589		1.19387	-0.26063								-0.37816
AT4G04910.1	AT4G04910.1	29.5.9	protein.degradation.AAA type	Symbols: NSF AAA-type ATPase family protein chr4:2489696-2495666 REVERSE LENGTH=742	golgi	1.09491	0.958003	0.933641	1.47701	0.942904	1.08672	1.10158		1.05616	0.995517	1.16888	1.07887	-0.0803636	0.0800871	-0.160193			0.358548	0.115603		-0.116003
AT1G01910.1,AT1G01910.2,AT1G01910.3,AT1G01910.4	AT1G01910.1	34.18.1	transport.unspecified anions.arsenite-transporting ATPase	Symbols: P-loop containing nucleoside triphosphate hydrolases superfamily protein chr1:313595-315831 REVERSE LENGTH=353	golgi		0.972523			1.13852	1.03798	0.731936		0.841551	0.972523	1.08825	0.786743	0.211201	0.321611	-0.112317				0.468049		0.305839
AT1G12000.1	AT1G12000.1	4.1.5	glycolysis.cytosolic branch.pyrophosphate-fructose-6-P phosphotransferase	Symbols: Phosphofructokinase family protein chr1:4050159-4053727 REVERSE LENGTH=566	golgi	1.10506	1.09196	1.06289	0.983832	0.944066	0.985949	1.21628	1.24121	1.09341	1.08664	0.971282	1.18363	-0.0854466	-0.197085	0.11211	0.109892	0.011207	0.00334386	-0.285259	1.95051	-0.123348	0.959036
AT3G48000.1	AT3G48000.1	5.10	fermentation.aldehyde dehydrogenase	Symbols: ALDH2B4, ALDH2, ALDH2A aldehyde dehydrogenase 2B4 chr3:17717082-17719843 REVERSE LENGTH=538	mitochondrion		1.33584	1.14021	0.945162		1.33796		1.37367	0.888468	1.23803	1.14156	1.13107	0.0902919	0.00923313	0.0810757				0.0133207		0.130352
AT4G34700.1	AT4G34700.1	9	mitochondrial electron transport / ATP synthesis	Symbols: CIB22, AtCIB22 LYR family of Fe/S cluster biogenesis protein chr4:16556874-16558362 FORWARD LENGTH=117	mitochondrion	0.605713			1.95727	69.2149		0.415913		1.39429	0.605713	35.5861	0.9051	-0.396325	1.90079	-1.93306				5.29709		-0.579442
AT4G32470.1	AT4G32470.1	9.5	mitochondrial electron transport / ATP synthesis.cytochrome c reductase	Symbols: Cytochrome bd ubiquinol oxidase, 14kDa subunit chr4:15669641-15671095 REVERSE LENGTH=122	mitochondrion	1.10114	1.01763	1.23474	1.0953	1.03361	1.06664	0.944537	0.982374	0.934369	1.11783	1.06519	0.95376	0.158404	0.110381	0.0482339	0.0647794	0.00842846	0.467797	0.159408	2.07425	0.229008	1.18856
AT5G13430.1,AT5G13440.1	AT5G13430.1	9.5	mitochondrial electron transport / ATP synthesis.cytochrome c reductase	Symbols: Ubiquinol-cytochrome C reductase iron-sulfur subunit chr5:4305414-4307399 REVERSE LENGTH=272	mitochondrion	0.956311	0.910502	1.05563	1.11782	1.06843	1.0152	0.883463	0.957748	1.06744	0.974146	1.06715	0.96955	0.00472986	0.09584	-0.0911205	0.949706	0.185426	0.148694	0.138374	0.731829	0.00682375	0.0224107
AT1G15120.1,AT1G15120.2	AT1G15120.1	9.5	mitochondrial electron transport / ATP synthesis.cytochrome c reductase	Symbols: Ubiquinol-cytochrome C reductase hinge protein chr1:5203091-5203897 FORWARD LENGTH=69	mitochondrion	0.839354	1.43782	1.05595	0.673442			0.776448	0.807847	0.659876	1.11104	0.673442	0.748057	0.390497	-0.104981	0.490451	0.114877			-0.151595		0.570695	0.939768
AT3G10860.1,AT5G05370.1	AT3G10860.1	9.5	mitochondrial electron transport / ATP synthesis.cytochrome c reductase	Symbols: Cytochrome b-c1 complex, subunit 8 protein chr3:3399815-3400514 FORWARD LENGTH=72	mitochondrion		1.00283	1.2434	0.889799	0.988613	0.99717	1.09605		1.03854	1.12312	0.958527	1.0673	0.0509692	-0.107382	0.158135				-0.155069		0.0735489
AT3G52730.1	AT3G52730.1	9.5	mitochondrial electron transport / ATP synthesis.cytochrome c reductase	Symbols: ubiquinol-cytochrome C reductase UQCRX/QCR9-like family protein chr3:19543146-19544167 REVERSE LENGTH=72	mitochondrion	1.21699	0.961358	0.779631	1.12213	1.05849	1.00825	0.768999	14.1182		0.985994	1.06296	7.44362	-1.53213	-1.50017	-0.0751231			0.588609	-2.80792		-2.91635
AT5G40810.1,AT5G40810.2	AT5G40810.1	9.6	mitochondrial electron transport / ATP synthesis.cytochrome c	Symbols: Cytochrome C1 family chr5:16340200-16342327 FORWARD LENGTH=307	mitochondrion		1.1011		1.13664	1.26217		0.907504	1.03986	1.11191	1.1011	1.19941	1.01976	0.0767088	0.161909	-0.0854654				0.234098		0.110722
AT3G27240.1	AT3G27240.1	9.6	mitochondrial electron transport / ATP synthesis.cytochrome c	Symbols: Cytochrome C1 family chr3:10056144-10058370 REVERSE LENGTH=307	mitochondrion	0.94074	1.12321	1.3754	1.02829	0.941471	1.00058	0.8855	0.986125	0.977934	1.14645	0.990114	0.949853	0.187565	0.0415077	0.146342	0.205221	0.383667	0.29091	0.0598916	0.416045	0.271397	0.687778
AT4G37830.1	AT4G37830.1	9.7	mitochondrial electron transport / ATP synthesis.cytochrome c oxidase	Symbols: cytochrome c oxidase-related chr4:17787672-17788762 REVERSE LENGTH=102	mitochondrion	1.14354	1.01054						0.987924	1	1.07704		0.993962	0.0802308								0.115811
AT4G28060.1,AT5G57815.1	AT4G28060.1	9.7	mitochondrial electron transport / ATP synthesis.cytochrome c oxidase	Symbols: Cytochrome c oxidase, subunit Vib family protein chr4:13944018-13945602 REVERSE LENGTH=78	mitochondrion		1.1981	1.16984		0.81243	0.816743			0.69522	1.18397	0.814587	0.69522	0.520171	0.158121	0.36965				0.228598		0.768091
AT1G22450.1	AT1G22450.1	9.7	mitochondrial electron transport / ATP synthesis.cytochrome c oxidase	Symbols: COX6B, ATCOX6B2 cytochrome C oxidase 6B chr1:7925447-7926918 FORWARD LENGTH=191	mitochondrion	1.18695	1.0409	0.954779	1.00799	1.2094	1.03361	1.18052	0.856139	1.00111	1.06088	1.08366	1.01259	0.0465761	0.0678104	-0.0212511	0.697926	0.564075	0.81798	0.0978672	0.248663	0.0672072	0.156191
AT3G15640.1,AT3G15640.2	AT3G15640.1	9.7	mitochondrial electron transport / ATP synthesis.cytochrome c oxidase	Symbols: Rubredoxin-like superfamily protein chr3:5299273-5301371 FORWARD LENGTH=176	mitochondrion	0.857782	1.10327	1.22719		0.9443		0.917942	0.831458	1.06971	1.06275	0.9443	0.939704	0.122892	0.00487872	0.118031	0.394061			0.00703852		0.17752	0.404436
AT1G80230.1	AT1G80230.1	9.7	mitochondrial electron transport / ATP synthesis.cytochrome c oxidase	Symbols: Rubredoxin-like superfamily protein chr1:30169784-30170999 REVERSE LENGTH=171	mitochondrion	0.942326	1.37732	1.07207	0.96903	0.879341		1.15889		1.07486	1.13057	0.924186	1.11687	0.0121901	-0.188812	0.200886				-0.273212		0.0175868
AT2G47380.1	AT2G47380.1	9.7	mitochondrial electron transport / ATP synthesis.cytochrome c oxidase	Symbols: Cytochrome c oxidase subunit Vc family protein chr2:19441694-19441888 FORWARD LENGTH=64	mitochondrion	0.922843	1.40724	1.25929	0.799654		0.850506	1.08831			1.19646	0.82508	1.08831	0.0946695	-0.275145	0.367422				-0.399484		0.136681
ATMG00640.1	ATMG00640.1	9.9	mitochondrial electron transport / ATP synthesis.F1-ATPase	Symbols: ORF25 hydrogen ion transporting ATP synthases, rotational mechanism;zinc ion binding chrM:188084-188662 REVERSE LENGTH=192	mitochondrion	0.795972		0.943083	1.29509		1.09926			1.05692	0.869528	1.19718	1.05692	-0.194544	0.124449	-0.317074				0.179774		-0.281558
AT2G33040.1	AT2G33040.1	9.9	mitochondrial electron transport / ATP synthesis.F1-ATPase	Symbols: ATP3 gamma subunit of Mt ATP synthase chr2:14018978-14021047 REVERSE LENGTH=325	mitochondrion	1.09262	0.901599	1.13776	1.25968	1.02777	1.1034	0.908854	1.03965	1.05152	1.04399	1.13028	1.00001	0.0430351	0.122305	-0.0793747	0.634479	0.188046	0.434756	0.17667	0.725736	0.0620962	0.197583
AT3G46430.1,AT5G59613.1,AT5G59613.2	AT3G46430.1	9.9	mitochondrial electron transport / ATP synthesis.F1-ATPase	Symbols: unknown protein; FUNCTIONS IN: molecular_function unknown; INVOLVED IN: biological_process unknown; LOCATED IN: mitochondrion, mitochondrial respiratory chain complex III; EXPRESSED IN: 25 plant structures; EXPRESSED DURING: 15 growth stages; BEST Arabidopsis thaliana protein match is: unknown protein (TAIR:AT5G59613.2); Has 51 Blast hits to 51 proteins in 16 species: Archae - 0; Bacteri…	mitochondrion	1.10083	1.04588	1.16389		1.28493	1.33573	0.954121	1.23918	1.37692	1.10353	1.31033	1.19007	-0.0754634	0.0961897	-0.171342	0.539293			0.13888		-0.108922	0.268176
AT5G13450.1	AT5G13450.1	9.9	mitochondrial electron transport / ATP synthesis.F1-ATPase	Symbols: ATP5 delta subunit of Mt ATP synthase chr5:4310558-4311941 REVERSE LENGTH=238	mitochondrion	1.09192	1.01047	1.15711	1.0352	0.982612	1.18456	1.02673	1.02568	0.997334	1.0865	1.06746	1.01658	0.0664925	0.048822	0.0176849	0.183233	0.452897	0.809276	0.0704492	0.344	0.0959638	0.736995
AT4G29480.1	AT4G29480.1	9.9	mitochondrial electron transport / ATP synthesis.F1-ATPase	Symbols: Mitochondrial ATP synthase subunit G protein chr4:14486265-14487257 REVERSE LENGTH=122	mitochondrion	1.13763	1.04869	0.984114	0.945028	1.10072	1.10595	1.00953		1.06872	1.05681	1.05056	1.03913	0.0168752	0.0109479	0.00592761			0.932269	0.0157946		0.0243464
AT5G08670.1,AT5G08680.1,AT5G08690.1	AT5G08670.1	9.9	mitochondrial electron transport / ATP synthesis.F1-ATPase	Symbols: ATP synthase alpha/beta family protein chr5:2818395-2821149 REVERSE LENGTH=556	mitochondrion	1.05437	1.15032	1.11383	0.962885	0.940509	0.967974	1	1.01547	0.979736	1.10617	0.957123	0.998403	0.102415	-0.0422196	0.144479	0.0224678	0.036502	0.00696773	-0.0609191	1.43768	0.147883	1.64844
AT3G52300.1	AT3G52300.1	9.9	mitochondrial electron transport / ATP synthesis.F1-ATPase	Symbols: ATPQ ATP synthase D chain, mitochondrial chr3:19396689-19398119 FORWARD LENGTH=168	mitochondrion	1.07499	1.39491	1.15724	0.846405	0.922903	0.968518	1.00155	1	0.970683	1.20905	0.912609	0.990744	0.198476	-0.0821034	0.279441	0.086336	0.10237	0.0442413	-0.118517	0.989828	0.287285	1.06381
AT1G51650.1	AT1G51650.1	9.9	mitochondrial electron transport / ATP synthesis.F1-ATPase	Symbols: ATP synthase epsilon chain, mitochondrial chr1:19152680-19153641 FORWARD LENGTH=70	mitochondrion	1.04137	1.16095	1.3715	1.02396	1.0311	0.895986	1.01696	1.16866	1.04358	1.19127	0.983683	1.0764	0.101314	-0.0900123	0.190892	0.344391	0.221839	0.121813	-0.129948	0.653962	0.146291	0.462948
AT5G47030.1	AT5G47030.1	9.9	mitochondrial electron transport / ATP synthesis.F1-ATPase	Symbols: ATPase, F1 complex, delta/epsilon subunit chr5:19090384-19092034 FORWARD LENGTH=203	mitochondrion	1.00273	1.14702	1.10542	0.905315	0.910857	0.958585	1.07635	1.11369	0.898126	1.08505	0.924919	1.02939	0.0526535	-0.106911	0.15934	0.52057	0.202598	0.0254856	-0.154387	0.693366	0.0759805	0.283521
AT4G00860.1	AT4G00860.1	20	stress	Symbols: ATOZI1, AT0ZI1 Protein of unknown function (DUF1138) chr4:359548-359868 REVERSE LENGTH=80	mitochondrion	1.07755	1.27092	1.2513	0.952307	1.01165	0.987775	1.03355	0.802104	0.942592	1.19992	0.983909	0.926083	0.257611	0.0605511	0.197831	0.0397696	0.452139	0.0276617	0.0873835	0.344728	0.37373	1.40045
AT2G35010.1,AT2G35010.2	AT2G35010.1	21.1	redox.thioredoxin	Symbols: ATO1, TO1 thioredoxin O1 chr2:14754398-14755888 FORWARD LENGTH=194	mitochondrion	1.21396	1.14746	1.19584	0.859001	0.873501				0.99059	1.18575	0.866251	0.99059	0.17935	-0.133926	0.311405				-0.193503		0.259444
AT3G15660.1,AT3G15660.2	AT3G15660.1	21.4	redox.glutaredoxins	Symbols: ATGRX4, GRX4 glutaredoxin 4 chr3:5308134-5309383 REVERSE LENGTH=169	mitochondrion		1.31531			0.665383		1.09425	0.98091	0.930998	1.31531	0.665383	1.00205	0.270354	-0.403818	0.65626				-0.590702		0.39244
AT3G06050.1	AT3G06050.1	21.5	redox.peroxiredoxin	Symbols: PRXIIF, ATPRXIIF peroxiredoxin IIF chr3:1826311-1827809 REVERSE LENGTH=201	mitochondrion	0.950998	1.08518	1.02361	1.00761	0.970642	0.911797	0.853184	0.870216	0.909073	1.01993	0.963349	0.877491	0.150138	0.0932813	0.0570562	0.0278212	0.0571398	0.30183	0.134674	1.24306	0.217011	1.55562
AT3G10920.1,AT3G10920.2	AT3G10920.1	21.6	redox.dismutases and catalases	Symbols: MSD1, MEE33, ATMSD1 manganese superoxide dismutase 1 chr3:3418015-3419581 FORWARD LENGTH=231	mitochondrion	0.844196	1.07607	1.03056	0.911166	0.971306	0.912099	0.954706	0.91549	0.906394	0.98361	0.931524	0.92553	0.0608441	0.00645462	0.0543948	0.467765	0.82098	0.518568	0.00931209	0.0856675	0.0878066	0.329972
AT5G20080.1	AT5G20080.1	21.99	redox.misc	Symbols: FAD/NAD(P)-binding oxidoreductase chr5:6782708-6786360 FORWARD LENGTH=328	mitochondrion	1.02409	1.13933	1.17495		1.08588	1.00542	0.900999	1.07285		1.11279	1.04565	0.986925	0.119887	0.057781	0.0622134				0.0833836		0.173168
AT1G53580.1	AT1G53580.1	24.1	Biodegradation of Xenobiotics.hydroxyacylglutathione hydrolase	Symbols: GLX2-3, ETHE1, GLY3 glyoxalase II 3 chr1:19991542-19993250 REVERSE LENGTH=294	mitochondrion	0.930331	1.16688	0.854078	0.919797	0.991307	0.959831			0.908601	0.983763	0.956979	0.908601	0.0794373	0.0518638	0.027602			0.794931	0.0748404		0.114664
AT3G23830.1,AT3G23830.2	AT3G23830.1	27.4	RNA.RNA binding	Symbols: GR-RBP4, GRP4 glycine-rich RNA-binding protein 4 chr3:8606762-8607677 REVERSE LENGTH=136	mitochondrion	0.983809		1.01672	1.01374	0.860914		1.21156	1.21106	0.944978	1.00026	0.937328	1.12253	-0.115199	-0.179823	0.0649609				-0.260133		-0.166381
AT4G13850.1,AT4G13850.2,AT4G13850.3	AT4G13850.1	27.4	RNA.RNA binding	Symbols: ATGRP2, GR-RBP2, GRP2 glycine-rich RNA-binding protein 2 chr4:8021314-8022065 FORWARD LENGTH=158	mitochondrion						0.726094		0.949799			0.726094	0.949799		-0.266968					-0.387465
AT5G61030.1	AT5G61030.1	27.4	RNA.RNA binding	Symbols: GR-RBP3 glycine-rich RNA-binding protein 3 chr5:24560870-24562152 FORWARD LENGTH=309	mitochondrion	0.828018	1.03804	1.22114	0.811332	0.786523	0.838927	1.15827	1.3738		1.02906	0.812261	1.26603	-0.206501	-0.436679	0.235487			0.131413	-0.640302		-0.298984
AT5G53140.1	AT5G53140.1	29.4	protein.postranslational modification	Symbols: Protein phosphatase 2C family protein chr5:21549228-21552132 FORWARD LENGTH=420	mitochondrion	0.880029	1.02982		1.16473	0.905478	1.0785	0.773342		1.12379	0.954924	1.04957	0.948568	0.00667821	0.101094	-0.094432				0.145973		0.00963465
AT1G23100.1	AT1G23100.1	29.4	protein.postranslational modification	Symbols: GroES-like family protein chr1:8195867-8196336 FORWARD LENGTH=97	mitochondrion		1.20282			0.967686		0.980422			1.20282	0.967686	0.980422	0.203733	-0.0130755	0.216664				-0.0188642		0.294947
AT4G26780.1	AT4G26780.1	29.6	protein.folding	Symbols: AR192 Co-chaperone GrpE family protein chr4:13485066-13486560 REVERSE LENGTH=327	mitochondrion	1.09221		1.03274				0.87005	1.24496	0.871552	1.06248		0.99552	0.0650691								0.093908
AT3G13860.1	AT3G13860.1	29.6	protein.folding	Symbols: HSP60-3A heat shock protein 60-3A chr3:4561704-4565133 REVERSE LENGTH=572	mitochondrion	1.0232	1.04382	0.999536	1.29557	1.25362	1.05305	0.997122	1.13623	1.03734	1.02218	1.20075	1.0569	-0.0333948	0.127434	-0.160657	0.467288	0.167735	0.0783478	0.184097	0.775376	-0.0481829	0.330416
AT3G23990.1	AT3G23990.1	29.6	protein.folding	Symbols: HSP60, HSP60-3B heat shock protein 60 chr3:8669013-8672278 FORWARD LENGTH=577	mitochondrion	0.956327	1.07754	1.06059	1.0117	1.06629	0.997651	1.05745	1.0789	1	1.03149	1.02521	1.04545	-0.0134422	-0.0195429	0.00610115	0.770031	0.555756	0.891787	-0.0281953	0.255115	-0.0193932	0.113492
AT2G33210.1,AT2G33210.2	AT2G33210.1	29.6	protein.folding	Symbols: HSP60-2 heat shock protein 60-2 chr2:14075093-14078568 REVERSE LENGTH=585	mitochondrion	1.07914	0.967895	0.967554	0.990171	0.97842	1.02966	1.00983	1.17188	0.929307	1.00486	0.999416	1.037	-0.0314814	-0.0369162	0.0054364	0.709831	0.633736	0.898853	-0.0532649	0.198092	-0.0454218	0.148845
AT1G14980.1	AT1G14980.1	29.6	protein.folding	Symbols: CPN10 chaperonin 10 chr1:5165930-5166654 REVERSE LENGTH=98	mitochondrion	0.807122	1.18503	1.11338	0.780386	0.714	0.779755	1.03368	1.00043	0.857137	1.03518	0.758047	0.963749	0.0714683	-0.238939	0.309088	0.606359	0.0244933	0.0785755	-0.34637	1.61095	0.103151	0.21727
AT1G51390.1,AT3G20970.1	AT1G51390.1	29.8	protein.assembly and cofactor ligation	Symbols: NFU5, ATNFU1 NFU domain protein 5 chr1:19050427-19051753 FORWARD LENGTH=275	mitochondrion		1.03692		0.748472			1		0.739599	1.03692	0.748472	0.8698	0.175292	-0.149948	0.323117				-0.216736		0.253544
AT5G27540.1,AT5G27540.2	AT5G27540.1	30.5	signalling.G-proteins	Symbols: MIRO1, emb2473 MIRO-related GTP-ase 1 chr5:9722816-9727112 FORWARD LENGTH=648	mitochondrion		1.09074			1			1.20655	1.17909	1.09074	1	1.19282	-0.089403	-0.175862	0.0867999				-0.254372		-0.129067
AT1G06530.1	AT1G06530.1	31.1	cell.organisation	Symbols: Tropomyosin-related chr1:2001625-2002596 FORWARD LENGTH=323	mitochondrion	1.15453			1.003	0.997003	0.934646	1.09174	1.04783	0.917968	1.15453	0.978215	1.01918	0.124533	-0.0410141	0.165336		0.509033		-0.0591792	0.293254	0.179896
AT5G40770.1	AT5G40770.1	31.2	cell.division	Symbols: ATPHB3, PHB3 prohibitin 3 chr5:16315589-16316621 REVERSE LENGTH=277	mitochondrion	1.1919	1.04811	1.07049	1.0321	0.897563	0.864381	1.0095	0.926864	0.90734	1.1035	0.931349	0.947901	0.151702	-0.0176155	0.169205	0.0462815	0.796587	0.064568	-0.0254145	0.0987668	0.219281	1.33459
AT2G17380.1	AT2G17380.1	31.4	cell.vesicle transport	Symbols: AP19 associated protein 19 chr2:7553122-7554887 FORWARD LENGTH=161	mitochondrion				1.24666				0.986802	0.944151		1.24666	0.965477		0.254222					0.36876
AT1G32580.1,AT2G35240.1	AT1G32580.1	33.99	development.unspecified	Symbols: plastid developmental protein DAG, putative chr1:11784108-11785430 FORWARD LENGTH=229	mitochondrion		0.963575					0.953923			0.963575		0.953923	0.0100674								0.0145244
AT2G21045.1	AT2G21045.1	33.99	development.unspecified	Symbols: Rhodanese/Cell cycle control phosphatase superfamily protein chr2:9027858-9028805 FORWARD LENGTH=169	mitochondrion	1.00795	1.11558	1.17834	1.19185	1.36944	1.25026	0.979683	0.966596	0.957804	1.10063	1.27052	0.968028	0.128197	0.270255	-0.143299	0.0573572	0.0045458	0.0781163	0.392295	2.34239	0.185203	1.24141
AT5G15090.1,AT5G15090.2	AT5G15090.1	34.20	transport.porins	Symbols: VDAC3, ATVDAC3 voltage dependent anion channel 3 chr5:4889641-4891389 REVERSE LENGTH=274	mitochondrion	0.940524	1.17828	1.11957	1.00969	0.914053	0.966371	1.0349	0.937862	1.00772	1.07946	0.96337	0.993495	0.0829354	-0.0307891	0.113652	0.32748	0.493234	0.204531	-0.0444228	0.306947	0.119719	0.484815
AT5G67500.1,AT5G67500.2	AT5G67500.1	34.20	transport.porins	Symbols: VDAC2, ATVDAC2 voltage dependent anion channel 2 chr5:26935223-26937123 FORWARD LENGTH=276	mitochondrion	1.05322	1.13521	1.05633	1.00102	0.941639	0.961515	0.97732	1.10039	0.98366	1.08159	0.968057	1.02046	0.0581626	-0.0527031	0.110781	0.273243	0.296177	0.023851	-0.0760521	0.528448	0.0839345	0.563451
AT3G01280.1	AT3G01280.1	34.20	transport.porins	Symbols: VDAC1, ATVDAC1 voltage dependent anion channel 1 chr3:85754-87612 FORWARD LENGTH=276	mitochondrion	1.04776	1.08029	0.951377	0.940393	1.02229	0.909255	1.04838	1	0.979117	1.02648	0.957312	1.00917	0.0170069	-0.0527369	0.0697282	0.712892	0.259105	0.24908	-0.0761009	0.586524	0.0245364	0.146976
AT3G08580.1,AT3G08580.2	AT3G08580.1	34.8	transport.metabolite transporters at the envelope membrane	Symbols: AAC1 ADP/ATP carrier 1 chr3:2605706-2607030 REVERSE LENGTH=381	mitochondrion	1.12637	0.902456	1.27862	1.48466	1.30992	1.30825	0.830877	1	1.13916	1.10248	1.36761	0.990013	0.107497	0.320321	-0.214672	0.469725	0.0239884	0.0991675	0.466139	1.62	0.155235	0.328157
AT5G19760.1	AT5G19760.1	34.9	transport.metabolite transporters at the mitochondrial membrane	Symbols: Mitochondrial substrate carrier family protein chr5:6679591-6681845 REVERSE LENGTH=298	mitochondrion	1.18238	0.847289	1.08485	1.35393	1.38666	1.48189	0.818626	0.986093	1.14731	1.03817	1.40749	0.984011	0.0535656	0.354155	-0.302022	0.713754	0.0144082	0.02575	0.516381	1.84139	0.0772974	0.146451
AT5G14040.1	AT5G14040.1	34.9	transport.metabolite transporters at the mitochondrial membrane	Symbols: PHT3;1 phosphate transporter 3;1 chr5:4531059-4532965 REVERSE LENGTH=375	mitochondrion	1.15123	0.857584	1.0752	1.35032	1.3398	1.26818	0.868999	1.04905	1.06452	1.028	1.31943	0.994189	0.0334438	0.281155	-0.248295	0.770007	0.00869044	0.0335951	0.408325	2.06096	0.0482538	0.113505
AT5G08060.1	AT5G08060.1	35.1	not assigned.no ontology	Symbols: unknown protein; FUNCTIONS IN: molecular_function unknown; INVOLVED IN: biological_process unknown; LOCATED IN: mitochondrion; EXPRESSED IN: 24 plant structures; EXPRESSED DURING: 16 growth stages; Has 42 Blast hits to 42 proteins in 17 species: Archae - 0; Bacteria - 0; Metazoa - 0; Fungi - 0; Plants - 41; Viruses - 0; Other Eukaryotes - 1 (source: NCBI BLink). chr5:2580588-2580983 FORW…	mitochondrion	0.997356						0.645427	0.815012	0.816998	0.997356		0.759146	0.271232								0.393731
AT5G10860.1	AT5G10860.1	35.1	not assigned.no ontology	Symbols: Cystathionine beta-synthase (CBS) family protein chr5:3429173-3430142 REVERSE LENGTH=206	mitochondrion	1.1359	1.22546	1.12748	0.86414	0.893722	0.896325	0.95285	0.850339	1	1.16295	0.884729	0.934396	0.217942	-0.0546056	0.271739	0.0134898	0.335113	0.00108507	-0.0787988	0.474809	0.315678	1.87
AT5G02050.1	AT5G02050.1	35.1	not assigned.no ontology	Symbols: Mitochondrial glycoprotein family protein chr5:403239-404244 REVERSE LENGTH=267	mitochondrion		0.969643	1.04985		0.933889	0.945608	1			1.00975	0.939749	1	0.00970153	-0.062123	0.0718137				-0.0896533		0.0139965
AT1G67350.1,AT1G67350.2	AT1G67350.1	35.1	not assigned.no ontology	Symbols: unknown protein; Has 2 Blast hits to 2 proteins in 1 species: Archae - 0; Bacteria - 0; Metazoa - 0; Fungi - 0; Plants - 2; Viruses - 0; Other Eukaryotes - 0 (source: NCBI BLink). chr1:25235826-25236122 FORWARD LENGTH=98	mitochondrion	0.953027	1.13155	0.947758	0.824189	0.776849	0.783694		1	0.76708	1.01078	0.79491	0.88354	0.134337	-0.105609	0.239098			0.0255517	-0.152503		0.1941
AT3G15000.1	AT3G15000.1	35.1	not assigned.no ontology	Symbols: cobalt ion binding chr3:5050321-5052121 FORWARD LENGTH=395	mitochondrion	0.972574	0.890656	0.887572	1.07559	0.998838	1.0147	1.20216	1.32954	1.11467	0.916934	1.02971	1.21546	-0.279988	-0.165464	-0.115866	0.0119684	0.0494186	0.0361625	-0.239261	1.30611	-0.406608	1.92196
AT2G46540.1	AT2G46540.1	35.2	not assigned.unknown	Symbols: unknown protein; FUNCTIONS IN: molecular_function unknown; INVOLVED IN: biological_process unknown; LOCATED IN: mitochondrion, membrane; EXPRESSED IN: 25 plant structures; EXPRESSED DURING: 16 growth stages; Has 42 Blast hits to 42 proteins in 11 species: Archae - 0; Bacteria - 0; Metazoa - 0; Fungi - 0; Plants - 42; Viruses - 0; Other Eukaryotes - 0 (source: NCBI BLink). chr2:19110687-1…	mitochondrion	1.01966		1.32334				1.07246	1.04995		1.1715		1.0612	0.0988008								0.142656
AT4G39690.1	AT4G39690.1	35.2	not assigned.unknown	Symbols: FUNCTIONS IN: molecular_function unknown; INVOLVED IN: biological_process unknown; LOCATED IN: mitochondrion; EXPRESSED IN: 26 plant structures; EXPRESSED DURING: 14 growth stages; CONTAINS InterPro DOMAIN/s: Mitochondrial inner membrane protein Mitofilin (InterPro:IPR019133); Has 30201 Blast hits to 17322 proteins in 780 species: Archae - 12; Bacteria - 1396; Metazoa - 17338; Fungi - 34…	mitochondrion		1.08834	0.999373					0.94953	1.00063	1.04386		0.975078	0.0681339								0.0983345
AT4G16450.1,AT4G16450.2	AT4G16450.1	35.2	not assigned.unknown	Symbols: unknown protein; FUNCTIONS IN: molecular_function unknown; INVOLVED IN: photorespiration; LOCATED IN: mitochondrion, mitochondrial membrane, mitochondrial respiratory chain complex I, respiratory chain complex I, membrane; EXPRESSED IN: 25 plant structures; EXPRESSED DURING: 15 growth stages; Has 30201 Blast hits to 17322 proteins in 780 species: Archae - 12; Bacteria - 1396; Metazoa - 1…	mitochondrion	1.05449	0.208867	1.88233		1.65059		1.39085	0.94809		1.04856	1.65059	1.16947	-0.109023	0.341213	-0.446088				0.497128		-0.157443
AT4G30010.1	AT4G30010.1	35.2	not assigned.unknown	Symbols: unknown protein; FUNCTIONS IN: molecular_function unknown; INVOLVED IN: biological_process unknown; LOCATED IN: mitochondrion, plastid; EXPRESSED IN: 26 plant structures; EXPRESSED DURING: 15 growth stages; Has 39 Blast hits to 39 proteins in 18 species: Archae - 0; Bacteria - 0; Metazoa - 0; Fungi - 0; Plants - 39; Viruses - 0; Other Eukaryotes - 0 (source: NCBI BLink). chr4:14672947-14…	mitochondrion	1.03126	1	1.07939		1.15377	1.19486	1.07143	0.850692	0.940942	1.03688	1.17432	0.954353	0.0828929	0.206668	-0.124307	0.292282			0.299227		0.119658	0.534197
AT2G07707.1,ATMG00480.1	AT2G07707.1	35.2	not assigned.unknown	Symbols: Plant mitochondrial ATPase, F0 complex, subunit 8 protein chr2:3386292-3386768 FORWARD LENGTH=158	mitochondrion				1.44671	1.16274	1.10134	0.725881		1.36761		1.23693	1.04675		0.166558					0.24085
AT5G20090.1,AT5G20090.2,AT5G20090.3	AT5G20090.1	35.2	not assigned.unknown	Symbols: Uncharacterised protein family (UPF0041) chr5:6787246-6788000 REVERSE LENGTH=110	mitochondrion	1.15493	0.922184	1	1.25452			1.03067	0.996808	1.16183	1.02571	1.25452	1.0631	-0.0358085	0.165179	-0.20069	0.682412			0.238846		-0.0516663	0.165953
AT4G22310.1	AT4G22310.1	35.2	not assigned.unknown	Symbols: Uncharacterised protein family (UPF0041) chr4:11791443-11792638 FORWARD LENGTH=108	mitochondrion		0.919364		1.12641			1		0.928242	0.919364	1.12641	0.964121	-0.0475252	0.155262	-0.202414				0.224448		-0.0685773
AT5G53650.1	AT5G53650.1	35.2	not assigned.unknown	Symbols: unknown protein; FUNCTIONS IN: molecular_function unknown; INVOLVED IN: biological_process unknown; LOCATED IN: endomembrane system; EXPRESSED IN: 23 plant structures; EXPRESSED DURING: 15 growth stages; Has 30201 Blast hits to 17322 proteins in 780 species: Archae - 12; Bacteria - 1396; Metazoa - 17338; Fungi - 3422; Plants - 5037; Viruses - 0; Other Eukaryotes - 2996 (source: NCBI BLin…	mitochondrion	1.00972	0.957371	1.20533	1.11418			0.922224	1	1.13939	1.05747	1.11418	1.02054	0.0355482	0.0877344	-0.052227	0.727071			0.126655		0.0512906	0.138423
AT1G08480.1	AT1G08480.1	35.2	not assigned.unknown	Symbols: unknown protein; FUNCTIONS IN: molecular_function unknown; INVOLVED IN: biological_process unknown; LOCATED IN: mitochondrion, plasma membrane, plastid, vacuole; EXPRESSED IN: 27 plant structures; EXPRESSED DURING: 15 growth stages; Has 39 Blast hits to 39 proteins in 13 species: Archae - 0; Bacteria - 0; Metazoa - 0; Fungi - 0; Plants - 39; Viruses - 0; Other Eukaryotes - 0 (source: NCB…	mitochondrion	1.03471	1.04336	1.03681	1	0.984589	1.02682	0.906788	0.974336	1.00454	1.03829	1.0038	0.961887	0.0764	0.0426491	0.0337784	0.0579723	0.253068	0.0521863	0.061539	0.596763	0.110276	1.23678
AT2G45060.1	AT2G45060.1	35.2	not assigned.unknown	Symbols: Uncharacterised conserved protein UCP022280 chr2:18584674-18586688 REVERSE LENGTH=272	mitochondrion				1	0.95476		0.723745	1.06356	1.04627		0.97738	0.944526		0.0341894					0.0493297
AT5G39600.1	AT5G39600.1	35.2	not assigned.unknown	Symbols: CONTAINS InterPro DOMAIN/s: Ribosomal protein L53, mitochondrial (InterPro:IPR019716); Has 50 Blast hits to 50 proteins in 19 species: Archae - 0; Bacteria - 0; Metazoa - 6; Fungi - 0; Plants - 42; Viruses - 0; Other Eukaryotes - 2 (source: NCBI BLink). chr5:15854188-15854771 REVERSE LENGTH=127	mitochondrion				1.00332				1.08799	0.947136		1.00332	1.01757		-0.0140989					-0.0203408
AT1G47420.1	AT1G47420.1	35.2	not assigned.unknown	Symbols: SDH5 succinate dehydrogenase 5 chr1:17395774-17397176 REVERSE LENGTH=257	mitochondrion	0.918623	1.16706	1.09502	0.860723	0.942182	0.990247	1.02097	1.00316	0.954689	1.06023	0.931051	0.992939	0.0655522	-0.0643335	0.129749	0.4282	0.220613	0.194228	-0.0928456	0.65637	0.0946057	0.368354
AT1G72170.1	AT1G72170.1	35.2	not assigned.unknown	Symbols: Domain of unknown function (DUF543) chr1:27156403-27157516 FORWARD LENGTH=102	mitochondrion	1.05037	1.16007	1.15681	0.939886	0.877258	0.817329	1	0.996124	0.954054	1.12242	0.878157	0.983393	0.132042	-0.113062	0.244192	0.0233359	0.0515697	0.00841997	-0.163288	1.28761	0.190774	1.63198
AT2G40765.1	AT2G40765.1	35.2	not assigned.unknown	Symbols: unknown protein; FUNCTIONS IN: molecular_function unknown; INVOLVED IN: biological_process unknown; LOCATED IN: mitochondrion, mitochondrial respiratory chain complex III; EXPRESSED IN: 24 plant structures; EXPRESSED DURING: 15 growth stages; Has 32 Blast hits to 32 proteins in 11 species: Archae - 0; Bacteria - 0; Metazoa - 0; Fungi - 0; Plants - 32; Viruses - 0; Other Eukaryotes - 0 (s…	mitochondrion	1.01874	1.21615	1.30124	0.896724	0.854948	0.876291	0.953833	1.00773	0.983083	1.17871	0.875988	0.981549	0.182533	-0.113658	0.294663	0.0814504	0.00585344	0.0231498	-0.16415	2.23259	0.264075	1.08911
AT5G47570.1	AT5G47570.1	35.2	not assigned.unknown	Symbols: unknown protein; Has 30201 Blast hits to 17322 proteins in 780 species: Archae - 12; Bacteria - 1396; Metazoa - 17338; Fungi - 3422; Plants - 5037; Viruses - 0; Other Eukaryotes - 2996 (source: NCBI BLink). chr5:19292869-19294666 REVERSE LENGTH=125	mitochondrion		1.28669		0.672133					0.762851	1.28669	0.672133	0.762851	0.511176	-0.126437	0.627474				-0.182653		0.75419
AT5G41970.1	AT5G41970.1	35.2	not assigned.unknown	Symbols: Metal-dependent protein hydrolase chr5:16791198-16792961 FORWARD LENGTH=373	mitochondrion	0.836845	0.982585	0.954383	1.1108	0.918216	0.915914	1.31328	1.06574	0.972908	0.924604	0.981643	1.11731	-0.188752	-0.129274	-0.0598436	0.157426	0.322753	0.507715	-0.186763	0.49113	-0.273124	0.802922
AT3G07480.1	AT3G07480.1	35.2	not assigned.unknown	Symbols: 2Fe-2S ferredoxin-like superfamily protein chr3:2389026-2389505 FORWARD LENGTH=159	mitochondrion	0.920192	1.09956	1.10031	0.765129	0.777125	0.866234	1.07994	0.910485	0.829327	1.04002	0.802829	0.939918	0.101118	-0.157324	0.257418	0.351816	0.163466	0.0250182	-0.227441	0.786572	0.146006	0.453684
AT2G27730.1	AT2G27730.1	35.2	not assigned.unknown	Symbols: copper ion binding chr2:11820056-11820867 REVERSE LENGTH=113	mitochondrion	0.879966	1.06099	0.855386	0.919362	0.863798	0.817378	1.2176	0.918985	0.988562	0.932115	0.866846	1.04172	-0.111054	-0.183248	0.0725625	0.379674	0.13917	0.411268	-0.265114	0.856453	-0.160382	0.420589
AT3G27570.1	AT3G27570.1	35.2	not assigned.unknown	Symbols: Sucrase/ferredoxin-like family protein chr3:10214276-10216681 REVERSE LENGTH=379	mitochondrion			1.02327		1.01757	1.00128	0.946101	1.51437		1.02327	1.00943	1.23023	-0.183687	-0.197181	0.0136173				-0.2854		-0.265754
AT2G43780.1,AT2G43780.2	AT2G43780.1	35.2	not assigned.unknown	Symbols: unknown protein; Has 30 Blast hits to 30 proteins in 11 species: Archae - 0; Bacteria - 0; Metazoa - 0; Fungi - 0; Plants - 30; Viruses - 0; Other Eukaryotes - 0 (source: NCBI BLink). chr2:18136444-18136647 REVERSE LENGTH=67	mitochondrion	1.07806	1.14138	1.29092	0.840369	0.796814		0.981427	1.115	0.90866	1.17012	0.818591	1.0017	0.155098	-0.201182	0.353522	0.126139			-0.291229		0.22421	0.899149
AT2G31490.1	AT2G31490.1	35.2	not assigned.unknown	Symbols: unknown protein; Has 55 Blast hits to 55 proteins in 15 species: Archae - 0; Bacteria - 0; Metazoa - 0; Fungi - 0; Plants - 55; Viruses - 0; Other Eukaryotes - 0 (source: NCBI BLink). chr2:13412060-13413002 FORWARD LENGTH=71	mitochondrion	0.910324	1.06769	0.946013	0.896607	0.765229	0.794823	1.04762		1.03256	0.974675	0.818886	1.04009	-0.0649354	-0.237984	0.173719			0.066052	-0.344972		-0.093715
AT2G26080.1	AT2G26080.1	1.2.4.1	PS.photorespiration.glycine cleavage.P subunit	Symbols: AtGLDP2, GLDP2 glycine decarboxylase P-protein 2 chr2:11109330-11113786 REVERSE LENGTH=1044	mitochondrion	1.0387	0.934182	1	1.02757	0.917041	1.02876	1.65464	1.23161	1.00419	0.990959	0.991123	1.29681	-0.267382	-0.26722	-0.000165283	0.188209	0.190475	0.99744	-0.387835	0.720162	-0.388074	0.725359
AT1G11860.1,AT1G11860.2,AT1G11860.3	AT1G11860.1	1.2.4.2	PS.photorespiration.glycine cleavage.T subunit	Symbols: Glycine cleavage T-protein family chr1:4001801-4003245 FORWARD LENGTH=408	mitochondrion	1.067	1.08091	0.980674	0.949595	0.988206	0.953443	1	1.09877	1.19476	1.04286	0.963748	1.09784	-0.0513663	-0.130087	0.0788521	0.441195	0.0802442	0.0785509	-0.187941	1.09559	-0.0741222	0.355369
AT2G35120.1	AT2G35120.1	1.2.4.4	PS.photorespiration.glycine cleavage.H protein	Symbols: Single hybrid motif superfamily protein chr2:14805913-14807274 REVERSE LENGTH=156	mitochondrion	0.945181	1.21225	1.0064	0.743274	0.79175	0.759872	1.15097	1.07978	0.990561	1.05461	0.764965	1.07377	-0.0180056	-0.33589	0.318366	0.847081	0.00312825	0.0242011	-0.489222	2.5047	-0.0259773	0.0720752
AT1G52760.1	AT1G52760.1	11.9.2	lipid metabolism.lipid degradation.lipases	Symbols: LysoPL2 lysophospholipase 2 chr1:19651378-19652576 FORWARD LENGTH=332	mitochondrion	1.05442	0.97376	1.10757	1.11164	0.791909	1.00305	1.15207		0.818355	1.04525	0.968868	0.985214	0.0591361	-0.0167306	0.0758479			0.494019	-0.0241378		0.0853402
AT4G13360.1	AT4G13360.1	11.9.4.3	lipid metabolism.lipid degradation.beta-oxidation.enoyl CoA hydratase	Symbols: ATP-dependent caseinolytic (Clp) protease/crotonase family protein chr4:7775133-7777701 FORWARD LENGTH=421	mitochondrion	1.11019	0.951291	0.901525		1.04536	0.891735	0.997291		1.07723	0.987667	0.968546	1.03726	-0.0489828	-0.0685157	0.0195494				-0.098886		-0.0706813
AT5G57440.1	AT5G57440.1	12.2.99	N-metabolism.ammonia metabolism.unspecified	Symbols: GS1, GPP2 Haloacid dehalogenase-like hydrolase (HAD) superfamily protein chr5:23271518-23272900 REVERSE LENGTH=240	mitochondrion	1.0324			1.13002		0.969934	1.07277	0.981208		1.0324	1.04998	1.02699	0.00525942	0.0221378	-0.0168789				0.0319394		0.00758776
AT5G07440.1,AT5G07440.2	AT5G07440.1	12.3.1	N-metabolism.N-degradation.glutamate dehydrogenase	Symbols: GDH2 glutamate dehydrogenase 2 chr5:2356153-2358012 FORWARD LENGTH=411	mitochondrion	1.03209	0.797888	1.21924	0.982238	1	1.06158	0.963353	0.996951	1.34242	1.01641	1.01461	1.10091	-0.0798222	-0.0815907	0.00177138	0.648674	0.523196	0.989141	-0.117776	0.281336	-0.11522	0.187974
AT5G18170.1	AT5G18170.1	12.3.1	N-metabolism.N-degradation.glutamate dehydrogenase	Symbols: GDH1 glutamate dehydrogenase 1 chr5:6006172-6008248 FORWARD LENGTH=411	mitochondrion	1.23929	0.925429	1.23889	1	1.16745				1.33895	1.13453	1.08372	1.33895	-0.165286	-0.210697	0.0458097				-0.305104		-0.239003
AT3G22200.1,AT3G22200.2	AT3G22200.1	13.1.1.1.2	amino acid metabolism.synthesis.central amino acid metabolism.GABA.GABA transaminase	Symbols: POP2, GABA-T, HER1 Pyridoxal phosphate (PLP)-dependent transferases superfamily protein chr3:7835286-7838863 FORWARD LENGTH=504	mitochondrion	1.02923	0.906517	1.28669	0.896435	0.852551	0.774213	1	0.889367	0.993828	1.07414	0.841066	0.961065	0.111122	-0.133174	0.243396	0.390835	0.0769191	0.118503	-0.192414	1.11397	0.160481	0.408007
AT2G30970.1,AT2G30970.2	AT2G30970.1	13.1.1.2.1	amino acid metabolism.synthesis.central amino acid metabolism.aspartate.aspartate aminotransferase	Symbols: ASP1 aspartate aminotransferase 1 chr2:13179012-13181686 FORWARD LENGTH=430	mitochondrion	1.0379	1.10273	1.06111	1.00891	0.947277	0.900159	1.02264	1.05578	1.07039	1.06724	0.952116	1.0496	0.0166676	-0.0974023	0.114024	0.497113	0.0475981	0.0351163	-0.140633	1.32241	0.0240468	0.303545
AT1G17290.1	AT1G17290.1	13.1.1.3.1	amino acid metabolism.synthesis.central amino acid metabolism.alanine.alanine aminotransferase	Symbols: AlaAT1 alanine aminotransferas chr1:5922771-5926093 FORWARD LENGTH=543	mitochondrion	1.07719	0.818754	0.988546	1.09002	1.04731	1.011	0.86189	1	0.994479	0.961496	1.04944	0.952123	0.0097965	0.0972457	-0.08747	0.920519	0.126732	0.328966	0.140407	0.897115	0.0141335	0.0359672
AT4G39660.1	AT4G39660.1	13.1.1.3.11	amino acid metabolism.synthesis.central amino acid metabolism.alanine.alanine-glyoxylate aminotransferase	Symbols: AGT2 alanine:glyoxylate aminotransferase 2 chr4:18406797-18409262 FORWARD LENGTH=476	mitochondrion	1.06526	0.94357	0.967554	0.762775	1	0.821248	1.02727		1.14691	0.992129	0.861341	1.08709	-0.0913388	-0.231719	0.141127			0.179455	-0.335808		-0.131866
AT5G65720.1	AT5G65720.1	13.1.5.3	amino acid metabolism.synthesis.serine-glycine-cysteine group.cysteine	Symbols: ATNIFS1, NIFS1, NFS1, ATNFS1 nitrogen fixation S (NIFS)-like 1 chr5:26296349-26297710 FORWARD LENGTH=453	mitochondrion	1.0702				0.724435			1.05326	0.853992	1.0702	0.724435	0.953624	0.115207	-0.27316	0.385335				-0.396565		0.166393
AT3G61440.1	AT3G61440.1	13.1.5.3.1	amino acid metabolism.synthesis.serine-glycine-cysteine group.cysteine.OASTL	Symbols: ATCYSC1, ARATH;BSAS3;1, CYSC1 cysteine synthase C1 chr3:22735885-22737792 FORWARD LENGTH=368	mitochondrion	0.976912	0.882944	1.07001	0.824862	0.762032	0.782468	0.802258	1.23099	0.97343	0.976623	0.789787	1.00223	-0.0258763	-0.237095	0.211543	0.859636	0.166978	0.030703	-0.343672	0.77734	-0.0373337	0.0656854
AT5G62530.1	AT5G62530.1	13.2.2.2	amino acid metabolism.degradation.glutamate family.proline	Symbols: ALDH12A1, ATP5CDH, P5CDH aldehyde dehydrogenase 12A1 chr5:25099768-25103159 REVERSE LENGTH=556	mitochondrion	1.07233	1.82056					1.06586		1.36568	1.44645		1.21577	0.173295								0.250641
AT3G23490.1	AT3G23490.1	16.4.3.1	secondary metabolism.N misc.cyanogenic glycosides.cyanase	Symbols: CYN cyanase chr3:8423238-8424415 REVERSE LENGTH=168	mitochondrion	1.01268	1	0.657628	0.733701	0.861769	0.884155			0.945081	0.890102	0.826542	0.945081	-0.0599172	-0.13382	0.0740514			0.638877	-0.19335		-0.0864681
AT2G43360.1	AT2G43360.1	18.6.1	Co-factor and vitamine metabolism.biotin.biotin synthase	Symbols: BIO2, BIOB Radical SAM superfamily protein chr2:18010918-18013129 REVERSE LENGTH=378	mitochondrion		0.903635						1.12153		0.903635		1.12153	-0.215184								-0.311651
AT4G29130.1	AT4G29130.1	2.2.1.4	major CHO metabolism.degradation.sucrose.hexokinase	Symbols: ATHXK1, GIN2, HXK1 hexokinase 1 chr4:14352338-14354865 REVERSE LENGTH=496	mitochondrion	1.07836	1.13045	1.41405	1.23654	1.05814	1.02492	0.886019		1.06391	1.20762	1.10653	0.974963	0.213193	0.126419	0.0873625			0.458268	0.182628		0.308745
AT5G09590.1	AT5G09590.1	20.2.1	stress.abiotic.heat	Symbols: MTHSC70-2, HSC70-5 mitochondrial HSO70 2 chr5:2975721-2978508 FORWARD LENGTH=682	mitochondrion	0.930897	1.00536	0.89576	0.913454	1.01751	0.926358	1.07805	1.04489	1.03696	0.944004	0.95244	1.0533	-0.109444	-0.100572	-0.00889646	0.0344424	0.0452388	0.863423	-0.145217	1.34449	-0.158052	1.46291
AT4G37910.1	AT4G37910.1	20.2.1	stress.abiotic.heat	Symbols: mtHsc70-1 mitochondrial heat shock protein 70-1 chr4:17825368-17828099 REVERSE LENGTH=682	mitochondrion	1.03515	1.03061	1.0268	1	0.980242	0.976107	1.13916	1.25657	1.0854	1.03085	0.98545	1.16038	-0.118219	-0.163038	0.0450358	0.0626449	0.0266593	0.00425048	-0.235737	1.57415	-0.170753	1.20311
AT3G07770.1	AT3G07770.1	20.2.1	stress.abiotic.heat	Symbols: Hsp89.1, AtHsp90.6, AtHsp90-6 HEAT SHOCK PROTEIN 89.1 chr3:2479611-2483970 FORWARD LENGTH=799	mitochondrion	0.907602	1.04592	1.04274	0.887383		0.924034	1.2696	1.33892	1	0.998755	0.905709	1.20284	-0.1854	-0.281837	0.0977138	0.145156			-0.409329		-0.268245	0.838164
AT4G11600.1	AT4G11600.1	21.2.2	redox.ascorbate and glutathione.glutathione	Symbols: ATGPX6, PHGPX, LSC803, GPX6 glutathione peroxidase 6 chr4:7010021-7011330 REVERSE LENGTH=232	mitochondrion	0.932306	1.02	0.935099	0.85208	0.906376	0.916074	1.05895	0.994713	1.04158	0.962468	0.89151	1.03175	-0.0694798	-0.145833	0.0765472	0.1157	0.00712147	0.112506	-0.210767	2.14743	-0.100279	0.936665
AT5G23300.1	AT5G23300.1	23.1.1.4	nucleotide metabolism.synthesis.pyrimidine.dihydroorotate dehydrogenase	Symbols: PYRD pyrimidine d chr5:7847792-7850243 REVERSE LENGTH=460	mitochondrion	1.0437	0.876185		1.01241	0.962885	0.977884	0.823101	0.79011	1.03875	0.95994	0.984393	0.883987	0.0823819	0.107479	-0.025153		0.274344		0.155209	0.561704	0.118919
AT5G50370.1	AT5G50370.1	23.4.1	nucleotide metabolism.phosphotransfer and pyrophosphatases.adenylate kinase	Symbols: Adenylate kinase family protein chr5:20509382-20510631 REVERSE LENGTH=248	mitochondrion	0.871317	0.868151	1			1.54375	1.07532	0.964513		0.913156	1.54375	1.01992	-0.110459	0.408659	-0.513325				0.597987		-0.159521
AT5G63400.1	AT5G63400.1	23.4.1	nucleotide metabolism.phosphotransfer and pyrophosphatases.adenylate kinase	Symbols: ADK1 adenylate kinase 1 chr5:25393274-25394817 REVERSE LENGTH=246	mitochondrion	0.974033	1.15065	0.962268	0.830869	0.886544	0.879467	0.855842	1.03938	0.997737	1.02899	0.865627	0.964319	0.0648833	-0.107864	0.172445	0.476727	0.165435	0.0615267	-0.155765	0.781373	0.0936396	0.32173
AT4G11010.1	AT4G11010.1	23.4.10	nucleotide metabolism.phosphotransfer and pyrophosphatases.nucleoside diphosphate kinase	Symbols: NDPK3 nucleoside diphosphate kinase 3 chr4:6732780-6734298 REVERSE LENGTH=238	mitochondrion	1.02027	1.03586	1.12153	0.973889	1.02653	1.02606	1.01486	1.02319	1.04658	1.05922	1.00883	1.02821	0.0297113	-0.0190277	0.0487321	0.399022	0.384898	0.234201	-0.027452	0.414654	0.0428675	0.399003
AT1G14610.1	AT1G14610.1	29.1.9	protein.aa activation.valine-tRNA ligase	Symbols: TWN2, VALRS valyl-tRNA synthetase / valine--tRNA ligase (VALRS) chr1:5008502-5014486 REVERSE LENGTH=1108	mitochondrion	1.24291	0.788169	1.03958	1.31576	1.23804	1.17344	0.943226	0.943742	1.14393	1.02355	1.24241	1.0103	0.0130303	0.206076	-0.193175	0.932743	0.0416341	0.187426	0.298363	1.38055	0.018799	0.030238
AT1G07830.1	AT1G07830.1	29.2.1.1.2.2.29	protein.synthesis.ribosomal protein.prokaryotic.mitochondrion.50S subunit.L29	Symbols: ribosomal protein L29 family protein chr1:2422549-2423392 FORWARD LENGTH=144	mitochondrion		1.07257		0.961183	1.01939				0.969397	1.07257	0.990287	0.969397	0.101051	0.0213193	0.0797744				0.0307584		0.14591
AT2G42710.1	AT2G42710.1	29.2.1.1.3.2.1	protein.synthesis.ribosomal protein.prokaryotic.unknown organellar.50S subunit.L1	Symbols: Ribosomal protein L1p/L10e family chr2:17782352-17784830 FORWARD LENGTH=415	mitochondrion	1.32108	1		1.31606		1.09209	0.811524		0.736084	1.16054	1.20407	0.773804	0.399862	0.435081	-0.0368199				0.637881		0.584756
AT2G20060.1	AT2G20060.1	29.2.1.1.3.2.4	protein.synthesis.ribosomal protein.prokaryotic.unknown organellar.50S subunit.L4	Symbols: Ribosomal protein L4/L1 family chr2:8659384-8661227 FORWARD LENGTH=300	mitochondrion	0.914146	0.979609		0.956676	1.03755	1.166	1.14721	1.02651	0.807222	0.946878	1.05341	0.993646	-0.048202	0.0583892	-0.106516		0.635529		0.0842618	0.196865	-0.0695542
AT4G02930.1	AT4G02930.1	29.2.4	protein.synthesis.elongation	Symbols: GTP binding Elongation factor Tu family protein chr4:1295751-1298354 REVERSE LENGTH=454	mitochondrion	0.939873	1.12906	1.10587	1.03863	1.05046	0.947005	1.08172	1.05249	1.02799	1.05827	1.01203	1.05407	0.00397785	-0.0406911	0.0446671	0.94887	0.310053	0.533596	-0.0587129	0.508564	0.00573884	0.0227935
AT4G11120.1	AT4G11120.1	29.2.4	protein.synthesis.elongation	Symbols: translation elongation factor Ts (EF-Ts), putative chr4:6778066-6779934 FORWARD LENGTH=395	mitochondrion	1.17045	1.04456		0.994814	0.984162	0.886625	1.15497	1.07839	1.05202	1.10751	0.9552	1.09512	0.0112419	-0.13649	0.147675		0.038941		-0.19722	1.40959	0.0162189
AT3G02090.1	AT3G02090.1	29.3.2	protein.targeting.mitochondria	Symbols: MPPBETA Insulinase (Peptidase family M16) protein chr3:365624-368526 FORWARD LENGTH=531	mitochondrion		1.00519						1.25947		1.00519		1.25947	-0.224564								-0.325349
AT1G72750.1	AT1G72750.1	29.3.2	protein.targeting.mitochondria	Symbols: ATTIM23-2, TIM23-2 translocase inner membrane subunit 23-2 chr1:27383577-27384143 FORWARD LENGTH=188	mitochondrion					2.9906		1.03187	1			2.9906	1.01594		0.985721					1.55762
AT5G43970.1	AT5G43970.1	29.3.2	protein.targeting.mitochondria	Symbols: TOM22-V, TOM9-2, ATTOM22-V translocase of outer membrane 22-V chr5:17692888-17693187 FORWARD LENGTH=99	mitochondrion	1.11481	1.07108	1.20957			0.923992	0.713112	0.746154		1.13182	0.923992	0.729633	0.432122	0.23507	0.202186				0.340709		0.633402
AT1G27390.1	AT1G27390.1	29.3.2	protein.targeting.mitochondria	Symbols: TOM20-2 translocase outer membrane 20-2 chr1:9513469-9514912 REVERSE LENGTH=210	mitochondrion	1.05088	0.934694		1.17975	0.979937	1.10009		1.27028	0.968731	0.992786	1.08659	1.11951	-0.119985	-0.0298408	-0.0902246				-0.0430544		-0.173309
AT2G42210.1,AT2G42210.2,AT2G42210.3,AT2G42210.4	AT2G42210.1	29.3.2	protein.targeting.mitochondria	Symbols: ATOEP16-3, OEP16-3 Mitochondrial import inner membrane translocase subunit Tim17/Tim22/Tim23 family protein chr2:17590642-17591591 FORWARD LENGTH=159	mitochondrion	1.13231	0.970968	1.29366	1.07277	1.05329	1.05487	1.17932	1.04478	1.22023	1.13231	1.06031	1.14811	-0.0138553	-0.0795152	0.065678	0.889944	0.175262	0.483598	-0.114777	0.756313	-0.0199893	0.0506374
AT3G46560.1	AT3G46560.1	29.3.2	protein.targeting.mitochondria	Symbols: TIM9, emb2474 Tim10/DDP family zinc finger protein chr3:17138632-17139301 FORWARD LENGTH=93	mitochondrion		1.27576		0.728654	0.845113		0.879092			1.27576	0.786884	0.879092	0.368163	-0.110696	0.474029				-0.159864		0.537271
AT3G20000.1	AT3G20000.1	29.3.2	protein.targeting.mitochondria	Symbols: TOM40 translocase of the outer mitochondrial membrane 40 chr3:6967685-6970247 FORWARD LENGTH=309	mitochondrion	1.22077	1.13568	0.939932	1.13883	1.24845	1.14047	1.09005	1.33339	1.54927	1.0988	1.17592	1.32424	-0.186085	-0.118648	-0.0678108	0.223261	0.341474	0.443091	-0.171374	0.466642	-0.269242	0.651188
AT5G50810.1	AT5G50810.1	29.3.2	protein.targeting.mitochondria	Symbols: TIM8 translocase inner membrane subunit 8 chr5:20675875-20676505 REVERSE LENGTH=77	mitochondrion	0.73014	1.25433		0.691901	0.575045	0.66687	0.702787	0.856458	0.669183	0.992237	0.644605	0.742809	0.287518	-0.141564	0.42476		0.220582		-0.204576	0.65643	0.417694
AT1G61570.1	AT1G61570.1	29.3.2	protein.targeting.mitochondria	Symbols: TIM13 translocase of the inner mitochondrial membrane 13 chr1:22718897-22719473 REVERSE LENGTH=87	mitochondrion		1.16574	1.28952	0.726858	0.753065	0.715541	0.868667	0.926504	0.759484	1.22763	0.731821	0.851552	0.361759	-0.151235	0.506072		0.075623		-0.218603	1.12135	0.527715
AT1G51980.1	AT1G51980.1	29.3.2	protein.targeting.mitochondria	Symbols: Insulinase (Peptidase family M16) protein chr1:19323692-19326771 REVERSE LENGTH=503	mitochondrion	0.904101	1.07129		0.746636	0.767421	0.928806	1.13377	1.01403	0.846961	0.987694	0.814288	0.998254	-0.0106348	-0.202993	0.192462		0.143092		-0.293868	0.844385	-0.015343
AT5G08040.1	AT5G08040.1	29.3.99	protein.targeting.unknown	Symbols: TOM5 mitochondrial import receptor subunit TOM5 homolog chr5:2577358-2578073 REVERSE LENGTH=54	mitochondrion	0.882201	1.35363		0.920192	0.818967	0.784099	1.06908	1.00013	0.942855	1.11792	0.841086	1.00402	0.107349	-0.176614	0.282624		0.0408961		-0.255466	1.38832	0.155021
AT5G26860.1	AT5G26860.1	29.5.5	protein.degradation.serine protease	Symbols: LON_ARA_ARA, LON1 lon protease 1 chr5:9451183-9456631 FORWARD LENGTH=940	mitochondrion				1.0661	1.05089				0.949114		1.05849	0.949114		0.108962					0.157355
AT5G23140.1	AT5G23140.1	29.5.5	protein.degradation.serine protease	Symbols: CLPP2, NCLPP7 nuclear-encoded CLP protease P7 chr5:7783811-7784826 FORWARD LENGTH=241	mitochondrion	1.06575	1.08569	0.980834	0.944296	1.05171	0.797961	1.10457	0.99963	0.995894	1.04409	0.931322	1.03337	0.0103257	-0.103877	0.114173	0.834071	0.279819	0.232696	-0.149998	0.553122	0.014897	0.0787971
AT2G18330.1,AT3G03060.1,AT4G36580.1,AT5G16930.1	AT2G18330.1	29.5.9	protein.degradation.AAA type	Symbols: AAA-type ATPase family protein chr2:7965829-7968915 FORWARD LENGTH=636	mitochondrion	1.21417	1.18393		1.1574	1.26334		0.961113	0.853094	1.19855	1.19905	1.21037	1.00425	0.176825	0.186142	-0.00939376				0.269325		0.255773
AT3G56070.1,AT3G56070.2	AT3G56070.1	31.3.1	cell.cycle.peptidylprolyl isomerase	Symbols: ROC2 rotamase cyclophilin 2 chr3:20806987-20807517 REVERSE LENGTH=176	mitochondrion	1	2.04694	1.06762	1.04228	1.13867	0.839588	0.919419	1.02172	0.967436	1.37152	1.00685	0.969526	0.343433	0.0377654	0.306662	0.302011	0.708604	0.355742	0.0544905	0.149596	0.500427	0.519977
AT3G62530.1	AT3G62530.1	35.1.3	not assigned.no ontology.armadillo/beta-catenin repeat family protein	Symbols: ARM repeat superfamily protein chr3:23132219-23133121 FORWARD LENGTH=221	mitochondrion	0.916494	1.32319	1.02803	0.988795	0.910715	1.07129	1.67474	1.10365	1.19922	1.08924	0.990268	1.32587	-0.195959	-0.289794	0.0951862	0.331388	0.139918	0.488519	-0.421048	0.854127	-0.283619	0.479664
AT3G13160.1	AT3G13160.1	35.1.5	not assigned.no ontology.pentatricopeptide (PPR) repeat-containing protein	Symbols: Tetratricopeptide repeat (TPR)-like superfamily protein chr3:4229994-4231178 REVERSE LENGTH=394	mitochondrion	1.34387			1.19659	1.34709				1.27203	1.34387	1.27184	1.27203	0.0549236	-0.000155137	0.0550787				-0.000223816		0.079258
AT4G35850.1	AT4G35850.1	35.1.5	not assigned.no ontology.pentatricopeptide (PPR) repeat-containing protein	Symbols: Pentatricopeptide repeat (PPR) superfamily protein chr4:16983638-16986681 FORWARD LENGTH=444	mitochondrion	1	0.694272			0.671397		1.74235			0.847136	0.671397	1.74235	-0.691422	-0.887378	0.231459				-1.3758		-1.04037
AT5G41670.1,AT5G41670.2	AT5G41670.1	7.1.3	OPP.oxidative PP.6-phosphogluconate dehydrogenase	Symbols: 6-phosphogluconate dehydrogenase family protein chr5:16665647-16667110 REVERSE LENGTH=487	mitochondrion	0.962096	0.897362	1	1.06077	0.961523	1.02904	1.01386	1.23593	1.14825	0.953153	1.01711	1.13268	-0.17214	-0.107516	-0.0649249	0.0652296	0.178421	0.201459	-0.155262	0.748553	-0.248962	1.18556
AT1G24180.1	AT1G24180.1	8.1.1.1	TCA / org transformation.TCA.pyruvate DH.E1	Symbols: IAR4 Thiamin diphosphate-binding fold (THDP-binding) superfamily protein chr1:8560777-8563382 REVERSE LENGTH=393	mitochondrion	1.06735	1.15108	1.12304	1.00825	0.901137	1.01966	0.929828	1.00721	0.959608	1.11382	0.976348	0.965549	0.142615	0.0111226	0.131545	0.0112987	0.818049	0.037994	0.0160466	0.0872205	0.2061	1.94697
AT5G50850.1	AT5G50850.1	8.1.1.1	TCA / org transformation.TCA.pyruvate DH.E1	Symbols: MAB1 Transketolase family protein chr5:20689671-20692976 FORWARD LENGTH=363	mitochondrion	1.06678	1.24289	1.14113	0.980431	1	0.982237	0.954231	1.04557	0.988854	1.15026	0.987556	0.99622	0.143532	-0.00873485	0.152219	0.0554702	0.767227	0.0340502	-0.0126018	0.115076	0.20743	1.25594
AT1G59900.1	AT1G59900.1	8.1.1.1	TCA / org transformation.TCA.pyruvate DH.E1	Symbols: AT-E1 ALPHA, E1 ALPHA pyruvate dehydrogenase complex E1 alpha subunit chr1:22051368-22053660 FORWARD LENGTH=389	mitochondrion	1.22191	0.943607	1.17142	0.934982	1	1.06539	1.22045	0.942977	1.06063	1.11231	1.00012	1.07468	0.034411	-0.0718725	0.106218	0.764709	0.448281	0.296456	-0.103735	0.348449	0.0496494	0.116504
AT3G52200.1,AT3G52200.2	AT3G52200.1	8.1.1.2	TCA / org transformation.TCA.pyruvate DH.E2	Symbols: LTA3 Dihydrolipoamide acetyltransferase, long form protein chr3:19360317-19366091 FORWARD LENGTH=637	mitochondrion	1.0043	1.01198	1.19158	0.954481	1.0047	0.911003	0.955654	0.923358	1.00849	1.06929	0.956727	0.962499	0.105118	-0.00601485	0.111115	0.181103	0.882714	0.167793	-0.00867762	0.0541797	0.151793	0.742075
AT3G13930.1	AT3G13930.1	8.1.1.2	TCA / org transformation.TCA.pyruvate DH.E2	Symbols: Dihydrolipoamide acetyltransferase, long form protein chr3:4596240-4600143 FORWARD LENGTH=539	mitochondrion	1	1.1252	1.13632	0.89195	0.955335	0.946774	0.943062	0.966	1.06732	1.08717	0.931353	0.992127	0.0914206	-0.0631913	0.154389	0.176784	0.230702	0.0314942	-0.0911961	0.636948	0.131984	0.752557
AT3G17240.1,AT3G17240.3	AT3G17240.1	8.1.1.3	TCA / org transformation.TCA.pyruvate DH.E3	Symbols: mtLPD2 lipoamide dehydrogenase 2 chr3:5890278-5892166 REVERSE LENGTH=507	mitochondrion	0.957598	1	1.14581	0.938739	0.959483	0.993816	0.976028	1.03596	0.99193	1.03447	0.964013	1.00131	0.0325796	-0.0379524	0.0705102	0.60847	0.19618	0.299935	-0.0547603	0.707346	0.0470067	0.215761
AT1G48030.1,AT1G48030.2	AT1G48030.1	8.1.1.3	TCA / org transformation.TCA.pyruvate DH.E3	Symbols: mtLPD1 mitochondrial lipoamide dehydrogenase 1 chr1:17717432-17719141 REVERSE LENGTH=507	mitochondrion	0.781592	0.92116	1.19771	0.924606	0.887761	0.876545	1.08411	0.938219	1.02145	0.966822	0.896304	1.01459	-0.0482202	-0.123806	0.0756986	0.730645	0.0571288	0.597504	-0.178843	1.24315	-0.0695805	0.136293
AT2G44350.1,AT2G44350.2	AT2G44350.1	8.1.2	TCA / org transformation.TCA.CS	Symbols: ATCS, CSY4 Citrate synthase family protein chr2:18316673-18320524 FORWARD LENGTH=473	mitochondrion	1.06881	1.02888	1.15429	1.10855	1.04983	1.06796	0.886819	1.10918	1.14884	1.08399	1.07544	1.04828	0.033496	0.0255828	0.00791491	0.71038	0.760865	0.844557	0.0369102	0.118692	0.0483291	0.148509
AT4G26970.1	AT4G26970.1	8.1.3	TCA / org transformation.TCA.aconitase	Symbols: ACO2 aconitase 2 chr4:13543077-13548427 FORWARD LENGTH=995	mitochondrion	1.11141	1.01328	1.15178	1.15803	1.07478	1.06273	0.948806	1	1.04544	1.09216	1.09852	0.998082	0.0900145	0.095806	-0.00580398	0.131336	0.0702347	0.906595	0.138325	1.15345	0.129951	0.881617
AT2G05710.1	AT2G05710.1	8.1.3	TCA / org transformation.TCA.aconitase	Symbols: ACO3 aconitase 3 chr2:2141591-2146350 FORWARD LENGTH=990	mitochondrion	1.11995	1.05473	0.992287	0.994867	0.965219	1.01074	0.947412	0.938024	1.02083	1.05565	0.990276	0.968754	0.0858527	0.0219723	0.0639105	0.126924	0.504446	0.170635	0.0317006	0.297185	0.123935	0.896455
AT2G17130.1,AT2G17130.2	AT2G17130.1	8.1.4	TCA / org transformation.TCA.IDH	Symbols: IDH2, IDH-II isocitrate dehydrogenase subunit 2 chr2:7461062-7462466 REVERSE LENGTH=367	mitochondrion	1.04363		1.19868	0.999102	1.09487		1	0.834891	0.973921	1.12115	1.04699	0.936271	0.179721	0.111651	0.0684139				0.161245		0.259984
AT5G14590.1	AT5G14590.1	8.1.4	TCA / org transformation.TCA.IDH	Symbols: Isocitrate/isopropylmalate dehydrogenase family protein chr5:4703533-4706627 REVERSE LENGTH=485	mitochondrion	1.00636			0.898521	0.800364		1.03187	0.758954	0.85625	1.00636	0.849443	0.882358	0.131313	-0.0380127	0.169114				-0.0548474		0.189717
AT3G55410.1	AT3G55410.1	8.1.5	TCA / org transformation.TCA.2-oxoglutarate dehydrogenase	Symbols: 2-oxoglutarate dehydrogenase, E1 component chr3:20541897-20545728 FORWARD LENGTH=1017	mitochondrion	1.02046	1.03169	1.031	1.01105	1.04298	0.990293	0.874133	1.07789	1.00139	1.02772	1.01478	0.98447	0.0429837	0.0303189	0.0126688	0.507825	0.647289	0.457498	0.0437443	0.188901	0.0620219	0.294286
AT5G55070.1	AT5G55070.1	8.1.5	TCA / org transformation.TCA.2-oxoglutarate dehydrogenase	Symbols: Dihydrolipoamide succinyltransferase chr5:22347637-22350409 FORWARD LENGTH=464	mitochondrion	1.01198	1.0071	1.25692	1.05539	0.986695	1.10024	0.973781	1.0814	1.15329	1.092	1.04744	1.06949	0.0208245	-0.0208325	0.0416525	0.828917	0.738999	0.64233	-0.030056	0.131356	0.0300445	0.0814891
AT5G08300.1	AT5G08300.1	8.1.6	TCA / org transformation.TCA.succinyl-CoA ligase	Symbols: Succinyl-CoA ligase, alpha subunit chr5:2667579-2669672 FORWARD LENGTH=347	mitochondrion	0.99901	0.998155	1.05121	1.07671	0.936926	0.921527	0.91592	0.993098	0.939277	1.01613	0.978389	0.949432	0.0678628	0.0300422	0.03784	0.0815823	0.622675	0.511177	0.0433449	0.205739	0.097943	1.0884
AT2G20420.1	AT2G20420.1	8.1.6	TCA / org transformation.TCA.succinyl-CoA ligase	Symbols: ATP citrate lyase (ACL) family protein chr2:8805574-8807858 FORWARD LENGTH=421	mitochondrion	1.02042	0.981329	1.12249	1.02113	1.06136	1.02702	1.00038	1.06423	1.01167	1.04141	1.0365	1.02543	0.0154667	0.0107388	0.0047281	0.748099	0.659894	0.916312	0.015493	0.180526	0.0223142	0.126041
AT5G66760.1	AT5G66760.1	8.1.7	TCA / org transformation.TCA.succinate dehydrogenase	Symbols: SDH1-1 succinate dehydrogenase 1-1 chr5:26653776-26657224 FORWARD LENGTH=634	mitochondrion	1.20714	0.971666	1.20126	1.06609	1.09852	1.16968	0.965247	1.10034	1.036	1.12669	1.11143	1.03386	0.0859303	0.0723139	0.0136375	0.345074	0.192723	0.863624	0.104372	0.715066	0.124048	0.462087
AT3G27380.1,AT3G27380.2	AT3G27380.1	8.1.7	TCA / org transformation.TCA.succinate dehydrogenase	Symbols: SDH2-1 succinate dehydrogenase 2-1 chr3:10131209-10132673 REVERSE LENGTH=279	mitochondrion			1.00303	0.898856	0.963771		1.12665			1.00303	0.931314	1.12665	-0.116098	-0.189837	0.0741473				-0.274703		-0.167682
AT2G47510.1,AT2G47510.2	AT2G47510.1	8.1.8	TCA / org transformation.TCA.fumarase	Symbols: FUM1 fumarase 1 chr2:19498614-19502020 FORWARD LENGTH=492	mitochondrion	1.03437	0.995217	1.03565	1.038	0.943415	1.10027	1.10462	1	0.976792	1.02175	1.02723	1.02714	-0.00526508	8.65398e-05	-0.00535162	0.902856	0.998893	0.913654	0.000124851	0.000481157	-0.00759593	0.0443816
AT1G53240.1	AT1G53240.1	8.1.9	TCA / org transformation.TCA.malate DH	Symbols: mMDH1 Lactate/malate dehydrogenase family protein chr1:19854966-19856802 REVERSE LENGTH=341	mitochondrion	0.956113	1.08425	1.02071	0.810617	0.825198	0.885968	0.817076	0.995889	0.92232	1.02036	0.840594	0.911761	0.11241	-0.0812244	0.193193	0.163556	0.278382	0.0145737	-0.117247	0.55536	0.162344	0.786333
AT2G13560.1	AT2G13560.1	8.2.10	TCA / org transformation.other organic acid transformatons.malic	Symbols: NAD-ME1 NAD-dependent malic enzyme 1 chr2:5650089-5655103 FORWARD LENGTH=623	mitochondrion	0.877803		0.707121		1.0453	1.214			1.00513	0.792462	1.12965	1.00513	-0.236614	0.116661	-0.350854				0.168498		-0.342968
AT4G00570.1	AT4G00570.1	8.2.10	TCA / org transformation.other organic acid transformatons.malic	Symbols: NAD-ME2 NAD-dependent malic enzyme 2 chr4:242817-246522 REVERSE LENGTH=607	mitochondrion	1.25791	1.14387	1.26553	1.1241	0.898436	0.97083	1	0.94994	1.27571	1.22244	0.99779	1.07522	0.128148	-0.0747003	0.202364	0.246914	0.557602	0.0438265	-0.10782	0.253676	0.185132	0.607454
AT3G09810.1	AT3G09810.1	8.2.4	TCA / org transformation.other organic acid transformatons.IDH	Symbols: IDH-VI isocitrate dehydrogenase VI chr3:3008753-3011070 FORWARD LENGTH=374	mitochondrion	1.01209	0.961295	1.09944	1.22123	1.23736	1.2596	0.904408	1	1.11728	1.02427	1.2394	1.00723	0.0167793	0.20668	-0.190065	0.828232	0.0206287	0.00678723	0.299244	1.68553	0.024208	0.0818479
AT5G03290.1	AT5G03290.1	8.2.4	TCA / org transformation.other organic acid transformatons.IDH	Symbols: IDH-V isocitrate dehydrogenase V chr5:794043-795939 FORWARD LENGTH=374	mitochondrion	1.01078	0.952159	1.17309	1.07151	1.04788	0.961619	0.964986	1.05615	0.957811	1.04534	1.027	0.992983	0.0513742	0.0336825	0.0176994	0.514332	0.500741	0.816556	0.0485982	0.300387	0.0741337	0.288757
AT1G79440.1	AT1G79440.1	8.2.99	TCA / org transformation.other organic acid transformatons.misc	Symbols: ALDH5F1, SSADH1, SSADH aldehyde dehydrogenase 5F1 chr1:29882525-29887275 REVERSE LENGTH=528	mitochondrion	1.16723	0.890641	1.14589		0.959778	0.962469		0.94711	0.953814	1.06792	0.961123	0.950462	0.116389	0.0111545	0.105268				0.0160927		0.168103
AT1G14450.1,AT2G02510.1	AT1G14450.1	9.1.1	mitochondrial electron transport / ATP synthesis.NADH-DH.complex I	Symbols: NADH dehydrogenase (ubiquinone)s chr1:4947337-4947558 REVERSE LENGTH=73	mitochondrion	1.10308	0.768782						0.957477		0.935933		0.957477	-0.0227569								-0.0328327
AT3G27890.1	AT3G27890.1	9.1.1	mitochondrial electron transport / ATP synthesis.NADH-DH.complex I	Symbols: NQR NADPH:quinone oxidoreductase chr3:10350807-10351938 REVERSE LENGTH=196	mitochondrion	1.17254	1.23825	1.09733	1.11604	1.0773	0.989705	1.08048			1.16937	1.06101	1.08048	0.0790184	-0.0181832	0.0971667			0.121437	-0.0262336		0.114059
AT4G28510.1	AT4G28510.1	9.1.1	mitochondrial electron transport / ATP synthesis.NADH-DH.complex I	Symbols: ATPHB1, PHB1 prohibitin 1 chr4:14084970-14086372 REVERSE LENGTH=288	mitochondrion			1		1.39568	1.03074	1.24747			1	1.21321	1.24747	-0.220222	-0.0278483	-0.192669				-0.0401792		-0.319007
AT3G12260.1	AT3G12260.1	9.1.1	mitochondrial electron transport / ATP synthesis.NADH-DH.complex I	Symbols: LYR family of Fe/S cluster biogenesis protein chr3:3909252-3910337 REVERSE LENGTH=133	mitochondrion	1.09212	1.13068	1.03773	0.895986	0.899843	0.896557	1.0777	1.0178	0.98628	1.08684	0.897462	1.02726	0.0563669	-0.134875	0.190879	0.192192	0.00842355	0.00217236	-0.194879	2.0745	0.0813418	0.716266
AT1G47260.1	AT1G47260.1	9.1.1.5	mitochondrial electron transport / ATP synthesis.NADH-DH.complex I.carbonic anhydrase	Symbols: APFI, GAMMA CA2 gamma carbonic anhydrase 2 chr1:17321384-17323347 REVERSE LENGTH=278	mitochondrion	0.992273	0.976833	0.97481	0.940149	0.865179	0.956891	1.00309	1.00566	0.931986	0.981305	0.920739	0.980248	0.00107854	-0.0626076	0.0636851	0.967976	0.184177	0.102724	-0.0903532	0.734765	0.001556	0.0141355
ATMG00510.1	ATMG00510.1	9.1.2	mitochondrial electron transport / ATP synthesis.NADH-DH.localisation not clear	Symbols: NAD7 NADH dehydrogenase subunit 7 chrM:132071-138153 FORWARD LENGTH=394	mitochondrion	1.12607	0.969602	1.34801		1.36574	1.47362	0.77503	0.904793	1.43634	1.14789	1.41968	1.03872	0.0998554	0.309923	-0.211706	0.660016			0.450756		0.144181	0.180446
AT5G11770.1	AT5G11770.1	9.1.2	mitochondrial electron transport / ATP synthesis.NADH-DH.localisation not clear	Symbols: NADH-ubiquinone oxidoreductase 20 kDa subunit, mitochondrial chr5:3791148-3792929 REVERSE LENGTH=218	mitochondrion				1	1.02844				0.852787		1.01422	0.852787		0.172934					0.250116
AT5G52840.1	AT5G52840.1	9.1.2	mitochondrial electron transport / ATP synthesis.NADH-DH.localisation not clear	Symbols: NADH-ubiquinone oxidoreductase-related chr5:21413718-21414794 FORWARD LENGTH=169	mitochondrion	0.995583	1.14126	1.00833	0.914462	0.855176	0.976371	0.821238	0.865236	0.892923	1.04839	0.915336	0.859799	0.197666	0.0625726	0.135512	0.0209284	0.244514	0.0844177	0.0903027	0.611696	0.286105	1.67926
AT5G08530.1	AT5G08530.1	9.1.2	mitochondrial electron transport / ATP synthesis.NADH-DH.localisation not clear	Symbols: CI51 51 kDa subunit of complex I chr5:2759848-2761726 REVERSE LENGTH=486	mitochondrion	1.01529	0.948004	1.11039	1.05089	1.03949	1.17116	0.870778	1.11813	1.13953	1.02456	1.08718	1.04281	-0.0176533	0.0416615	-0.059304	0.861714	0.667887	0.377802	0.0601136	0.175297	-0.025469	0.0646367
ATMG00070.1	ATMG00070.1	9.1.2	mitochondrial electron transport / ATP synthesis.NADH-DH.localisation not clear	Symbols: NAD9 NADH dehydrogenase subunit 9 chrM:23663-24235 REVERSE LENGTH=190	mitochondrion	1.06248	0.950357	1.1734	1.04061	1.04993	1.05419	0.981355	0.966152	1.15261	1.06208	1.04824	1.03337	0.0273964	0.0142851	0.0131125	0.760273	0.816234	0.840668	0.0206095	0.0881852	0.0395271	0.11903
AT1G79010.1	AT1G79010.1	9.1.2	mitochondrial electron transport / ATP synthesis.NADH-DH.localisation not clear	Symbols: Alpha-helical ferredoxin chr1:29725138-29726933 REVERSE LENGTH=222	mitochondrion	0.898306	1.0843		1.12683	0.958859	1.01714	1.19395	0.843086	1.03401	0.991301	1.03428	1.02368	-0.0321398	0.0102962	-0.0424324		0.929649		0.0148544	0.031681	-0.0463719
AT1G49140.1,AT3G18410.1,AT3G18410.2	AT1G49140.1	9.1.2	mitochondrial electron transport / ATP synthesis.NADH-DH.localisation not clear	Symbols: Complex I subunit NDUFS6 chr1:18177696-18178269 REVERSE LENGTH=107	mitochondrion	0.966149	1.32609	1.11023	0.880996	0.913019	0.868824	1	0.741448	0.897548	1.13416	0.887613	0.879665	0.252744	0.00899457	0.243888	0.119371	0.922069	0.0794907	0.0129765	0.0352366	0.366593	0.923102
AT1G16700.1	AT1G16700.1	9.1.2	mitochondrial electron transport / ATP synthesis.NADH-DH.localisation not clear	Symbols: Alpha-helical ferredoxin chr1:5710012-5711694 FORWARD LENGTH=222	mitochondrion			1.098			0.95769	0.958045		1	1.098	0.95769	0.979023	0.114566	-0.0220301	0.13651				-0.031784		0.165465
AT4G02580.1	AT4G02580.1	9.1.2	mitochondrial electron transport / ATP synthesis.NADH-DH.localisation not clear	Symbols: NADH-ubiquinone oxidoreductase 24 kDa subunit, putative chr4:1134586-1136906 FORWARD LENGTH=255	mitochondrion	1.01692	1.14013	1.05235	1.02021	0.99342	0.920137	0.980753	1.07041	1.02842	1.0698	0.977924	1.02653	0.0412832	-0.0484955	0.0897338	0.389315	0.286618	0.123942	-0.0699779	0.542697	0.0595676	0.409699
AT5G37510.1,AT5G37510.2	AT5G37510.1	9.1.2	mitochondrial electron transport / ATP synthesis.NADH-DH.localisation not clear	Symbols: EMB1467, CI76 NADH-ubiquinone dehydrogenase, mitochondrial, putative chr5:14897490-14900352 FORWARD LENGTH=745	mitochondrion	1.0077	1.19485	1.10727	1.00851	1.06562	0.973779	1.11543	1.06864	1.01707	1.10327	1.01597	1.06705	0.0333836	-0.0490397	0.0823896	0.584966	0.260823	0.221419	-0.0707635	0.583653	0.0481668	0.232869
AT2G20360.1	AT2G20360.1	9.1.2	mitochondrial electron transport / ATP synthesis.NADH-DH.localisation not clear	Symbols: NAD(P)-binding Rossmann-fold superfamily protein chr2:8786070-8789098 FORWARD LENGTH=402	mitochondrion	0.992512	1.21348	1.30454	1.09952	0.99439	0.95505	1.06725		1.07781	1.17018	1.01632	1.07253	0.087078	-0.0538201	0.140733			0.206612	-0.0776647		0.125706
AT5G47890.1	AT5G47890.1	9.1.2	mitochondrial electron transport / ATP synthesis.NADH-DH.localisation not clear	Symbols: NADH-ubiquinone oxidoreductase B8 subunit, putative chr5:19388806-19390409 FORWARD LENGTH=97	mitochondrion	1.08826	1.0126	0.878097	0.979692	1.07209	0.950143	0.971066	1.05622	1.14123	0.992987	1.00064	1.05617	-0.0616704	-0.0539974	-0.00767936	0.466919	0.41647	0.920001	-0.0779207	0.380416	-0.0889997	0.330759
AT5G67590.1	AT5G67590.1	9.1.2	mitochondrial electron transport / ATP synthesis.NADH-DH.localisation not clear	Symbols: FRO1 NADH-ubiquinone oxidoreductase-related chr5:26958073-26959356 FORWARD LENGTH=154	mitochondrion	0.985991	1.45617	0.900823	0.748418	1.06743	0.84274	0.914238	1	0.92327	1.11433	0.886197	0.945836	0.163571	-0.0651072	0.228071	0.3897	0.577367	0.311082	-0.093963	0.238548	0.236511	0.40927
AT3G03070.1	AT3G03070.1	9.1.2	mitochondrial electron transport / ATP synthesis.NADH-DH.localisation not clear	Symbols: NADH-ubiquinone oxidoreductase-related chr3:696593-698069 REVERSE LENGTH=110	mitochondrion	0.897825	1.14182	0.867057			0.939133		1.05023	1.48603	0.968902	0.939133	1.26813	-0.267521	-0.298102	0.0312034				-0.433298		-0.388278
AT2G02050.1	AT2G02050.1	9.1.2	mitochondrial electron transport / ATP synthesis.NADH-DH.localisation not clear	Symbols: NADH-ubiquinone oxidoreductase B18 subunit, putative chr2:490024-490335 FORWARD LENGTH=103	mitochondrion	0.88556	1.2006	1.04881	0.762517	0.76606	0.666538	2.08968	0.824817	0.906605	1.04499	0.731705	1.2737	-0.197278	-0.540535	0.352659	0.613915	0.256689	0.0316099	-0.799692	0.590592	-0.28554	0.211892
AT1G62740.1	AT1G62740.1	20	stress	Symbols: Hop2 stress-inducible protein, putative chr1:23231026-23233380 FORWARD LENGTH=571	nucleus	1.09193	1.01555	0.940711	0.998153	1.10857	1.30657	0.991429	0.889366		1.01606	1.13776	0.940397	0.0773511	0.189943	-0.113007			0.291447	0.274858		0.11165
AT1G12270.1	AT1G12270.1	20	stress	Symbols: Hop1 stress-inducible protein, putative chr1:4172105-4174575 FORWARD LENGTH=572	nucleus	0.942141			0.932053	0.877699	1	0.904559	1.01035	0.826416	0.942141	0.936584	0.913775	0.0305684	0.0246542	0.0059154		0.739428		0.0355702	0.131104	0.0441044
AT2G24940.1	AT2G24940.1	21.2	redox.ascorbate and glutathione	Symbols: AtMAPR2, MAPR2 membrane-associated progesterone binding protein 2 chr2:10609447-10609749 FORWARD LENGTH=100	nucleus	0.979065	1.01243	1.02425	0.700153	0.734367	0.767913	0.988171	0.811611	0.994943	1.00525	0.734145	0.931575	0.0760745	-0.237051	0.31172	0.297213	0.03526	0.000337872	-0.343608	1.45272	0.109805	0.526933
AT1G65700.1,AT1G65700.2,AT1G65700.3	AT1G65700.1	27.1	RNA.processing	Symbols: Small nuclear ribonucleoprotein family protein chr1:24434463-24435870 REVERSE LENGTH=98	nucleus		0.990694							0.986759	0.990694		0.986759	0.00398014								0.00574213
AT5G27720.1	AT5G27720.1	27.1	RNA.processing	Symbols: emb1644 Small nuclear ribonucleoprotein family protein chr5:9815904-9817304 FORWARD LENGTH=129	nucleus				1.02824	1.02357	1			0.803358		1.01727	0.803358		0.234987					0.340587
AT4G34110.1	AT4G34110.1	27.1	RNA.processing	Symbols: PAB2, PABP2, ATPAB2 poly(A) binding protein 2 chr4:16336732-16339892 FORWARD LENGTH=629	nucleus	1.02263	0.987628	0.952507	1.02173	1.01507	1.13707	0.972231	1.01423	0.938654	0.987588	1.05796	0.975037	0.01279	0.0815742	-0.0688021	0.695213	0.14072	0.188768	0.117752	0.851643	0.0184523	0.157882
AT5G54900.1	AT5G54900.1	27.1	RNA.processing	Symbols: ATRBP45A, RBP45A RNA-binding protein 45A chr5:22295412-22298126 FORWARD LENGTH=387	nucleus	0.977652	0.985788	1.01421	0.947118	0.960852	0.891465	1.11876	1.09462	0.928307	0.992551	0.933145	1.04723	-0.0536121	-0.115215	0.0616982	0.419925	0.146892	0.0680602	-0.166404	0.833002	-0.0773644	0.376828
AT1G43190.1,AT1G43190.2,AT1G43190.3	AT1G43190.1	27.1	RNA.processing	Symbols: PTB3 polypyrimidine tract-binding protein 3 chr1:16275432-16278185 REVERSE LENGTH=432	nucleus	1.04967	0.929827	0.742071		0.976858		1.08181	1.08539	1.12551	0.907188	0.976858	1.09757	-0.18993	-0.116382	-0.0739568	0.103506			-0.168094		-0.274839	0.985036
AT1G03330.1	AT1G03330.1	27.1	RNA.processing	Symbols: Small nuclear ribonucleoprotein family protein chr1:818161-819297 REVERSE LENGTH=93	nucleus		0.928579				0.643754		0.924051	1.12847	0.928579	0.643754	1.02626	-0.0999402	-0.458089	0.362296				-0.672818		-0.144303
AT1G09760.1	AT1G09760.1	27.1	RNA.processing	Symbols: U2A' U2 small nuclear ribonucleoprotein A chr1:3159476-3161603 REVERSE LENGTH=249	nucleus	1.00289	0.968408		0.901221	0.912423	0.899128	6.31573	1.22634	8.22411	0.985647	0.904257	5.25539	-1.36828	-1.41279	0.086131		0.105618		-2.53899	0.976261	-2.41466
AT3G04610.1	AT3G04610.1	27.4	RNA.RNA binding	Symbols: FLK RNA-binding KH domain-containing protein chr3:1250762-1254272 REVERSE LENGTH=577	nucleus		0.895443					1.08289		0.994759	0.895443		1.03882	-0.148252								-0.214276
AT1G32790.1,AT1G32790.2,AT3G49390.1,AT3G49390.2,AT4G10610.1,AT4G10610.2	AT1G32790.1	27.4	RNA.RNA binding	Symbols: CID11 CTC-interacting domain 11 chr1:11875174-11877188 REVERSE LENGTH=358	nucleus						1.29133			1.17307		1.29133	1.17307		0.0959757					0.13857
AT5G47210.1	AT5G47210.1	27.4	RNA.RNA binding	Symbols: Hyaluronan / mRNA binding family chr5:19169222-19171012 REVERSE LENGTH=357	nucleus	1.58826	0.914088	0.920741		1.00542	0.814817	1.00394	1.20552	0.753994	1.14103	0.910119	0.987817	0.14394	-0.0818767	0.225154	0.58591			-0.118189		0.208022	0.232169
AT2G33410.1	AT2G33410.1	27.4	RNA.RNA binding	Symbols: RNA-binding (RRM/RBD/RNP motifs) family protein chr2:14156085-14157435 FORWARD LENGTH=404	nucleus	0.889212	0.931867	1.07983	0.766178	0.867941	0.93153	1.1035	1.04924	1.0639	0.966969	0.855216	1.07221	-0.103222	-0.225167	0.122658	0.154217	0.0129414	0.211446	-0.326231	1.88802	-0.14905	0.811867
AT2G21660.1	AT2G21660.1	27.4	RNA.RNA binding	Symbols: ATGRP7, CCR2, GR-RBP7, GRP7 cold, circadian rhythm, and rna binding 2 chr2:9265477-9266316 REVERSE LENGTH=176	nucleus			1.01458	0.783468	0.805006	0.92538	1.24587	1.25281	0.945995	1.01458	0.837951	1.14822	-0.123587	-0.312433	0.190687		0.0482366		-0.454467	1.31662	-0.178525
AT3G26420.1	AT3G26420.1	27.4	RNA.RNA binding	Symbols: ATRZ-1A RNA-binding (RRM/RBD/RNP motifs) family protein with retrovirus zinc finger-like domain chr3:9671953-9673055 FORWARD LENGTH=245	nucleus	1.27526	0.756122		1	0.825636		1.56638		1.09173	1.01569	0.912818	1.32905	-0.26729	-0.371328	0.106684				-0.541998		-0.387939
AT2G25970.1	AT2G25970.1	27.4	RNA.RNA binding	Symbols: KH domain-containing protein chr2:11071844-11075604 REVERSE LENGTH=632	nucleus	1.03308	1.10626	0.819049	0.996794	0.873713	0.804113	1.5485	1.20148	1.30228	0.986129	0.89154	1.35075	-0.312062	-0.409593	0.100751	0.0533068	0.0173984	0.410193	-0.599394	1.75949	-0.453918	1.27322
AT2G14285.1,AT4G30220.1,AT4G30220.2	AT2G14285.1	27.4	RNA.RNA binding	Symbols: Small nuclear ribonucleoprotein family protein chr2:6052612-6053500 REVERSE LENGTH=61	nucleus		0.939771		0.711767				1.14088		0.939771	0.711767	1.14088	-0.193315	-0.463246	0.276112				-0.680674		-0.279769
AT4G17520.1	AT4G17520.1	27.4	RNA.RNA binding	Symbols: Hyaluronan / mRNA binding family chr4:9771496-9773313 FORWARD LENGTH=360	nucleus	1.04941	0.993281	0.955205	0.99612	0.969287	1.06774	0.859493	1.04486	4.11871	0.999297	1.01105	2.00769	-0.670699	-0.660302	-0.0116908	0.394191	0.399234	0.784316	-0.989683	0.398773	-1.00655	0.404294
AT4G14300.1	AT4G14300.1	27.4	RNA.RNA binding	Symbols: RNA-binding (RRM/RBD/RNP motifs) family protein chr4:8231179-8232785 FORWARD LENGTH=411	nucleus		1.82335	1.26282	1.64162		0.947436		0.926144	5.01239	1.54308	1.29453	2.96927	-0.632125	-0.785563	0.175186				-1.19768		-0.944292
AT5G56950.1	AT5G56950.1	28.1	DNA.synthesis/chromatin structure	Symbols: NFA03, NFA3, NAP1;3 nucleosome assembly protein 1;3 chr5:23032618-23035299 FORWARD LENGTH=374	nucleus	1.0036	1.03665	1.13408	0.989513	1.0426	0.93371	0.777213		0.831723	1.05811	0.988606	0.804468	0.272356	0.205388	0.0679182			0.23857	0.29736		0.395383
AT5G67630.1	AT5G67630.1	28.1	DNA.synthesis/chromatin structure	Symbols: P-loop containing nucleoside triphosphate hydrolases superfamily protein chr5:26967535-26969306 REVERSE LENGTH=469	nucleus	0.749743	0.71898				1.0096			1	0.734361	1.0096	1	-0.306325	0.00955066	-0.315645				0.0137788		-0.445438
AT2G19480.1,AT2G19480.2,AT2G19480.3	AT2G19480.1	28.1	DNA.synthesis/chromatin structure	Symbols: NFA02, NFA2, NAP1;2 nucleosome assembly protein 1;2 chr2:8438601-8441040 FORWARD LENGTH=379	nucleus	1.01246	0.914006	0.938784	1.06576	0.978494	0.963481	0.960425	1.05898	1	0.955083	1.00258	1.00647	-0.0523917	-0.00387061	-0.0485236	0.279946	0.932074	0.336105	-0.00558411	0.0305497	-0.0756026	0.552925
AT4G26110.1,AT4G26110.2	AT4G26110.1	28.1	DNA.synthesis/chromatin structure	Symbols: NAP1;1, ATNAP1;1 nucleosome assembly protein1;1 chr4:13232712-13235502 FORWARD LENGTH=372	nucleus		0.853431	0.976001		0.765268	0.737101	0.746073	0.952393		0.914716	0.751184	0.849233	0.0742464	-0.122529	0.196329				-0.176993		0.107164
AT1G20960.1,AT1G20960.2	AT1G20960.1	28.1	DNA.synthesis/chromatin structure	Symbols: emb1507 U5 small nuclear ribonucleoprotein helicase, putative chr1:7302591-7309914 REVERSE LENGTH=2171	nucleus				1.19201	0.504736			1.04816	1		0.848372	1.02408		-0.187676					-0.271558
AT3G42170.1	AT3G42170.1	28.99	DNA.unspecified	Symbols: BED zinc finger ;hAT family dimerisation domain chr3:14321838-14323928 FORWARD LENGTH=696	nucleus	0.910557	0.97298		0.904745	1.07221	0.806285	1.08697	0.874072	1.06314	0.941768	0.927745	1.00806	-0.0679993	-0.0829801	0.015002		0.478148		-0.119784	0.320438	-0.09814
AT1G51690.1,AT1G51690.2,AT1G51690.3	AT1G51690.1	29.4	protein.postranslational modification	Symbols: ATB ALPHA, B ALPHA protein phosphatase 2A 55 kDa regulatory subunit B alpha isoform chr1:19166218-19169974 FORWARD LENGTH=513	nucleus		1.09187					0.977949		1.20908	1.09187		1.09351	-0.00150712								-0.00217431
AT5G07460.1	AT5G07460.1	29.4	protein.postranslational modification	Symbols: PMSR2, ATMSRA2 peptidemethionine sulfoxide reductase 2 chr5:2360844-2361885 REVERSE LENGTH=218	nucleus		1.16603	1.19937	0.883865			0.96326	0.79463		1.1827	0.883865	0.878945	0.294673	0.00558146	0.28921				0.00805237		0.42824
AT3G51800.1,AT3G51800.2,AT3G51800.3	AT3G51800.1	29.5	protein.degradation	Symbols: ATG2, EBP1, ATEBP1 metallopeptidase M24 family protein chr3:19211261-19213568 REVERSE LENGTH=392	nucleus	1.04572	0.804697	1.05527	1.2737	1.27187	1.09756	0.849296	0.85016	0.907458	0.968561	1.21437	0.868972	0.108395	0.331585	-0.225213	0.302434	0.00493952	0.071052	0.482832	2.30632	0.156534	0.51937
AT2G07340.1	AT2G07340.1	29.6	protein.folding	Symbols: PFD1 PREFOLDIN 1 chr2:3045644-3046606 FORWARD LENGTH=128	nucleus		0.998211	1		0.902172	0.88102	1.07041			0.999105	0.891596	1.07041	-0.0689129	-0.18228	0.113724				-0.263706		-0.0994597
AT4G29830.1	AT4G29830.1	30.5	signalling.G-proteins	Symbols: VIP3 Transducin/WD40 repeat-like superfamily protein chr4:14597728-14599157 FORWARD LENGTH=321	nucleus	0.952253		0.906713					1.04775	1.05319	0.929483		1.05047	-0.122209								-0.17653
AT2G30060.1	AT2G30060.1	30.5	signalling.G-proteins	Symbols: Pleckstrin homology (PH) domain superfamily protein chr2:12827035-12828551 FORWARD LENGTH=217	nucleus	0.903467	1.05692	0.943144	0.886155	1.221	0.905905	0.84307	0.90848	0.910423	0.967843	1.00435	0.887324	0.0868042	0.123731	-0.037026	0.189774	0.350084	0.772116	0.178734	0.455827	0.125311	0.721762
AT1G18450.1	AT1G18450.1	31.1	cell.organisation	Symbols: ATARP4, ARP4 actin-related protein 4 chr1:6348199-6351766 FORWARD LENGTH=441	nucleus		0.655584						0.990713		0.655584		0.990713	-0.40713								-0.595686
AT1G21380.1	AT1G21380.1	31.4	cell.vesicle transport	Symbols: Target of Myb protein 1 chr1:7485806-7488032 REVERSE LENGTH=506	nucleus	0.921468		0.916646			0.992191	0.882071			0.919057	0.992191	0.882071	0.0410697	0.117507	-0.0765298				0.169722		0.0592594
AT2G03440.1	AT2G03440.1	33.99	development.unspecified	Symbols: NRP1, ATNRP1 nodulin-related protein 1 chr2:1039409-1039972 REVERSE LENGTH=187	nucleus	0.863437	0.816154		3.21855	0.89138	0.847787		0.790325	0.922323	0.839796	1.65257	0.856324	-0.0194897	0.63474	-0.652213				0.948485		-0.0281186
AT1G48410.1,AT1G48410.2,AT1G48410.3	AT1G48410.1	33.99	development.unspecified	Symbols: AGO1 Stabilizer of iron transporter SufD / Polynucleotidyl transferase chr1:17886285-17891892 REVERSE LENGTH=1048	nucleus	1.01859			0.735542	1.05456			0.81433	0.886505	1.01859	0.895051	0.850418	0.179962	0.0511415	0.129117				0.0737977		0.260334
AT5G22330.1	AT5G22330.1	33.99	development.unspecified	Symbols: ATTIP49A, RIN1 P-loop containing nucleoside triphosphate hydrolases superfamily protein chr5:7391026-7394071 REVERSE LENGTH=458	nucleus					0.944729				1.02984		0.944729	1.02984		-0.0862075					-0.124448
AT1G08780.1	AT1G08780.1	33.99	development.unspecified	Symbols: AIP3, PFD4 ABI3-interacting protein 3 chr1:2809925-2811126 REVERSE LENGTH=129	nucleus	1.15572	1.07218		0.803187	0.875406	0.810882			1.01129	1.11395	0.829825	1.01129	0.096604	-0.197129	0.292342				-0.285324		0.139479
AT2G19520.1	AT2G19520.1	33.99	development.unspecified	Symbols: FVE, ACG1, MSI4, NFC4, NFC04, ATMSI4 Transducin family protein / WD-40 repeat family protein chr2:8456006-8459235 FORWARD LENGTH=507	nucleus	0.739156	1.82	0.831304	0.689027	0.988619		1.10635	1.15921	1.13515	1.13015	0.838823	1.13357	-0.00302057	-0.298875	0.295921	0.992595			-0.434438		-0.00435776	0.00322773
AT3G54540.1	AT3G54540.1	34.16	transport.ABC transporters and multidrug resistance systems	Symbols: ATGCN4, GCN4 general control non-repressible 4 chr3:20190393-20192564 FORWARD LENGTH=723	nucleus				1.07776	1.09623	1.0324		0.799741	0.835619		1.0688	0.81768		0.26623					0.386382
AT2G01190.1	AT2G01190.1	35.1	not assigned.no ontology	Symbols: Octicosapeptide/Phox/Bem1p family protein chr2:115023-117296 FORWARD LENGTH=720	nucleus	0.997345	1.09832		0.969026	1.01086	0.890333	0.936648		0.818968	1.04783	0.956738	0.877808	0.176591	0.0860486	0.0908875				0.124219		0.255432
AT1G29850.1,AT1G29850.2,AT1G29850.3	AT1G29850.1	35.1	not assigned.no ontology	Symbols: double-stranded DNA-binding family protein chr1:10447866-10449630 FORWARD LENGTH=129	nucleus	0.831275	1.0738	1.01355	0.756998	0.786392	0.809183	0.908912	0.622744	0.877049	0.972876	0.784191	0.802902	0.191436	-0.0235789	0.214772	0.217519	0.848439	0.0643739	-0.0340187	0.0713793	0.277032	0.662503
AT3G05900.1	AT3G05900.1	35.1	not assigned.no ontology	Symbols: neurofilament protein-related chr3:1761408-1763854 REVERSE LENGTH=673	nucleus	0.966526	1.13192	0.976684	0.804446	0.889757	0.728858	1.26655	1.04303	0.944782	1.02504	0.807687	1.08479	-0.0566354	-0.292845	0.237193	0.613438	0.0590741	0.0374218	-0.425544	1.2286	-0.0817295	0.212229
AT4G39860.1,AT4G39860.2	AT4G39860.1	35.2	not assigned.unknown	Symbols: unknown protein; BEST Arabidopsis thaliana protein match is: unknown protein (TAIR:AT2G22270.1); Has 152 Blast hits to 146 proteins in 19 species: Archae - 0; Bacteria - 0; Metazoa - 0; Fungi - 2; Plants - 146; Viruses - 0; Other Eukaryotes - 4 (source: NCBI BLink). chr4:18499909-18501472 FORWARD LENGTH=299	nucleus	0.885792	1.25061	0.826511				1.08149		0.991895	0.987639		1.03669	-0.0484649								-0.0699338
AT3G46220.1,AT3G46220.2,AT3G46220.3	AT3G46220.1	35.2	not assigned.unknown	Symbols: unknown protein; CONTAINS InterPro DOMAIN/s: Protein of unknown function DUF2042 (InterPro:IPR018611); Has 559 Blast hits to 533 proteins in 154 species: Archae - 3; Bacteria - 32; Metazoa - 305; Fungi - 42; Plants - 50; Viruses - 3; Other Eukaryotes - 124 (source: NCBI BLink). chr3:16979174-16983970 FORWARD LENGTH=804	nucleus				1.55691	1.28618		0.665892	1	0.894605		1.42154	0.853499		0.49937					0.735996
AT5G39570.1	AT5G39570.1	35.2	not assigned.unknown	Symbols: FUNCTIONS IN: molecular_function unknown; INVOLVED IN: biological_process unknown; LOCATED IN: cytosol, nucleus; EXPRESSED IN: 25 plant structures; EXPRESSED DURING: 14 growth stages; BEST Arabidopsis thaliana protein match is: glycine-rich protein (TAIR:AT3G29075.1); Has 30201 Blast hits to 17322 proteins in 780 species: Archae - 12; Bacteria - 1396; Metazoa - 17338; Fungi - 3422; Plant…	nucleus	0.978637	0.884118	0.883058	1.10273	1.0086	1.04662	0.85107	0.842251	0.853423	0.915271	1.05265	0.848915	0.0752258	0.214278	-0.139615	0.105744	0.00178343	0.0304258	0.310329	2.74875	0.108579	0.975746
AT1G29350.1,AT1G29370.1	AT1G29350.1	35.2	not assigned.unknown	Symbols: Kinase-related protein of unknown function (DUF1296) chr1:10268761-10273613 REVERSE LENGTH=831	nucleus	0.965818	0.93923	1	1.07438	1.08891	1.14839	0.872224	1.1273	1.10984	0.968349	1.10389	1.03645	-0.0679407	0.0630185	-0.130819	0.463619	0.473526	0.00911649	0.0909465	0.324656	-0.0980555	0.333839
AT4G17870.1	AT4G17870.1	35.2	not assigned.unknown	Symbols: PYR1, RCAR11 Polyketide cyclase/dehydrase and lipid transport superfamily protein chr4:9928792-9929367 FORWARD LENGTH=191	nucleus	0.790062	1.02482	0.943991	0.932919			1.07352		1.03177	0.919626	0.932919	1.05265	-0.134891	-0.120598	-0.0143518				-0.174197		-0.194903
AT2G23120.1	AT2G23120.1	35.2	not assigned.unknown	Symbols: Late embryogenesis abundant protein, group 6 chr2:9842102-9842353 FORWARD LENGTH=83	nucleus	0.88787	0.991266	0.848347	0.74643	0.822427	0.819788	1.01556		0.824454	0.909161	0.796215	0.920007	-0.0118591	-0.144261	0.132459			0.0839908	-0.208487		-0.0171093
AT4G15802.1	AT4G15802.1	35.2	not assigned.unknown	Symbols: HSBP, AtHSBP heat shock factor binding protein chr4:8986864-8988339 REVERSE LENGTH=86	nucleus	0.902035	1.10156	1.09806	0.864726	0.795233	0.761413	1.01989	0.963481	0.865444	1.03389	0.807124	0.949605	0.0849823	-0.162212	0.246345	0.350972	0.0588901	0.0354214	-0.234538	1.22996	0.122677	0.454727
AT1G26110.1,AT1G26110.2	AT1G26110.1	35.2	not assigned.unknown	Symbols: DCP5 decapping 5 chr1:9024616-9027556 REVERSE LENGTH=611	nucleus			0.877585	0.914608	0.839906	0.862778	1.07638	1.00851	1.01163	0.877585	0.872431	1.03217	-0.161892	-0.167743	0.00589084		0.00693901		-0.242572	2.1587	-0.234073
AT1G19130.1	AT1G19130.1	35.2	not assigned.unknown	Symbols: CONTAINS InterPro DOMAIN/s: Protein of unknown function DUF985 (InterPro:IPR009327), RmlC-like jelly roll fold (InterPro:IPR014710); Has 1465 Blast hits to 1465 proteins in 584 species: Archae - 10; Bacteria - 1038; Metazoa - 19; Fungi - 43; Plants - 51; Viruses - 0; Other Eukaryotes - 304 (source: NCBI BLink). chr1:6609545-6610555 REVERSE LENGTH=192	nucleus		0.730965	1.0365	0.994655	0.452392		0.954445			0.88373	0.723524	0.954445	-0.0769404	-0.275239	0.199354				-0.399622		-0.111056
AT4G37300.1	AT4G37300.1	35.2	not assigned.unknown	Symbols: MEE59 maternal effect embryo arrest 59 chr4:17554805-17555498 FORWARD LENGTH=173	nucleus	0.874824	0.343638		1.12518	0.282019	0.300533			1.48731	0.609231	0.569243	1.48731	-0.837645	-0.892821	0.0678642				-1.38559		-1.28764
AT3G44110.1,AT3G44110.2	AT3G44110.1	20.2.1	stress.abiotic.heat	Symbols: ATJ3, ATJ DNAJ homologue 3 chr3:15869115-15871059 REVERSE LENGTH=420	nucleus	1.17434	0.932796	1.00732		0.865008	0.927681	0.897824		0.871489	1.03815	0.896344	0.884656	0.159657	0.0131253	0.146609				0.0189361		0.230828
AT4G38680.1	AT4G38680.1	20.2.2	stress.abiotic.cold	Symbols: GRP2, CSDP2, CSP2, ATCSP2 glycine rich protein 2 chr4:18072240-18072851 REVERSE LENGTH=203	nucleus	0.929793	1.17619	1	0.927911	1.03342		1.16595	1.0318	0.925229	1.03533	0.980666	1.04099	-0.00545936	-0.0596818	0.0542269	0.957982			-0.0861282		-0.00787621	0.0186424
AT4G27320.1	AT4G27320.1	20.2.99	stress.abiotic.unspecified	Symbols: ATPHOS34, PHOS34 Adenine nucleotide alpha hydrolases-like superfamily protein chr4:13678860-13680717 REVERSE LENGTH=260	nucleus			1.16643	1.11051	1.16694	1.08086	0.946978	0.84473	1.00389	1.16643	1.11944	0.931866	0.22358	0.18288	0.0411203		0.0239845		0.264579	1.62007	0.323911
AT1G20440.1	AT1G20440.1	20.2.99	stress.abiotic.unspecified	Symbols: COR47, RD17, AtCOR47 cold-regulated 47 chr1:7084722-7085664 REVERSE LENGTH=265	nucleus	1.05612	1	0.946305	0.926968	0.9755	0.924769	0.993903	0.764354	0.972417	1.00081	0.942412	0.910225	0.0947988	0.0347478	0.0601005	0.319568	0.690089	0.177865	0.0501355	0.161095	0.136868	0.495437
AT1G11360.1,AT1G11360.2,AT1G11360.3,AT1G11360.4	AT1G11360.1	20.2.99	stress.abiotic.unspecified	Symbols: Adenine nucleotide alpha hydrolases-like superfamily protein chr1:3822171-3822899 REVERSE LENGTH=242	nucleus			1.03364	0.650806		0.684839	0.927497			1.03364	0.667823	0.927497	0.108244	-0.325545	0.430001				-0.473878		0.156315
AT2G33340.1,AT2G33340.2,AT2G33340.3	AT2G33340.1	27.1.1	RNA.processing.splicing	Symbols: MAC3B MOS4-associated complex 3B chr2:14126584-14131000 REVERSE LENGTH=525	nucleus	0.204173			0.281084			1		0.38645	0.204173	0.281084	0.693225	-1.08993	-0.846016	-0.316991				-1.30232		-1.76353
AT3G58510.1,AT3G58510.2,AT3G58510.3	AT3G58510.1	27.1.2	RNA.processing.RNA helicase	Symbols: DEA(D/H)-box RNA helicase family protein chr3:21640608-21643464 FORWARD LENGTH=612	nucleus	1.04458	0.985351	0.983186	1.15892	1.0819	0.953231	1.24791	0.950038	1.02359	1.00437	1.06468	1.07384	-0.066857	-0.00856909	-0.0582962	0.491377	0.93636	0.394524	-0.0123627	0.0285574	-0.0964902	0.308585
AT5G26210.1	AT5G26210.1	27.3.2	RNA.regulation of transcription.Alfin-like	Symbols: AL4 alfin-like 4 chr5:9158566-9160221 REVERSE LENGTH=255	nucleus	0.985223	0.887951	1.06632	0.765769				0.828274	0.947354	0.979832	0.765769	0.887814	0.0985394	-0.147613	0.24526				-0.213348		0.142277
AT5G14540.1	AT5G14540.1	27.3.30	RNA.regulation of transcription.Trihelix, Triple-Helix transcription factor family	Symbols: Protein of unknown function (DUF1421) chr5:4687333-4689624 REVERSE LENGTH=547	nucleus		0.930462	0.987041		1				0.796835	0.958751	1	0.796835	0.184459	0.226137	-0.0421175				0.327648		0.266876
AT2G17390.1	AT2G17390.1	27.3.39	RNA.regulation of transcription.AtSR Transcription Factor family	Symbols: AKR2B ankyrin repeat-containing 2B chr2:7555870-7557743 FORWARD LENGTH=344	nucleus	0.857711	0.977828		0.752955	0.900231	0.829105	1.40783	1.17284	0.838393	0.91777	0.82743	1.13969	-0.21572	-0.317477	0.103529		0.14117		-0.461929	0.850257	-0.312434
AT1G17880.1	AT1G17880.1	27.3.50	RNA.regulation of transcription.General Transcription	Symbols: BTF3, ATBTF3 basic transcription factor 3 chr1:6152572-6153425 REVERSE LENGTH=165	nucleus				1.25096	1.18211		0.992042	0.946942	1.00796		1.21653	0.982314		0.213037					0.308517
AT3G44750.1,AT3G44750.2	AT3G44750.1	27.3.55	RNA.regulation of transcription.HDA	Symbols: HD2A, ATHD2A, HDA3, HDT1 histone deacetylase 3 chr3:16298045-16299585 FORWARD LENGTH=245	nucleus	1	0.906344						1.46486	1.59021	0.953172		1.52753	-0.463064								-0.680396
AT5G03740.1	AT5G03740.1	27.3.55	RNA.regulation of transcription.HDA	Symbols: HD2C, HDT3 histone deacetylase 2C chr5:981994-983961 FORWARD LENGTH=294	nucleus	0.923149			1.32565					1.5289	0.923149	1.32565	1.5289	-0.494079	-0.142404	-0.357971				-0.205794		-0.727861
AT1G20220.1	AT1G20220.1	27.3.67	RNA.regulation of transcription.putative transcription regulator	Symbols: Alba DNA/RNA-binding protein chr1:7005090-7007285 REVERSE LENGTH=315	nucleus	0.852577	0.51713		1.4924	1.23417	1.23977		0.77636	1	0.684854	1.32211	0.88818	-0.258515	0.392649	-0.635048				0.573923		-0.375056
AT1G73230.1	AT1G73230.1	27.3.67	RNA.regulation of transcription.putative transcription regulator	Symbols: Nascent polypeptide-associated complex NAC chr1:27540506-27541364 REVERSE LENGTH=165	nucleus	1.00275	0.829419		1.08799	1.07397		1.03008	1.04989	0.935272	0.916084	1.08098	1.00508	-0.092649	0.0727683	-0.165139				0.105029		-0.13376
AT1G56110.1	AT1G56110.1	27.3.67	RNA.regulation of transcription.putative transcription regulator	Symbols: NOP56 homolog of nucleolar protein NOP56 chr1:20984544-20986893 REVERSE LENGTH=522	nucleus				0.970643		0.971005			1.029		0.970824	1.029		-0.0581768					-0.0839551
AT4G39680.1,AT4G39680.2	AT4G39680.1	27.3.67	RNA.regulation of transcription.putative transcription regulator	Symbols: SAP domain-containing protein chr4:18414604-18416938 REVERSE LENGTH=633	nucleus					0.796307		0.964398	1.44669			0.796307	1.20554		-0.408857					-0.598286
AT5G07350.1,AT5G07350.2	AT5G07350.1	27.3.73	RNA.regulation of transcription.Zn-finger(CCHC)	Symbols: Tudor1, AtTudor1, TSN1 TUDOR-SN protein 1 chr5:2320344-2324892 REVERSE LENGTH=991	nucleus	1.09546	0.908589	0.991518	1.20944	1.23516	1.18366	1.04114	1.17509	1.07288	0.998523	1.20942	1.09637	-0.0934124	0.0980589	-0.191034	0.220752	0.0584655	0.0197493	0.141583	1.2331	-0.134864	0.656096
AT5G61780.1	AT5G61780.1	27.3.73	RNA.regulation of transcription.Zn-finger(CCHC)	Symbols: Tudor2, AtTudor2, TSN2 TUDOR-SN protein 2 chr5:24822012-24826641 FORWARD LENGTH=985	nucleus	1.05263	0.925182	0.988211	1.1378	1.06787	1.07034	1.01213	1.10948	0.87222	0.988673	1.092	0.99794	-0.00932927	0.0900156	-0.099324	0.911235	0.264621	0.0756409	0.129953	0.577376	-0.0134594	0.0403697
AT2G21060.1	AT2G21060.1	27.3.75	RNA.regulation of transcription.GRP	Symbols: ATGRP2B, ATCSP4, GRP2B glycine-rich protein 2B chr2:9036983-9037588 REVERSE LENGTH=201	nucleus	0.94268	1.03178	0.945781	0.846562	0.856995	0.805942	1.08601	0.857994	1.04415	0.973412	0.8365	0.99605	-0.0229887	-0.17413	0.151292	0.780403	0.0903551	0.0144035	-0.251854	1.04405	-0.0331672	0.107681
AT4G39260.1	AT4G39260.1	27.3.75	RNA.regulation of transcription.GRP	Symbols: CCR1, ATGRP8, GR-RBP8, GRP8 cold, circadian rhythm, and RNA binding 1 chr4:18274166-18274958 REVERSE LENGTH=169	nucleus		1.09633	0.758187		0.656636	0.706819	0.908441		0.718652	0.92726	0.681728	0.813547	0.130644	-0.176314	0.305201				-0.255029		0.188748
AT1G20110.1	AT1G20110.1	27.3.99	RNA.regulation of transcription.unclassified	Symbols: RING/FYVE/PHD zinc finger superfamily protein chr1:6971554-6974578 FORWARD LENGTH=601	nucleus	0.968468							1.00435		0.968468		1.00435	-0.0363773								-0.0524871
AT4G32720.1,AT4G32720.2	AT4G32720.1	27.3.99	RNA.regulation of transcription.unclassified	Symbols: AtLa1, La1 La protein 1 chr4:15787313-15789683 FORWARD LENGTH=433	nucleus	0.844807	0.860087	0.91581	1.14376	1	1.31893	1.0498	1.2314	1.16233	0.873568	1.15423	1.14784	-0.27137	0.00555022	-0.276816	0.00865281	0.954969	0.0414107	0.00800729	0.0200107	-0.393933	2.06284
AT2G33845.1	AT2G33845.1	27.3.99	RNA.regulation of transcription.unclassified	Symbols: Nucleic acid-binding, OB-fold-like protein chr2:14317781-14318712 FORWARD LENGTH=182	nucleus	0.768553	0.719888	0.940706	0.572709	1.4157	1.02463			1	0.809716	1.00435	1	-0.210292	0.00433784	-0.214581			0.48399	0.00625818		-0.304513
AT4G27000.1	AT4G27000.1	27.3.99	RNA.regulation of transcription.unclassified	Symbols: ATRBP45C RNA-binding (RRM/RBD/RNP motifs) family protein chr4:13554983-13557763 REVERSE LENGTH=415	nucleus	0.897277	1	0.858147	0.955075	0.952199	1.03542	0.988288	0.992343	1.0025	0.918475	0.980898	0.994376	-0.0793592	-0.0136465	-0.0657305	0.148726	0.650874	0.28265	-0.019688	0.186503	-0.114551	0.827614
AT1G49600.1	AT1G49600.1	27.3.99	RNA.regulation of transcription.unclassified	Symbols: ATRBP47A, RBP47A RNA-binding protein 47A chr1:18357236-18360150 REVERSE LENGTH=445	nucleus		1.37269	1.05695	0.898445	0.932593	0.870959	1.21508	1.62863	0.892673	1.21482	0.900666	1.24546	-0.02491	-0.321318	0.297003		0.182009		-0.467616	0.739908	-0.0359394
AT1G48920.1	AT1G48920.1	29.2.2.3.1	protein.synthesis.ribosome biogenesis.Pre-rRNA processing and modifications.snoRNPs	Symbols: ATNUC-L1, PARL1, NUC-L1 nucleolin like 1 chr1:18098186-18101422 FORWARD LENGTH=557	nucleus	0.973987		1.16806	1.84151	1.50033	1.52755	1.35034	1.05028	1.51508	1.07102	1.62313	1.30523	-0.197125	0.217117	-0.409857		0.142808		0.314473	0.845247	-0.285318
AT3G05060.1	AT3G05060.1	29.2.2.3.1	protein.synthesis.ribosome biogenesis.Pre-rRNA processing and modifications.snoRNPs	Symbols: NOP56-like pre RNA processing ribonucleoprotein chr3:1413174-1415564 REVERSE LENGTH=533	nucleus				1.2713		0.880024	1.05641	1.38613	0.952281		1.07566	1.13161		-0.0506933					-0.0731507
AT2G20490.1,AT2G20490.2	AT2G20490.1	29.2.2.3.1	protein.synthesis.ribosome biogenesis.Pre-rRNA processing and modifications.snoRNPs	Symbols: NOP10, EDA27 nucleolar RNA-binding Nop10p family protein chr2:8831897-8832723 FORWARD LENGTH=64	nucleus	1	0.877761			0.948546		1.07713	1.01353		0.938881	0.948546	1.04533	-0.107296	-0.0970816	-0.0102413				-0.140169		-0.154945
AT3G19760.1	AT3G19760.1	29.2.2.3.5	protein.synthesis.ribosome biogenesis.Pre-rRNA processing and modifications.DExD-box helicases	Symbols: EIF4A-III eukaryotic initiation factor 4A-III chr3:6863790-6866242 FORWARD LENGTH=408	nucleus	1.00361	0.734474	0.840702	1.13013	1.05651	1	1.06151	1.1819	1.21013	0.859596	1.06221	1.15118	-0.290021	-0.080389	-0.210861	0.032293	0.20685	0.0800194	-0.116039	0.684345	-0.421382	1.49089
AT3G49470.1	AT3G49470.1	29.2.4	protein.synthesis.elongation	Symbols: NACA2 nascent polypeptide-associated complex subunit alpha-like protein 2 chr3:18341072-18342273 FORWARD LENGTH=217	nucleus	0.885308							0.856048	1.23347	0.885308		1.04476	-0.165226								-0.238916
AT3G12390.1	AT3G12390.1	29.2.4	protein.synthesis.elongation	Symbols: Nascent polypeptide-associated complex (NAC), alpha subunit family protein chr3:3942344-3943595 FORWARD LENGTH=203	nucleus	0.869818	0.757181	1.00796	1.14898	1.04403	0.987574	0.996476	1.01487	1.08452	0.878319	1.0602	1.03196	-0.160852	0.0269961	-0.187645	0.117838	0.630849	0.10356	0.0389495	0.200075	-0.232563	0.928713
AT5G17020.1,AT5G17020.2	AT5G17020.1	29.3.1	protein.targeting.nucleus	Symbols: XPO1A, ATCRM1, ATXPO1, XPO1, HIT2 exportin 1A chr5:5594904-5602467 FORWARD LENGTH=1075	nucleus					1.32092			1.01687			1.32092	1.01687		0.260116					0.377406
AT1G02690.1,AT1G02690.2	AT1G02690.1	29.3.1	protein.targeting.nucleus	Symbols: IMPA-6 importin alpha isoform 6 chr1:584397-587036 FORWARD LENGTH=538	nucleus	0.968423	0.899956		1.12262				1.01111	1	0.934189	1.12262	1.00556	-0.0735838	0.110016	-0.183229				0.158879		-0.106207
AT1G09270.1,AT1G09270.2,AT1G09270.3	AT1G09270.1	29.3.1	protein.targeting.nucleus	Symbols: IMPA-4 importin alpha isoform 4 chr1:2994506-2997833 FORWARD LENGTH=538	nucleus		0.993896			0.977195	1.0531	0.914197			0.993896	1.01515	0.914197	0.0835377	0.104649	-0.0211572				0.151114		0.12059
AT2G16950.1,AT2G16950.2	AT2G16950.1	29.3.1	protein.targeting.nucleus	Symbols: TRN1, ATTRN1 transportin 1 chr2:7353939-7360637 FORWARD LENGTH=895	nucleus	1.0688	1.01123			1.04213		1.10637		0.896158	1.04002	1.04213	1.00126	0.0379691	0.0399992	-0.00203092				0.0577144		0.0547844
AT3G06720.1,AT3G06720.2	AT3G06720.1	29.3.1	protein.targeting.nucleus	Symbols: AT-IMP, ATKAP ALPHA, AIMP ALPHA, IMPA-1, IMPA1 importin alpha isoform 1 chr3:2120559-2123555 FORWARD LENGTH=532	nucleus	1.02532	1.05361		1.05317	1.00554	0.936469	1.11982	0.983485	0.916402	1.03947	0.998393	1.00657	0.0321591	-0.00815498	0.0403114		0.911102		-0.0117652	0.040433	0.0463997
AT4G16143.1,AT4G16143.2	AT4G16143.1	29.3.1	protein.targeting.nucleus	Symbols: IMPA-2 importin alpha isoform 2 chr4:9134450-9137134 REVERSE LENGTH=535	nucleus	1.09624	0.989612	1.18316	0.9489	1.05936	1.12454	1.15936	1	0.999411	1.08967	1.04427	1.05292	0.0342995	-0.00825513	0.0425517	0.65905	0.91239	0.581928	-0.0119097	0.0398197	0.0494886	0.181082
AT5G60980.1,AT5G60980.2	AT5G60980.1	29.3.1	protein.targeting.nucleus	Symbols: Nuclear transport factor 2 (NTF2) family protein with RNA binding (RRM-RBD-RNP motifs) domain chr5:24543988-24546027 FORWARD LENGTH=459	nucleus	0.874976	1.11182	1	0.973264	1.08683	0.899305	1.1797	1.09146	1.02471	0.995598	0.986468	1.09862	-0.0983892	-0.107578	0.00921308	0.276433	0.187513	0.921902	-0.155352	0.726968	-0.14206	0.55841
AT1G27970.1,AT1G27970.2	AT1G27970.1	29.3.1	protein.targeting.nucleus	Symbols: NTF2B nuclear transport factor 2B chr1:9746921-9747787 FORWARD LENGTH=126	nucleus			1.70858	0.784446			1.01623		0.764954	1.70858	0.784446	0.890591	0.629426	-0.126737	0.741378				-0.183088		0.939967
AT5G61970.1	AT5G61970.1	29.3.4.99	protein.targeting.secretory pathway.unspecified	Symbols: signal recognition particle-related / SRP-related chr5:24888920-24893079 FORWARD LENGTH=605	nucleus	1.22281				1.39495	1.19874	0.90257			1.22281	1.29685	0.90257	0.301347	0.358528	-0.0587689				0.522897		0.438087
AT1G04850.1	AT1G04850.1	29.5.11	protein.degradation.ubiquitin	Symbols: ubiquitin-associated (UBA)/TS-N domain-containing protein chr1:1365311-1368706 REVERSE LENGTH=413	nucleus	1.28324		1.31507	1.32463			0.981507	0.975556		1.29915	1.32463	0.978532	0.281531	0.300538	-0.0194175				0.436894		0.408879
AT1G31340.1,AT2G35635.1	AT1G31340.1	29.5.11	protein.degradation.ubiquitin	Symbols: RUB1, NEDD8, ATRUB1 related to ubiquitin 1 chr1:11218076-11219417 REVERSE LENGTH=156	nucleus				1.38818		1.08721	0.730942		1.21236		1.23769	0.971649		0.240836					0.349147
AT4G26840.1	AT4G26840.1	29.5.11.1	protein.degradation.ubiquitin.ubiquitin	Symbols: SUM1, SUMO 1, SUMO1, ATSUMO1 small ubiquitin-like modifier 1 chr4:13497466-13498458 FORWARD LENGTH=100	nucleus	0.796685	0.830187	0.203443	1.04461	0.48854	0.958485	0.8774	1.18328	1.17537	0.610105	0.830547	1.07868	-0.554927	-0.259932	-0.30603	0.108038	0.282492	0.455438	-0.377136	0.548993	-0.822139	0.966423
AT5G42970.1	AT5G42970.1	30.11.1	signalling.light.COP9 signalosome	Symbols: COP8, FUS4, EMB134, COP14, CSN4, FUS8, ATS4 Proteasome component (PCI) domain protein chr5:17237470-17240649 REVERSE LENGTH=397	nucleus					1.37791	1.17985	0.911182	0.932214			1.27888	0.921698		0.324626					0.472515
AT1G27090.1	AT1G27090.1	35.1.40	not assigned.no ontology.glycine rich proteins	Symbols: glycine-rich protein chr1:9404041-9406098 REVERSE LENGTH=420	nucleus	1.11997		0.915248		1.16488			1.17933	1.05788	1.01761	1.16488	1.11861	-0.0945564	0.0405271	-0.134954				0.0584763		-0.136518
AT3G14010.1,AT3G14010.2,AT3G14010.3,AT3G14010.4	AT3G14010.1	35.1.41	not assigned.no ontology.hydroxyproline rich proteins	Symbols: CID4 CTC-interacting domain 4 chr3:4637164-4640691 FORWARD LENGTH=595	nucleus	1.11263						0.893965			1.11263		0.893965	0.21795								0.315689
AT1G15130.1	AT1G15130.1	35.1.41	not assigned.no ontology.hydroxyproline rich proteins	Symbols: Endosomal targeting BRO1-like domain-containing protein chr1:5206217-5209848 REVERSE LENGTH=846	nucleus	1.08608	0.957745		1.44444	1.24934	0.953524		0.836771	1.02385	1.02191	1.21577	0.930313	0.093842	0.266026	-0.173265				0.386082		0.135485
AT4G26750.1	AT4G26750.1	35.1.41	not assigned.no ontology.hydroxyproline rich proteins	Symbols: hydroxyproline-rich glycoprotein family protein chr4:13475848-13478382 REVERSE LENGTH=421	nucleus				1.07629	1.12056		0.923713		0.879581		1.09842	0.901647		0.196768					0.284798
AT1G03350.1	AT1G03350.1	35.1.8	not assigned.no ontology.BSD domain-containing protein	Symbols: BSD domain-containing protein chr1:822834-824246 REVERSE LENGTH=470	nucleus					1	0.938586	0.577131				0.969293	0.577131		0.507186					0.748035
AT3G17390.1	AT3G17390.1	15.2	metal handling.binding, chelation and storage	Symbols: MTO3, SAMS3, MAT4 S-adenosylmethionine synthetase family protein chr3:5952484-5953665 REVERSE LENGTH=393	nucleus,plasma membrane	0.966482	1.11486	0.933026	0.92125	0.9014	0.935041	1.10969	1.05736	0.932499	1.00479	0.919231	1.03318	-0.0278622	-0.116729	0.0889389	0.73007	0.100027	0.205957	-0.168596	0.999884	-0.0401993	0.136636
AT5G17380.1	AT5G17380.1	5.2	fermentation.PDC	Symbols: Thiamine pyrophosphate dependent pyruvate decarboxylase family protein chr5:5724920-5726720 REVERSE LENGTH=572	peroxisome	1.1559	1.53897	1.05915	0.8348	0.973897	1.21847	0.971876	1	1.10617	1.25134	1.00906	1.02601	0.197885	-0.0166662	0.214375	0.212612	0.893891	0.259368	-0.0240449	0.0487156	0.286425	0.672412
AT2G42790.1	AT2G42790.1	6.1	gluconeogenesis / glyoxylate cycle.citrate synthase	Symbols: CSY3 citrate synthase 3 chr2:17803132-17805991 REVERSE LENGTH=509	peroxisome				1.66247	1.54093	1.52648			0.958824		1.57663	0.958824		0.487332					0.717504
AT2G22780.1	AT2G22780.1	6.3	gluconeogenesis / glyoxylate cycle.Malate DH	Symbols: PMDH1 peroxisomal NAD-malate dehydrogenase 1 chr2:9689995-9691923 REVERSE LENGTH=354	peroxisome	0.917073	0.974747	1.12296	1.3033	1.07353	1.15199	0.923136	0.610607	1.12617	1.00493	1.17627	0.886639	0.125068	0.280802	-0.157113	0.50575	0.152922	0.133287	0.407805	0.815531	0.180671	0.296064
AT5G42890.1	AT5G42890.1	11.8	lipid metabolism.'exotics'(steroids, squalene etc)	Symbols: ATSCP2, SCP2 sterol carrier protein 2 chr5:17194458-17195910 REVERSE LENGTH=123	peroxisome	0.994523	1.24885	1.13699	0.786967	0.992339	0.8955	0.695212	0.712854	0.774899	1.12679	0.891602	0.727655	0.43046	0.202496	0.233043	0.00673168	0.062663	0.0676212	0.293144	1.20299	0.630888	2.17188
AT3G56240.1	AT3G56240.1	15.2	metal handling.binding, chelation and storage	Symbols: CCH copper chaperone chr3:20863460-20864402 REVERSE LENGTH=121	peroxisome	0.898011	0.944277	0.978514	0.779012	0.876423	0.837375	0.812587	0.715221	0.621747	0.940267	0.830937	0.716518	0.2701	0.14788	0.123453	0.0201241	0.138428	0.0407015	0.213735	0.858777	0.392067	1.69628
AT2G17420.1	AT2G17420.1	21.1	redox.thioredoxin	Symbols: NTRA, ATNTRA, NTR2 NADPH-dependent thioredoxin reductase A chr2:7564357-7566219 FORWARD LENGTH=378	peroxisome	0.947677	1.03607	1.01898	0.976184	0.926995	1.00528	0.938512	1	0.907054	1.00091	0.969485	0.948522	0.0537464	0.0218588	0.031897	0.244628	0.587543	0.425108	0.0315368	0.23096	0.0775584	0.611494
AT3G52880.1,AT3G52880.2	AT3G52880.1	21.2	redox.ascorbate and glutathione	Symbols: ATMDAR1, MDAR1 monodehydroascorbate reductase 1 chr3:19601477-19604366 REVERSE LENGTH=434	peroxisome	1.03715	0.861484	0.976912	1.03183	0.944044	1.11499	0.885674	1	1.0685	0.958514	1.03029	0.984723	-0.0269749	0.0452276	-0.0721805	0.741617	0.564594	0.371389	0.0652608	0.248264	-0.0389189	0.12982
AT5G43940.1	AT5G43940.1	26.11	misc.alcohol dehydrogenases	Symbols: HOT5, ADH2, GSNOR, ATGSNOR1, PAR2 GroES-like zinc-binding dehydrogenase family protein chr5:17684265-17686379 FORWARD LENGTH=379	peroxisome		0.926075	0.99923	0.91787	0.997035	1.06722	1.00077	0.941108	0.911564	0.962653	0.99404	0.951147	0.0120234	0.0441018	-0.0320826		0.443444		0.0636357	0.353161	0.0173463
AT4G05530.1	AT4G05530.1	26.22	misc.short chain dehydrogenase/reductase (SDR)	Symbols: IBR1, SDRA indole-3-butyric acid response 1 chr4:2816462-2818074 FORWARD LENGTH=254	peroxisome	1.30387	0.957254	1.16232	1.21533	1.22426	1.02473			0.963024	1.14115	1.15478	0.963024	0.169303	0.181085	-0.0118727			0.914922	0.261968		0.244839
AT1G78370.1	AT1G78370.1	26.9	misc.glutathione S transferases	Symbols: ATGSTU20, GSTU20 glutathione S-transferase TAU 20 chr1:29484428-29485204 REVERSE LENGTH=217	peroxisome	0.757647	0.700853	0.819127				1.07735		1.91972	0.759209		1.49853	-0.654923								-0.980982
AT3G56490.1	AT3G56490.1	29.4	protein.postranslational modification	Symbols: HIT3, HINT1 HIS triad family protein 3 chr3:20941532-20943129 FORWARD LENGTH=147	peroxisome	0.920026	1.07056	1.1138	0.824914	0.948342	0.78283	0.953239	0.723003	0.808648	1.0348	0.852028	0.828297	0.221674	0.0282466	0.193731	0.0816621	0.790474	0.0762955	0.040754	0.102112	0.321128	1.08798
AT1G35720.1	AT1G35720.1	31.1	cell.organisation	Symbols: ANNAT1, OXY5, ATOXY5 annexin 1 chr1:13225304-13226939 FORWARD LENGTH=317	peroxisome	1	0.901673	1.01054	0.976438	0.995211	1.06239	0.886819	0.841884	0.8728	0.970739	1.01135	0.867168	0.112705	0.153504	-0.0409761	0.0493081	0.00790039	0.402293	0.221896	2.10235	0.162772	1.30708
AT3G48140.1	AT3G48140.1	33.99	development.unspecified	Symbols: B12D protein chr3:17778471-17779299 FORWARD LENGTH=88	peroxisome	1.26973	1.13566	1.05633		1.00286	1	1.14353	0.737092		1.15391	1.00143	0.940312	0.203987	0.0629508	0.14149				0.0908488		0.295318
AT2G31670.1	AT2G31670.1	35.1	not assigned.no ontology	Symbols: Stress responsive alpha-beta barrel domain protein chr2:13472699-13473490 REVERSE LENGTH=263	peroxisome	1.07801	1.03072	0.815006	0.911444	0.717863	0.832227	1.00472	0.729069	0.975955	0.97458	0.820511	0.903248	0.0759727	-0.0959964	0.171656	0.58176	0.470731	0.192958	-0.1386	0.327227	0.109658	0.235256
AT4G18360.1,AT4G18360.2	AT4G18360.1	1.2.2	PS.photorespiration.glycolate oxydase	Symbols: Aldolase-type TIM barrel family protein chr4:10146141-10148386 REVERSE LENGTH=368	peroxisome				1	1.03514	1.00308	0.757237	0.8628			1.01274	0.810018		0.222435					0.322239
AT3G48990.1	AT3G48990.1	11.1.8	lipid metabolism.FA synthesis and FA elongation.acyl coa ligase	Symbols: AMP-dependent synthetase and ligase family protein chr3:18159031-18161294 REVERSE LENGTH=514	peroxisome	1.01333	1.0307	1.00639	1.03945	1	0.985297	1.06194	0.966071	1.14692	1.01681	1.00825	1.05831	-0.040002	-0.0484494	0.00845149	0.475288	0.411736	0.654218	-0.0699113	0.385381	-0.0577183	0.323044
AT3G05970.1	AT3G05970.1	11.1.9	lipid metabolism.FA synthesis and FA elongation.long chain fatty acid CoA ligase	Symbols: LACS6, ATLACS6 long-chain acyl-CoA synthetase 6 chr3:1786510-1791746 REVERSE LENGTH=701	peroxisome				1.43695		1.22475	0.688888	0.809627	0.502012		1.33085	0.666843		0.664775					0.99693
AT3G51840.1	AT3G51840.1	11.9.4.2	lipid metabolism.lipid degradation.beta-oxidation.acyl CoA DH	Symbols: ACX4, ATSCX, ATG6 acyl-CoA oxidase 4 chr3:19225653-19229008 REVERSE LENGTH=436	peroxisome	1.04996	0.858473	1	1.74886	1.89316	1.6624	0.588589	0.806779	0.918407	0.969477	1.76814	0.771258	0.227741	0.785132	-0.583474	0.153027	0.00107351	0.000832348	1.19695	2.96919	0.329992	0.815232
AT1G06290.1	AT1G06290.1	11.9.4.2	lipid metabolism.lipid degradation.beta-oxidation.acyl CoA DH	Symbols: ACX3, ATACX3 acyl-CoA oxidase 3 chr1:1922423-1926002 FORWARD LENGTH=675	peroxisome	0.88239	0.43646		1.47798	1.42772	1.27907	0.603789	0.73844	0.808167	0.659425	1.39492	0.716799	-0.0833791	0.642247	-0.71604		0.00131644		0.960545	2.8806	-0.12036
AT1G62800.1,AT1G62800.2	AT1G62800.1	13.1.1.2.1	amino acid metabolism.synthesis.central amino acid metabolism.aspartate.aspartate aminotransferase	Symbols: ASP4 aspartate aminotransferase 4 chr1:23253934-23257416 REVERSE LENGTH=403	peroxisome	1.05203	1.24337	1.80743	0.948031					1.21404	1.36761	0.948031	1.21404	0.118972	-0.246068	0.362388				-0.356808		0.171844
AT2G43940.1	AT2G43940.1	13.1.3.4.13	amino acid metabolism.synthesis.aspartate family.methionine.methionine S-methyltransferase	Symbols: ATHOL3, HOL3 S-adenosyl-L-methionine-dependent methyltransferases superfamily protein chr2:18196091-18197664 REVERSE LENGTH=226	peroxisome	1.04408		0.828276	0.891664		0.798604	0.852368			0.93618	0.845134	0.852368	0.093721	-0.00852299	0.102224				-0.0122962		0.13531
AT1G08110.1,AT1G08110.2,AT1G08110.3,AT1G08110.4	AT1G08110.1	13.2.3.2	amino acid metabolism.degradation.aspartate family.threonine	Symbols: lactoylglutathione lyase family protein / glyoxalase I family protein chr1:2535702-2537630 FORWARD LENGTH=185	peroxisome			1.00071			0.952485	0.999286			1.00071	0.952485	0.999286	0.00142874	-0.0479574	0.0493853				-0.0692011		0.00206124
AT2G33150.1	AT2G33150.1	13.2.4.1	amino acid metabolism.degradation.branched chain group.shared	Symbols: PKT3, PED1, KAT2 peroxisomal 3-ketoacyl-CoA thiolase 3 chr2:14047814-14050983 REVERSE LENGTH=462	peroxisome	1.10403	0.964226	1	1.32761	1.37104	1.48297	0.889554	0.93549	0.780463	1.02275	1.39387	0.868502	0.163118	0.464441	-0.30714	0.0682862	0.00129051	0.00402093	0.682497	2.88924	0.235853	1.16567
AT4G05160.1	AT4G05160.1	16.2.1.3	secondary metabolism.phenylpropanoids.lignin biosynthesis.4CL	Symbols: AMP-dependent synthetase and ligase family protein chr4:2664451-2666547 FORWARD LENGTH=544	peroxisome	0.733468	0.462164		1.02527	0.899915				0.6412	0.597816	0.962592	0.6412	-0.0700301	0.40079	-0.467539				0.586149		-0.101073
AT3G48170.1	AT3G48170.1	16.4.2.1	secondary metabolism.N misc.betaine.betaine-aldehyde dehydrogenase	Symbols: ALDH10A9 aldehyde dehydrogenase 10A9 chr3:17786290-17789918 REVERSE LENGTH=503	peroxisome	1.147	0.803072	0.914736	1	1.03955	1.031	0.670498	0.931721	0.933548	0.954936	1.02352	0.845256	0.121853	0.19078	-0.0693291	0.458335	0.113362	0.538216	0.276076	0.945532	0.176015	0.338817
AT2G33830.1,AT2G33830.2	AT2G33830.1	17.2.3	hormone metabolism.auxin.induced-regulated-responsive-activated	Symbols: Dormancy/auxin associated family protein chr2:14309768-14310286 REVERSE LENGTH=106	peroxisome		0.593023							0.475634	0.593023		0.475634	0.219694								0.318236
AT1G77330.1	AT1G77330.1	17.5.1.2	hormone metabolism.ethylene.synthesis-degradation.1-aminocyclopropane-1-carboxylate oxidase	Symbols: 2-oxoglutarate (2OG) and Fe(II)-dependent oxygenase superfamily protein chr1:29063215-29064447 REVERSE LENGTH=307	peroxisome	0.910751	1.26692	0.895951			0.922124	1.22411	1.32972	0.850125	1.02454	0.922124	1.13465	-0.101992	-0.206662	0.105224	0.592188			-0.299218		-0.147271	0.22754
AT1G76180.1,AT1G76180.2	AT1G76180.1	20.2.99	stress.abiotic.unspecified	Symbols: ERD14 Dehydrin family protein chr1:28587013-28587657 REVERSE LENGTH=185	peroxisome	0.981894	0.850519	0.949716	1.09091	1	1.02133	0.811379	0.785624	0.975609	0.927377	1.03741	0.857538	0.0782545	0.189847	-0.112008	0.383626	0.0516391	0.0842051	0.274718	1.28702	0.112955	0.416092
AT4G35000.1	AT4G35000.1	21.2.1	redox.ascorbate and glutathione.ascorbate	Symbols: APX3 ascorbate peroxidase 3 chr4:16665007-16667541 REVERSE LENGTH=287	peroxisome	1.38612	1			0.877418	0.944419	1.03935	0.835196	1.07336	1.19306	0.910918	0.982634	0.193434	-0.0757472	0.268198				-0.109332		0.279941
AT1G19570.1,AT1G19570.2	AT1G19570.1	21.2.1	redox.ascorbate and glutathione.ascorbate	Symbols: DHAR1, ATDHAR1, DHAR5 dehydroascorbate reductase chr1:6773462-6774413 REVERSE LENGTH=213	peroxisome	0.984801	0.895081	0.850646	0.686735	0.646612	0.833476	0.985469	1.00061	1.11254	0.910176	0.722274	1.03287	-0.126292	-0.353927	0.230208	0.0945577	0.0110875	0.0531445	-0.516042	1.95517	-0.182443	1.0243
AT3G24170.1,AT3G24170.2,AT3G24170.3	AT3G24170.1	21.2.2	redox.ascorbate and glutathione.glutathione	Symbols: ATGR1, GR1 glutathione-disulfide reductase chr3:8729762-8734115 REVERSE LENGTH=499	peroxisome	1.12224	0.914418	0.89847	1.03871	1.05059	1.0959	0.884764	1.10625	1.04269	0.978375	1.06173	1.01124	-0.0330335	0.0487177	-0.0817183	0.753329	0.49964	0.323868	0.0702986	0.301343	-0.0476616	0.123015
AT1G16350.1	AT1G16350.1	23.1.2.30	nucleotide metabolism.synthesis.purine.IMP dehydrogenase	Symbols: Aldolase-type TIM barrel family protein chr1:5590951-5592872 FORWARD LENGTH=502	peroxisome	0.956954	1.06821	0.811031				0.951013	0.728708		0.9454		0.83986	0.118235								0.170776
AT2G41790.1	AT2G41790.1	29.5.7	protein.degradation.metalloprotease	Symbols: Insulinase (Peptidase family M16) family protein chr2:17429453-17436110 REVERSE LENGTH=970	peroxisome		0.78036	1.12636	0.993549	1.03949		0.71262		1.25608	0.95336	1.01652	0.984348	-0.0319841	0.0321581	-0.0641257				0.0463983		-0.0461472
AT4G36750.1	AT4G36750.1	11.8	lipid metabolism.'exotics'(steroids, squalene etc)	Symbols: Quinone reductase family protein chr4:17324642-17326215 FORWARD LENGTH=273	plasma membrane			0.879923				0.879036	0.964773	1.97522	0.879923		1.27301	-0.365165								-0.532796
AT5G54500.1	AT5G54500.1	11.8	lipid metabolism.'exotics'(steroids, squalene etc)	Symbols: FQR1 flavodoxin-like quinone reductase 1 chr5:22124674-22126256 FORWARD LENGTH=204	plasma membrane	1.02039	1.03935	0.717579	0.91059		0.741961		0.957215	0.790629	0.925771	0.826276	0.873922	0.0576202	-0.0560479	0.113576				-0.0808812		0.0831514
AT4G27270.1	AT4G27270.1	11.8	lipid metabolism.'exotics'(steroids, squalene etc)	Symbols: Quinone reductase family protein chr4:13661458-13663243 REVERSE LENGTH=205	plasma membrane			1.04082	0.815252				0.933056	0.915477	1.04082	0.815252	0.924266	0.118627	-0.125339	0.243062				-0.181063		0.171343
AT4G23630.1	AT4G23630.1	20.1	stress.biotic	Symbols: BTI1, RTNLB1 VIRB2-interacting protein 1 chr4:12318070-12319574 FORWARD LENGTH=275	plasma membrane	1.15936		0.821532	1.4059	1.19318	1.09289			1	0.990448	1.23066	1	-0.0095978	0.206807	-0.216297				0.29943		-0.0138468
AT2G46650.1	AT2G46650.1	21.2	redox.ascorbate and glutathione	Symbols: B5 #1, ATCB5-C, CB5-C cytochrome B5 isoform C chr2:19151807-19152394 FORWARD LENGTH=132	plasma membrane			0.851826		0.906063		1.15215		1	0.851826	0.906063	1.07608	-0.232636	-0.171544	-0.0617073				-0.248096		-0.337149
AT1G13110.1	AT1G13110.1	26.10	misc.cytochrome P450	Symbols: CYP71B7 cytochrome P450, family 71 subfamily B, polypeptide 7 chr1:4467272-4468857 FORWARD LENGTH=504	plasma membrane				1.17819	1	0.997621			0.417618		1.0586	0.417618		0.868414					1.34191
AT1G59610.1	AT1G59610.1	26.17	misc.dynamin	Symbols: ADL3, CF1, DRP2B, DL3 dynamin-like 3 chr1:21893413-21900780 FORWARD LENGTH=920	plasma membrane		0.713338		1.23154	1.02835	1.23788			0.923613	0.713338	1.16592	0.923613	-0.256911	0.231927	-0.481663				0.336112		-0.372703
AT2G44790.1	AT2G44790.1	26.19	misc.plastocyanin-like	Symbols: UCC2 uclacyanin 2 chr2:18462182-18463232 REVERSE LENGTH=202	plasma membrane	0.83442	1	0.925118	0.83753	0.81009	0.823676	1.01826	0.970796	0.993697	0.919846	0.823765	0.994252	-0.0777446	-0.187552	0.110209	0.209419	0.000421421	0.118782	-0.271378	3.37528	-0.112218	0.678985
AT3G11340.1	AT3G11340.1	26.2	misc.UDP glucosyl and glucoronyl transferases	Symbols: UDP-Glycosyltransferase superfamily protein chr3:3556728-3558149 FORWARD LENGTH=447	plasma membrane	0.961178			1.2822	1.0925	1.20394	0.940293	0.68208		0.961178	1.19288	0.811186	0.169256	0.380919	-0.215131				0.556344		0.244771
AT1G22360.1,AT1G22360.2	AT1G22360.1	26.2	misc.UDP glucosyl and glucoronyl transferases	Symbols: AtUGT85A2, UGT85A2 UDP-glucosyl transferase 85A2 chr1:7895068-7897527 REVERSE LENGTH=481	plasma membrane	0.959684	1.14167	1.09915	1.05874	1.01598	1.20946		1.10272	0.913262	1.06684	1.09472	1.00799	0.0567234	0.0824959	-0.0258027			0.746186	0.119084		0.0818566
AT2G13820.1,AT2G13820.2	AT2G13820.1	26.21	misc.protease inhibitor/seed storage/lipid transfer protein (LTP) family protein	Symbols: Bifunctional inhibitor/lipid-transfer protein/seed storage 2S albumin superfamily protein chr2:5774295-5776279 REVERSE LENGTH=169	plasma membrane			0.791846	0.754545	0.721628	0.83558	1.11415		1.12892	0.791846	0.770584	1.12154	-0.344617	-0.370963	0.0272161				-0.541454		-0.502187
AT1G27130.1	AT1G27130.1	26.9	misc.glutathione S transferases	Symbols: ATGSTU13, GST12, GSTU13 glutathione S-transferase tau 13 chr1:9425582-9426597 FORWARD LENGTH=227	plasma membrane	1	1.00431	3.11082	0.627301	2.30066	0.768942	0.905774	2.43521	3.02784	1.70504	1.2323	2.12294	-0.218339	-0.530895	0.321884	0.681298	0.342972	0.621066	-0.78471	0.464741	-0.316257	0.166663
AT1G25490.1	AT1G25490.1	29.4	protein.postranslational modification	Symbols: RCN1, REGA, ATB BETA BETA, EER1 ARM repeat superfamily protein chr1:8951700-8954899 FORWARD LENGTH=588	plasma membrane	0.996215	1.00025	1.03886	1.07079	1.10506	1.04457	0.927499	1.67704	0.95705	1.01177	1.07347	1.1872	-0.159548	-0.10061	-0.0591755	0.514288	0.667523	0.049666	-0.145272	0.175534	-0.23067	0.288794
AT5G55850.1,AT5G55850.2,AT5G55850.3	AT5G55850.1	30.1	signalling.in sugar and nutrient physiology	Symbols: NOI RPM1-interacting protein 4 (RIN4) family protein chr5:22603617-22604951 FORWARD LENGTH=114	plasma membrane	0.753555	0.863311			0.55701		1.32885	1.35576	1.02911	0.808433	0.55701	1.23791	-0.41975	-0.758697	0.368266				-1.15213		-0.614706
AT3G61050.1,AT3G61050.2	AT3G61050.1	30.3	signalling.calcium	Symbols: NTMC2TYPE4, NTMC2T4 Calcium-dependent lipid-binding (CaLB domain) family protein chr3:22597485-22600932 FORWARD LENGTH=510	plasma membrane	0.706815	0.624737		1.12529					0.686536	0.665776	1.12529	0.686536	-0.0307031	0.484324	-0.513119				0.712892		-0.0442986
AT1G18210.1,AT1G18210.2	AT1G18210.1	30.3	signalling.calcium	Symbols: Calcium-binding EF-hand family protein chr1:6268273-6268785 REVERSE LENGTH=170	plasma membrane	0.902675	0.977178	1.0057	0.850302	0.96849	1.02267	1.13016	0.966745	0.939562	0.961851	0.947155	1.01216	-0.0509686	-0.066352	0.0153964	0.494382	0.453183	0.816892	-0.0957609	0.343727	-0.0735481	0.305937
AT3G20410.1	AT3G20410.1	30.3	signalling.calcium	Symbols: CPK9 calmodulin-domain protein kinase 9 chr3:7116388-7118824 FORWARD LENGTH=541	plasma membrane	1.07249	0.89456			0.791871	0.718679		0.885244		0.983526	0.755275	0.885244	0.105183	-0.158449	0.262539				-0.229074		0.151888
AT4G02080.1	AT4G02080.1	30.5	signalling.G-proteins	Symbols: ASAR1, ATSARA1C, ATSAR2, SAR2 secretion-associated RAS super family 2 chr4:921554-922547 FORWARD LENGTH=193	plasma membrane					1.42366			0.831697	0.845186		1.42366	0.838441		0.517413					0.763826
AT3G11130.1	AT3G11130.1	31.4	cell.vesicle transport	Symbols: Clathrin, heavy chain chr3:3482575-3491667 REVERSE LENGTH=1705	plasma membrane	1	0.786169	1.10307	1.20907	1.17903	1.26784	0.773267	1.05014	1.04271	0.96308	1.21864	0.955373	0.00803476	0.242199	-0.234278	0.955705	0.0498735	0.0577393	0.351142	1.30213	0.0115918	0.019676
AT3G08530.1	AT3G08530.1	31.4	cell.vesicle transport	Symbols: Clathrin, heavy chain chr3:2587171-2595411 REVERSE LENGTH=1703	plasma membrane	1.14028	0.78359	1.11136	1.39435	1.39431	1.20464	0.734669	1.135	1.80523	1.01174	1.3311	1.22497	-0.190658	0.0830451	-0.272624	0.556344	0.755796	0.0709368	0.119878	0.121596	-0.2759	0.254657
AT3G10380.1	AT3G10380.1	31.4	cell.vesicle transport	Symbols: SEC8, ATSEC8 subunit of exocyst complex 8 chr3:3219922-3228356 REVERSE LENGTH=1053	plasma membrane				0.94349	1			1.21193	0.974771		0.971745	1.09335		-0.117774					-0.170109
AT1G04750.1,AT1G04750.2,AT2G33120.1,AT2G33120.2	AT1G04750.1	31.4	cell.vesicle transport	Symbols: VAMP7B, VAMP721, ATVAMP721, AT VAMP7B vesicle-associated membrane protein 721 chr1:1331857-1333426 REVERSE LENGTH=219	plasma membrane				0.86092			0.98189	1.20933	0.981409		0.86092	1.05754		-0.20498					-0.296766
AT3G52400.1	AT3G52400.1	31.4	cell.vesicle transport	Symbols: SYP122, ATSYP122 syntaxin of plants 122 chr3:19425835-19427032 REVERSE LENGTH=341	plasma membrane	0.764765		1.00331	0.934483					1.24811	0.884037	0.934483	1.24811	-0.341511	-0.287392	-0.055481				-0.417508		-0.497571
AT5G08080.1,AT5G08080.3	AT5G08080.1	31.4	cell.vesicle transport	Symbols: SYP132, ATSYP132 syntaxin of plants 132 chr5:2588532-2591106 FORWARD LENGTH=304	plasma membrane	1.12765	1.15434	1.01952	0.727489			1.2058	0.930095	1.15607	1.1005	0.727489	1.09732	0.00289392	-0.405338	0.408113	0.974719			-0.59299		0.00417505	0.0111208
AT3G09740.1	AT3G09740.1	31.4	cell.vesicle transport	Symbols: SYP71, ATSYP71 syntaxin of plants 71 chr3:2989615-2991354 FORWARD LENGTH=266	plasma membrane		0.685193		0.684128	0.663219		1.2213	0.938504	1.19548	0.685193	0.673673	1.11843	-0.480403	-0.496348	0.0169553				-0.731348		-0.706886
AT5G44610.1	AT5G44610.1	31.99	cell.unspecified	Symbols: MAP18, PCAP2 microtubule-associated protein 18 chr5:17993718-17994224 REVERSE LENGTH=168	plasma membrane			0.940328				1.0017			0.940328		1.0017	-0.0632087								-0.0912213
AT4G12420.1,AT4G12420.2	AT4G12420.1	33.99	development.unspecified	Symbols: SKU5 Cupredoxin superfamily protein chr4:7349941-7352868 REVERSE LENGTH=587	plasma membrane	1.03224	0.905311	0.828013	0.872507	0.867458	0.919357	1.14664	1.1594	1.30304	0.921856	0.886441	1.20303	-0.264645	-0.303029	0.0391692	0.022511	0.00389107	0.597191	-0.440571	2.40993	-0.384054	1.64761
AT1G04690.1	AT1G04690.1	34.15	transport.potassium	Symbols: KAB1, KV-BETA1 potassium channel beta subunit 1 chr1:1313662-1315420 FORWARD LENGTH=328	plasma membrane	0.988037	1.02394	1.15291	1.03537	1	0.95285	1.1538	1.0041	1.10069	1.05496	0.996074	1.0862	-0.0291772	-0.0865615	0.0574206	0.663139	0.145297	0.348282	-0.12496	0.837743	-0.0420968	0.178395
AT1G59870.1	AT1G59870.1	34.16	transport.ABC transporters and multidrug resistance systems	Symbols: PEN3, PDR8, ATPDR8, ABCG36, ATABCG36 ABC-2 and Plant PDR ABC-type transporter family protein chr1:22034661-22039844 FORWARD LENGTH=1469	plasma membrane	1.01452	0.689864	1.09302	1.73998	0.994122	1.3054	0.787301	1.01962	1.21539	0.932468	1.3465	1.00744	-0.0772912	0.288082	-0.36335	0.690009	0.245222	0.17171	0.418524	0.610441	-0.111563	0.161145
AT1G11260.1	AT1G11260.1	34.2	transport.sugars	Symbols: STP1, ATSTP1 sugar transporter 1 chr1:3777460-3780133 FORWARD LENGTH=522	plasma membrane	1.05059	0.721638	0.911055	0.959732	0.802866	0.87964	0.820871	0.830862	1.05173	0.894428	0.880746	0.901154	-0.00749227	-0.0229063	0.0154147	0.958506	0.827807	0.903106	-0.0330482	0.082071	-0.0108091	0.0184051
AT5G57110.1,AT5G57110.2	AT5G57110.1	34.21	transport.calcium	Symbols: ACA8, AT-ACA8 autoinhibited Ca2+ -ATPase, isoform 8 chr5:23109729-23116857 REVERSE LENGTH=1074	plasma membrane	1.05443	0.652234	1.07806	0.909486	0.773102	0.745736	0.920637	1	1.18621	0.928239	0.809442	1.03562	-0.109353	-0.245168	0.136731	0.536534	0.0730287	0.464776	-0.35549	1.13651	-0.15792	0.270402
AT5G43350.1,AT5G43370.1,AT5G43370.2	AT5G43350.1	34.7	transport.phosphate	Symbols: ATPT1, PHT1;1 phosphate transporter 1;1 chr5:17399918-17401643 REVERSE LENGTH=524	plasma membrane	1	0.626926	0.858122	0.89071	0.754703	1.00612	0.542944			0.828349	0.883845	0.542944	0.416256	0.477857	-0.0648244			0.693111	0.702989		0.609435
AT1G72150.1	AT1G72150.1	34.99	transport.misc	Symbols: PATL1 PATELLIN 1 chr1:27148558-27150652 FORWARD LENGTH=573	plasma membrane	0.981948	1.17393	1.10861	0.671262	0.662675	0.668336	1.27983	1.03647	1.01559	1.08816	0.667424	1.11063	-0.0204366	-0.498529	0.479314	0.836174	0.00641265	0.00172673	-0.734703	2.19296	-0.0294849	0.0777034
AT3G01290.1	AT3G01290.1	35.1	not assigned.no ontology	Symbols: SPFH/Band 7/PHB domain-containing membrane-associated protein family chr3:88252-89356 REVERSE LENGTH=285	plasma membrane	0.48501	0.644242	0.729585	0.981722	1.0121	0.758276	0.548424		0.687318	0.619613	0.917366	0.617871	0.00281444	0.390161	-0.387453			0.0502456	0.570192		0.00406039
AT3G10260.1,AT3G10260.2	AT3G10260.1	35.1	not assigned.no ontology	Symbols: Reticulon family protein chr3:3171413-3172508 REVERSE LENGTH=247	plasma membrane	1.11016	0.83974	1	1.14026		1.16432		1.00678		0.9833	1.15229	1.00678	-0.0236012	0.134782	-0.158258				0.194745		-0.0340508
AT3G54600.1	AT3G54600.1	35.1	not assigned.no ontology	Symbols: Class I glutamine amidotransferase-like superfamily protein chr3:20211048-20212876 FORWARD LENGTH=399	plasma membrane		1.77941			1		0.984492			1.77941	1	0.984492	0.575215	0.0156293	0.560846				0.0225488		0.853948
AT2G37970.1	AT2G37970.1	35.1	not assigned.no ontology	Symbols: SOUL-1 SOUL heme-binding family protein chr2:15891027-15891704 FORWARD LENGTH=225	plasma membrane		0.976011		0.964813	1.07794			1.25759	0.965658	0.976011	1.02138	1.11162	-0.129919	-0.0846177	-0.0454265				-0.122151		-0.187698
AT2G36100.1	AT2G36100.1	35.1	not assigned.no ontology	Symbols: Uncharacterised protein family (UPF0497) chr2:15159744-15160669 REVERSE LENGTH=206	plasma membrane			1.87381	1	0.932057		0.878133		1.34661	1.87381	0.966028	1.11237	0.509979	-0.14082	0.639321				-0.203498		0.752342
AT2G20760.1	AT2G20760.1	35.2	not assigned.unknown	Symbols: Clathrin light chain protein chr2:8943279-8945108 REVERSE LENGTH=338	plasma membrane	1.16107	1.066	0.931396				1.25243	1.19204	0.897054	1.05282		1.11384	-0.0563267			0.659462					-0.0812837	0.180811
AT2G26570.1	AT2G26570.1	35.2	not assigned.unknown	Symbols: WEB1 Plant protein of unknown function (DUF827) chr2:11299565-11302076 FORWARD LENGTH=807	plasma membrane		1.08479	0.997218					1.00431	1.00415	1.041		1.00423	0.0359599								0.0518848
AT1G12080.2	AT1G12080.2	35.2	not assigned.unknown	Symbols: Vacuolar calcium-binding protein-related chr1:4084289-4084888 FORWARD LENGTH=138	plasma membrane	0.922142	1.13929	1.08755	0.918034	0.944418	0.822634	0.81056	1.19954	0.95463	1.04966	0.895029	0.988244	0.0602729	-0.0989931	0.159029	0.663776	0.478646	0.108946	-0.142934	0.319986	0.0869818	0.177978
AT2G40060.1	AT2G40060.1	35.2	not assigned.unknown	Symbols: Clathrin light chain protein chr2:16726564-16728001 FORWARD LENGTH=258	plasma membrane	1.05897	1.26358	1.16083	0.867283	0.950681	0.94821	0.963795	1.01806	1.18018	1.16113	0.922058	1.05401	0.0967144	-0.13355	0.229524	0.289597	0.134724	0.0213585	-0.19296	0.870554	0.139638	0.538206
AT5G40450.1	AT5G40450.1	35.2	not assigned.unknown	Symbols: unknown protein; FUNCTIONS IN: molecular_function unknown; INVOLVED IN: biological_process unknown; LOCATED IN: chloroplast, plasma membrane; EXPRESSED IN: 24 plant structures; EXPRESSED DURING: 13 growth stages; Has 30201 Blast hits to 17322 proteins in 780 species: Archae - 12; Bacteria - 1396; Metazoa - 17338; Fungi - 3422; Plants - 5037; Viruses - 0; Other Eukaryotes - 2996 (source: …	plasma membrane	1.04894	1.06938	1.09731	0.984561	0.916046	0.858695	1.21215	1.10172	1.19674	1.07188	0.919768	1.1702	-0.0877084	-0.239653	0.152748	0.0576802	0.00752871	0.0175233	-0.347416	2.12328	-0.126618	1.23897
AT2G04410.1	AT2G04410.1	35.2	not assigned.unknown	Symbols: RPM1-interacting protein 4 (RIN4) family protein chr2:1534012-1535040 REVERSE LENGTH=73	plasma membrane		0.789136			0.658043				0.954165	0.789136	0.658043	0.954165	-0.189328	-0.367349	0.18117				-0.536055		-0.273963
AT2G30930.1	AT2G30930.1	35.2	not assigned.unknown	Symbols: unknown protein; FUNCTIONS IN: molecular_function unknown; INVOLVED IN: biological_process unknown; LOCATED IN: chloroplast, plasma membrane, membrane; EXPRESSED IN: 24 plant structures; EXPRESSED DURING: 14 growth stages; BEST Arabidopsis thaliana protein match is: unknown protein (TAIR:AT1G06540.1); Has 194 Blast hits to 176 proteins in 78 species: Archae - 0; Bacteria - 101; Metazoa -…	plasma membrane	0.777847	1.08118	0.991934	0.680816	0.711052	0.615518	1.3179	0.893846	0.899294	0.950319	0.669129	1.03702	-0.0872482	-0.431249	0.347268	0.630702	0.0621063	0.0406806	-0.632082	1.20686	-0.125952	0.200176
AT3G06035.1	AT3G06035.1	35.2	not assigned.unknown	Symbols: Glycoprotein membrane precursor GPI-anchored chr3:1823172-1824110 REVERSE LENGTH=200	plasma membrane	0.880041	0.881714		0.681332	0.573464	0.725486	0.956414		1.16635	0.880878	0.660094	1.06138	-0.185871	-0.466214	0.286551				-0.685201		-0.268931
AT4G12730.1	AT4G12730.1	10.5.1.1	cell wall.cell wall proteins.AGPs.AGP	Symbols: FLA2 FASCICLIN-like arabinogalactan 2 chr4:7491598-7492809 REVERSE LENGTH=403	plasma membrane	0.813366	0.920614	1.13136	0.730708	0.993986	0.946492	1.00687	1.7546	1.00601	0.955115	0.890395	1.25583	-0.272023	-0.340536	0.0701373	0.321945	0.235869	0.628327	-0.496122	0.627328	-0.394894	0.492219
AT1G03870.1	AT1G03870.1	10.5.1.1	cell wall.cell wall proteins.AGPs.AGP	Symbols: FLA9 FASCICLIN-like arabinoogalactan 9 chr1:982625-983368 REVERSE LENGTH=247	plasma membrane	0.827364	1.13827	0.867885	0.628529	0.684289	0.676538	1.57523	1.19482	1	0.944508	0.663119	1.25668	-0.28364	-0.618359	0.350068	0.184789	0.0249981	0.0469384	-0.92228	1.60209	-0.411983	0.733325
AT4G23850.1	AT4G23850.1	11.1.9	lipid metabolism.FA synthesis and FA elongation.long chain fatty acid CoA ligase	Symbols: LACS4 AMP-dependent synthetase and ligase family protein chr4:12403720-12408263 REVERSE LENGTH=666	plasma membrane	1.04911	0.876669		1.30493	1.30653	1.34459	0.72118	0.749131	0.984481	0.962891	1.31868	0.818264	0.162397	0.46835	-0.311883		0.00407265		0.68846	2.39012	0.234806
AT5G55480.1	AT5G55480.1	11.9.3.3	lipid metabolism.lipid degradation.lysophospholipases.glycerophosphodiester phosphodiesterase	Symbols: SVL1 SHV3-like 1 chr5:22474277-22477819 FORWARD LENGTH=766	plasma membrane	0.695446	0.858072	0.935401	0.605403		0.796764	1.08256	1.03261	1.12919	0.82964	0.701084	1.08145	-0.263525	-0.42677	0.167968	0.0295787			-0.625308		-0.382409	1.52902
AT4G26690.1	AT4G26690.1	11.9.3.3	lipid metabolism.lipid degradation.lysophospholipases.glycerophosphodiester phosphodiesterase	Symbols: SHV3, MRH5, GPDL2 PLC-like phosphodiesterase family protein chr4:13456793-13459890 REVERSE LENGTH=759	plasma membrane		0.899123		0.575879	0.727663	0.755083	4.65718		1.00877	0.899123	0.686208	2.83298	-1.03633	-1.22004	0.268606				-2.0456		-1.65573
AT3G03520.1	AT3G03520.1	11.9.3.5	lipid metabolism.lipid degradation.lysophospholipases.phosphoinositide phospholipase C	Symbols: NPC3 non-specific phospholipase C3 chr3:837972-840511 REVERSE LENGTH=523	plasma membrane		0.706887							0.819951	0.706887		0.819951	-0.148102								-0.214058
AT4G34230.1,AT4G34230.2	AT4G34230.1	16.2.1.10	secondary metabolism.phenylpropanoids.lignin biosynthesis.CAD	Symbols: CAD5, ATCAD5, CAD-5 cinnamyl alcohol dehydrogenase 5 chr4:16386898-16388666 REVERSE LENGTH=357	plasma membrane	1.03859	1.0022	0.958485	0.838799	0.756465	0.904298		0.900139	0.913179	0.999758	0.833187	0.906659	0.09767	-0.0844571	0.181752			0.0266577	-0.121918		0.14102
AT1G24100.1	AT1G24100.1	16.5.1.1.4.3	secondary metabolism.sulfur-containing.glucosinolates.synthesis.shared.UDP-glycosyltransferase	Symbols: UGT74B1 UDP-glucosyl transferase 74B1 chr1:8525547-8527010 REVERSE LENGTH=460	plasma membrane	0.954907	1.11473	1.05042	0.852712	0.943479	1.05325	1.18725	1.00458	1.1899	1.04002	0.949813	1.12725	-0.0804966	-0.170849	0.0906643	0.320184	0.103392	0.29137	-0.247085	0.985514	-0.116195	0.494601
AT2G29750.1	AT2G29750.1	16.8.3	secondary metabolism.flavonoids.dihydroflavonols	Symbols: UGT71C1 UDP-glucosyl transferase 71C1 chr2:12709902-12711347 FORWARD LENGTH=481	plasma membrane		0.949653					0.869274	0.830189	0.754355	0.949653		0.817939	0.149031								0.215406
AT3G25780.1	AT3G25780.1	17.7.1.4	hormone metabolism.jasmonate.synthesis-degradation.allene oxidase cyclase	Symbols: AOC3 allene oxide cyclase 3 chr3:9409362-9410409 FORWARD LENGTH=258	plasma membrane	1.10229		1.23069	0.946002	0.927508	0.857876	0.934672	1.18681	1.40594	1.16649	0.910462	1.1758	-0.0079499	-0.254371	0.246545		0.128437		-0.368978	0.891309	-0.0114693
AT2G45820.1	AT2G45820.1	27.3.67	RNA.regulation of transcription.putative transcription regulator	Symbols: Remorin family protein chr2:18863147-18864576 REVERSE LENGTH=190	plasma membrane	0.755219		0.791019						1	0.773119		1	-0.255912								-0.371238
AT3G61260.1	AT3G61260.1	27.3.67	RNA.regulation of transcription.putative transcription regulator	Symbols: Remorin family protein chr3:22675403-22676701 REVERSE LENGTH=212	plasma membrane	0.764957	0.988755	0.809806				1.18456	2.46298	1.0128	0.854506		1.55345	-0.580528			0.205292					-0.862311	0.687627
AT5G16590.1	AT5G16590.1	30.2.3	signalling.receptor kinases.leucine rich repeat III	Symbols: LRR1 Leucine-rich repeat protein kinase family protein chr5:5431862-5433921 FORWARD LENGTH=625	plasma membrane	0.922307	1.00794							0.992059	0.965124		0.992059	-0.0275247								-0.0397123
AT3G02880.1	AT3G02880.1	30.2.3	signalling.receptor kinases.leucine rich repeat III	Symbols: Leucine-rich repeat protein kinase family protein chr3:634819-636982 FORWARD LENGTH=627	plasma membrane	0.802986	1	1.08702	0.791119	0.863652		1.01638	1.01591	1.12814	0.963335	0.827386	1.05348	-0.0893899	-0.240412	0.151838	0.38237			-0.348526		-0.129048	0.417516
AT2G18960.1	AT2G18960.1	34.1.2	transport.p- and v-ATPases.H+-exporting ATPase	Symbols: AHA1, PMA, OST2, HA1 H(+)-ATPase 1 chr2:8221858-8227268 FORWARD LENGTH=949	plasma membrane	0.860562	0.670404	0.873289	1.32404	0.831217	0.98384	1.02153	1.21428	1.18208	0.801418	1.04637	1.1393	-0.348201	-0.0850364	-0.265127	0.0189152	0.58663	0.199985	-0.122756	0.231636	-0.507518	1.72319
AT2G37170.1	AT2G37170.1	34.19.1	transport.Major Intrinsic Proteins.PIP	Symbols: PIP2B, PIP2;2 plasma membrane intrinsic protein 2 chr2:15613624-15614791 REVERSE LENGTH=285	plasma membrane	0.897881	1.11678	1.18611	1.15196	0.994316	0.840184	1.11006	1.07683	1.29373	1.06692	0.995486	1.16021	-0.0837702	-0.152825	0.0692762	0.444071	0.216896	0.598463	-0.22091	0.663749	-0.120926	0.352548
AT3G61430.1,AT3G61430.2	AT3G61430.1	34.19.1	transport.Major Intrinsic Proteins.PIP	Symbols: PIP1A, ATPIP1, PIP1, PIP1;1 plasma membrane intrinsic protein 1A chr3:22733657-22735113 FORWARD LENGTH=286	plasma membrane	1.10729	0.991653	0.965342	1.03881	0.858487	0.801735	0.999567	1.12768	1.05067	1.02143	0.899678	1.05931	-0.0364082	-0.16297	0.12675	0.544944	0.118694	0.219547	-0.235639	0.925572	-0.0525317	0.263648
AT1G01620.1	AT1G01620.1	34.19.1	transport.Major Intrinsic Proteins.PIP	Symbols: PIP1C, TMP-B, PIP1;3 plasma membrane intrinsic protein 1C chr1:225986-227176 REVERSE LENGTH=286	plasma membrane	0.988526	0.927471		0.910434			1.10144	0.987633	1.19435	0.957999	0.910434	1.09448	-0.132989	-0.183592	0.0509137				-0.265615		-0.192146
AT2G45960.1,AT2G45960.2,AT2G45960.3	AT2G45960.1	34.19.1	transport.Major Intrinsic Proteins.PIP	Symbols: PIP1B, TMP-A, ATHH2, PIP1;2 plasma membrane intrinsic protein 1B chr2:18910450-18911703 FORWARD LENGTH=286	plasma membrane	0.985994	0.890334	0.681252	1.44242	0.697492	0.685165	0.900413	0.865562	1.67283	0.852527	0.941693	1.14627	-0.29392	-0.195959	-0.0993923	0.35091	0.603595	0.754368	-0.283618	0.219254	-0.427129	0.454804
AT5G60660.1	AT5G60660.1	34.19.1	transport.Major Intrinsic Proteins.PIP	Symbols: PIP2F, PIP2;4 plasma membrane intrinsic protein 2;4 chr5:24375673-24376939 REVERSE LENGTH=291	plasma membrane	0.901059	1.12272	1.05011	0.864737	0.731071	0.76066	1.05516	0.95666	1.07741	1.02463	0.785489	1.02974	-0.00497824	-0.269116	0.264226	0.948951	0.0112902	0.035754	-0.390621	1.9473	-0.00718209	0.0227561
AT3G53420.1,AT3G53420.2	AT3G53420.1	34.19.1	transport.Major Intrinsic Proteins.PIP	Symbols: PIP2A, PIP2, PIP2;1 plasma membrane intrinsic protein 2A chr3:19803906-19805454 REVERSE LENGTH=287	plasma membrane	1.03025	1.12953	1.03906	0.872234	0.751858	0.691	1	0.92219	1.12139	1.06628	0.771697	1.01453	0.0497437	-0.271892	0.320551	0.477262	0.0367463	0.00895423	-0.3947	1.43479	0.0717798	0.321243
AT4G35100.1,AT4G35100.2	AT4G35100.1	34.19.1	transport.Major Intrinsic Proteins.PIP	Symbols: PIP3, PIP3A, PIP2;7, SIMIP plasma membrane intrinsic protein 3 chr4:16708672-16709958 FORWARD LENGTH=280	plasma membrane	0.963599	0.96565	0.990533	0.835968	0.782781	0.776974	1.16078	0.9723	1.03131	0.973261	0.798574	1.0548	-0.0804077	-0.276493	0.197181	0.221344	0.0120462	0.00107429	-0.401466	1.91915	-0.116066	0.654932
AT2G45470.1	AT2G45470.1	10.5.1.1	cell wall.cell wall proteins.AGPs.AGP	Symbols: FLA8, AGP8 FASCICLIN-like arabinogalactan protein 8 chr2:18742797-18744059 REVERSE LENGTH=420	plasma membrane,extracellular	1.03691	0.969038	0.990234	0.800667	0.856535	0.832282	1.26891	0.953608	1.23131	0.998728	0.829828	1.15128	-0.141906	-0.324515	0.184736	0.207022	0.0331838	0.00279816	-0.472351	1.47907	-0.205071	0.683983
AT2G04780.1,AT2G04780.2	AT2G04780.1	10.5.1.1	cell wall.cell wall proteins.AGPs.AGP	Symbols: FLA7 FASCICLIN-like arabinoogalactan 7 chr2:1677488-1678252 FORWARD LENGTH=254	plasma membrane,extracellular	0.859845	0.995865	1	0.765071	0.812253	0.838091	1.13402	1.15652	1.16382	0.951903	0.805138	1.15145	-0.189744	-0.353998	0.16706	0.0131175	0.00011696	0.0445152	-0.516147	3.93196	-0.274568	1.88215
AT5G44130.1	AT5G44130.1	10.5.1.1	cell wall.cell wall proteins.AGPs.AGP	Symbols: FLA13 FASCICLIN-like arabinogalactan protein 13 precursor chr5:17761128-17761871 FORWARD LENGTH=247	plasma membrane,extracellular				0.535666					0.926196		0.535666	0.926196		-0.534291					-0.789983
AT2G43820.1	AT2G43820.1	17.8.1.1.5	hormone metabolism.salicylic acid.synthesis-degradation.synthesis.SA glucosyltransferase ester and ether bond making SGE, SAG	Symbols: GT, UGT74F2, ATSAGT1, SGT1, SAGT1 UDP-glucosyltransferase 74F2 chr2:18152279-18153715 FORWARD LENGTH=449	plasma membrane,extracellular				1	0.896261				0.474013		0.948131	0.474013		0.666764					1.00016
AT4G14630.1	AT4G14630.1	20.2.99	stress.abiotic.unspecified	Symbols: GLP9 germin-like protein 9 chr4:8392920-8393680 FORWARD LENGTH=222	plasma membrane,extracellular	0.642752	0.752877	0.6816	1.41651	1.50252	1.3905	0.636603	0.519679	0.609974	0.692409	1.43651	0.588752	0.161818	0.837184	-0.699041	0.0963139	6.53093e-05	9.10676e-05	1.28684	4.18503	0.233965	1.01631
AT4G05390.1	AT4G05390.1	7.3	OPP.electron transfer	Symbols: ATRFNR1, RFNR1 root FNR 1 chr4:2738839-2740483 REVERSE LENGTH=378	plastid				0.839653	0.73607		1.05241	1.01273	0.964374		0.787861	1.00984		-0.246958					-0.358113
AT2G27510.1	AT2G27510.1	7.3	OPP.electron transfer	Symbols: ATFD3, FD3 ferredoxin 3 chr2:11758281-11758748 REVERSE LENGTH=155	plastid	0.93281	1.11097	0.722294		0.599258	0.626993	1	0.982982	0.632135	0.922023	0.613125	0.871706	0.0561036	-0.348296	0.402434	0.774674			-0.50766		0.0809617	0.110881
AT5G04740.1	AT5G04740.1	13	amino acid metabolism	Symbols: ACT domain-containing protein chr5:1368713-1371391 REVERSE LENGTH=301	plastid	0.932711	1.20485	1.26626	1	1.03285	0.984259	0.95268		0.93403	1.13461	1.0057	0.943355	0.184076	0.0639774	0.120453			0.28089	0.0923314		0.266319
AT5G43780.1	AT5G43780.1	14.1	S-assimilation.ATPS	Symbols: APS4 Pseudouridine synthase/archaeosine transglycosylase-like family protein chr5:17589631-17591480 REVERSE LENGTH=469	plastid	0.721354	0.888313		0.655868				0.992679	1.0126	0.804833	0.655868	1.00264	-0.218877	-0.418174	0.203964				-0.612327		-0.317042
AT5G04590.1	AT5G04590.1	14.3	S-assimilation.sulfite redox	Symbols: SIR sulfite reductase chr5:1319404-1322298 FORWARD LENGTH=642	plastid	1.07507	0.815064	0.95724	0.857568	1	0.87539	1.23704	1.04574	1.07954	0.949125	0.910986	1.12077	-0.165852	-0.206507	0.0410068	0.14677	0.0471866	0.685445	-0.298993	1.32618	-0.239824	0.833364
AT3G56090.1	AT3G56090.1	15.2	metal handling.binding, chelation and storage	Symbols: ATFER3, FER3 ferritin 3 chr3:20814350-20815984 REVERSE LENGTH=259	plastid			0.969576	0.862496			0.932598			0.969576	0.862496	0.932598	0.0388797	-0.078104	0.116895				-0.112738		0.0560986
AT5G01600.1	AT5G01600.1	15.2	metal handling.binding, chelation and storage	Symbols: ATFER1, FER1 ferretin 1 chr5:228149-229594 REVERSE LENGTH=255	plastid	0.582549	0.929445	1	0.531608	0.645074	0.550216	0.832137	0.685634	0.570253	0.837331	0.575633	0.696008	0.184334	-0.189322	0.370425	0.398366	0.222977	0.121939	-0.273955	0.651739	0.266695	0.399718
AT1G69740.1,AT1G69740.2	AT1G69740.1	19.4	tetrapyrrole synthesis.ALA dehydratase	Symbols: HEMB1 Aldolase superfamily protein chr1:26232197-26234713 FORWARD LENGTH=430	plastid	1.06642							0.908561	1.0781	1.06642		0.993332	0.0709679								0.102428
AT1G03475.1	AT1G03475.1	19.8	tetrapyrrole synthesis.coproporphyrinogen III oxidase	Symbols: LIN2, HEMF1, ATCPO-I Coproporphyrinogen III oxidase chr1:869302-871175 REVERSE LENGTH=386	plastid		1		0.854239				1.03528	1.27359	1	0.854239	1.15443	-0.143364	-0.298899	0.157219				-0.434475		-0.207186
AT1G26340.1	AT1G26340.1	21.2	redox.ascorbate and glutathione	Symbols: B5 #6, ATCB5-A, CB5-A cytochrome B5 isoform A chr1:9113992-9114755 FORWARD LENGTH=135	plastid	1.0288	1.25646	0.971665	0.872392	0.94379	1.07508			1.03399	1.08564	0.963755	1.03399	0.0487423	-0.0703099	0.11895			0.311504	-0.101478		0.0703343
AT3G52960.1	AT3G52960.1	21.5	redox.peroxiredoxin	Symbols: Thioredoxin superfamily protein chr3:19639699-19640403 FORWARD LENGTH=234	plastid	1.10336	1.0837	1	0.690216	0.784359	0.752064	1.14946	1.06717	0.985758	1.06236	0.742213	1.06746	-0.00479689	-0.359458	0.354814	0.932781	0.00402299	0.00159575	-0.524283	2.39545	-0.00692046	0.0302204
AT2G28190.1	AT2G28190.1	21.6	redox.dismutases and catalases	Symbols: CSD2, CZSOD2 copper/zinc superoxide dismutase 2 chr2:12014548-12016303 FORWARD LENGTH=216	plastid	0.984741	1.12572	1.11947	0.858389	0.950549	0.9946	2.06857	0.965759	1.26613	1.07664	0.934512	1.43349	-0.284321	-0.421431	0.141344	0.343433	0.20684	0.080365	-0.617242	0.684365	-0.412986	0.464158
AT5G63980.1	AT5G63980.1	23.2	nucleotide metabolism.degradation	Symbols: SAL1, ALX8, ATSAL1, HOS2, FRY1, RON1 Inositol monophosphatase family protein chr5:25609840-25611802 FORWARD LENGTH=407	plastid	1.05007	1.02778	0.864438	0.792529	0.86147	0.873512	1.04753	0.852244		0.980761	0.842504	0.949889	0.0319812	-0.119823	0.151659			0.0958463	-0.173076		0.0461431
AT2G47730.1	AT2G47730.1	26.9	misc.glutathione S transferases	Symbols: ATGSTF8, ATGSTF5, GST6, GSTF8 glutathione S-transferase phi 8 chr2:19558213-19559266 FORWARD LENGTH=263	plastid	0.965489	1.04693	0.991452	1.10644	1.11497	1	0.902368	0.94947	0.87671	1.00129	1.0738	0.909516	0.0960575	0.165668	-0.0698888	0.0460029	0.0183164	0.17545	0.239558	1.73716	0.138688	1.33721
AT5G17560.1	AT5G17560.1	27.3	RNA.regulation of transcription	Symbols: BolA-like family protein chr5:5788474-5789671 FORWARD LENGTH=177	plastid				0.88943	0.841441			1.04742	1.01512		0.865436	1.03127		-0.174864					-0.252921
AT4G24770.1	AT4G24770.1	27.4	RNA.RNA binding	Symbols: RBP31, ATRBP31, CP31, ATRBP33 31-kDa RNA binding protein chr4:12766223-12767952 REVERSE LENGTH=329	plastid				0.729017	0.751116	0.775877		0.933912	1.06609		0.752003	1		-0.283101					-0.411189
AT1G76140.1,AT1G76140.2	AT1G76140.1	29.5	protein.degradation	Symbols: Prolyl oligopeptidase family protein chr1:28571187-28574852 FORWARD LENGTH=795	plastid		0.999821		0.963243	1.07488		1.04005		0.821243	0.999821	1.01906	0.930646	0.071667	0.090696	-0.01906				0.130936		0.103438
AT5G36210.1	AT5G36210.1	29.5	protein.degradation	Symbols: alpha/beta-Hydrolases superfamily protein chr5:14248202-14253272 REVERSE LENGTH=730	plastid	8.00471	15.0485		0.740927	1		0.880194			11.5266	0.870464	0.880194	1.71622	-0.0111167	1.71914				-0.0160382		3.711
AT5G65620.1	AT5G65620.1	29.5	protein.degradation	Symbols: Zincin-like metalloproteases family protein chr5:26221951-26225784 FORWARD LENGTH=791	plastid	0.956727			0.942288	0.92333	0.989302	0.901047	1.11242	0.890531	0.956727	0.95164	0.967998	-0.0117118	-0.0170428	0.00533122		0.83778		-0.0245881	0.0768701	-0.0168968
AT5G56500.1,AT5G56500.2	AT5G56500.1	29.6	protein.folding	Symbols: TCP-1/cpn60 chaperonin family protein chr5:22874058-22876966 FORWARD LENGTH=597	plastid	0.897332	1.04366	0.916905	0.897903	0.964106	0.973776	1.27796	1.15926	1.18387	0.952634	0.945262	1.20703	-0.23559	-0.243247	0.00776855	0.0121064	0.00378333	0.893491	-0.352678	2.42213	-0.34147	1.91699
AT5G20720.1,AT5G20720.2,AT5G20720.3	AT5G20720.1	29.6	protein.folding	Symbols: CPN20, CPN10, CHCPN10, ATCPN21, CPN21 chaperonin 20 chr5:7015015-7016354 FORWARD LENGTH=253	plastid	0.947972	1.09246	0.976947	0.769982	0.750736	0.75242	1.07777	0.975859	0.976094	1.00579	0.757713	1.00991	-0.00408262	-0.285348	0.281347	0.944627	0.00185945	0.0050987	-0.414498	2.73061	-0.00588998	0.0247397
AT3G13470.1	AT3G13470.1	29.6	protein.folding	Symbols: TCP-1/cpn60 chaperonin family protein chr3:4389685-4392624 FORWARD LENGTH=596	plastid	0.837204	1.00757	1.35945	0.966551	0.886382	0.846743	1.56216	1.31977	1.18894	1.06807	0.899892	1.35696	-0.238249	-0.405046	0.17092	0.200491	0.0164148	0.346444	-0.59255	1.78476	-0.345361	0.697906
AT1G53280.1	AT1G53280.1	35.1	not assigned.no ontology	Symbols: Class I glutamine amidotransferase-like superfamily protein chr1:19864942-19867341 REVERSE LENGTH=438	plastid	1.1875		1.00457	0.765	0.99543	0.912206	0.882377	0.76937	1.03968	1.09603	0.890878	0.897144	0.199571	-0.00700785	0.206507		0.954572		-0.0101102	0.0201915	0.288882
AT3G23940.1,AT3G23940.2	AT3G23940.1	35.1	not assigned.no ontology	Symbols: dehydratase family chr3:8648780-8652323 FORWARD LENGTH=608	plastid	0.997208	1.02337	0.85435	0.806651		0.902971	1.15404	0.713731		0.958309	0.854811	0.933886	0.0258145	-0.0884168	0.114166				-0.127642		0.0372445
AT1G52670.1	AT1G52670.1	35.1	not assigned.no ontology	Symbols: Single hybrid motif superfamily protein chr1:19615119-19617420 REVERSE LENGTH=274	plastid	1.92038	1.03416	1.0066	0.791208		1.14612	1.26852	1.05523	0.949884	1.32038	0.968666	1.09121	0.190054	-0.118983	0.3073	0.506446			-0.171859		0.27502	0.295467
AT4G39730.1	AT4G39730.1	35.1	not assigned.no ontology	Symbols: Lipase/lipooxygenase, PLAT/LH2 family protein chr4:18432950-18433581 FORWARD LENGTH=181	plastid	0.815748	0.850312	0.779848	0.584858	0.644171	0.721982	1.00209	0.997914	1.07414	0.815302	0.650337	1.02471	-0.22762	-0.447004	0.225111	0.00282893	0.00132241	0.0208761	-0.655963	2.87863	-0.329815	2.54838
AT1G21440.1	AT1G21440.1	35.1	not assigned.no ontology	Symbols: Phosphoenolpyruvate carboxylase family protein chr1:7502325-7504103 REVERSE LENGTH=336	plastid	0.987486	0.926922	1.11361	0.770389	0.791045	0.757446	1.35677	1	1.35045	1.00934	0.77296	1.23574	-0.201687	-0.460777	0.265253	0.156749	0.0173608	0.0133466	-0.676912	1.76043	-0.291965	0.804796
AT5G16660.1,AT5G16660.2	AT5G16660.1	35.2	not assigned.unknown	Symbols: unknown protein; FUNCTIONS IN: molecular_function unknown; INVOLVED IN: biological_process unknown; LOCATED IN: chloroplast thylakoid membrane, chloroplast, membrane, chloroplast envelope; EXPRESSED IN: 23 plant structures; EXPRESSED DURING: 14 growth stages; BEST Arabidopsis thaliana protein match is: unknown protein (TAIR:AT3G02900.1); Has 30201 Blast hits to 17322 proteins in 780 spec…	plastid	0.934713						1.02534		0.974663	0.934713		1	-0.0674904								-0.097405
AT5G19050.1	AT5G19050.1	35.2	not assigned.unknown	Symbols: alpha/beta-Hydrolases superfamily protein chr5:6369307-6371726 FORWARD LENGTH=361	plastid	0.992587				1				0.893644	0.992587	1	0.893644	0.104911	0.11233	-0.00744029				0.162228		0.151494
AT2G47390.1	AT2G47390.1	35.2	not assigned.unknown	Symbols: Prolyl oligopeptidase family protein chr2:19442278-19446253 REVERSE LENGTH=961	plastid	0.940501		1.06514	1.21081	1.13944		1.04752	0.981365	1.23861	1.00282	1.17513	1.08917	-0.0825475	0.0759277	-0.158227				0.109593		-0.119159
AT1G42960.1	AT1G42960.1	35.2	not assigned.unknown	Symbols: expressed protein localized to the inner membrane of the chloroplast. chr1:16125863-16127080 FORWARD LENGTH=168	plastid	1	1.06733		0.746742	0.853232	0.811538	1.26921	1.13367	0.952976	1.03366	0.803837	1.11862	-0.0789444	-0.327478	0.25015		0.0312178		-0.476742	1.5056	-0.113952
ATCG00480.1	ATCG00480.1	1.1.4.2	PS.lightreaction.ATP synthase.beta subunit	Symbols: ATPB, PB ATP synthase subunit beta chrC:52660-54156 REVERSE LENGTH=498	plastid		0.943427							2.07651	0.943427		2.07651	-0.750402								-1.13818
AT4G32520.1,AT4G32520.2	AT4G32520.1	1.2.5	PS.photorespiration.serine hydroxymethyltransferase	Symbols: SHM3, AtSHMT3 serine hydroxymethyltransferase 3 chr4:15689642-15692334 REVERSE LENGTH=529	plastid	1.01705	1		0.799796	0.933945	0.893469	1.12535	1.27767	0.950817	1.00852	0.875737	1.11794	-0.102913	-0.242975	0.140943		0.0772993		-0.352279	1.11182	-0.148604
ATCG00490.1	ATCG00490.1	1.3.1	PS.calvin cycle.rubisco large subunit	Symbols: RBCL ribulose-bisphosphate carboxylases chrC:54958-56397 FORWARD LENGTH=479	plastid	0.555725	0.980024	0.799983	0.389284		1.75719		0.895413	8.08888	0.778577	1.07324	4.49214	-1.40913	-1.22863	-0.318241				-2.06543		-2.52849
AT3G04790.1	AT3G04790.1	1.3.10	PS.calvin cycle.Rib5P Isomerase	Symbols: Ribose 5-phosphate isomerase, type A protein chr3:1313365-1314195 FORWARD LENGTH=276	plastid	0.935841	0.889455	1.11457	0.818369	0.854449	0.919335	1.21267	1	1.13559	0.979954	0.864051	1.11609	-0.129895	-0.254563	0.125708	0.215451	0.0215416	0.19577	-0.36926	1.66672	-0.187663	0.666652
AT2G28000.1	AT2G28000.1	1.3.13	PS.calvin cycle.rubisco interacting	Symbols: CPN60A, CH-CPN60A, SLP chaperonin-60alpha chr2:11926603-11929184 FORWARD LENGTH=586	plastid	1.02234	1.02415	0.942193	0.84875	0.928578	0.940032	1.18226	1.19378	1.07092	0.996226	0.905786	1.14899	-0.142421	-0.236719	0.0950992	0.0325943	0.0074522	0.0834953	-0.343121	2.12772	-0.205818	1.48686
AT1G56190.1,AT1G56190.2	AT1G56190.1	1.3.3	PS.calvin cycle.phosphoglycerate kinase	Symbols: Phosphoglycerate kinase family protein chr1:21028403-21030454 FORWARD LENGTH=478	plastid	0.907708	1.05689	1.0985	0.834345	0.793589		0.856137	1.20551	1.11418	1.02103	0.813967	1.05861	-0.0361375	-0.261289	0.225685	0.769043			-0.379128		-0.0521411	0.11405
AT3G12780.1	AT3G12780.1	1.3.3	PS.calvin cycle.phosphoglycerate kinase	Symbols: PGK1 phosphoglycerate kinase 1 chr3:4061127-4063140 REVERSE LENGTH=481	plastid	1.08325	0.922472	1.0339	0.643979	0.714316	0.900087	1.04091	1	1.17546	1.01321	0.752794	1.07212	-0.0565061	-0.349965	0.294917	0.454501	0.0264285	0.0443861	-0.510143	1.57793	-0.0815428	0.342465
AT2G01140.1	AT2G01140.1	1.3.6	PS.calvin cycle.aldolase	Symbols: Aldolase superfamily protein chr2:95006-96491 REVERSE LENGTH=391	plastid	0.980892	1.03718	1.07085	0.906243	0.853526	0.926872	1.1101	1.11784	1.13157	1.02964	0.895547	1.11984	-0.0839255	-0.222579	0.139305	0.0287533	0.000590973	0.0171329	-0.32245	3.22843	-0.12115	1.54131
AT3G60750.1,AT3G60750.2	AT3G60750.1	1.3.8	PS.calvin cycle.transketolase	Symbols: Transketolase chr3:22454004-22456824 FORWARD LENGTH=741	plastid	1.06767	1.03533	0.969294	0.843427	0.821531	0.901288	1.18415	1.1293	1.13287	1.0241	0.855415	1.14877	-0.114759	-0.292745	0.179494	0.0213226	0.000586656	0.0108079	-0.425397	3.23162	-0.165744	1.67116
AT2G45290.1	AT2G45290.1	1.3.8	PS.calvin cycle.transketolase	Symbols: Transketolase chr2:18672737-18675589 FORWARD LENGTH=741	plastid	0.971678	0.895506	0.763104	0.78631		0.747662	1.12458	1.17771	1.27198	0.876763	0.766986	1.19142	-0.304287	-0.433452	0.133569	0.0135219			-0.635415		-0.442429	1.86896
AT2G38040.1,AT2G38040.2	AT2G38040.1	11.1.1.2.1	lipid metabolism.FA synthesis and FA elongation.Acetyl CoA Carboxylation.heteromeric Complex.alpha Carboxyltransferase	Symbols: CAC3 acetyl Co-enzyme a carboxylase carboxyltransferase alpha subunit chr2:15917612-15920749 FORWARD LENGTH=769	plastid	1	0.9733	0.876133	0.821388	0.935717	0.917203	1.23797	1.12299	1.18815	0.949811	0.891436	1.18304	-0.2187	-0.281133	0.0634079	0.00972189	0.00388694	0.321892	-0.408293	2.41039	-0.316784	2.01225
ATCG00500.1	ATCG00500.1	11.1.1.2.2	lipid metabolism.FA synthesis and FA elongation.Acetyl CoA Carboxylation.heteromeric Complex.beta Carboxyltransferase	Symbols: ACCD acetyl-CoA carboxylase carboxyl transferase subunit beta chrC:57075-58541 FORWARD LENGTH=488	plastid	0.931148	1.07735	0.893288	0.857771	0.926152	0.914757	1.18181	1.16302	1.15194	0.967263	0.89956	1.16559	-0.185974	-0.257638	0.0725326	0.0250739	0.000312605	0.322064	-0.37377	3.505	-0.269081	1.60078
AT5G15530.1	AT5G15530.1	11.1.1.2.3	lipid metabolism.FA synthesis and FA elongation.Acetyl CoA Carboxylation.heteromeric Complex.Biotin Carboxyl Carrier Protein	Symbols: BCCP2, CAC1-B biotin carboxyl carrier protein 2 chr5:5038955-5040437 FORWARD LENGTH=255	plastid			1.0156	0.937354					0.984398	1.0156	0.937354	0.984398	0.031203	-0.0489604	0.0801328				-0.0706491		0.0450201
AT5G16390.1,AT5G16390.2	AT5G16390.1	11.1.1.2.3	lipid metabolism.FA synthesis and FA elongation.Acetyl CoA Carboxylation.heteromeric Complex.Biotin Carboxyl Carrier Protein	Symbols: CAC1, CAC1A, BCCP, BCCP1 chloroplastic acetylcoenzyme A carboxylase 1 chr5:5361098-5363020 REVERSE LENGTH=280	plastid	0.848823	1.04993	0.946883	0.645136	0.900061	0.80441	1.08024	1.02448	0.95584	0.948547	0.783203	1.02019	-0.0727807	-0.262824	0.190956	0.353426	0.0455061	0.154524	-0.38138	1.34193	-0.105047	0.451702
AT5G35360.1	AT5G35360.1	11.1.1.2.4	lipid metabolism.FA synthesis and FA elongation.Acetyl CoA Carboxylation.heteromeric Complex.Biotin Carboxylase	Symbols: CAC2 acetyl Co-enzyme a carboxylase biotin carboxylase subunit chr5:13584300-13588268 FORWARD LENGTH=537	plastid		1			0.768631			0.91519	1.11072	1	0.768631	1.01295	-0.0128711	-0.274276	0.261636				-0.398206		-0.0185693
AT1G54580.1	AT1G54580.1	11.1.12	lipid metabolism.FA synthesis and FA elongation.ACP protein	Symbols: ACP2 acyl carrier protein 2 chr1:20389572-20390770 FORWARD LENGTH=136	plastid		1.28898		0.876012			1.14159			1.28898	0.876012	1.14159	0.121286	-0.263258	0.381498				-0.382017		0.175193
AT3G05020.1	AT3G05020.1	11.1.12	lipid metabolism.FA synthesis and FA elongation.ACP protein	Symbols: ACP1, ACP acyl carrier protein 1 chr3:1391863-1392878 REVERSE LENGTH=137	plastid	0.849888	1.15724	0.976062	0.746129	0.782235	0.762101	1.11646	1.06339	0.948122	0.994398	0.763488	1.04266	-0.047382	-0.309132	0.262712	0.661095	0.00533415	0.0619036	-0.449587	2.27293	-0.0683705	0.179736
AT3G02630.1	AT3G02630.1	11.1.15	lipid metabolism.FA synthesis and FA elongation.ACP desaturase	Symbols: Plant stearoyl-acyl-carrier-protein desaturase family protein chr3:562164-564524 FORWARD LENGTH=396	plastid				0.838756	0.68334		1.0874	1.21636	1.00296		0.761048	1.10224		-0.366227					-0.534382
AT2G30200.1	AT2G30200.1	11.1.2	lipid metabolism.FA synthesis and FA elongation.Acetyl CoA Transacylase	Symbols: catalytics;transferases;[acyl-carrier-protein] S-malonyltransferases;binding chr2:12883162-12885482 REVERSE LENGTH=393	plastid	1.00992	0.978228	1.08316	0.822083	0.919292		1.40331		0.990084	1.02377	0.870688	1.1967	-0.155759	-0.315383	0.161609				-0.458831		-0.225168
AT5G46290.1,AT5G46290.2	AT5G46290.1	11.1.3	lipid metabolism.FA synthesis and FA elongation.ketoacyl ACP synthase	Symbols: KASI, KAS1 3-ketoacyl-acyl carrier protein synthase I chr5:18774439-18776629 REVERSE LENGTH=473	plastid	0.902472	1.12225	0.916225	0.742552	0.719475	0.868813	0.951229	0.882877	1.08916	0.980315	0.776947	0.974421	0.00603094	-0.225508	0.231461	0.952731	0.0609888	0.0747052	-0.326729	1.21475	0.00870084	0.0210298
AT1G62640.1,AT1G62640.2	AT1G62640.1	11.1.3	lipid metabolism.FA synthesis and FA elongation.ketoacyl ACP synthase	Symbols: KAS III 3-ketoacyl-acyl carrier protein synthase III chr1:23192502-23194737 FORWARD LENGTH=404	plastid	1.11107	1.06197		0.780307	1.00703	0.847964	1.10177	1.08395	1.20724	1.08652	0.878434	1.13099	-0.0401067	-0.251368	0.211795		0.0310365		-0.364576	1.50813	-0.0578696
AT3G25860.1	AT3G25860.1	11.1.31	lipid metabolism.FA synthesis and FA elongation.pyruvate DH	Symbols: LTA2, PLE2 2-oxoacid dehydrogenases acyltransferase family protein chr3:9460632-9462585 FORWARD LENGTH=480	plastid	1.03537	0.989509	1.04681	0.761674	0.8521	0.824748	1.05586	0.909721	1.06116	1.0239	0.812841	1.00891	0.0147425	-0.215258	0.229818	0.789954	0.0254087	0.00273464	-0.311759	1.59502	0.0212694	0.102398
AT1G24360.1	AT1G24360.1	11.1.4	lipid metabolism.FA synthesis and FA elongation.ACP oxoacyl reductase	Symbols: NAD(P)-binding Rossmann-fold superfamily protein chr1:8640820-8643283 FORWARD LENGTH=319	plastid	1.0013	0.862328	0.90033	0.945797	0.954658	0.950093	1.03953	1.2444	1.12979	0.92132	0.950183	1.13791	-0.210359	-0.179806	-0.0308447	0.0401868	0.0340612	0.525481	-0.260108	1.46774	-0.304611	1.39592
AT2G05990.1,AT2G05990.2	AT2G05990.1	11.1.6	lipid metabolism.FA synthesis and FA elongation.enoyl ACP reductase	Symbols: MOD1, ENR1 NAD(P)-binding Rossmann-fold superfamily protein chr2:2322876-2324867 FORWARD LENGTH=390	plastid	0.916784	1.11218	1.02193	0.78973	0.819766	0.734646	1.15306	0.993992	1.06044	1.01697	0.78138	1.06917	-0.0500442	-0.311027	0.262003	0.513587	0.00536689	0.0188246	-0.452388	2.27028	-0.0722136	0.289386
AT5G36880.1,AT5G36880.2	AT5G36880.1	11.1.8	lipid metabolism.FA synthesis and FA elongation.acyl coa ligase	Symbols: ACS acetyl-CoA synthetase chr5:14534961-14539084 REVERSE LENGTH=693	plastid	0.920568	0.977483	1.23115	0.605645	0.89623	0.963497	1.12376	0.863919	1	1.04307	0.821791	0.995893	0.0462737	-0.191565	0.237313	0.717434	0.260639	0.202953	-0.277219	0.58396	0.0667707	0.144218
AT2G15620.1	AT2G15620.1	12.1.2	N-metabolism.nitrate metabolism.nitrite reductase	Symbols: NIR1, NIR, ATHNIR nitrite reductase 1 chr2:6810552-6812666 FORWARD LENGTH=586	plastid	1.05444	1.16189	1.11919	0.944095	0.97427	0.94235	1.10715	1	1.16252	1.11184	0.953571	1.08989	0.0199356	-0.133421	0.153254	0.719905	0.0491853	0.00858888	-0.192772	1.30816	0.028762	0.142725
AT2G41220.1	AT2G41220.1	12.2.1.1	N-metabolism.ammonia metabolism.glutamate synthase.ferredoxin dependent	Symbols: GLU2 glutamate synthase 2 chr2:17177934-17188388 FORWARD LENGTH=1629	plastid	1.12427	0.970976	1.31276	1.31765	1.03176	1.25991	1.00209	1.08914	1.30553	1.136	1.20311	1.13225	0.00330619	0.0606806	-0.0573773	0.978987	0.602567	0.637595	0.0875705	0.219995	0.00476983	0.00922286
[truncated: 119 more rows]

## Sheet: DataS1 shoot abundance dataset
Supplemental Data. Li et al. (2022). Plant Cell.
[truncated: 779 more rows]

## Sheet: Data S1 root abundance LFQ
Supplemental Data. Li et al. (2022). Plant Cell.
[truncated: 1,753 more rows]

## Sheet: DataS1 shoot abundance LFQ
Supplemental Data. Li et al. (2022). Plant Cell.
[truncated: 1,423 more rows]
