# Supplementary material for: Defects in autophagy lead to selective in vivo changes in turnover of cytosolic and organelle proteins in Arabidopsis
Source: Plant Cell. 2022 Jun 29;34(10):3936–60. doi: 10.1093/plcell/koac185 (PMC9516138; doi:10.1093/plcell/koac185)
Supplement: koac185_Supplementary_Data [file koac185_supplementary_data.zip › koac185_Supplementary_Data/tpc.21.00373_SupplementalDS10.xlsx]

## Sheet: DataS10 Root FasterTO_PiStarv
Supplemental Data. Li et al. (2022). Plant Cell.
Supplemental Data Set 10 Proteins with faster turnover rates under Pi limitation conditions in wild type. Nine root proteins showed significantly faster degradation rates under Pi starvation conditions compared with control Wt. Relative degradation rate changes (relative ΔKD) and relative abundance changes (relative Δabundance) of these proteins in Wt, atg5 and atg11 in control and Pi limiting co…						Relative ΔAbun (PiStarv-Ctrl)/mean			PiStarv vs ctrl T-test (P values)			Relative ΔKD (PiStarv-Ctrl)/mean			PiStarv vs ctrl T-test (P values)
AGI	1st AGI	BINCODE	NAME	description	Location SUBAcon	Wt	atg11	atg5	Wt	atg11	atg5	Wt	atg11	atg5	Wt	atg11	atg5
AT1G56070.1	AT1G56070.1	29.2.4	protein.synthesis.elongation	Symbols: LOS1 Ribosomal protein S5/Elongation factor G/III/V family protein chr1:20968245-20971077 REVERSE LENGTH=843	cytosol	-0.0298662	0.0561049	0.00961056	0.498201	0.5636	0.805892	0.0365399	0.0740436	0.0961211	0.000594586	0.00329936	0.0083909
AT2G36530.1	AT2G36530.1	4.1.13	glycolysis.cytosolic branch.enolase	Symbols: LOS2, ENO2 Enolase chr2:15321081-15323786 REVERSE LENGTH=444	cytosol	0.105179	0.069227	0.0336891	0.0149877	0.0849888	0.516831	0.0415816	0.0690011	0.047446	0.00270472	0.013519	0.0358434
AT1G79550.1,AT1G79550.2	AT1G79550.1	4.1.11	glycolysis.cytosolic branch.3-phosphoglycerate kinase (PGK)	Symbols: PGK phosphoglycerate kinase chr1:29924347-29926295 REVERSE LENGTH=401	cytosol	-0.0279234	-0.0178951	-0.0112248	0.0743124	0.308949	0.631727	0.0425052	0.0745631	0.0366709	0.0137852	0.0136004	0.0664425
AT3G52930.1	AT3G52930.1	4.3.10	glycolysis.unclear/dually targeted.aldolase	Symbols: Aldolase superfamily protein chr3:19627383-19628874 REVERSE LENGTH=358	cytosol	0.0705285	0.0658753	0.000170885	0.105077	0.0377029	0.996003	0.0875909	0.0945909	0.145453	0.00383096	0.00329357	0.00416085
AT2G47730.1	AT2G47730.1	26.9	misc.glutathione S transferases	Symbols: ATGSTF8, ATGSTF5, GST6, GSTF8 glutathione S-transferase phi 8 chr2:19558213-19559266 FORWARD LENGTH=263	plastid	0.153667	0.0689565	0.0025433	0.00527727	0.372759	0.984472	0.097333	0.0161178	0.011606	0.012992	0.404902	0.382013
AT3G55440.1	AT3G55440.1	4.1.7	glycolysis.cytosolic branch.triosephosphate isomerase (TPI)	Symbols: ATCTIMC, TPI, CYTOTPI triosephosphate isomerase chr3:20553794-20556078 FORWARD LENGTH=254	cytosol	0.139296	0.0445443	0.067509	0.00457615	0.527536	0.0964211	0.133321	0.0879186	0.0913542	0.00622698	0.0149977	0.00599896
AT1G09780.1	AT1G09780.1	4.1.12	glycolysis.cytosolic branch.phosphoglycerate mutase	Symbols: Phosphoglycerate mutase, 2,3-bisphosphoglycerate-independent chr1:3165550-3167812 REVERSE LENGTH=557	cytosol	0.0372674	-0.0572793	-0.0356469	0.367163	0.400492	0.387768	0.149693	0.13163	0.147326	0.01537	0.0621757	2.92035e-05
AT1G66280.1	AT1G66280.1	26.3	misc.gluco-, galacto- and mannosidases	Symbols: BGLU22 Glycosyl hydrolase superfamily protein chr1:24706759-24709737 REVERSE LENGTH=524	endoplasmic reticulum	-0.0956823	-0.0878963	-0.00138689	0.527712		0.991998	0.168735	0.0715878	-0.000693858	0.00809456	0.213979	0.985569
AT1G35720.1	AT1G35720.1	31.1	cell.organisation	Symbols: ANNAT1, OXY5, ATOXY5 annexin 1 chr1:13225304-13226939 FORWARD LENGTH=317	peroxisome	0.547292	0.603859	0.469685	0.00699527	0.00114036	0.000212075	0.346932	0.429745	0.445089	0.000828627	0.00434611	0.000210259

## Sheet: DataS10 Shoot FasterTO_PiStarv
Supplemental Data. Li et al. (2022). Plant Cell.
Supplemental Data Set 10 Proteins with faster turnover rates under Pi limitation conditions in wild type. Six shoot proteins showed significantly faster degradation rates under Pi starvation conditions compared with control Wt. Relative degradation rate changes (relative ΔKD) and relative abundance changes (relative Δabundance) of these proteins in Wt, atg5 and atg11 between control and Pi limiti…						Relative ΔAbun (PiStarv-Ctrl)/mean			PiStarv vs ctrl T-test (P values)			Relative ΔKD (PiStarv-Ctrl)/mean			PiStarv vs ctrl T-test (P values)
AGI	1st AGI	BINCODE	NAME	description	Location SUBAcon	Wt	atg11	atg5	Wt	atg11	atg5	Wt	atg11	atg5	Wt	atg11	atg5
AT5G66570.1	AT5G66570.1	1.1.1.2	PS.lightreaction.photosystem II.PSII polypeptide subunits	plastid	Symbols: PSBO-1, OEE1, OEE33, OE33, PSBO1, MSP-1 PS II oxygen-evolving complex 1 chr5:26568744-26570124 FORWARD LENGTH=332	-0.0483778	0.309925	0.238499	0.793229	0.0538734	0.124922	0.157363	-0.167504	0.065054	0.0124423	0.0380739	0.550421
AT3G47070.1	AT3G47070.1	35.2	not assigned.unknown	plastid	Symbols: Thylakoid Soluble phosphoprotein LOCATED IN: thylakoid, chloroplast thylakoid membrane, chloroplast, chloroplast envelope; EXPRESSED IN: 22 plant structures; EXPRESSED DURING: 13 growth stages; CONTAINS InterPro DOMAIN/s: Thylakoid soluble phosphoprotein TSP9 (InterPro:IPR021584); Has 37 Blast hits to 37 proteins in 10 species: Archae - 0; Bacteria - 0; Metazoa - 0; Fungi - 0; Plants - 3…	0.224791	0.493621	0.283801	0.120532	0.0236083	0.178646	0.163727	0.149641	0.0756068	0.00155003	0.0107299	0.0198814
AT1G03680.1	AT1G03680.1	21.1	redox.thioredoxin	plastid	Symbols: ATHM1, TRX-M1, ATM1, THM1 thioredoxin M-type 1 chr1:916990-917865 REVERSE LENGTH=179	-0.0156332	0.34668	0.0914478	0.906108	0.0068429	0.570068	0.16866	-0.0665084	-0.0712747	0.0325161	0.503813	0.484249
ATCG01060.1	ATCG01060.1	1.1.2.2	PS.lightreaction.photosystem I.PSI polypeptide subunits	plastid	Symbols: PSAC iron-sulfur cluster binding;electron carriers;4 iron, 4 sulfur cluster binding chrC:117318-117563 REVERSE LENGTH=81	0.0620603	-0.0809606	-0.0349443	0.358358	0.448844	0.83168	0.246651	-0.122544	-0.189754	0.036065	0.435511	0.162385
AT1G61520.1,AT1G61520.2,AT1G61520.3	AT1G61520.1	1.1.2.1	PS.lightreaction.photosystem I.LHC-I	plastid	Symbols: LHCA3 photosystem I light harvesting complex gene 3 chr1:22700152-22701149 FORWARD LENGTH=273	0.00681253	0.0939773	-0.0113095	0.932704	0.21345	0.938979	0.407831	-0.114524	0.0118425	0.00696171	0.375533	0.877638
AT1G76100.1	AT1G76100.1	1.1.5.1	PS.lightreaction.other electron carrier (ox/red).plastocyanin	plastid	Symbols: PETE1 plastocyanin 1 chr1:28554217-28554732 REVERSE LENGTH=171	0.270014	0.497359	-0.0628937	0.0494817	0.00216084		1.02813	-0.307545	0.255868	0.0271437	0.0745059	0.00894448
