# Supplementary material for: Defects in autophagy lead to selective in vivo changes in turnover of cytosolic and organelle proteins in Arabidopsis
Source: Plant Cell. 2022 Jun 29;34(10):3936–60. doi: 10.1093/plcell/koac185 (PMC9516138; doi:10.1093/plcell/koac185)
Supplement: koac185_Supplementary_Data [file koac185_supplementary_data.zip › koac185_Supplementary_Data/tpc.21.00373_SupplementalDS11.xlsx]

## Sheet: Data S11 Root
Supplemental Data. Li et al. (2022). Plant Cell.
Supplemental Data Set 11 Metabolites measurements using mass spectrometry. Absolute and relative abundances of metabolites at T0 and following 3 days with or without Pi in the media in atg5, atg11 and WT plants are shown. Metabolites were extracted and analysed from root samples as described in materials and methods. Absolute abundances are shown in nmol/g fresh weight (FW).
		Gamma-aminobutyric acid	Alanine	Serine	Asparagine	Glutamine	Theonine	Glutamate	Proline	Valine	Methionine	Aspartate	Leucine/Iso-leucine	Tyrosine	Phenylalanine	Tryptophan	Malate	Succinate	D-2-hydroxy-glutarate	fumarate	Isocitrate	Citrate	Pyruvate	2-oxo-glutarate	Salicylic acid	Glucose	Sucrose	Xylose	UDP-glucose	Glucose-6-phosphate	Fructose 6-phosphate	3-methyl-sulfinylbutyl glucosinolate	4-methyl-sulfinylbutyl glucosinolate	5-methyl-sulfinylpentyl glucosinolate	7-methyl-sulfinylheptyl glucosinolate	4-methyl-thiobutyl glucosinolate	8-methyl-sulfinyloctyl glucosinolate	indole-3-methyl-glucosinolate	2,3-dihydroxy-benzoate glucoside	2,3-dihydroxy-benzoate xyloside	2,5-dihydroxy-benzoate xyloside	Sinapoyl-glucoside	4-Hydroxyglucobrassicin	Kaempferol-3-Glucoside-2''-Rhamnoside-7-Rhamnoside
	Unit:	nmol/g FW																								N/A (relative abundance from peak area)
T0	Col-0 Rep 1	431.127	537.937	95.5349	50.3939	586.788	177.721	156.261	96.2503	99.4825	27.0593	622.443	32.4069	13.7749	14.8711	14.1682	918.245	154.535	5.93394	69.2737	3.94119	776.944	7.56449	14.8029	0.193344	0.716047	0.693756	3.07734	0.756048	0.889254	0.930982	0.990455	0.285312	0.143016	0.0137462	0.253409	0.726883	0.784224	3.96403	2.0766	2.23714	0	0.439486	0
	Col-0 Rep 2	459.94	466.023	83.9181	29.3989	577.831	276.928	171.006	81.9177	49.6188	9.04191	579.602	25.8545	12.8615	27.1317	18.0804	807.588	168.935	5.25208	69.1484	7.03841	727.635	9.16606	22.2552	0.21523	1.25682	1.08828	0.404888	1.47364	1.31736	1.23885	1.06583	1.28458	1.47672	1.51074	1.75394	0.912277	0.870261	0.0348412	0.728941	0.774966	0	1.33124	0
	Col-0 Rep 3	553.441	311.781	96.1859	52.1232	414.096	199.26	148.129	109.783	71.4114	12.3135	519.555	34.5122	12.6676	20.8829	24.8838	751.838	138.46	5.38674	54.9589	10.4389	899.455	6.54847	7.20429	0.176593	0.745241	0.83318	0.145378	0.597148	0.653233	0.725261	0.762539	0.613919	0.17184	0.0245041	0.628937	0.857148	1.03921	0.000561956	0.131415	0.389415	0	0.366801	0
	Col-0 Rep 4	414.897	435.234	110.749	34.9464	658.166	284.981	159.276	46.3675	54.3429	9.4245	546.834	28.2445	12.0806	32.5327	20.4058	1014.93	193.287	4.90788	71.03	5.4139	912.919	12.6967	22.1688	0.310412	1.28189	1.38478	0.372395	1.17316	1.14016	1.10491	1.18118	1.81619	2.20843	2.45101	1.36371	1.50369	1.3063	0.000561956	1.06304	0.598474	0	1.86248	0
	atg5 Rep 1	254.959	258.71	57.5005	24.7761	571.457	97.5445	148.432	9.16734	27.9095	6.5588	502.746	9.07764	4.08009	6.04068	3.80181	723.201	148.647	5.74258	51.6796	5.58806	534.652	9.9096	12.4857	0.30289	0.712521	0.571922	0.322435	1.42866	1.07953	0.924523	0.674561	0.886279	0.723947	0.419409	1.47267	0.418917	0.711431	9.47345	5.10945	4.76362	0	1.52376	0
	atg5 Rep 2	400.349	466.894	139.406	37.4277	971.273	166.292	195.289	41.2627	40.9874	8.84274	710.432	13.5532	6.34038	8.72387	8.22008	1232.46	278.912	8.46566	109.943	18.818	1345.4	16.0691	29.6057	0.517307	0.707053	0.643359	0.286687	1.42917	0.703638	0.785796	1.46474	1.25765	1.46896	1.19219	0.613252	0.646514	0.460714	12.3355	6.50838	4.86921	0	1.43701	0
	atg5 Rep 3	332.159	641.2	110.128	34.8708	870.298	180.325	225.155	51.8415	32.4116	7.38366	817.956	12.148	7.70085	8.07956	7.296	1025.38	237.73	8.67724	95.5469	8.33387	788.395	12.281	16.0961	0.374096	1.36993	1.87881	0.25555	1.62355	0.815534	0.730372	1.53661	0.674937	1.55987	2.03384	0.695772	1.32993	0.789458	11.3183	4.07139	4.34961	0	1.50824	0
	atg5 Rep 4	278.558	205.612	43.9012	21.9562	404.317	71.1762	95.0524	35.9026	17.5719	1.81294	387.848	6.18141	3.60844	3.66185	3.76008	516.039	150.721	3.02625	39.8535	3.54447	505.689	11.4389	20.4788	0.214871	0.995298	0.596325	0.327317	0.715898	0.628077	0.526879	2.45727	0.601	2.14135	1.75444	0.00406127	1.14219	0.91506	7.31835	5.10993	3.34108	0	0.775018	0
	atg11 Rep 1	317.355	368.205	177.717	36.8612	711.205	188.663	182.981	42.7142	50.1903	8.56489	674.153	22.378	15.9236	78.3003	51.521	816.143	151.968	6.87576	57.4285	6.5731	860.053	17.8553	12.9815	0.278434	1.18915	0.727764	0.369248	1.56566	1.26242	1.35436	2.37618	1.0592	2.0582	1.06249	1.13653	0.968893	1.03719	4.97555	4.38596	4.09598	0	1.4964	0
	atg11 Rep 2	360.546	376.703	118.991	32.8338	660.308	203.659	143.218	55.1578	42.0855	6.37271	500.908	18.3831	12.2025	67.3483	48.0023	716.267	150.417	4.97581	45.2976	4.60965	665.421	12.8702	15.3708	0.302124	1.21724	0.89156	0.33285	1.46906	1.17133	1.15061	2.92082	0.865907	2.34313	1.39659	0.72091	1.07862	0.836682	4.76145	4.2903	3.43335	0	1.37456	0
	atg11 Rep 3	274.266	271.536	73.9418	26.5101	460.548	203.034	148.704	33.0103	33.2493	5.39539	524.142	12.2329	7.81195	46.1599	33.477	691.081	128.359	6.57178	45.3436	3.32821	403.215	9.39567	9.83775	0.229273	1.08661	1.07502	0.216873	1.32756	1.00086	1.0514	0.634243	1.03382	0.445676	0.84091	0.894074	0.648242	0.650844	1.40377	2.18114	1.91089	0	1.31489	0
	atg11 Rep 4	174.357	134.003	51.8905	25.014	281.572	124.46	153.928	34.5939	30.6722	3.12643	406.081	10.7359	7.51404	57.3357	43.9049	728.194	201.883	4.56045	61.5453	5.81809	763.373	11.9746	24.2165	0.264718	1.12084	0.77672	0.29363	1.07835	1.01902	1.02956	1.46845	1.03167	1.23559	1.73456	0.0873173	1.19561	0.502224	0.588929	2.04724	2.09561	0	0.854993	0
T3	Col-0 Rep 1	294.125	440.153	82.8172	19.5769	261.22	160.865	141.41	54.9607	50.6592	10.916	556.149	22.649	10.4419	23.512	14.7556	1004.49	271.882	5.53254	61.028	4.93383	529.428	12.7708	19.6232	0.202322	1.58902	2.45334	1.01368	2.23733	1.4932	1.44896	1.53522	3.46124	2.49446	1.43678	2.18472	1.16121	1.27355	0.120258	1.28361	1.68612	0	2.66354	0
	Col-0 Rep 2	229.338	378.726	74.097	16.4496	240.19	134.056	139.199	84.9524	39.1787	9.87712	431.213	21.9868	9.66393	22.6226	13.6237	996.663	250.841	5.94409	58.6157	3.98402	580.625	8.89625	26.0925	0.285858	1.57748	1.50734	0.944792	2.08904	1.50749	1.55336	1.51533	2.66974	2.0704	0.984498	2.61318	0.733512	1.45107	0.0342793	1.09098	1.68218	0	2.80335	0
	Col-0 Rep 3	124.265	368.878	63.5105	13.7999	168.723	113.19	120.622	32.2822	31.2353	7.32743	376.303	17.4481	6.75294	12.9028	8.61297	841.68	256.881		49.2952	7.48257	897.816	8.94042	13.9997	0.262749	1.44818	1.9226	0.752329	1.66726	1.26949	1.40544	1.97247	1.54495	2.00443	1.24807	1.34526	0.898668	0.854263	0.000561956	0.251465	0.685733	0	1.94984	0
	Col-0 Rep 4	124.994	210.891	54.3863	14.085	145.142	119.569	111.93	24.0951	30.8115	6.08271	390.11	16.9638	7.20699	11.152	6.81024	856.712	235.065	7.74442	50.6147	7.4365	856.105	11.4102	35.8752	0.203312	1.29548	1.25961	0.599194	1.11985	0.877845	0.884603	1.61917	1.36077	2.04379	1.02873	1.50799	0.709367	0.873125	0.000561956	0.51986	0.726525	0	1.85374	0
	atg5 Rep 1	430.196	343.756	65.5064	38.6182	500.503	121.949	140.774	31.1131	37.7807	8.35908	578.573	13.4644	5.59687	4.39946	6.00685	807.732	194.212	3.57566	60.0985	8.13925	721.229	9.01412	13.207	0.203911	0.799144	0.917344	0.238083	0.927765	0.923753	1.05233	0.654322	0.434577	0.0471175	0.114004	1.22552	0.539651	1.03349	19.4409	7.61937	8.08685	0	1.08916	0
	atg5 Rep 2	261.369	456.722	59.3308	23.6452	356.736	106.446	116.606	115.32	30.0017	8.36892	445.461	13.5951	6.16228	7.72765	5.87476	1041.91	299.342	6.06452	75.9916	7.03331	1099.65	11.1835	32.2885	0.380468	1.4404	2.38338	0.706709	2.52899	1.64841	1.86144	1.6075	1.78508	2.01497	0.632625	3.93204	0.572774	0.70637	30.1343	13.0036	13.6209	0	2.29832	0
	atg5 Rep 3	143.846	172.643	33.2548	19.1012	310.232	105.336	119.257	22.7189	28.578	7.51684	518.434	11.3504	6.11432	7.12572	4.8608	872.204	216.149	3.34262	55.2179	3.87728	682.519	8.41197	11.8383	0.334389	1.50802	1.94241	0.684251	2.96409	1.74459	1.85563	1.32798	1.64049	2.05266	0.738262	3.03342	0.527157	1.13387	35.5482	12.3992	14.8045	0	2.76347	0
	atg5 Rep 4	131.862	130.141	28.6748	13.7507	160.828	65.3174	57.3864	5.09413	17.5479	3.88333	243.002	6.55983	3.03971	0.651289	2.521	483.551	138.555	3.28145	33.8776	4.12308	471.589	6.87663	17.6749	0.219786	1.15076	0.974254	0.440364	1.35769	1.01918	0.912633	1.12019	0.774116	1.01053	0.359792	1.80965	0.368388	0.558347	14.7733	6.97472	5.92487	0	1.67533	0
	atg11 Rep 1	100.02	275.089	56.9355	21.0033	464.713	139.92	144.05	26.4741	37.1863	7.53412	466.352	16.5984	9.15682	36.3261	24.6404	703.512	159.584	6.52637	44.7129	14.2306	893.246	6.57676	9.12591	0.339154	1.33109	1.10581	0.417961	1.89661	1.19809	1.23889	2.64703	1.68315	2.48614	1.21295	3.55904	0.914306	0.797038	5.7415	4.64595	5.08716	0	2.04905	0
	atg11 Rep 2	171.646	377.964	61.9	21.4296	429.17	128.703	130.51	36.907	30.6448	7.05987	330.831	16.0825	9.40403	44.8063	27.6068	590.828	151.7	2.71629	44.7313	5.09102	513.802	6.95397	19.1672	0.228101	1.37191	1.68752	0.487124	2.01027	1.35956	1.41792	0.966344	1.90036	1.10255	0.461992	4.11746	0.446959	1.24407	8.86485	4.9263	5.65717	0	2.26203	0
	atg11 Rep 3	134.281	237.301	42.6709	19.1196	280.246	154.982	116.053	58.7824	33.9469	6.85193	413.985	16.8336	8.6669	31.5442	23.2275	679.386	149.533	4.53944	38.928	3.54987	574.2	5.9816	7.35906	0.304101	1.30575	1.30143	0.468409	1.68958	1.16789	1.23849	1.06458	1.59259	1.04767	0.739009	2.43953	0.549704	0.908563	8.42259	5.84881	5.98063	0	2.30041	0
	atg11 Rep 4	140.395	334.874	66.6327	22.1587	366.083	158.616	148.818	55.5008	38.9078	7.81479	512.949	16.8463	9.12763	35.2611	21.8256	602.098	214.685	3.82073	36.5883	9.16077	767.987	7.69914	16.1733	0.456342	1.26333	1.07889	0.431685	1.67931	1.17169	1.25826	2.0722	1.28627	2.32594	0.997796	2.34983	0.663689	0.979126	5.80051	5.58302	5.28075	0	2.24488	0
T3-P	Col-0 Rep 1	155.689	903.222	156.973	58.1206	1067.87	468.472	215.906	61.0256	83.0009	11.6825	764.854	40.9405	18.7808	17.3341	21.2155	1921.24	381.224	7.60787	117.829	15.3302	1508.02	17.1755	27.0705	0.351834	1.31837	1.44457	0.442805	1.59902	0.957993	0.845164	2.31208	0.787035	3.88692	2.5677	2.30554	1.30982	1.11952	2.14836	4.17676	3.49586	0	1.28787	0
	Col-0 Rep 2	159.114	1238.23	181.8	49.7496	1179.56	415.982	278.528	133.676	77.1958	13.5238	758.301	35.9049	17.6891	28.0166	35.6023	2214.28	473.158	8.67356	131.903	20.1418	2098.64	22.7634	44.4143	0.417079	1.25763	1.91399	0.451322	1.54503	0.937503	0.790753	2.86958	0.903836	5.11752	3.42595	3.65315	2.21434	1.31368	1.92245	4.00852	2.88612	0	1.77295	0
	Col-0 Rep 3	88.3673	810.062	144.802	42.8069	1335.92	334.077	241.417	70.7836	63.9003	11.3507	711.105	30.7426	13.8021	20.7321	25.3448	1618.8	297.692	9.02647	100.295	14.3747	1716.95	8.57185	15.9743	0.387881	1.17454	2.59982	0.416388	1.73279	0.976878	0.906516	1.56585	0.688916	3.6214	3.33615	2.70288	1.95364	1.20673	2.89744	4.87622	3.41345	0	1.50429	0
	Col-0 Rep 4	131.02	878.842	180.055	40.3367	1319.34	341.977	269.052	137.26	67.0345	13.602	599.138	30.4264	14.8199	24.4529	32.4783	1862.95	393.201	10.4419	136.965	21.2899	2463.82	21.8901	58.0894	0.451183	1.1271	2.83097	0.600605	1.89975	1.13703	1.15082	2.43888	0.556711	5.19678	3.91961	2.60898	1.95796	1.10214	5.6336	8.09211	4.71592	0	1.60844	0
	atg5 Rep 1	115.965	570.623	107.673	54.2851	1428.15	242.04	186.869	50.8809	27.8027	8.31416	581.498	14.0647	6.94823	8.17388	5.45081	2237.26	379.619	8.66148	113.611	6.59452	1584.39	19.578	21.1352	0.624602	1.19495	1.94091	0.461682	1.18122	0.680684	0.570572	3.8524	1.86263	4.63027	1.777	5.39182	0.959934	0.607536	31.8072	23.6391	14.327	0	2.1391	0
	atg5 Rep 2	191.337	728.167	85.2233	43.9983	1086.03	239.951	235.894	69.1461	38.4901	8.47301	701.617	16.4889	8.09654	8.8401	8.44979	2057.48	459.745	8.30791	142.637	17.7918	2210.67	27.7737	60.0893	0.546577	1.20228	2.75587	0.591926	1.7097	1.20134	1.15635	2.91134	1.35597	4.55931	1.63774	4.46361	1.14534	0.566703	58.5007	31.5055	21.315	0	2.48721	0
	atg5 Rep 3	114.844	814.214	138.756	63.0898	1825.18	286.41	287.101	45.8028	39.3487	10.1063	743.542	16.8867	8.37457	11.127	7.9356	3401.03	470.28	7.83495	143.97	12.4392	2079.04	20.0877	21.7087	0.590642	1.12163	1.77301	0.47047	1.40625	0.820531	0.65306	4.1625	1.91145	5.71785	2.65676	8.88991	1.49429	0.831257	38.0826	23.7279	15.0063	0	2.59651	0
	atg5 Rep 4	182.5	653.549	87.5481	41.9061	1049.48	205.468	207.282	52.5929	36.3729	9.24009	587.864	13.5256	6.92785	7.83015	7.00789	1613.22	397.476	9.42579	105.558	17.7319	1957.77	25.1333	74.1107	0.536705	1.20036	2.48681	0.486798	1.10186	0.969498	0.822995	2.59905	0.94256	4.06486	1.51507	2.9169	1.06178	0.564258	50.2248	27.8937	19.6846	0	2.65373	0
	atg11 Rep 1	97.4593	555.645	116.833	55.5055	1448.61	379.799	196.669	67.7355	47.9238	8.08714	546.529	22.5923	11.009	35.7829	30.55	2256.12	322.891	4.89786	88.7707	7.17319	1586.47	15.6733	18.8996	0.425848	1.1482	1.74179	0.242477	1.04686	0.721405	0.734875	1.57212	2.03422	2.93736	2.34552	4.05189	1.56863	0.612831	9.27114	12.9561	6.79326	0	1.3833	0
	atg11 Rep 2	105.038	462.376	97.3492	56.4164	1122.8	310.183	162.794	20.1775	48.5596	7.11373	611.041	21.4455	10.9671	16.5011	19.4204	1555.65	279.246	6.52271	92.6307	9.22784	1528.05	18.5678	48.9448	0.285481	1.1713	1.51181	0.369845	1.00102	0.784966	0.675472	0.643749	1.52889	1.56596	0.740802	1.72958	0.626397	0.516935	10.54	9.19955	6.92485	0	1.10284	0
	atg11 Rep 3	84.589	363.256	91.3991	58.7608	1003.19	285.867	178.345	12.9591	54.3789	9.04122	587.76	23.7651	12.1307	29.6139	31.1907	1789.7	282.543	5.00534	91.1617	8.52979	1390.47	12.7024	17.29	0.312431	1.16213	1.57919	0.350317	1.28953	0.9119	0.882951	1.22264	1.71131	2.21231	1.37193	3.54447	0.857027	0.667021	10.5159	11.6831	7.73033	0	1.3195	0
	atg11 Rep 4	95.7079	758.289	135.83	54.824	1451.95	392.621	234.344	47.9075	53.797	10.6793	632.158	24.9908	12.4511	45.0274	40.3292	2219.64	339.529	5.78879	99.1972	10.805	1820.17	18.6681	40.5864	0.44157	1.16868	1.52057	0.346953	1.35243	0.912756	0.79964	1.60283	1.6064	3.56264	2.69426	4.33852	0.894821	0.997871	12.7468	15.6266	10.2743	0	2.02234	0

## Sheet: Data S11 Shoot
Supplemental Data. Li et al. (2022). Plant Cell.
Supplemental Data Set 11 Metabolites measurements using mass spectrometry. Absolute and relative abundances of metabolites at T0 and following 3 days with or without Pi in the media in atg5, atg11 and WT plants are shown. Metabolites were extracted and analysed from shoot samples as described in materials and methods. Absolute abundances are shown in nmol/g fresh weight (FW).
		Gamma-aminobutyric acid	Alanine	Serine	Asparagine	Glutamine	Theonine	Glutamate	Proline	Valine	Methionine	Aspartate	Leucine/Iso-leucine	Tyrosine	Phenylalanine	Tryptophan	Malate	Succinate	D-2-hydroxy-glutarate	fumarate	Isocitrate	Citrate	Pyruvate	2-oxo-glutarate	Salicylic acid	Glucose	Sucrose	Xylose	UDP-glucose	Glucose-6-phosphate	Fructose 6-phosphate	3-methyl-sulfinylbutyl glucosinolate	4-methyl-sulfinylbutyl glucosinolate	5-methyl-sulfinylpentyl glucosinolate	7-methyl-sulfinylheptyl glucosinolate	4-methyl-thiobutyl glucosinolate	8-methyl-sulfinyloctyl glucosinolate	indole-3-methyl-glucosinolate	2,3-dihydroxy-benzoate glucoside	2,3-dihydroxy-benzoate xyloside	2,5-dihydroxy-benzoate xyloside	Sinapoyl-glucoside	4-Hydroxyglucobrassicin	Kaempferol-3-Glucoside-2''-Rhamnoside-7-Rhamnoside
	Unit:	nmol/g FW																								N/A (relative abundance from peak area)
T0	Col-0 Rep 1	67.859	1627.11	251.865	51.6012	1596.24	635.763	514.342	1043.27	68.8285	3.0766	453.221	13.9129	3.51638	9.67508	4.3654	805.42	453.701	37.2792	1559.36	3.32814	450.028	26.5875	43.509	0.0780415	0.913841	1.09084	0.894992	1.28346	1.76174	0	1.06657	1.0063	1.04839	1.12421	1.20816	1.10268	0.955903	0.0512821	0.292751	0.993439	1.09089	0.642437	1.0469
	Col-0 Rep 2	75.3889	1517.65	290.841	52.4812	1484.31	725.255	491.727	1224.4	84.4529	4.5657	406.074	21.439	5.13579	14.1597	5.39384	820.386	367.568	37.918	1357.3	3.55914	556.51	23.2349	47.6021	0.182111	0.992964	0.837872	1.10206	0.949062	0.668393	0	1.06422	1.05234	1.04861	1.0384	1.02912	0.997413	1.0772	0.0512821	0.330675	1.09118	1.06732	0.896703	1.19596
	Col-0 Rep 3	80.6431	1401.48	320.4	42.0701	1114.97	816.137	411.981	1807.97	62.659	4.33815	438.036	17.3683	4.53413	11.8628	5.62444	1714.11	569.18	52.871	1542.05	3.91445	574.306	15.7936	11.5906	0.161486	1.09936	1.15128	1.12774	0.97071	0.890203	0	0.940688	0.951345	0.900333	0.855241	0.922176	0.762145	0.953519	0.0512821	1.0107	0.911922	0.831677	1.42221	1.06143
	Col-0 Rep 4	95.4199	1373	213.051	55.3584	1356.18	694.058	415.027	1061.91	70.0382	4.58272	412.131	16.8237	5.23844	15.7353	5.62908	858.433	520.186	33.8035	1498.93	4.00867	497.449	27.7957	31.7205	0.156559	0.993835	0.920014	0.87521	0.796772	0.679664	0	0.928527	0.990012	1.00267	0.982145	0.840546	1.13776	1.01338	3.84615	2.36588	1.00346	1.01011	1.03865	0.695709
	atg5 Rep 1	53.0068	1016.02	193.215	56.5425	1088.96	471.18	407.405	395.319	59.7261	2.49737	456.391	14.8728	4.76061	9.10251	5.52293	753.624	322.67	25.5722	1151.53	2.41709	409.095	19.9505	26.9706	0.141748	0.857265	0.510031	0.580177	0.37484	0.113186	0	0.904088	0.873765	0.820891	0.551126	0.714347	0.615248	0.972529	10.4615	1.33903	1.24223	0.962767	0.839691	0.638648
	atg5 Rep 2	47.0808	1289.48	230.209	57.6198	1418.59	482.596	384.571	829.572	69.1566	4.13275	488.858	17.7583	6.07385	9.66303	6.00997	1038.02	437.763	38.7623	1281.46	3.16494	630.92	19.3072	38.3847	0.237596	0.961605	0.706051	1.04672	0.761453	0.0970656	0	1.11167	0.998505	1.00674	0.603417	0.949593	0.630605	1.20641	14.3077	1.2586	1.27791	1.38573	1.18467	1.27838
	atg5 Rep 3	49.9058	1304.49	222.711	60.7152	1434.8	498.117	400.868	910.868	66.8136	3.68924	440.63	17.0856	4.86749	13.3086	5.74636	938.824	430.467	43.1592	1177.22	1.99393	500.288	22.1659	28.8245	0.122062	0.893446	0.907122	0.969907	0.991408	0.337507	0	1.09199	1.00149	1.00891	0.659312	1.08995	0.659843	1.24526	1.33333	0.899968	1.39168	1.25672	0.655585	1.13758
	atg5 Rep 4	69.0119	877.755	243.955	51.1879	1036.02	399.71	332.504	917.643	66.1311	3.14655	439.652	16.406	4.203	10.8118	7.04907	1021.04	375.632	28.819	1291.9	3.50595	425.659	23.9378	63.5326	0.178289	0.919047	0.876616	1.09386	1.12091	0.143223	0	0.736007	0.790588	1.01826	0.580889	0.791017	0.62905	1.08483	135.128	2.74389	1.19412	1.24968	1.68036	0.882716
	atg11 Rep 1	55.6999	1074.34	240.718	60.2389	1232.17	493.041	407.283	451.114	75.0453	3.06718	387.822	17.7051	4.71941	11.8533	4.66836	599.344	277.794	24.2244	860.722	1.63844	421.625	20.7486	27.4223	0.108973	0.828487	0.548028	0.661616	0.593022	0.658681	0	0.563745	0.589702	0.658214	0.43985	0.941292	0.482856	0.768917	0.0512821	0.837284	1.18781	0.905265	0.664911	0.544585
	atg11 Rep 2	147.158	1371.13	187.682	78.7728	1390.69	563.801	872.085	659.843	68.6606	4.38975	354.446	11.8962	2.67629	7.11304	4.42791	684.511	300.418	20.5221	1001.41	3.46442	408.296	21.6402	35.5497	0.175054	0.335153	0.188244	0.200547	0.191977	0.509	0	0.0560175	0.0937877	0.151682	0.0122552	0.170493	0.512931	0.903931	0.0512821	0.561265	0.444628	0.0449424	0.76853	0.843923
	atg11 Rep 3	44.3072	898.738	216.916	52.4892	1192.55	525.963	387.166	707.958	62.1028	3.41751	374.001	14.2132	4.48577	7.5966	4.38722	1287.54	470.221	38.0064	722.699	2.17118	599.095	15.813	20.0395	0.203772	0.954584	0.679149	0.657407	1.18111	0.562885	0	0.678015	0.719281	0.78884	0.588097	0.912153	0.60363	1.00423	45.0769	1.6929	1.4557	0.62796	0.757133	1.13491
	atg11 Rep 4	60.059	920.867	208.262	49.7179	1051.26	533.013	431.668	1010.85	63.228	3.59436	388.355	16.0459	4.63105	7.88844	3.86659	1303.31	406.985	35.3576	743.953	3.91163	628.541	22.0461	34.8995	0.135609	0.920142	0.716948	0.69697	1.43043	0.632078	0	0.672239	0.652375	0.774023	0.542655	1.0057	0.620951	0.798179	63.5897	0.87364	1.42002	0.651747	0.883544	0.852277
T3	Col-0 Rep 1	53.3471	1197.39	277.708	34.64	808.41	462.076	237.134	1226.89	50.5454	3.23936	201.009	16.2076	3.63117	20.5567	4.74942	1099.64	470.148	25.8356	768.952	2.45356	349.819	27.9377	16.1129	0.246629	1.25953	1.99809	2.5101	2.37399	2.73358	0	1.07435	1.16602	1.54458	1.36159	0.737665	1.74682	0.359583	8.41026	1.63492	1.48003	0.921091	1.84049	2.3129
	Col-0 Rep 2	41.4914	1150.93	230.121	28.8303	630.444	510.63	217.133	1711.62	42.584	2.77252	183.609	15.192	3.47534	17.3499	3.20024	1320.09	521.771	32.6711	958.991	1.131	444.413	24.9667	29.3097	0.140449	1.22172	1.98585	2.55177	2.04453	3.18064	0	1.09223	1.10818	1.26827	1.24198	0.449377	1.45462	1.2254	0.0512821	0.687987	1.48159	0.809307	1.68335	2.11013
	Col-0 Rep 3	35.1058	917.036	241.149	29.075	547.637	398.622	238.085	415.433	51.2992	4.00689	141.887	18.6974	4.05304	21.3697	6.09865	843.137	339.314	20.8476	427.408	2.09228	407.03	29.6684	13.9613	0.145866	1.15103	1.93247	2.17656	1.6733	3.48011	0	0.914218	1.00779	1.20164	1.0755	1.18608	1.24776	0.984129	6.51282	2.4504	1.24825	0.629667	1.64668	0.933693
	Col-0 Rep 4	24.5882	877.396	172.737	26.616	556.488	385.16	231.927	566.968	43.0905	3.43456	171.641	11.974	2.95991	16.8707	4.27123	1011.51	467.838	31.2361	1267.06	5.39278	384.256	58.9863	72.8667	0.145636	1.07415	2.11887	1.74874	1.13686	2.37545	0	0.809207	0.91449	1.12747	0.891415	0.735392	1.07349	1.02402	1.33333	1.17617	1.24062	0.566978	1.14043	1.01906
	atg5 Rep 1	16.8771	817.409	157.816	27.8546	711.271	307.122	229.02	603.855	40.941	3.04869	160.527	9.83801	2.42187	10.5607	2.6999	1030.05	366.527	28.5958	737.77	3.73473	504.751	26.9558	20.9566	0.151771	1.01282	1.90778	1.42088	1.53221	2.45131	0	0.8728	0.903745	0.944343	0.646748	1.09725	0.674679	1.02888	6.71795	1.64212	1.48588	0.903633	1.69311	1.36255
	atg5 Rep 2	20.4997	984.556	165.438	30.8399	694.669	374.339	253.89	1689.69	36.243	6.68216	212.422	10.8879	3.18597	12.255	4.46583	1633.33	587.648	39.8581	1179.61	0.966745	459.97	29.4413	49.2352	0.171505	1.1638	2.09919	1.66309	2.28702	3.8227	0	1.32088	1.20361	1.13355	0.785417	1.43569	0.817201	1.42111	24.0513	1.61877	2.06572	0.962318	1.93915	1.70471
	atg5 Rep 3	39.605	838.839	171.428	29.3603	478.178	294.696	209.749	377.018	36.0021	2.91677	165.845	8.23	2.16233	9.23627	3.58313	863.166	326.684	23.0325	489.777	19.8751	268.072	35.9538	26.7377	0.113919	0.949751	1.64002	1.18013	1.40441	2.37632	0	0.846155	0.882568	0.856956	0.574478	0.958203	0.556628	0.987	51.8462	2.66223	1.47481	0.551349	1.03464	0.862061
	atg5 Rep 4	34.0804	947.31	199.13	35.1162	678.553	286.079	268.667	502.754	46.8419	3.64466	235.137	11.3465	3.43086	11.8344	4.67388	1161.01	517.682	27.8051	766.108	11.3948	454.851	48.3069	60.6518	0.144909	1.20176	2.15034	1.3186	1.79976	3.0471	0	1.16815	1.15224	1.17745	0.780757	1.45466	0.879905	1.37082	92.5641	2.61898	1.7396	0.908211	2.04084	1.25571
	atg11 Rep 1	36.9615	1240.93	248.726	38.1873	1143.59	463.92	321.756	663.569	61.8361	6.19782	289.074	17.5109	3.76291	13.998	7.06347	950.63	365.719	21.0236	497.916	2.06476	469.797	43.4965	32.0113	0.208136	1.10034	1.70728	1.1854	2.20385	2.62324	0	0.755395	0.84317	0.855774	0.636372	1.88451	0.0191406	0.809656	32.7692	2.58801	1.4932	0.874871	2.04926	0.904728
	atg11 Rep 2	27.9805	1367.6	275.493	39.1481	1296.7	454.873	312.379	923.183	50.8003	5.8283	384.678	16.7446	3.73422	12.7863	7.95595	1167.06	503.739	44.074	1047.77	2.80602	363.998	53.8744	65.447	0.136687	1.05063	1.91398	1.04945	2.2705	2.95117	0	1.08532	1.03454	1.02631	0.73843	1.22589	0.89928	1.04175	35.641	1.10934	1.52807	1.202	1.78215	1.52727
	atg11 Rep 3	24.476	1143.91	216.421	35.1088	813.684	397.253	284.691	480.488	48.2028	3.56779	253.006	12.4749	3.27973	12.0693	5.18936	844.996	305.762	19.3549	733.544	1.38953	326.029	38.5815	34.1426	0.149751	0.963173	1.5536	1.05051	1.57171	1.90386	0	0.673749	0.791538	0.826279	0.607253	1.52527	0.723139	0.806449	27.2821	4.34442	1.59843	0.78743	1.27432	0.904244
	atg11 Rep 4	19.2651	1165.13	263.404	32.2532	976.79	484.275	356.256	1071.22	45.871	4.32583	302.223	13.6898	3.57196	11.5788	7.16078	1314.47	451.775	29.233	618.194	1.51951	443.73	32.578	39.0249	0.147013	0.947752	1.49907	1.32997	1.84648	1.76377	0	0.762013	0.868002	1.09556	0.732509	1.15694	0.754548	1.04405	108.923	3.63423	2.15425	0.63704	2.22379	1.33167
T3-P	Col-0 Rep 1	28.1929	1013.07	263.808	33.3593	853.034	351.074	274.197	989.549	39.6809	4.97132	221.379	11.7492	3.76789	12.9141	6.23144	1810.11	493.818	31.6102	867.605	2.63153	410.875	15.6525	6.25689	0.118763	1.0765	2.00136	1.54545	0.820698	0.588965	0	1.02175	1.03987	1.11065	0.991285	1.00095	1.05998	1.0555	0.0512821	0.468347	1.19405	0.850742	1.80461	1.07084
	Col-0 Rep 2	29.5775	1006.25	265.555	27.5174	837.34	434.177	275.13	1541.16	38.8821	3.98829	195.607	17.0975	4.89191	15.463	10.2241	2300.92	639.583	42.817	1172.37	0.649281	368.086	15.1719	6.00849	0.159421	1.08075	1.97606	1.7721	0.713221	0.530889	0	1.14917	1.09664	1.27803	1.07097	0.451341	1.18638	1.22737	0.0512821	0.634592	1.42184	0.929503	1.64846	1.44302
	Col-0 Rep 3	22.7049	1042.63	311.46	31.7341	1060.93	359.463	309.643	997.377	39.4105	5.66507	197.253	12.1798	4.07196	13.4821	8.04075	2187.44	673.289	34.2376	918.969	2.00493	419.617	11.9316	5.61739	0.181912	1.05657	2.11858	1.69739	1.21756	1.04479	0	1.26013	1.15789	1.30004	1.29267	0.531455	1.10643	1.26786	0.0512821	0.590885	1.48112	1.36569	2.67062	1.23995
	Col-0 Rep 4	25.1812	918.911	343.701	28.576	823.025	289.662	320.137	1069.68	30.5955	7.12537	220.652	12.3854	3.24105	11.4199	5.66172	2660.58	1084.96	43.405	767.27	2.40215	368.411	13.9938	7.12697	0.274122	0.994457	2.19388	2.89141	0.81652	0.385328	0	1.26097	1.2203	1.31475	1.23206	0.509274	1.12836	1.357	0.0512821	0.686603	1.43552	1.3485	2.0882	1.46026
	atg5 Rep 1	22.5328	1197.67	199.313	37.2262	1050.85	339.052	319.006	913.715	47.5457	5.55309	229.103	14.4051	4.09406	17.6265	9.31989	1418.37	408.442	29.4853	581.853	2.21726	391.42	16.6112	24.6913	0.17001	0.923938	2.18898	1.3588	0.712841	0.182442	0	1.21393	1.09869	1.17305	0.859283	1.79076	0.950489	1.27623	0.0512821	1.5317	1.53072	1.24858	1.66808	1.27728
	atg5 Rep 2	18.219	1182.96	208.1	33.7319	955.079	319.606	341.883	791.084	39.6306	6.91506	333.989	13.1494	2.97044	12.1388	6.41388	2122.95	500.723	47.0232	983.355	2.92706	549.213	22.4191	28.3502	0.22197	0.990437	2.19553	1.17698	0.598718	0.0690409	0	1.25891	1.12575	1.23795	0.92092	2.43085	0.868856	1.3055	9.84615	1.48166	1.7616	1.22626	1.83751	1.41423
	atg5 Rep 3	26.91	934.234	175.546	29.9719	638.665	305.751	280.651	739.498	27.889	2.16282	195.613	10.5695	2.25315	12.2901	5.13905	1715.53	429.927	33.9746	752.145	2.10961	320.769	13.4758	11.7666	0.12984	0.844251	2.05513	1.33081	0.474911	0.0555508	0	0.590825	0.597527	0.667945	0.363718	0.388482	0.350412	0.807289	11.641	1.30114	1.5512	0.601733	0.705639	0.59262
	atg5 Rep 4	28.3309	1183.73	240.026	36.8966	1121.4	346.735	400.548	740.17	53.0639	7.61457	255.124	29.7113	6.80294	26.6191	16.1053	1740.51	489.991	27.3499	954.597	1.5665	388.976	21.2868	22.0708	0.21426	0.923844	1.9109	1.18603	1.01116	0.185541	0	1.05589	0.983074	1.12002	0.663328	2.01126	0.765471	1.18454	95.0256	2.74404	1.54928	1.04129	2.27675	0.760902
	atg11 Rep 1	23.1341	1133.88	228.928	44.0914	1056.96	385.118	286.169	1602.11	37.6213	5.44692	258.927	13.0546	3.22569	14.444	5.76108	2340.46	503.02	36.982	949.473	1.91758	503.123	12.002	8.55732	0.220261	1.00981	1.79467	1.41477	0.624733	0.0286274	0	1.02083	0.985114	1.12263	1.25289	1.8201	1.41496	1.08864	22.1538	2.08752	1.89199	1.13628	2.16886	1.42001
	atg11 Rep 2	18.7471	1015.68	190.099	37.1258	906.951	379.697	316.767	943.576	35.9983	3.92608	254.908	13.0371	4.48536	15.1511	10.0814	1926.58	520.632	36.8348	874.914	3.03379	623.683	17.9239	14.6006	0.21166	1.00679	1.92951	1.11995	0.587895	0.0258237	0	0.882204	0.886833	1.06023	1.02581	0.983829	1.16588	1.03477	76.5128	2.80528	1.71414	1.04169	2.00772	1.15633
	atg11 Rep 3	20.729	828.503	174.755	42.0119	779.573	281.779	287.44	291.82	38.6257	4.08678	222.578	11.1454	3.39548	13.0512	5.20907	1382.61	373.267	25.2666	511.159	1.85561	535.626	15.1044	11.2247	0.147602	0.93993	1.73069	1.02652	0.811014	0.0834661	0	0.770168	0.771093	0.864846	0.875813	1.13455	0.994939	0.839435	14.6154	1.28678	1.43238	0.900696	1.25488	1.01831
	atg11 Rep 4	42.5014	1136.48	210.003	42.9462	857.623	375.296	345.565	266.506	42.7492	4.19181	178.829	14.1366	3.7922	15.7508	6.8635	1318.49	375.943	24.2025	593.14	1.21356	506.853	27.8801	24.5946	0.189115	0.918819	1.82801	1.12016	0.973938	0.101292	0	0.871319	0.827478	0.834938	0.894427	2.05304	1.01335	0.819822	25.0256	2.583	1.61487	0.820233	0.77791	0.749835
