# Supplementary material for: Defects in autophagy lead to selective in vivo changes in turnover of cytosolic and organelle proteins in Arabidopsis
Source: Plant Cell. 2022 Jun 29;34(10):3936–60. doi: 10.1093/plcell/koac185 (PMC9516138; doi:10.1093/plcell/koac185)
Supplement: koac185_Supplementary_Data [file koac185_supplementary_data.zip › koac185_Supplementary_Data/tpc.21.00373_SupplementalDS12.xlsx]

## Sheet: DataS12 Metabolites by LC-Q-TOF
Supplemental Data. Li et al. (2022). Plant Cell.
Supplemental Data Set 12 Precursor masses of metabolites used in LC-MS analysis. The m/z, retention times, precursor and product ions and ESI mode for different metabolite abundance analyses performed are shown.
Name	m/z	Retention time (min)	Identification method
glucose	156.987	1.8	Authentic standard
sucrose	341.104	2.6	Authentic standard
13C6-leucine (internal standard)	136.106	5.2	Authentic standard
glucose 6-phosphate	259.016	17.5	Authentic standard
fructose 6-phosphate	259.016	19.9	Authentic standard
3-methylsulﬁnylpropyl glucosinolate	422.014	30.7	MS/MS, literature
4-methylsulﬁnylbutyl glucosinolate	436.031	31.2	MS/MS, literature
5-methylsulﬁnylpentyl glucosinolate	450.047	33.5	MS/MS, literature
sinapoyl-glucoside	385.106	38.9	MS/MS, literature
2,3-dihydroxybenzoate glucoside	315.066	39.3	MS/MS, literature
2,3-dihydroxybenzoate xyloside	285.056	49.2	MS/MS, literature
7-methylsulﬁnylheptyl glucosinolate	478.081	49.3	MS/MS, literature
2,5-dihydroxybenzoate xyloside	285.056	50	MS/MS, literature
UDP-glucose	565.04	55.6	MS/MS, literature
kaempferol-3-glucoside-2‘’-rhamnoside-7-rhamnoside	739.201	61.1	MS/MS, literature
4-methylthiobutyl glucosinolate	420.041	64.4	MS/MS, literature
8-methylsulﬁnyloctyl glucosinolate	492.098	74.8	MS/MS, literature
indole-3-methylglucosinolate	447.048	77.8	MS/MS, literature

## Sheet: DataS12 Metabolites by QQQ+
Supplemental Data. Li et al. (2022). Plant Cell.
Supplemental Data Set 12 Precursor masses of metabolites used in LC-MS analysis. The m/z, retention times, precursor and product ions and ESI mode for different metabolite abundance analyses performed are shown.
Name	Precursor Ion	Product Ion 1	Product Ion 2	Product Ion 3	Retention time (min)	Identification method	ESI mode
GABA	104.1	87.1	45.2	69.2	0.84	Authentic standard	+
Alanine	90	44.1			0.95	Authentic standard	+
Serine	106.1	60.2	42.2		0.96	Authentic standard	+
Asparagine	133.1	46.1	74.1		0.96	Authentic standard	+
Glutamine	147.2	130	41.2	84.2	0.98	Authentic standard	+
Threonine	120.1	74	55.8		0.98	Authentic standard	+
Glutamate	148.1	102.1	84.1		1.03	Authentic standard	+
Proline	116.1	70	43.1		1.04	Authentic standard	+
Valine	118.1	72.2	42.1	57.4	1.1	Authentic standard	+
Aspartate	134.1	88.1	74.1		1.24	Authentic standard	+
Methionine	150.2	61.2	104.3		1.29	Authentic standard	+
Leucine-Isoleucine	132.1	86.2	69.1		1.45	Authentic standard	+
13C-Leucine (Internal standard)	138.1	46.2			1.46	Authentic standard	+
Tyrosine	182.2	136.2	91.2	119.3	1.82	Authentic standard	+
Phenylalanine	166.2	120.1	77.2	118.1	2.51	Authentic standard	+
Tryptophan	205.2	146.2	118.1		5.74	Authentic standard	+

## Sheet: DataS12 Metabolites by QQQ-
Supplemental Data. Li et al. (2022). Plant Cell.
Supplemental Data Set 12 Precursor masses of metabolites used in LC-MS analysis. The m/z, retention times, precursor and product ions and ESI mode for different metabolite abundance analyses performed are shown.
Name	Precursor Ion	Product Ion 1	Product Ion 2	Product Ion 3	Retention time (min)	Identification method	ESI mode
salicyli acid	136.9	92.9	65		19.2	Authentic standard	-
Malate	403.3	208	137		7.5	Authentic standard	-
Succinate	387.3	234	98	152.1	7.7	Authentic standard	-
D-2-hydroxyglutarate	417.1	137	264		7.9	Authentic standard	-
Adipic acid	415.2	178	150		8.4	Authentic standard	-
(Internal standard)
Fumarate	385.3	232.1	96	152.1	8.5	Authentic standard	-
Isocitrate	596.4	234.1	387.1		9.2	Authentic standard	-
Citrate	596.4	222.1	401.2		9.5	Authentic standard	-
Pyruvate	357.3	137	150		10.1	Authentic standard	-
2-oxoglutarate	550.4	371.2	233.2		10.7	Authentic standard	-
