# Supplementary material for: Defects in autophagy lead to selective in vivo changes in turnover of cytosolic and organelle proteins in Arabidopsis
Source: Plant Cell. 2022 Jun 29;34(10):3936–60. doi: 10.1093/plcell/koac185 (PMC9516138; doi:10.1093/plcell/koac185)
Supplement: koac185_Supplementary_Data [file koac185_supplementary_data.zip › koac185_Supplementary_Data/tpc.21.00373_SupplementalDS2.xlsx]

## Sheet: DataS2 root protein abundance
Supplemental Data. Li et al. (2022). Plant Cell.
Supplemental Data Set 2 Changes in protein abundance of proteins belonging to different subcellular locations in autophagy mutants compared to wild type. A total of 1114 root proteins could be quantified in Wt, atg5 and atg11 lines at T0. The 1038 root proteins shown to be targeted to a single location (SUBA4, SUBAConsensus) were considered in the localisation based analysis. Relative ΔAbundance …						Relative∆Abundance			T-test (P values)
AGI	1st AGI	BINCODE	NAME	description	Location SUBAcon	11-Wt	5-Wt	atg11-5	atg11 vs wt	atg5vswt	5vs11	5 or 11 Significance (P<0.05)
AT5G51970.1,AT5G51970.2	AT5G51970.1	3.3	minor CHO metabolism.sugar alcohols	Symbols: GroES-like zinc-binding alcohol dehydrogenase family protein chr5:21111820-21113284 FORWARD LENGTH=364	cytosol	-0.0104266	-0.129469	0.119082	0.898368	0.184367	0.0327241	No
AT3G17940.1	AT3G17940.1	3.5	minor CHO metabolism.others	Symbols: Galactose mutarotase-like superfamily protein chr3:6143707-6145244 REVERSE LENGTH=341	cytosol	0.113645	-0.00658062	0.120203	0.357665			No
AT4G17260.1	AT4G17260.1	5.1	fermentation.LDH	Symbols: Lactate/malate dehydrogenase family protein chr4:9674057-9675309 FORWARD LENGTH=353	cytosol	0.165168	0.135638	0.0296958			0.749555	No
AT3G24503.1	AT3G24503.1	5.10	fermentation.aldehyde dehydrogenase	Symbols: ALDH2C4, ALDH1A, REF1 aldehyde dehydrogenase 2C4 chr3:8919732-8923029 REVERSE LENGTH=501	cytosol	0.00176301	-0.0118198	0.0135827	0.975497	0.848889	0.551451	No
AT4G33070.1	AT4G33070.1	5.2	fermentation.PDC	Symbols: Thiamine pyrophosphate dependent pyruvate decarboxylase family protein chr4:15952519-15954676 REVERSE LENGTH=607	cytosol	0.158639	0.297681	-0.140702			0.135025	No
AT1G77120.1	AT1G77120.1	5.3	fermentation.ADH	Symbols: ADH1, ADH, ATADH, ATADH1 alcohol dehydrogenase 1 chr1:28975509-28977216 FORWARD LENGTH=379	cytosol	0.195183	0.403823	-0.212834	0.265124	0.020451	0.221344	Yes
AT4G37870.1	AT4G37870.1	6.4	gluconeogenesis / glyoxylate cycle.PEPCK	Symbols: PCK1, PEPCK phosphoenolpyruvate carboxykinase 1 chr4:17802974-17806332 REVERSE LENGTH=671	cytosol	0.0846995	0.0498786	0.0348577	0.629286	0.679507	0.799298	No
AT3G48530.1	AT3G48530.1	10.5	cell wall.cell wall proteins	Symbols: KING1 SNF1-related protein kinase regulatory subunit gamma 1 chr3:17987559-17989592 FORWARD LENGTH=424	cytosol	0.108174	-0.0929595	0.200629	0.101769	0.426465	0.115761	No
AT4G14030.1,AT4G14030.2	AT4G14030.1	15	metal handling	Symbols: SBP1 selenium-binding protein 1 chr4:8098121-8100165 REVERSE LENGTH=490	cytosol	0.0441741	-0.138475	0.182371	0.510851	0.231952	0.0705047	No
AT1G76790.1	AT1G76790.1	16.10	secondary metabolism.simple phenols	Symbols: O-methyltransferase family protein chr1:28822355-28823630 REVERSE LENGTH=367	cytosol	-0.20217	0.00380802	-0.205938				No
AT5G39730.1	AT5G39730.1	20.1	stress.biotic	Symbols: AIG2-like (avirulence induced gene) family protein chr5:15901740-15902624 FORWARD LENGTH=172	cytosol	0.384438	0.0293278	0.356114	0.142471	0.18522	0.162994	No
AT3G28940.1	AT3G28940.1	20.1	stress.biotic	Symbols: AIG2-like (avirulence induced gene) family protein chr3:10968324-10969311 REVERSE LENGTH=169	cytosol	0.253772	0.0158246	0.238186	0.0556729	0.731564	0.0520626	No
AT3G01420.1	AT3G01420.1	20.2	stress.abiotic	Symbols: ALPHA-DOX1, DOX1, DIOX1, PADOX-1 Peroxidase superfamily protein chr3:159689-162726 REVERSE LENGTH=639	cytosol	0.257602	0.936065	-0.721987	0.266476	0.00101728	0.00838682	Yes
AT1G45145.1	AT1G45145.1	21.1	redox.thioredoxin	Symbols: ATTRX5, ATH5, LIV1, TRX5 thioredoxin H-type 5 chr1:17075264-17076256 REVERSE LENGTH=118	cytosol	0.2724	0.793676	-0.55106	0.075872	0.00029269	0.00258831	Yes
AT5G42980.1	AT5G42980.1	21.1	redox.thioredoxin	Symbols: ATTRX3, ATH3, ATTRXH3, TRXH3, TRX3 thioredoxin 3 chr5:17242772-17243718 FORWARD LENGTH=118	cytosol	0.0175887	-0.104513	0.122046	0.84119	0.205088	0.101084	No
AT2G16060.1	AT2G16060.1	21.3	redox.heme	Symbols: GLB1, AHB1, ARATH GLB1, NSHB1, ATGLB1, HB1 hemoglobin 1 chr2:6982782-6983522 REVERSE LENGTH=160	cytosol	0.262982	0.698816	-0.456822				No
AT5G40370.1	AT5G40370.1	21.4	redox.glutaredoxins	Symbols: Glutaredoxin family protein chr5:16147826-16149052 REVERSE LENGTH=111	cytosol	0.426977	0.148559	0.282905				No
AT1G65980.1	AT1G65980.1	21.5	redox.peroxiredoxin	Symbols: TPX1 thioredoxin-dependent peroxidase 1 chr1:24559524-24560753 REVERSE LENGTH=162	cytosol	0.0840008	-0.0132105	0.0971843	0.145319	0.867854	0.233466	No
AT1G08830.1,AT1G08830.2	AT1G08830.1	21.6	redox.dismutases and catalases	Symbols: CSD1 copper/zinc superoxide dismutase 1 chr1:2827700-2829053 FORWARD LENGTH=152	cytosol	0.0861194	0.224615	-0.139168	0.336145	0.144078	0.347583	No
AT5G28050.1,AT5G28050.2	AT5G28050.1	23.2	nucleotide metabolism.degradation	Symbols: Cytidine/deoxycytidylate deaminase family protein chr5:10044209-10045755 REVERSE LENGTH=185	cytosol	0.0890533	0.0810707	0.00799699			0.945863	No
AT3G10850.1	AT3G10850.1	24.1	Biodegradation of Xenobiotics.hydroxyacylglutathione hydrolase	Symbols: GLX2-2, GLY2 Metallo-hydrolase/oxidoreductase superfamily protein chr3:3397756-3399522 REVERSE LENGTH=258	cytosol	0.0807538	-0.000139646	0.0808932				No
AT2G41530.1	AT2G41530.1	25	C1-metabolism	Symbols: ATSFGH, SFGH S-formylglutathione hydrolase chr2:17323656-17325430 REVERSE LENGTH=284	cytosol	0.110103	-0.0269186	0.13692	0.0173409	0.452976	0.0101846	Yes
AT4G13930.1	AT4G13930.1	25.1	C1-metabolism.glycine hydroxymethyltransferase	Symbols: SHM4 serine hydroxymethyltransferase 4 chr4:8048013-8050021 REVERSE LENGTH=471	cytosol	0.0730038	-0.023756	0.0967178	0.304122	0.75518	0.0768749	No
AT1G50480.1	AT1G50480.1	25.2	C1-metabolism.formate-tetrahydrofolate ligase	Symbols: THFS 10-formyltetrahydrofolate synthetase chr1:18702064-18704687 FORWARD LENGTH=634	cytosol	0.0887631	0.0149154	0.0738722	0.0753026	0.836222	0.271341	No
AT3G12290.1	AT3G12290.1	25.5	C1-metabolism.Methylenetetrahydrofolate dehydrogenase & Methenyltetrahydrofolate cyclohydrolase	Symbols: Amino acid dehydrogenase family protein chr3:3919591-3921326 FORWARD LENGTH=299	cytosol	0.225692	0.232968	-0.00737293				No
AT3G59970.3	AT3G59970.3	25.6	C1-metabolism.methylenetetrahydrofolate reductase	Symbols: MTHFR1 methylenetetrahydrofolate reductase 1 chr3:22151303-22154323 FORWARD LENGTH=592	cytosol	0.078596	-0.063032	0.141453	0.0295643	0.106097	0.00651398	Yes
AT2G44160.1	AT2G44160.1	25.6	C1-metabolism.methylenetetrahydrofolate reductase	Symbols: MTHFR2 methylenetetrahydrofolate reductase 2 chr2:18262301-18265185 FORWARD LENGTH=594	cytosol	0.083044	-0.126463	0.208958	0.128854	0.173307	0.0467004	No
AT5G20960.1,AT5G20960.2	AT5G20960.1	26.1	misc.misc2	Symbols: AAO1, AO1, ATAO, AT-AO1, AOalpha, AtAO1 aldehyde oxidase 1 chr5:7116783-7122338 FORWARD LENGTH=1368	cytosol	0.116988	0.344487	-0.229815				No
AT2G32520.1	AT2G32520.1	26.1	misc.misc2	Symbols: alpha/beta-Hydrolases superfamily protein chr2:13805823-13807442 REVERSE LENGTH=239	cytosol	0.0336578	-0.0449916	0.0786197	0.474208	0.166309	0.17101	No
AT3G23570.1	AT3G23570.1	26.1	misc.misc2	Symbols: alpha/beta-Hydrolases superfamily protein chr3:8458052-8459608 REVERSE LENGTH=239	cytosol	-1.2491	-1.2528	0.00607561				No
AT1G22440.1	AT1G22440.1	26.11	misc.alcohol dehydrogenases	Symbols: Zinc-binding alcohol dehydrogenase family protein chr1:7922560-7924759 FORWARD LENGTH=386	cytosol	0.232709	0.200628	0.03246				No
AT3G16420.1,AT3G16420.2,AT3G16420.3	AT3G16420.1	26.16	misc.myrosinases-lectin-jacalin	Symbols: PBP1, JAL30 PYK10-binding protein 1 chr3:5579560-5580674 FORWARD LENGTH=298	cytosol	0.18765	0.148356	0.0395698	0.21116	0.313708	0.465263	No
AT3G16400.1,AT3G16400.2	AT3G16400.1	26.16	misc.myrosinases-lectin-jacalin	Symbols: ATMLP-470, NSP1, ATNSP1 nitrile specifier protein 1 chr3:5566516-5568330 FORWARD LENGTH=470	cytosol	0.115585	0.130197	-0.0146667	0.573301	0.4942	0.905888	No
AT3G16410.1	AT3G16410.1	26.16	misc.myrosinases-lectin-jacalin	Symbols: NSP4 nitrile specifier protein 4 chr3:5572145-5574359 FORWARD LENGTH=619	cytosol	0.24901	0.0634254	0.18632				No
AT1G14830.1	AT1G14830.1	26.17	misc.dynamin	Symbols: ADL1C, ADL5, DRP1C, DL1C DYNAMIN-like 1C chr1:5107699-5111470 REVERSE LENGTH=614	cytosol	-0.220403	-0.323967	0.105446				No
AT1G80410.1,AT1G80410.2	AT1G80410.1	26.5	misc.acyl transferases	Symbols: EMB2753 tetratricopeptide repeat (TPR)-containing protein chr1:30227963-30234832 REVERSE LENGTH=897	cytosol	-0.203471	0.16395	-0.364382				No
AT4G02520.1	AT4G02520.1	26.9	misc.glutathione S transferases	Symbols: ATGSTF2, ATPM24.1, ATPM24, GST2, GSTF2 glutathione S-transferase PHI 2 chr4:1110673-1111531 REVERSE LENGTH=212	cytosol	0.301453	0.0917174	0.211195	0.0502921	0.473148	0.00460019	No
AT2G30870.1	AT2G30870.1	26.9	misc.glutathione S transferases	Symbols: ATGSTF10, ERD13, ATGSTF4, GSTF10 glutathione S-transferase PHI 10 chr2:13141490-13142392 FORWARD LENGTH=215	cytosol	0.0495945	-0.0344185	0.0839772	0.241752	0.361607	0.0269255	No
AT1G17190.1	AT1G17190.1	26.9	misc.glutathione S transferases	Symbols: ATGSTU26, GSTU26 glutathione S-transferase tau 26 chr1:5875452-5876375 FORWARD LENGTH=220	cytosol	-0.0470498	-0.0840169	0.0370036				No
AT1G78380.1	AT1G78380.1	26.9	misc.glutathione S transferases	Symbols: ATGSTU19, GST8, GSTU19 glutathione S-transferase TAU 19 chr1:29486659-29487819 REVERSE LENGTH=219	cytosol	-0.0223214	-0.209936	0.187835	0.895909	0.295511	0.00933576	No
AT2G30860.1	AT2G30860.1	26.9	misc.glutathione S transferases	Symbols: ATGSTF9, GLUTTR, ATGSTF7, GSTF9 glutathione S-transferase PHI 9 chr2:13139132-13140057 FORWARD LENGTH=215	cytosol	-0.150015	-0.235711	0.0864605	0.113463	0.0194686	0.335842	Yes
AT1G21190.1,AT1G76860.1	AT1G21190.1	27.1	RNA.processing	Symbols: Small nuclear ribonucleoprotein family protein chr1:7419989-7420856 REVERSE LENGTH=97	cytosol	0.151488	0.283612	-0.133559				No
AT1G49760.1,AT1G49760.2	AT1G49760.1	27.1	RNA.processing	Symbols: PAB8, PABP8 poly(A) binding protein 8 chr1:18416740-18419753 FORWARD LENGTH=671	cytosol	-0.026232	0.0501455	-0.0763524	0.572596	0.223793	0.168276	No
AT2G23350.1	AT2G23350.1	27.1	RNA.processing	Symbols: PAB4, PABP4 poly(A) binding protein 4 chr2:9943209-9946041 FORWARD LENGTH=662	cytosol	-0.0339475	0.0104378	-0.0443813	0.785155	0.927802	0.403634	No
AT2G23930.1,AT2G23930.2,AT3G11500.1	AT2G23930.1	27.1	RNA.processing	Symbols: SNRNP-G probable small nuclear ribonucleoprotein G chr2:10182353-10183026 FORWARD LENGTH=80	cytosol	0.0810541	-0.328122	0.406474	0.583355	0.0418332	0.0271434	Yes
AT4G19210.1	AT4G19210.1	27.2	RNA.transcription	Symbols: ATRLI2, RLI2 RNAse l inhibitor protein 2 chr4:10501906-10504776 FORWARD LENGTH=605	cytosol	-0.0971667	0.136574	-0.232968				No
AT5G16840.1,AT5G16840.2,AT5G16840.3	AT5G16840.1	27.4	RNA.RNA binding	Symbols: BPA1 binding partner of acd11 1 chr5:5536042-5538026 FORWARD LENGTH=259	cytosol	0.0853834	0.165717	-0.0806185	0.352121	0.146877	0.387358	No
AT5G38470.1	AT5G38470.1	28.2	DNA.repair	Symbols: RAD23D Rad23 UV excision repair protein family chr5:15404720-15407500 FORWARD LENGTH=378	cytosol	0.0346247	-0.0118213	0.0464413	0.744572	0.865228	0.629136	No
AT4G34490.1	AT4G34490.1	28.99	DNA.unspecified	Symbols: ATCAP1, CAP 1, CAP1 cyclase associated protein 1 chr4:16484896-16487355 REVERSE LENGTH=476	cytosol	-0.00479386	-0.0226625	0.0178691				No
AT4G28440.1	AT4G28440.1	28.99	DNA.unspecified	Symbols: Nucleic acid-binding, OB-fold-like protein chr4:14060054-14060970 FORWARD LENGTH=153	cytosol	-0.00962734	-0.134996	0.125409		0.0836228		No
AT2G40660.1	AT2G40660.1	29.1	protein.aa activation	Symbols: Nucleic acid-binding, OB-fold-like protein chr2:16966011-16968866 FORWARD LENGTH=389	cytosol	0.138896	0.0712382	0.0678253	0.048139	0.670786	0.663212	Yes
AT3G04600.1,AT3G04600.2,AT3G04600.3	AT3G04600.1	29.1	protein.aa activation	Symbols: Nucleotidylyl transferase superfamily protein chr3:1243152-1245958 FORWARD LENGTH=402	cytosol	-0.00717542	-0.0200093	0.0128343				No
AT5G57020.1	AT5G57020.1	29.4	protein.postranslational modification	Symbols: NMT1, ATNMT1 myristoyl-CoA:protein N-myristoyltransferase chr5:23075451-23076755 FORWARD LENGTH=434	cytosol	0.108418	0.311108	-0.204414		0.0297658		Yes
AT4G11260.1	AT4G11260.1	29.4	protein.postranslational modification	Symbols: ATSGT1B, ETA3, RPR1, EDM1, SGT1B phosphatase-related chr4:6851515-6853719 REVERSE LENGTH=358	cytosol	0.305523	0.223595	0.0833514		0.343985		No
AT5G19680.1	AT5G19680.1	29.4	protein.postranslational modification	Symbols: Leucine-rich repeat (LRR) family protein chr5:6649663-6651564 FORWARD LENGTH=328	cytosol	-0.102142	0.07696	-0.178751		0.149451		No
AT3G25800.1	AT3G25800.1	29.4	protein.postranslational modification	Symbols: PDF1, PR 65, PP2AA2 protein phosphatase 2A subunit A2 chr3:9422822-9425783 REVERSE LENGTH=587	cytosol	-0.5519	-0.0908492	-0.466903				No
AT3G58500.1	AT3G58500.1	29.4	protein.postranslational modification	Symbols: PP2A-4 protein phosphatase 2A-4 chr3:21635503-21638911 REVERSE LENGTH=313	cytosol	-0.179136	-0.104795	-0.0746912				No
AT3G18130.1	AT3G18130.1	29.4	protein.postranslational modification	Symbols: RACK1C_AT receptor for activated C kinase 1C chr3:6211109-6212371 REVERSE LENGTH=326	cytosol	-0.100752	-0.151887	0.0513315	0.160968	0.0827848	0.276532	No
AT1G12310.1	AT1G12310.1	29.4	protein.postranslational modification	Symbols: Calcium-binding EF-hand family protein chr1:4187500-4187946 REVERSE LENGTH=148	cytosol	0.0516356	-0.160977	0.212172	0.469401	0.0387206	0.0132404	Yes
AT4G33090.1	AT4G33090.1	29.5	protein.degradation	Symbols: APM1, ATAPM1 aminopeptidase M1 chr4:15965915-15970418 REVERSE LENGTH=879	cytosol	0.11783	0.221965	-0.10482	0.211333	0.00123834	0.208996	Yes
AT1G79340.1	AT1G79340.1	29.5	protein.degradation	Symbols: AtMC4, MC4 metacaspase 4 chr1:29842849-29844368 FORWARD LENGTH=418	cytosol	0.245616	0.189396	0.056882				No
AT4G17830.1,AT4G17830.2	AT4G17830.1	29.5	protein.degradation	Symbols: Peptidase M20/M25/M40 family protein chr4:9915916-9918049 FORWARD LENGTH=440	cytosol	0.10504	0.010475	0.0945909				No
AT5G10540.1	AT5G10540.1	29.5	protein.degradation	Symbols: Zincin-like metalloproteases family protein chr5:3328119-3332462 FORWARD LENGTH=701	cytosol	0.0655481	-0.0161521	0.0816786	0.540035	0.690927	0.476043	No
AT2G24200.1,AT2G24200.2	AT2G24200.1	29.5	protein.degradation	Symbols: Cytosol aminopeptidase family protein chr2:10287017-10289450 REVERSE LENGTH=520	cytosol	-0.171438	-0.0738202	-0.0979278	0.058995	0.280523	0.150142	No
AT4G36760.1	AT4G36760.1	29.5	protein.degradation	Symbols: ATAPP1, APP1 aminopeptidase P1 chr4:17326688-17329979 FORWARD LENGTH=645	cytosol	-0.080113	-0.16808	0.0882639			0.150745	No
AT3G18190.1	AT3G18190.1	29.6	protein.folding	Symbols: TCP-1/cpn60 chaperonin family protein chr3:6232226-6233836 FORWARD LENGTH=536	cytosol	0.146915	0.215928	-0.0695648	0.0658461	0.00864985	0.156031	Yes
AT5G26360.1	AT5G26360.1	29.6	protein.folding	Symbols: TCP-1/cpn60 chaperonin family protein chr5:9255561-9258891 REVERSE LENGTH=555	cytosol	0.0700313	0.162301	-0.0925331	0.061022	0.0151795	0.067132	Yes
AT3G11830.1	AT3G11830.1	29.6	protein.folding	Symbols: TCP-1/cpn60 chaperonin family protein chr3:3732734-3736156 FORWARD LENGTH=557	cytosol	-0.0181518	0.150144	-0.168181	0.611744			No
AT3G03960.1	AT3G03960.1	29.6	protein.folding	Symbols: TCP-1/cpn60 chaperonin family protein chr3:1024432-1027604 FORWARD LENGTH=549	cytosol	0.00222155	0.135966	-0.133754	0.968818	0.00209934	0.0469216	Yes
AT3G20050.1	AT3G20050.1	29.6	protein.folding	Symbols: ATTCP-1, TCP-1 T-complex protein 1 alpha subunit chr3:6998544-7002266 REVERSE LENGTH=545	cytosol	0.0113906	0.12234	-0.110988	0.810464	0.000462823	0.0613391	Yes
AT5G20890.1	AT5G20890.1	29.6	protein.folding	Symbols: TCP-1/cpn60 chaperonin family protein chr5:7087020-7089906 REVERSE LENGTH=527	cytosol	0.0828328	0.114191	-0.0314325	0.0562317	0.0192693	0.434945	Yes
AT3G02530.1	AT3G02530.1	29.6	protein.folding	Symbols: TCP-1/cpn60 chaperonin family protein chr3:528806-532457 REVERSE LENGTH=535	cytosol	0.0142543	0.0382941	-0.0240431	0.793197	0.642823	0.78107	No
AT3G25230.1,AT3G25230.2	AT3G25230.1	29.6	protein.folding	Symbols: ROF1, ATFKBP62, FKBP62 rotamase FKBP 1 chr3:9188257-9191137 FORWARD LENGTH=551	cytosol	-0.0539584	-0.0383689	-0.0155975				No
AT5G16070.1	AT5G16070.1	29.6	protein.folding	Symbols: TCP-1/cpn60 chaperonin family protein chr5:5247549-5251050 REVERSE LENGTH=535	cytosol	-0.0921496	-0.0394421	-0.0527554	0.148158	0.837131	0.786169	No
AT5G64350.1	AT5G64350.1	29.6	protein.folding	Symbols: FKBP12, ATFKBP12 FK506-binding protein 12 chr5:25734810-25735990 REVERSE LENGTH=112	cytosol	-0.0515223	-0.186497	0.1353				No
AT3G29350.1,AT3G29350.2	AT3G29350.1	30.10	signalling.phosphorelay	Symbols: AHP2 histidine-containing phosphotransmitter 2 chr3:11264379-11265408 REVERSE LENGTH=156	cytosol	0.190119	0.0231332	0.167169				No
AT4G23650.1	AT4G23650.1	30.3	signalling.calcium	Symbols: CDPK6, CPK3 calcium-dependent protein kinase 6 chr4:12324967-12327415 REVERSE LENGTH=529	cytosol	0.197317	0.354619	-0.160103	0.0487757	0.00109025	0.0410068	Yes
AT3G13460.1,AT3G13460.2,AT3G13460.4	AT3G13460.1	30.3	signalling.calcium	Symbols: ECT2 evolutionarily conserved C-terminal region 2 chr3:4385274-4388220 REVERSE LENGTH=667	cytosol	-0.111334	-0.179716	0.0687253			0.583942	No
AT1G62480.1	AT1G62480.1	30.3	signalling.calcium	Symbols: Vacuolar calcium-binding protein-related chr1:23128799-23129548 FORWARD LENGTH=152	cytosol	-0.158785	-0.366025	0.210296			0.0845825	No
AT4G17530.1	AT4G17530.1	30.5	signalling.G-proteins	Symbols: RAB1C, ATRAB1C, ATRABD2C RAB GTPase homolog 1C chr4:9773721-9775424 REVERSE LENGTH=202	cytosol	0.32821	0.349347	-0.0217598	0.0165912			Yes
AT4G39520.1	AT4G39520.1	30.5	signalling.G-proteins	Symbols: GTP-binding protein-related chr4:18371329-18374000 REVERSE LENGTH=369	cytosol	0.270558	0.224996	0.0462664		0.107297		No
AT2G44100.1,AT2G44100.2	AT2G44100.1	30.5	signalling.G-proteins	Symbols: ATGDI1, AT-GDI1, GDI1 guanosine nucleotide diphosphate dissociation inhibitor 1 chr2:18241804-18244864 FORWARD LENGTH=445	cytosol	0.0641271	0.196316	-0.132606	0.752898			No
AT1G18070.1,AT1G18070.2,AT1G18070.3	AT1G18070.1	30.5	signalling.G-proteins	Symbols: Translation elongation factor EF1A/initiation factor IF2gamma family protein chr1:6214236-6218211 REVERSE LENGTH=532	cytosol	0.0702059	0.139373	-0.0693364	0.0611074	0.0458896	0.222731	Yes
AT1G07140.1	AT1G07140.1	30.5	signalling.G-proteins	Symbols: SIRANBP Pleckstrin homology (PH) domain superfamily protein chr1:2192360-2193688 REVERSE LENGTH=228	cytosol	0.0605025	0.052239	0.00827003	0.34737	0.42836	0.920272	No
AT1G48630.1	AT1G48630.1	30.5	signalling.G-proteins	Symbols: RACK1B_AT receptor for activated C kinase 1B chr1:17981977-17983268 REVERSE LENGTH=326	cytosol	-0.06093	-0.062207	0.00127822	0.524782	0.496837	0.969486	No
AT2G43790.1	AT2G43790.1	30.6	signalling.MAP kinases	Symbols: ATMPK6, MPK6, MAPK6, ATMAPK6 MAP kinase 6 chr2:18138477-18140693 FORWARD LENGTH=395	cytosol	0.122947	0.0856997	0.0373458				No
AT4G09000.1	AT4G09000.1	30.7	signalling.14-3-3 proteins	Symbols: GRF1, GF14 CHI general regulatory factor 1 chr4:5775387-5777157 FORWARD LENGTH=267	cytosol	0.949268	0.435906	0.572596	0.345224	0.117618	0.502831	No
AT1G35160.1	AT1G35160.1	30.7	signalling.14-3-3 proteins	Symbols: GRF4, 14-3-3PHI, GF14 PHI GF14 protein phi chain chr1:12867264-12868514 FORWARD LENGTH=267	cytosol	0.19085	0.268742	-0.0789044				No
AT1G78300.1	AT1G78300.1	30.7	signalling.14-3-3 proteins	Symbols: GRF2, 14-3-3OMEGA, GF14 OMEGA general regulatory factor 2 chr1:29461883-29463052 FORWARD LENGTH=259	cytosol	0.0975909	0.0971482	0.000443772	0.0588094	0.0220091	0.989162	Yes
AT1G22300.1,AT1G22300.2	AT1G22300.1	30.7	signalling.14-3-3 proteins	Symbols: GRF10, 14-3-3EPSILON, GF14 EPSILON general regulatory factor 10 chr1:7879146-7881103 REVERSE LENGTH=254	cytosol	0.100429	0.0702623	0.0302201	0.271503	0.0307908	0.71045	Yes
AT5G16050.1	AT5G16050.1	30.7	signalling.14-3-3 proteins	Symbols: GRF5, GF14 UPSILON general regulatory factor 5 chr5:5244008-5245402 REVERSE LENGTH=268	cytosol	0.0271289	0.062277	-0.035163	0.720788	0.406593	0.554118	No
AT5G38480.1	AT5G38480.1	30.7	signalling.14-3-3 proteins	Symbols: GRF3, RCI1 general regulatory factor 3 chr5:15410277-15411285 FORWARD LENGTH=255	cytosol	-0.138004	-0.0637211	-0.0744469			0.361429	No
AT1G20010.1	AT1G20010.1	31.1	cell.organisation	Symbols: TUB5 tubulin beta-5 chain chr1:6938033-6940481 REVERSE LENGTH=449	cytosol	-0.0831034	0.362684	-0.442453	0.529976	0.510935	0.442289	No
AT2G19760.1	AT2G19760.1	31.1	cell.organisation	Symbols: PFN1, PRF1 profilin 1 chr2:8517074-8518067 REVERSE LENGTH=131	cytosol	0.0814457	0.093766	-0.0123439	0.504085	0.289471	0.910173	No
AT3G61650.1,AT5G05620.1	AT3G61650.1	31.1	cell.organisation	Symbols: TUBG1 gamma-tubulin chr3:22812601-22815011 REVERSE LENGTH=474	cytosol	0.182627	0.0640737	0.118902				No
AT2G41740.1	AT2G41740.1	31.1	cell.organisation	Symbols: VLN2, ATVLN2 villin 2 chr2:17410962-17416878 REVERSE LENGTH=976	cytosol	-0.00774173	0.00501512	-0.0127567	0.904658	0.953775	0.834922	No
AT4G29350.1	AT4G29350.1	31.1	cell.organisation	Symbols: PFN2, PRO2, PRF2 profilin 2 chr4:14450135-14451119 FORWARD LENGTH=131	cytosol	0.131681	-0.0117336	0.143359	0.154441	0.83259	0.10859	No
AT4G30160.1,AT4G30160.2	AT4G30160.1	31.1	cell.organisation	Symbols: VLN4, ATVLN4 villin 4 chr4:14754528-14759511 FORWARD LENGTH=974	cytosol	-0.14776	-0.0499781	-0.0979632	0.0313263	0.339916	0.208121	Yes
AT3G57410.1	AT3G57410.1	31.1	cell.organisation	Symbols: VLN3, ATVLN3 villin 3 chr3:21243615-21249809 REVERSE LENGTH=965	cytosol	0.240202	-0.0924307	0.330796	0.447612	0.600025	0.302973	No
AT5G09810.1	AT5G09810.1	31.1	cell.organisation	Symbols: ACT7 actin 7 chr5:3052809-3054220 FORWARD LENGTH=377	cytosol	-0.0581878	-0.108157	0.0500475	0.0192915	0.00508231	0.0936043	Yes
AT2G29550.1	AT2G29550.1	31.1	cell.organisation	Symbols: TUB7 tubulin beta-7 chain chr2:12644258-12645932 REVERSE LENGTH=449	cytosol	-0.0941996	-0.109355	0.0151941	0.206573			No
AT2G34560.1,AT2G34560.2	AT2G34560.1	31.1	cell.organisation	Symbols: P-loop containing nucleoside triphosphate hydrolases superfamily protein chr2:14560266-14562695 FORWARD LENGTH=384	cytosol	0.39493	-0.165106	0.551053	0.0746306	0.714547	0.153644	No
AT5G19770.1,AT5G19780.1	AT5G19770.1	31.1	cell.organisation	Symbols: TUA3 tubulin alpha-3 chr5:6682761-6684474 REVERSE LENGTH=450	cytosol	0.00065775	-0.174311	0.174963			0.0383412	No
AT4G20890.1	AT4G20890.1	31.1	cell.organisation	Symbols: TUB9 tubulin beta-9 chain chr4:11182218-11183840 FORWARD LENGTH=444	cytosol	-0.0503476	-0.207934	0.158	0.182301	0.0130441	0.0333228	Yes
AT5G23860.1,AT5G23860.2	AT5G23860.1	31.1	cell.organisation	Symbols: TUB8 tubulin beta 8 chr5:8042962-8044528 FORWARD LENGTH=449	cytosol	-0.168143	-0.252612	0.0853757		0.017678		Yes
AT5G62690.1,AT5G62700.1	AT5G62690.1	31.1	cell.organisation	Symbols: TUB2 tubulin beta chain 2 chr5:25181560-25183501 FORWARD LENGTH=450	cytosol	-0.114362	-0.26234	0.149096	0.139361	0.0164065	0.106334	Yes
AT5G12250.1	AT5G12250.1	31.1	cell.organisation	Symbols: TUB6 beta-6 tubulin chr5:3961317-3962971 REVERSE LENGTH=449	cytosol	-0.191645	-0.280485	0.0900501	0.157943	0.0139637	0.439699	Yes
AT5G15970.1	AT5G15970.1	31.1	cell.organisation	Symbols: KIN2, COR6.6 stress-responsive protein (KIN2) / stress-induced protein (KIN2) / cold-responsive protein (COR6.6) / cold-regulated protein (COR6.6) chr5:5211966-5212441 FORWARD LENGTH=66	cytosol	0.139326	-0.303888	0.438571	0.319252	0.163382	0.0150668	No
AT5G44340.1	AT5G44340.1	31.1	cell.organisation	Symbols: TUB4 tubulin beta chain 4 chr5:17859442-17860994 REVERSE LENGTH=444	cytosol	-0.16465	-0.333284	0.17098	0.144843	0.0144978	0.0664252	Yes
AT1G75780.1	AT1G75780.1	31.1	cell.organisation	Symbols: TUB1 tubulin beta-1 chain chr1:28451378-28453602 REVERSE LENGTH=447	cytosol	0.0141402	-0.392245	0.405822	0.933905	0.0774196	0.0303276	No
AT3G09840.1	AT3G09840.1	31.2	cell.division	Symbols: CDC48, ATCDC48, CDC48A cell division cycle 48 chr3:3019494-3022832 FORWARD LENGTH=809	cytosol	-0.0205887	0.118522	-0.139026	0.728094	0.107991	0.0243422	No
AT3G48750.1	AT3G48750.1	31.3	cell.cycle	Symbols: CDKA;1, CDC2AAT, CDK2, CDC2, CDC2A, CDKA1 cell division control 2 chr3:18072238-18074296 FORWARD LENGTH=294	cytosol	-0.166549	0.00611738	-0.172623				No
AT2G21390.1	AT2G21390.1	31.4	cell.vesicle transport	Symbols: Coatomer, alpha subunit chr2:9152428-9156577 FORWARD LENGTH=1218	cytosol	0.0617416	0.34141	-0.28115	0.6336	0.00282246	0.0318235	Yes
AT4G34450.1	AT4G34450.1	31.4	cell.vesicle transport	Symbols: coatomer gamma-2 subunit, putative / gamma-2 coat protein, putative / gamma-2 COP, putative chr4:16471956-16476795 FORWARD LENGTH=886	cytosol	0.00622072	0.335184	-0.329134	0.971806	0.0441656	0.0264766	Yes
AT1G62020.1	AT1G62020.1	31.4	cell.vesicle transport	Symbols: Coatomer, alpha subunit chr1:22919814-22923728 FORWARD LENGTH=1216	cytosol	-0.373155	0.16544	-0.530409		0.286425		No
AT4G08520.1	AT4G08520.1	31.4	cell.vesicle transport	Symbols: SNARE-like superfamily protein chr4:5417887-5420295 FORWARD LENGTH=181	cytosol	-0.0186712	0.120942	-0.139535		0.339302		No
AT1G52360.1,AT1G52360.2	AT1G52360.1	31.4	cell.vesicle transport	Symbols: Coatomer, beta' subunit chr1:19499282-19505397 FORWARD LENGTH=926	cytosol	-0.331548	0.097543	-0.425649				No
AT3G09300.1	AT3G09300.1	31.4	cell.vesicle transport	Symbols: ORP3B OSBP(oxysterol binding protein)-related protein 3B chr3:2858068-2860462 FORWARD LENGTH=458	cytosol	0.0115667	-0.0504707	0.0620284				No
AT5G13850.1	AT5G13850.1	31.99	cell.unspecified	Symbols: NACA3 nascent polypeptide-associated complex subunit alpha-like protein 3 chr5:4471361-4472676 FORWARD LENGTH=204	cytosol	0.0970084	0.11853	-0.0215832	0.380653	0.150361	0.790572	No
AT1G07750.1	AT1G07750.1	33.1	development.storage proteins	Symbols: RmlC-like cupins superfamily protein chr1:2404300-2405863 REVERSE LENGTH=356	cytosol	0.156533	0.120668	0.0360356	0.165055	0.0854127	0.668944	No
AT5G44020.1	AT5G44020.1	33.1	development.storage proteins	Symbols: HAD superfamily, subfamily IIIB acid phosphatase chr5:17712433-17714046 FORWARD LENGTH=272	cytosol	-0.0650548	-0.100868	0.0358725	0.823122	0.530017	0.89131	No
AT2G44060.1,AT2G44060.2	AT2G44060.1	33.2	development.late embryogenesis abundant	Symbols: Late embryogenesis abundant protein, group 2 chr2:18226922-18227988 FORWARD LENGTH=325	cytosol	0.0307965	0.0249332	0.00586442	0.531422	0.619472	0.889054	No
AT2G46140.1	AT2G46140.1	33.2	development.late embryogenesis abundant	Symbols: Late embryogenesis abundant protein chr2:18959163-18960362 FORWARD LENGTH=166	cytosol	0.273572	-0.170098	0.438568				No
AT3G18060.1	AT3G18060.1	33.99	development.unspecified	Symbols: transducin family protein / WD-40 repeat family protein chr3:6183880-6186788 FORWARD LENGTH=609	cytosol	0.0726275	0.21443	-0.142357	0.207546	0.00961321	0.00489725	Yes
AT1G18080.1	AT1G18080.1	33.99	development.unspecified	Symbols: ATARCA, RACK1A_AT, RACK1A Transducin/WD40 repeat-like superfamily protein chr1:6222325-6223901 FORWARD LENGTH=327	cytosol	-0.0772068	0.0871394	-0.16407	0.249684	0.115408	0.0219216	No
AT3G03270.2	AT3G03270.2	33.99	development.unspecified	Symbols: Adenine nucleotide alpha hydrolases-like superfamily protein chr3:762136-763075 REVERSE LENGTH=159	cytosol	-0.0334341	0.0317975	-0.0652143				No
AT3G16640.1	AT3G16640.1	33.99	development.unspecified	Symbols: TCTP translationally controlled tumor protein chr3:5669709-5670729 REVERSE LENGTH=168	cytosol	0.0351598	-0.0176632	0.0528149	0.501189	0.829944	0.557457	No
AT4G24220.1,AT4G24220.2	AT4G24220.1	33.99	development.unspecified	Symbols: VEP1, AWI31 NAD(P)-binding Rossmann-fold superfamily protein chr4:12565219-12566474 FORWARD LENGTH=388	cytosol	0.26702	-0.0563198	0.322129				No
AT2G17840.1	AT2G17840.1	33.99	development.unspecified	Symbols: ERD7 Senescence/dehydration-associated protein-related chr2:7755923-7757798 REVERSE LENGTH=452	cytosol	-0.130198	-0.0913419	-0.0389716	0.256823	0.339724	0.685098	No
AT5G44110.1,AT5G44110.2	AT5G44110.1	34.16	transport.ABC transporters and multidrug resistance systems	Symbols: ATPOP1, ATNAP2, POP1 P-loop containing nucleoside triphosphate hydrolases superfamily protein chr5:17754222-17755672 REVERSE LENGTH=282	cytosol	0.00163192	0.0447264	-0.0430952		0.638814		No
AT4G15400.1	AT4G15400.1	35.1	not assigned.no ontology	Symbols: HXXXD-type acyl-transferase family protein chr4:8812121-8813428 REVERSE LENGTH=435	cytosol	0.495978	0.565742	-0.0750272		0.025937		Yes
AT3G12050.1,AT3G12050.2	AT3G12050.1	35.1	not assigned.no ontology	Symbols: Aha1 domain-containing protein chr3:3839289-3841303 FORWARD LENGTH=360	cytosol	0.173634	0.286814	-0.114608				No
AT2G26590.1,AT2G26590.2,AT2G26590.3	AT2G26590.1	35.1	not assigned.no ontology	Symbols: RPN13 regulatory particle non-ATPase 13 chr2:11311182-11314717 REVERSE LENGTH=300	cytosol	-0.193248	0.171116	-0.361377				No
AT1G05350.1	AT1G05350.1	35.1	not assigned.no ontology	Symbols: NAD(P)-binding Rossmann-fold superfamily protein chr1:1560891-1564005 REVERSE LENGTH=431	cytosol	0.0241434	0.115102	-0.0910215		0.277445		No
AT5G45510.1,AT5G45510.2	AT5G45510.1	35.1	not assigned.no ontology	Symbols: Leucine-rich repeat (LRR) family protein chr5:18444798-18449071 FORWARD LENGTH=1222	cytosol	-0.702516	0.0970775	-0.786189			0.0472241	No
AT4G15390.1	AT4G15390.1	35.1	not assigned.no ontology	Symbols: HXXXD-type acyl-transferase family protein chr4:8792941-8794281 REVERSE LENGTH=446	cytosol	0.222965	0.0756595	0.147929	0.0215301	0.281992	0.00799678	Yes
AT1G66680.1	AT1G66680.1	35.1	not assigned.no ontology	Symbols: AR401 S-adenosyl-L-methionine-dependent methyltransferases superfamily protein chr1:24866352-24868888 REVERSE LENGTH=358	cytosol	0.0454515	0.0701504	-0.0247186			0.757492	No
AT3G07720.1	AT3G07720.1	35.1	not assigned.no ontology	Symbols: Galactose oxidase/kelch repeat superfamily protein chr3:2465439-2467033 FORWARD LENGTH=329	cytosol	-0.0957214	-0.0424644	-0.0533111			0.843454	No
AT3G06610.1	AT3G06610.1	35.1	not assigned.no ontology	Symbols: DNA-binding enhancer protein-related chr3:2060837-2061845 FORWARD LENGTH=115	cytosol	0.12428	-0.0895985	0.213284	0.317757	0.277866	0.106291	No
AT5G16730.1	AT5G16730.1	35.1	not assigned.no ontology	Symbols: Plant protein of unknown function (DUF827) chr5:5497890-5500775 FORWARD LENGTH=853	cytosol	-0.0698991	-0.260998	0.191975	0.69246			No
AT5G48480.1	AT5G48480.1	35.2	not assigned.unknown	Symbols: Lactoylglutathione lyase / glyoxalase I family protein chr5:19644814-19645658 FORWARD LENGTH=166	cytosol	-0.117484	0.538062	-0.645347				No
AT3G60450.1	AT3G60450.1	35.2	not assigned.unknown	Symbols: Phosphoglycerate mutase family protein chr3:22340982-22342187 FORWARD LENGTH=274	cytosol	0.134579	0.33114	-0.198776	0.204062	0.0243259	0.0497534	Yes
AT2G25670.1,AT2G25670.2	AT2G25670.1	35.2	not assigned.unknown	Symbols: BEST Arabidopsis thaliana protein match is: copper ion binding (TAIR:AT4G32610.1); Has 43784 Blast hits to 26928 proteins in 1799 species: Archae - 86; Bacteria - 6347; Metazoa - 15971; Fungi - 5398; Plants - 1931; Viruses - 259; Other Eukaryotes - 13792 (source: NCBI BLink). chr2:10929062-10930619 REVERSE LENGTH=318	cytosol	-0.36946	0.284286	-0.637019				No
AT5G25754.1,AT5G25757.1	AT5G25754.1	35.2	not assigned.unknown	Symbols: RNA polymerase I-associated factor PAF67 chr5:8953564-8955511 FORWARD LENGTH=514	cytosol	-0.0212105	0.217412	-0.238348	0.85269	0.0489423	0.0452594	Yes
AT1G30580.1	AT1G30580.1	35.2	not assigned.unknown	Symbols: GTP binding chr1:10831953-10835454 REVERSE LENGTH=394	cytosol	0.00923738	0.0633725	-0.054143	0.624532	0.103596	0.164551	No
AT5G40510.1	AT5G40510.1	35.2	not assigned.unknown	Symbols: Sucrase/ferredoxin-like family protein chr5:16229277-16230798 FORWARD LENGTH=333	cytosol	-0.137458	0.0205394	-0.157886			0.245877	No
AT5G06450.1	AT5G06450.1	35.2	not assigned.unknown	Symbols: Polynucleotidyl transferase, ribonuclease H-like superfamily protein chr5:1967869-1968489 REVERSE LENGTH=206	cytosol	-0.210362	-0.00865307	-0.201801				No
AT3G04780.1	AT3G04780.1	35.2	not assigned.unknown	Symbols: Protein of unknown function (DUF1000) chr3:1311447-1313013 REVERSE LENGTH=176	cytosol	0.00849957	-0.0814581	0.0899421				No
AT1G29250.1	AT1G29250.1	35.2	not assigned.unknown	Symbols: Alba DNA/RNA-binding protein chr1:10223461-10224592 REVERSE LENGTH=130	cytosol	0.0317345	-0.0828536	0.114513	0.738367	0.292118	0.198468	No
AT2G34160.1	AT2G34160.1	35.2	not assigned.unknown	Symbols: Alba DNA/RNA-binding protein chr2:14426283-14427220 FORWARD LENGTH=130	cytosol	0.363992	-0.100251	0.460046				No
AT3G59370.1	AT3G59370.1	35.2	not assigned.unknown	Symbols: Vacuolar calcium-binding protein-related chr3:21942060-21942532 REVERSE LENGTH=95	cytosol	0.259363	-0.165472	0.420325			0.00310577	No
AT1G22270.1	AT1G22270.1	35.2	not assigned.unknown	Symbols: Trm112p-like protein chr1:7865548-7865922 FORWARD LENGTH=124	cytosol	-0.304232	-0.20034	-0.105499				No
AT4G24130.1	AT4G24130.1	35.2	not assigned.unknown	Symbols: Protein of unknown function, DUF538 chr4:12527861-12528423 FORWARD LENGTH=157	cytosol	-0.155402	-0.215065	0.0601649		0.200495		No
AT1G24050.1	AT1G24050.1	35.2	not assigned.unknown	Symbols: RNA-processing, Lsm domain chr1:8507057-8508439 FORWARD LENGTH=188	cytosol	0.00828431	-0.218745	0.226927		0.0379113		Yes
AT2G03680.1,AT2G03680.2	AT2G03680.1	35.2	not assigned.unknown	Symbols: SPR1, SKU6 spiral1 chr2:1121398-1121850 FORWARD LENGTH=119	cytosol	-0.188341	-0.464103	0.281923				No
AT1G78570.1	AT1G78570.1	10.1.10	cell wall.precursor synthesis.UDP-glucose 4,6-dehydratase	Symbols: RHM1, ROL1, ATRHM1 rhamnose biosynthesis 1 chr1:29550110-29552207 FORWARD LENGTH=669	cytosol	0.0845133	0.047844	0.0367063	0.382921	0.542144	0.719753	No
AT1G63000.1	AT1G63000.1	10.1.11	cell wall.precursor synthesis.UER	Symbols: NRS/ER, UER1 nucleotide-rhamnose synthase/epimerase-reductase chr1:23342510-23343859 FORWARD LENGTH=301	cytosol	-0.0317213	-0.0643944	0.0326898	0.796367	0.445844	0.75862	No
AT1G79500.1,AT1G79500.2,AT1G79500.3,AT1G79500.4	AT1G79500.1	10.1.12.2	cell wall.precursor synthesis.KDO pathway.KDO-8-Phosphate Synthase	Symbols: AtkdsA1 Aldolase-type TIM barrel family protein chr1:29903604-29905989 FORWARD LENGTH=290	cytosol	-0.0305928	-0.0774393	0.0468743				No
AT1G08200.1	AT1G08200.1	10.1.3	cell wall.precursor synthesis.AXS	Symbols: AXS2 UDP-D-apiose/UDP-D-xylose synthase 2 chr1:2574259-2576609 REVERSE LENGTH=389	cytosol	0.0728234	-0.0476395	0.120358	0.610291			No
AT2G27860.1	AT2G27860.1	10.1.3	cell wall.precursor synthesis.AXS	Symbols: AXS1 UDP-D-apiose/UDP-D-xylose synthase 1 chr2:11864684-11866843 REVERSE LENGTH=389	cytosol	-0.06376	-0.180653	0.11723	0.625581	0.224771	0.121483	No
AT3G46440.1,AT3G46440.2	AT3G46440.1	10.1.5	cell wall.precursor synthesis.UXS	Symbols: UXS5 UDP-XYL synthase 5 chr3:17089268-17091611 REVERSE LENGTH=341	cytosol	1.00242	0.169998	0.869467				No
AT5G59290.1,AT5G59290.2	AT5G59290.1	10.1.5	cell wall.precursor synthesis.UXS	Symbols: UXS3, ATUXS3 UDP-glucuronic acid decarboxylase 3 chr5:23915814-23917953 REVERSE LENGTH=342	cytosol	-0.208777	-0.295284	0.087861				No
AT5G66280.1	AT5G66280.1	10.1.7	cell wall.precursor synthesis.GMD	Symbols: GMD1 GDP-D-mannose 4,6-dehydratase 1 chr5:26476434-26477519 FORWARD LENGTH=361	cytosol	-0.0111512	0.174176	-0.185238		0.0641822		No
AT3G51160.1	AT3G51160.1	10.1.7	cell wall.precursor synthesis.GMD	Symbols: MUR1, MUR_1, GMD2 NAD(P)-binding Rossmann-fold superfamily protein chr3:19007232-19008353 REVERSE LENGTH=373	cytosol	0.128727	0.0822959	0.0465541	0.226437	0.208705	0.581494	No
AT3G02230.1	AT3G02230.1	10.5.5	cell wall.cell wall proteins.RGP	Symbols: RGP1, ATRGP1 reversibly glycosylated polypeptide 1 chr3:415463-417304 FORWARD LENGTH=357	cytosol	0.0810932	0.165151	-0.0843402	0.241937	0.0696777	0.139046	No
AT1G31812.1	AT1G31812.1	11.1.13	lipid metabolism.FA synthesis and FA elongation.acyl-CoA binding protein	Symbols: ACBP6, ACBP acyl-CoA-binding protein 6 chr1:11411132-11412099 REVERSE LENGTH=92	cytosol	0.170646	-0.10461	0.274033	0.163095	0.219772	0.0325338	No
AT1G80460.1,AT1G80460.2	AT1G80460.1	11.5.1	lipid metabolism.glyceral metabolism.glycerol kinase	Symbols: NHO1, GLI1 Actin-like ATPase superfamily protein chr1:30246960-30249055 REVERSE LENGTH=522	cytosol	0.295687	0.250945	0.0455877	0.136184	0.0257766	0.759344	Yes
AT3G15730.1	AT3G15730.1	11.9.3.1	lipid metabolism.lipid degradation.lysophospholipases.phospholipase D	Symbols: PLDALPHA1, PLD phospholipase D alpha 1 chr3:5330835-5333474 FORWARD LENGTH=810	cytosol	0.0728179	0.226078	-0.153894	0.524941	0.0632142	0.0403624	No
AT1G47480.1	AT1G47480.1	11.9.3.2	lipid metabolism.lipid degradation.lysophospholipases.carboxylesterase	Symbols: alpha/beta-Hydrolases superfamily protein chr1:17417623-17419296 FORWARD LENGTH=314	cytosol	0.188736	-0.348969	0.528995				No
AT1G77760.1	AT1G77760.1	12.1.1	N-metabolism.nitrate metabolism.NR	Symbols: NIA1, GNR1, NR1 nitrate reductase 1 chr1:29236005-29239367 REVERSE LENGTH=917	cytosol	0.248737	0.187063	0.0623995				No
AT5G37600.1	AT5G37600.1	12.2.2	N-metabolism.ammonia metabolism.glutamine synthetase	Symbols: ATGSR1, GLN1;1, GSR 1, ATGLN1;1 glutamine synthase clone R1 chr5:14933574-14935656 REVERSE LENGTH=356	cytosol	0.408567	0.426125	-0.0183563	0.0382509	0.0256577	0.880719	Yes
AT3G53180.1	AT3G53180.1	12.2.2	N-metabolism.ammonia metabolism.glutamine synthetase	Symbols: glutamate-ammonia ligases;catalytics;glutamate-ammonia ligases chr3:19707068-19711188 FORWARD LENGTH=852	cytosol	-0.165923	0.224166	-0.386495	0.316417	0.0330627	0.0204522	Yes
AT3G17820.1	AT3G17820.1	12.2.2	N-metabolism.ammonia metabolism.glutamine synthetase	Symbols: ATGSKB6, GLN1.3, GLN1;3 glutamine synthetase 1.3 chr3:6097503-6099408 FORWARD LENGTH=354	cytosol	0.0783998	-0.172651	0.250204		0.479616		No
AT5G17330.1	AT5G17330.1	13.1.1.1.1	amino acid metabolism.synthesis.central amino acid metabolism.GABA.Glutamate decarboxylase	Symbols: GAD, GAD1 glutamate decarboxylase chr5:5711141-5714839 FORWARD LENGTH=502	cytosol	0.215777	0.406231	-0.194721	0.0350832	0.00213773	0.0531476	Yes
AT1G65960.2	AT1G65960.2	13.1.1.1.1	amino acid metabolism.synthesis.central amino acid metabolism.GABA.Glutamate decarboxylase	Symbols: GAD2 glutamate decarboxylase 2 chr1:24552094-24557253 FORWARD LENGTH=494	cytosol	0.0292129	-0.101316	0.130432	0.808351	0.415729	0.31506	No
AT5G19550.1	AT5G19550.1	13.1.1.2.1	amino acid metabolism.synthesis.central amino acid metabolism.aspartate.aspartate aminotransferase	Symbols: ASP2, AAT2 aspartate aminotransferase 2 chr5:6598201-6601597 FORWARD LENGTH=405	cytosol	0.114191	0.230378	-0.116957	0.229667	0.0283247	0.121693	Yes
AT5G17920.1,AT5G17920.2	AT5G17920.1	13.1.3.4	amino acid metabolism.synthesis.aspartate family.methionine	Symbols: ATCIMS, ATMETS, ATMS1 Cobalamin-independent synthase family protein chr5:5935771-5939195 FORWARD LENGTH=765	cytosol	-0.0300599	-0.0280395	-0.00202083	0.198246	0.364089	0.945513	No
AT2G36880.1,AT2G36880.2	AT2G36880.1	13.1.3.4	amino acid metabolism.synthesis.aspartate family.methionine	Symbols: MAT3 methionine adenosyltransferase 3 chr2:15479721-15480893 REVERSE LENGTH=390	cytosol	-0.0280181	-0.136454	0.108539	0.43263	0.015053	0.00329634	Yes
AT4G38800.1	AT4G38800.1	13.1.3.4	amino acid metabolism.synthesis.aspartate family.methionine	Symbols: ATMTN1, ATMTAN1, MTN1, MTAN1 methylthioadenosine nucleosidase 1 chr4:18113355-18114996 REVERSE LENGTH=267	cytosol	0.165742	-0.14858	0.312399		0.0559003		No
AT1G02500.1,AT1G02500.2	AT1G02500.1	13.1.3.4.11	amino acid metabolism.synthesis.aspartate family.methionine.S-adenosylmethionine synthetase	Symbols: SAM1, SAM-1, MAT1, AtSAM1 S-adenosylmethionine synthetase 1 chr1:519037-520218 FORWARD LENGTH=393	cytosol	-0.0121334	-0.0795386	0.0674215	0.926176	0.424917	0.531115	No
AT5G49810.1	AT5G49810.1	13.1.3.4.13	amino acid metabolism.synthesis.aspartate family.methionine.methionine S-methyltransferase	Symbols: MMT methionine S-methyltransferase chr5:20239418-20246046 FORWARD LENGTH=1071	cytosol	0.134097	0.348527	-0.216965	0.193186	0.0011754	0.022484	Yes
AT2G43910.1	AT2G43910.1	13.1.3.4.13	amino acid metabolism.synthesis.aspartate family.methionine.methionine S-methyltransferase	Symbols: ATHOL1, HOL1 HARMLESS TO OZONE LAYER 1 chr2:18184658-18186951 REVERSE LENGTH=227	cytosol	0.0244326	-0.109769	0.134111				No
AT3G03780.1,AT3G03780.2,AT3G03780.3	AT3G03780.1	13.1.3.4.3	amino acid metabolism.synthesis.aspartate family.methionine.methionine synthase	Symbols: ATMS2, MS2 methionine synthase 2 chr3:957602-960740 FORWARD LENGTH=765	cytosol	-0.0692835	-0.091015	0.0217658	0.361376	0.216867	0.795097	No
AT3G19710.1	AT3G19710.1	13.1.4.1.4	amino acid metabolism.synthesis.branched chain group.common.branched-chain amino acid aminotransferase	Symbols: BCAT4 branched-chain aminotransferase4 chr3:6847202-6849429 REVERSE LENGTH=354	cytosol	-0.41107	-0.563176	0.16145	0.00265358	0.00100028	0.000198442	Yes
AT4G14880.1,AT4G14880.2,AT4G14880.3,AT4G14880.4	AT4G14880.1	13.1.5.3.1	amino acid metabolism.synthesis.serine-glycine-cysteine group.cysteine.OASTL	Symbols: OASA1, OLD3, CYTACS1 O-acetylserine (thiol) lyase (OAS-TL) isoform A1 chr4:8518209-8520050 REVERSE LENGTH=322	cytosol	0.180261	0.0777751	0.102847	0.00888851	0.116681	0.00708794	Yes
AT2G34470.1,AT2G34470.2	AT2G34470.1	13.2.2.3	amino acid metabolism.degradation.glutamate family.arginine	Symbols: UREG, PSKF109 urease accessory protein G chr2:14530900-14532411 REVERSE LENGTH=275	cytosol	0.0855557	-0.0604545	0.145822				No
AT3G23810.1	AT3G23810.1	13.2.3.4	amino acid metabolism.degradation.aspartate family.methionine	Symbols: SAHH2, ATSAHH2 S-adenosyl-l-homocysteine (SAH) hydrolase 2 chr3:8588013-8589671 REVERSE LENGTH=485	cytosol	-0.12624	-0.206481	0.0807667	0.161336	0.114759	0.352766	No
AT4G28410.1	AT4G28410.1	13.2.6.2	amino acid metabolism.degradation.aromatic aa.tyrosine	Symbols: Tyrosine transaminase family protein chr4:14052391-14054846 FORWARD LENGTH=447	cytosol	-0.145292	0.0386536	-0.183688				No
AT2G20610.1	AT2G20610.1	13.2.6.2	amino acid metabolism.degradation.aromatic aa.tyrosine	Symbols: SUR1, HLS3, RTY, ALF1, RTY1 Tyrosine transaminase family protein chr2:8878150-8880298 REVERSE LENGTH=462	cytosol	-0.0229756	-0.0484807	0.0255123				No
AT4G11820.1,AT4G11820.2	AT4G11820.1	16.1.2.2	secondary metabolism.isoprenoids.mevalonate pathway.HMG-CoA synthase	Symbols: MVA1, HMGS, EMB2778, FKP1 hydroxymethylglutaryl-CoA synthase / HMG-CoA synthase / 3-hydroxy-3-methylglutaryl coenzyme A synthase chr4:7109124-7111213 REVERSE LENGTH=406	cytosol	0.194227	0.856876	-0.691418	0.0609842	0.394789	0.460177	No
AT2G38700.1	AT2G38700.1	16.1.2.6	secondary metabolism.isoprenoids.mevalonate pathway.mevalonate diphosphate decarboxylase	Symbols: MVD1, ATMVD1 mevalonate diphosphate decarboxylase 1 chr2:16180918-16183785 REVERSE LENGTH=412	cytosol	0.116819	-0.04155	0.158177	0.107936	0.681594	0.145101	No
AT5G47770.1	AT5G47770.1	16.1.2.9	secondary metabolism.isoprenoids.mevalonate pathway.farnesyl pyrophosphate synthetase	Symbols: FPS1 farnesyl diphosphate synthase 1 chr5:19345297-19347415 FORWARD LENGTH=384	cytosol	0.0499898	0.180027	-0.130331	0.731207	0.236548	0.300375	No
AT3G53260.1	AT3G53260.1	16.2.1.1	secondary metabolism.phenylpropanoids.lignin biosynthesis.PAL	Symbols: PAL2, ATPAL2 phenylalanine ammonia-lyase 2 chr3:19744256-19746619 REVERSE LENGTH=717	cytosol	-0.131965	0.414997	-0.539575				No
AT2G37040.1	AT2G37040.1	16.2.1.1	secondary metabolism.phenylpropanoids.lignin biosynthesis.PAL	Symbols: PAL1, ATPAL1 PHE ammonia lyase 1 chr2:15557602-15560237 REVERSE LENGTH=725	cytosol	-0.165136	0.00335446	-0.168467	0.0912871	0.968371	0.0575968	No
AT3G19450.1	AT3G19450.1	16.2.1.10	secondary metabolism.phenylpropanoids.lignin biosynthesis.CAD	Symbols: CAD4, ATCAD4, CAD, CAD-C GroES-like zinc-binding alcohol dehydrogenase family protein chr3:6744859-6747005 FORWARD LENGTH=365	cytosol	0.209716	-0.0549722	0.263927	0.0132819	0.152737	0.00913744	Yes
AT5G48930.1	AT5G48930.1	16.2.1.4	secondary metabolism.phenylpropanoids.lignin biosynthesis.HCT	Symbols: HCT hydroxycinnamoyl-CoA shikimate/quinate hydroxycinnamoyl transferase chr5:19836654-19838092 REVERSE LENGTH=433	cytosol	-0.190827	-0.381454	0.19416				No
AT4G26220.1	AT4G26220.1	16.2.1.6	secondary metabolism.phenylpropanoids.lignin biosynthesis.CCoAOMT	Symbols: S-adenosyl-L-methionine-dependent methyltransferases superfamily protein chr4:13284179-13285146 FORWARD LENGTH=232	cytosol	0.324907	0.222883	0.103905				No
AT4G34050.1	AT4G34050.1	16.2.1.6	secondary metabolism.phenylpropanoids.lignin biosynthesis.CCoAOMT	Symbols: CCoAOMT1 S-adenosyl-L-methionine-dependent methyltransferases superfamily protein chr4:16310844-16311973 FORWARD LENGTH=259	cytosol	0.0245793	-0.247716	0.271881	0.725098	0.0138552	0.0231166	Yes
AT1G15950.1,AT1G15950.2	AT1G15950.1	16.2.1.7	secondary metabolism.phenylpropanoids.lignin biosynthesis.CCR1	Symbols: CCR1, IRX4, ATCCR1 cinnamoyl coa reductase 1 chr1:5478855-5481915 FORWARD LENGTH=344	cytosol	-0.259232	-0.275256	0.016315				No
AT5G54160.1	AT5G54160.1	16.2.1.9	secondary metabolism.phenylpropanoids.lignin biosynthesis.COMT	Symbols: ATOMT1, OMT1 O-methyltransferase 1 chr5:21982075-21984167 FORWARD LENGTH=363	cytosol	0.185796	-0.11158	0.295843	0.137849	0.0345946	0.0543497	Yes
AT1G74920.1	AT1G74920.1	16.4.2.1	secondary metabolism.N misc.betaine.betaine-aldehyde dehydrogenase	Symbols: ALDH10A8 aldehyde dehydrogenase 10A8 chr1:28139175-28142573 REVERSE LENGTH=501	cytosol	0.142286	0.0517034	0.0907499				No
AT1G18590.1	AT1G18590.1	16.5.1.1.1.9	secondary metabolism.sulfur-containing.glucosinolates.synthesis.aliphatic.sulfotransferase	Symbols: SOT17, ATSOT17, ATST5C sulfotransferase 17 chr1:6398634-6399674 FORWARD LENGTH=346	cytosol	-0.0516926	-0.184577	0.133202				No
AT1G74090.1	AT1G74090.1	16.5.1.1.1.9	secondary metabolism.sulfur-containing.glucosinolates.synthesis.aliphatic.sulfotransferase	Symbols: SOT18, ATSOT18, ATST5B desulfo-glucosinolate sulfotransferase 18 chr1:27863003-27864055 FORWARD LENGTH=350	cytosol	-0.125828	-0.205987	0.0806818	0.274321	0.0688809	0.324856	No
AT1G74100.1	AT1G74100.1	16.5.1.1.3.3	secondary metabolism.sulfur-containing.glucosinolates.synthesis.indole.indole-3-methyl-desulfoglucosinolate sulfotransferase	Symbols: SOT16, ATSOT16, CORI-7, ATST5A sulfotransferase 16 chr1:27864489-27865505 REVERSE LENGTH=338	cytosol	0.0720697	-0.0249731	0.0969992	0.216037	0.786887	0.22091	No
AT3G44320.1	AT3G44320.1	16.5.1.3.3	secondary metabolism.sulfur-containing.glucosinolates.degradation.nitrilase	Symbols: NIT3, AtNIT3 nitrilase 3 chr3:15993419-15995493 FORWARD LENGTH=346	cytosol	0.099725	-0.0508481	0.150382	0.126087	0.200418	0.0354162	No
AT1G59960.1	AT1G59960.1	16.8.2	secondary metabolism.flavonoids.chalcones	Symbols: NAD(P)-linked oxidoreductase superfamily protein chr1:22071410-22073067 REVERSE LENGTH=326	cytosol	-0.136626	0.0128563	-0.149417				No
AT5G05270.1,AT5G05270.2	AT5G05270.1	16.8.2	secondary metabolism.flavonoids.chalcones	Symbols: Chalcone-flavanone isomerase family protein chr5:1563492-1564827 FORWARD LENGTH=209	cytosol	0.0740825	-0.375582	0.446559				No
AT5G63600.1,AT5G63600.2	AT5G63600.1	16.8.4.1	secondary metabolism.flavonoids.flavonols.flavonol synthase (FLS)	Symbols: FLS5, ATFLS5 flavonol synthase 5 chr5:25461082-25462270 REVERSE LENGTH=325	cytosol	-0.884995	-0.974548	0.114171		0.365402		No
AT1G75280.1	AT1G75280.1	16.8.5.1	secondary metabolism.flavonoids.isoflavones.isoflavone reductase	Symbols: NmrA-like negative transcriptional regulator family protein chr1:28252030-28253355 FORWARD LENGTH=310	cytosol	-0.00373526	-0.0930603	0.0893328				No
AT5G15960.1	AT5G15960.1	17.1.3	hormone metabolism.abscisic acid.induced-regulated-responsive-activated	Symbols: KIN1 stress-responsive protein (KIN1) / stress-induced protein (KIN1) chr5:5209992-5210473 FORWARD LENGTH=66	cytosol	0.0338496	-0.12299	0.156676	0.823834			No
AT1G60680.1	AT1G60680.1	17.2.3	hormone metabolism.auxin.induced-regulated-responsive-activated	Symbols: NAD(P)-linked oxidoreductase superfamily protein chr1:22347824-22349236 REVERSE LENGTH=346	cytosol	-0.168766	1.06874	-1.18411			0.272989	No
AT4G27450.1	AT4G27450.1	17.2.3	hormone metabolism.auxin.induced-regulated-responsive-activated	Symbols: Aluminium induced protein with YGL and LRDR motifs chr4:13727665-13728683 REVERSE LENGTH=250	cytosol	0.30446	0.341562	-0.0380919				No
AT5G43830.1	AT5G43830.1	17.2.3	hormone metabolism.auxin.induced-regulated-responsive-activated	Symbols: Aluminium induced protein with YGL and LRDR motifs chr5:17622593-17624239 REVERSE LENGTH=251	cytosol	0.113867	0.0941522	0.0197674	0.486243	0.244403	0.885763	No
AT3G22850.1	AT3G22850.1	17.2.3	hormone metabolism.auxin.induced-regulated-responsive-activated	Symbols: Aluminium induced protein with YGL and LRDR motifs chr3:8089067-8090275 FORWARD LENGTH=248	cytosol	0.0703196	0.0877399	-0.0174473	0.0918351	0.0993938	0.70642	No
AT1G60710.1	AT1G60710.1	17.2.3	hormone metabolism.auxin.induced-regulated-responsive-activated	Symbols: ATB2 NAD(P)-linked oxidoreductase superfamily protein chr1:22355073-22356627 REVERSE LENGTH=345	cytosol	0.107986	0.0592468	0.0488176	0.356908	0.221648	0.629611	No
AT2G46280.1,AT2G46280.2	AT2G46280.1	17.3.2.99	hormone metabolism.brassinosteroid.signal transduction.other	Symbols: TRIP-1, TIF3I1 TGF-beta receptor interacting protein 1 chr2:19003656-19005393 REVERSE LENGTH=328	cytosol	-0.0854468	-0.141475	0.0561978	0.631571	0.449688	0.295343	No
AT2G19590.1	AT2G19590.1	17.5.1.2	hormone metabolism.ethylene.synthesis-degradation.1-aminocyclopropane-1-carboxylate oxidase	Symbols: ACO1, ATACO1 ACC oxidase 1 chr2:8476239-8477354 REVERSE LENGTH=310	cytosol	-0.205268	-0.0195943	-0.18586				No
AT1G09740.1	AT1G09740.1	17.5.3	hormone metabolism.ethylene.induced-regulated-responsive-activated	Symbols: Adenine nucleotide alpha hydrolases-like superfamily protein chr1:3154603-3155834 FORWARD LENGTH=171	cytosol	0.178442	0.464289	-0.291893		0.00949033		Yes
AT3G16440.1	AT3G16440.1	17.7.3	hormone metabolism.jasmonate.induced-regulated-responsive-activated	Symbols: ATMLP-300B, MEE36, MLP-300B myrosinase-binding protein-like protein-300B chr3:5586087-5587541 FORWARD LENGTH=300	cytosol	0.284373	0.547376	-0.273652				No
AT3G16450.1,AT3G16450.2,AT3G16450.3	AT3G16450.1	17.7.3	hormone metabolism.jasmonate.induced-regulated-responsive-activated	Symbols: Mannose-binding lectin superfamily protein chr3:5588593-5589792 FORWARD LENGTH=300	cytosol	0.846416	0.32765	0.557412	0.242734	0.0595996	0.373282	No
AT2G25980.1	AT2G25980.1	17.7.3	hormone metabolism.jasmonate.induced-regulated-responsive-activated	Symbols: Mannose-binding lectin superfamily protein chr2:11077718-11079642 REVERSE LENGTH=449	cytosol	0.100714	0.310424	-0.211362				No
AT3G16460.1,AT3G16460.2	AT3G16460.1	17.7.3	hormone metabolism.jasmonate.induced-regulated-responsive-activated	Symbols: Mannose-binding lectin superfamily protein chr3:5593029-5595522 FORWARD LENGTH=705	cytosol	0.15441	0.291021	-0.138164	0.203094	0.0315121	0.0196747	Yes
AT3G16470.1,AT3G16470.2	AT3G16470.1	17.7.3	hormone metabolism.jasmonate.induced-regulated-responsive-activated	Symbols: JR1 Mannose-binding lectin superfamily protein chr3:5596096-5597709 REVERSE LENGTH=451	cytosol	-0.00812382	-0.244006	0.235999				No
AT3G16430.1,AT3G16430.2	AT3G16430.1	17.7.3	hormone metabolism.jasmonate.induced-regulated-responsive-activated	Symbols: JAL31 jacalin-related lectin 31 chr3:5581830-5582959 FORWARD LENGTH=296	cytosol	-0.131164	-0.255392	0.125278				No
AT5G20990.1	AT5G20990.1	18.1.1	Co-factor and vitamine metabolism.molybdenum cofactor.gephyrin	Symbols: B73, SIR4, CNX, CHL6, CNX1 molybdopterin biosynthesis CNX1 protein / molybdenum cofactor biosynthesis enzyme CNX1 (CNX1) chr5:7128737-7133397 REVERSE LENGTH=670	cytosol	-0.049785	0.090385	-0.140013	0.752194			No
AT2G31390.1	AT2G31390.1	2.2.1.1	major CHO metabolism.degradation.sucrose.fructokinase	Symbols: pfkB-like carbohydrate kinase family protein chr2:13383635-13386116 REVERSE LENGTH=325	cytosol	0.159257	0.0686701	0.090835	0.00721163	0.0503826	0.018216	Yes
AT1G35580.1,AT1G35580.2	AT1G35580.1	2.2.1.3.1	major CHO metabolism.degradation.sucrose.invertases.neutral	Symbols: CINV1 cytosolic invertase 1 chr1:13122460-13124808 REVERSE LENGTH=551	cytosol	0.116527	0.232552	-0.116816				No
AT3G43190.1	AT3G43190.1	2.2.1.5	major CHO metabolism.degradation.sucrose.Susy	Symbols: SUS4, ATSUS4 sucrose synthase 4 chr3:15179204-15182577 REVERSE LENGTH=808	cytosol	0.706886	0.412476	0.317558			0.335319	No
AT5G20830.1,AT5G20830.2	AT5G20830.1	2.2.1.5	major CHO metabolism.degradation.sucrose.Susy	Symbols: SUS1, ASUS1, atsus1 sucrose synthase 1 chr5:7050599-7054032 REVERSE LENGTH=808	cytosol	-0.0069285	0.198144	-0.205003	0.955747	0.0430557	0.104595	Yes
AT3G17210.1	AT3G17210.1	20.1.7	stress.biotic.PR-proteins	Symbols: ATHS1, HS1 heat stable protein 1 chr3:5882318-5882896 FORWARD LENGTH=109	cytosol	0.0402951	-0.124536	0.164624	0.659413	0.233821	0.0233218	No
AT1G79930.1,AT1G79930.2	AT1G79930.1	20.2.1	stress.abiotic.heat	Symbols: HSP91 heat shock protein 91 chr1:30063781-30067067 REVERSE LENGTH=831	cytosol	0.0494485	0.076707	-0.0272843	0.496237	0.315037	0.751383	No
AT3G09440.1,AT3G09440.2	AT3G09440.1	20.2.1	stress.abiotic.heat	Symbols: Heat shock protein 70 (Hsp 70) family protein chr3:2903434-2905632 REVERSE LENGTH=649	cytosol	0.0715143	0.035082	0.0364553	0.0812513	0.223345	0.373492	No
AT5G56010.1	AT5G56010.1	20.2.1	stress.abiotic.heat	Symbols: HSP81-3, Hsp81.3, AtHsp90-3, AtHsp90.3 heat shock protein 81-3 chr5:22681410-22683911 FORWARD LENGTH=699	cytosol	0.027096	-0.0299906	0.057075				No
AT3G07230.1	AT3G07230.1	20.2.4	stress.abiotic.touch/wounding	Symbols: wound-responsive protein-related chr3:2299920-2300183 FORWARD LENGTH=46	cytosol	0.228876	-0.0577699	0.285702	0.183882	0.461348	0.106872	No
AT1G70880.1	AT1G70880.1	20.2.99	stress.abiotic.unspecified	Symbols: Polyketide cyclase/dehydrase and lipid transport superfamily protein chr1:26723086-26723717 REVERSE LENGTH=159	cytosol	0.308885	0.815798	-0.540994	0.157078	0.0196429	0.0657006	Yes
AT1G54410.1	AT1G54410.1	20.2.99	stress.abiotic.unspecified	Symbols: dehydrin family protein chr1:20310305-20310601 REVERSE LENGTH=98	cytosol	0.166562	0.186198	-0.0197901	0.205756	0.0313226	0.831274	Yes
AT2G01530.1	AT2G01530.1	20.2.99	stress.abiotic.unspecified	Symbols: MLP329 MLP-like protein 329 chr2:239815-240349 FORWARD LENGTH=151	cytosol	0.420927	0.077322	0.346424	0.0571218	0.721625	0.049429	No
AT1G70850.1,AT1G70850.3	AT1G70850.1	20.2.99	stress.abiotic.unspecified	Symbols: MLP34 MLP-like protein 34 chr1:26715429-26716744 REVERSE LENGTH=316	cytosol	0.373652	0.0659157	0.309643	0.073103	0.743848	0.0324265	No
AT2G01520.1	AT2G01520.1	20.2.99	stress.abiotic.unspecified	Symbols: MLP328 MLP-like protein 328 chr2:235992-236881 FORWARD LENGTH=151	cytosol	0.520444	0.0463737	0.476948	0.0237341	0.819335	0.00168267	Yes
AT4G23670.1	AT4G23670.1	20.2.99	stress.abiotic.unspecified	Symbols: Polyketide cyclase/dehydrase and lipid transport superfamily protein chr4:12332846-12333656 REVERSE LENGTH=151	cytosol	-0.178601	-0.237714	0.0597466	0.138471	0.0401645	0.679296	Yes
AT5G03630.1	AT5G03630.1	21.2.1	redox.ascorbate and glutathione.ascorbate	Symbols: ATMDAR2 Pyridine nucleotide-disulphide oxidoreductase family protein chr5:922378-924616 REVERSE LENGTH=435	cytosol	0.0913964	0.0622555	0.0291825	0.132891	0.326427	0.535041	No
AT1G75270.1	AT1G75270.1	21.2.1	redox.ascorbate and glutathione.ascorbate	Symbols: DHAR2 dehydroascorbate reductase 2 chr1:28250255-28251237 REVERSE LENGTH=213	cytosol	0.0113802	-0.0867384	0.0980945	0.920637	0.470333	0.46208	No
AT3G09940.1,AT3G09940.2	AT3G09940.1	21.2.1	redox.ascorbate and glutathione.ascorbate	Symbols: MDHAR, ATMDAR3, MDAR3, MDAR2 monodehydroascorbate reductase chr3:3056501-3059103 REVERSE LENGTH=441	cytosol	-0.491937	-0.270991	-0.228564	0.23564	0.446284	0.045746	No
AT5G28840.1,AT5G28840.2	AT5G28840.1	21.2.1.1	redox.ascorbate and glutathione.ascorbate.GME	Symbols: GME GDP-D-mannose 3',5'-epimerase chr5:10862472-10864024 REVERSE LENGTH=377	cytosol	1.54078	-0.298207	1.64951				No
AT2G31570.1	AT2G31570.1	21.2.2	redox.ascorbate and glutathione.glutathione	Symbols: ATGPX2, GPX2 glutathione peroxidase 2 chr2:13438211-13439775 REVERSE LENGTH=169	cytosol	0.192854	0.107065	0.0862345			0.301008	No
AT1G70310.1	AT1G70310.1	22.1.6	polyamine metabolism.synthesis.spermidine synthase	Symbols: SPDS2 spermidine synthase 2 chr1:26485497-26487352 REVERSE LENGTH=340	cytosol	0.119959	-0.0241562	0.144011	0.0132331	0.759196	0.104034	Yes
AT2G42910.1	AT2G42910.1	23.1.3	nucleotide metabolism.synthesis.PRS-PP	Symbols: Phosphoribosyltransferase family protein chr2:17856396-17858394 FORWARD LENGTH=337	cytosol	-0.0161433	-0.00564872	-0.0104949	0.705014	0.914223	0.871601	No
AT4G30530.1	AT4G30530.1	23.1.99	nucleotide metabolism.synthesis.unspecified	Symbols: Class I glutamine amidotransferase-like superfamily protein chr4:14920605-14922286 FORWARD LENGTH=250	cytosol	-0.139109	-0.131323	-0.00782176	0.270033	0.247083	0.890882	No
AT1G05620.1,AT1G05620.2	AT1G05620.1	23.2.1.2	nucleotide metabolism.degradation.pyrimidine.uridine nucleosidase	Symbols: URH2 uridine-ribohydrolase 2 chr1:1679286-1681527 FORWARD LENGTH=322	cytosol	0.174983	0.160608	0.0144776			0.843394	No
AT1G27450.1,AT1G27450.2,AT1G27450.3	AT1G27450.1	23.3.1.1	nucleotide metabolism.salvage.phosphoribosyltransferases.aprt	Symbols: APT1, ATAPT1 adenine phosphoribosyl transferase 1 chr1:9532042-9533807 FORWARD LENGTH=243	cytosol	-0.0623953	-0.0838441	0.0214769	0.397586	0.24992	0.515731	No
AT5G03300.1	AT5G03300.1	23.3.2.1	nucleotide metabolism.salvage.nucleoside kinases.adenosine kinase	Symbols: ADK2 adenosine kinase 2 chr5:796573-798997 FORWARD LENGTH=345	cytosol	0.728174	-0.0852595	0.801001	0.373655	0.395155	0.34329	No
AT3G09820.1	AT3G09820.1	23.3.2.1	nucleotide metabolism.salvage.nucleoside kinases.adenosine kinase	Symbols: ADK1, ATADK1 adenosine kinase 1 chr3:3012122-3014624 FORWARD LENGTH=344	cytosol	-0.0939863	-0.187043	0.093468				No
AT4G12720.1,AT4G12720.2,AT4G12720.3	AT4G12720.1	23.3.3	nucleotide metabolism.salvage.NUDIX hydrolases	Symbols: AtNUDT7, GFG1, NUDT7, ATNUDX7 MutT/nudix family protein chr4:7487716-7489557 FORWARD LENGTH=282	cytosol	0.214785	0.467351	-0.259067			0.00285737	No
AT1G79690.1	AT1G79690.1	23.3.3	nucleotide metabolism.salvage.NUDIX hydrolases	Symbols: atnudt3, NUDT3 nudix hydrolase homolog 3 chr1:29985360-29990171 FORWARD LENGTH=772	cytosol	1.48967	0.149127	1.41937				No
AT4G09320.1	AT4G09320.1	23.4.10	nucleotide metabolism.phosphotransfer and pyrophosphatases.nucleoside diphosphate kinase	Symbols: NDPK1 Nucleoside diphosphate kinase family protein chr4:5923424-5924366 FORWARD LENGTH=169	cytosol	0.080752	0.043049	0.0377358	0.0677217	0.0596076	0.288151	No
AT5G26667.1,AT5G26667.2,AT5G26667.3	AT5G26667.1	23.4.3	nucleotide metabolism.phosphotransfer and pyrophosphatases.uridylate kinase	Symbols: PYR6 P-loop containing nucleoside triphosphate hydrolases superfamily protein chr5:9276659-9277788 FORWARD LENGTH=208	cytosol	0.00267749	-0.0611118	0.0637867	0.982884	0.559178	0.570276	No
AT2G18230.1	AT2G18230.1	23.4.99	nucleotide metabolism.phosphotransfer and pyrophosphatases.misc	Symbols: AtPPa2, PPa2 pyrophosphorylase 2 chr2:7932139-7933560 REVERSE LENGTH=218	cytosol	0.345694	0.117921	0.230118				No
AT5G23290.1	AT5G23290.1	27.3.99	RNA.regulation of transcription.unclassified	Symbols: PFD5 prefoldin 5 chr5:7846144-7847428 FORWARD LENGTH=151	cytosol	0.0466874	-0.0558333	0.102454	0.529242	0.455495	0.132956	No
AT4G13780.1	AT4G13780.1	29.1.10	protein.aa activation.methionine-tRNA ligase	Symbols: methionine--tRNA ligase, putative / methionyl-tRNA synthetase, putative / MetRS, putative chr4:7993366-7998433 REVERSE LENGTH=797	cytosol	-0.134832	0.0494131	-0.183939				No
AT5G27470.1	AT5G27470.1	29.1.11	protein.aa activation.serine-tRNA ligase	Symbols: seryl-tRNA synthetase / serine--tRNA ligase chr5:9695087-9697154 FORWARD LENGTH=451	cytosol	0.107051	0.108486	-0.00143913	0.00621426	0.0127844	0.94684	Yes
AT4G31180.1,AT4G31180.2	AT4G31180.1	29.1.12	protein.aa activation.aspartate-tRNA ligase	Symbols: Class II aminoacyl-tRNA and biotin synthetases superfamily protein chr4:15156696-15159362 FORWARD LENGTH=558	cytosol	-0.137268	0.082139	-0.21879	0.177878	0.177337	0.0565347	No
AT1G29880.1	AT1G29880.1	29.1.14	protein.aa activation.glycine-tRNA ligase	Symbols: glycyl-tRNA synthetase / glycine--tRNA ligase chr1:10459662-10462781 REVERSE LENGTH=729	cytosol	-0.308714	-0.173871	-0.136678	0.278448	0.491062	0.0626653	No
AT5G26710.1	AT5G26710.1	29.1.17	protein.aa activation.glutamate-tRNA ligase	Symbols: Glutamyl/glutaminyl-tRNA synthetase, class Ic chr5:9305673-9308247 FORWARD LENGTH=719	cytosol	0.0536186	0.223435	-0.170327	0.651654	0.0221619	0.0948321	Yes
AT1G72550.1,AT1G72550.2	AT1G72550.1	29.1.20	protein.aa activation.phenylalanine-tRNA ligase	Symbols: tRNA synthetase beta subunit family protein chr1:27319947-27323908 REVERSE LENGTH=598	cytosol	0.142966	0.175238	-0.0324754				No
AT5G56680.1	AT5G56680.1	29.1.22	protein.aa activation.asparagine-tRNA ligase	Symbols: SYNC1, EMB2755, SYNC1 ARATH Class II aminoacyl-tRNA and biotin synthetases superfamily protein chr5:22936645-22938841 FORWARD LENGTH=572	cytosol	0.582964	0.144741	0.447666	0.3923	0.181667	0.482858	No
AT1G09620.1	AT1G09620.1	29.1.4	protein.aa activation.leucine-tRNA ligase	Symbols: ATP binding;leucine-tRNA ligases;aminoacyl-tRNA ligases;nucleotide binding;ATP binding;aminoacyl-tRNA ligases chr1:3113077-3116455 REVERSE LENGTH=1091	cytosol	-0.0807995	0.0940273	-0.174495	0.297069	0.199084	0.08405	No
AT3G62120.1,AT3G62120.2	AT3G62120.1	29.1.40	protein.aa activation.bifunctional aminoacyl-tRNA synthetase	Symbols: Class II aaRS and biotin synthetases superfamily protein chr3:23001227-23003849 REVERSE LENGTH=530	cytosol	0.127163	0.363223	-0.238818	0.114028	0.000196329	0.0137674	Yes
AT3G11710.1	AT3G11710.1	29.1.6	protein.aa activation.lysine-tRNA ligase	Symbols: ATKRS-1 lysyl-tRNA synthetase 1 chr3:3702359-3705613 REVERSE LENGTH=626	cytosol	0.0589665	0.162864	-0.104148	0.529618	0.0653813	0.251824	No
AT1G08360.1	AT1G08360.1	29.2.1.1.3.2.510	protein.synthesis.ribosomal protein.prokaryotic.unknown organellar.50S subunit.L10A	Symbols: Ribosomal protein L1p/L10e family chr1:2636231-2637694 FORWARD LENGTH=216	cytosol	0.0191011	0.174082	-0.15511				No
AT3G48930.1	AT3G48930.1	29.2.1.2.1.11	protein.synthesis.ribosomal protein.eukaryotic.40S subunit.S11	Symbols: EMB1080 Nucleic acid-binding, OB-fold-like protein chr3:18141017-18142189 REVERSE LENGTH=160	cytosol	0.284332	0.0397357	0.245289	0.257983	0.874803	0.410385	No
AT2G36160.1	AT2G36160.1	29.2.1.2.1.14	protein.synthesis.ribosomal protein.eukaryotic.40S subunit.S14	Symbols: Ribosomal protein S11 family protein chr2:15169925-15171159 FORWARD LENGTH=150	cytosol	0.306787	0.452415	-0.150863	0.00762021	0.000403229	0.016851	Yes
AT3G11510.1	AT3G11510.1	29.2.1.2.1.14	protein.synthesis.ribosomal protein.eukaryotic.40S subunit.S14	Symbols: Ribosomal protein S11 family protein chr3:3623757-3624866 REVERSE LENGTH=150	cytosol	0.0657337	0.414939	-0.351603	0.541895	0.00553385	0.0223094	Yes
AT1G22780.1,AT1G34030.1,AT4G09800.1	AT1G22780.1	29.2.1.2.1.18	protein.synthesis.ribosomal protein.eukaryotic.40S subunit.S18	Symbols: PFL, RPS18A, PFL1 Ribosomal protein S13/S18 family chr1:8067990-8069163 FORWARD LENGTH=152	cytosol	0.194044	0.367406	-0.176508	0.0826778	0.0224439	0.127033	Yes
AT3G02080.1	AT3G02080.1	29.2.1.2.1.19	protein.synthesis.ribosomal protein.eukaryotic.40S subunit.S19	Symbols: Ribosomal protein S19e family protein chr3:364138-365161 REVERSE LENGTH=143	cytosol	0.158168	0.348841	-0.19334		0.0174374		Yes
AT2G41840.1	AT2G41840.1	29.2.1.2.1.2	protein.synthesis.ribosomal protein.eukaryotic.40S subunit.S2	Symbols: Ribosomal protein S5 family protein chr2:17460016-17461398 REVERSE LENGTH=285	cytosol	0.112449	0.178308	-0.0661903	0.161761	0.111194	0.337907	No
AT3G45030.1,AT5G62300.1,AT5G62300.2	AT3G45030.1	29.2.1.2.1.20	protein.synthesis.ribosomal protein.eukaryotic.40S subunit.S20	Symbols: Ribosomal protein S10p/S20e family protein chr3:16471606-16472312 REVERSE LENGTH=124	cytosol	0.0474978	0.158533	-0.111245			0.250666	No
AT3G04920.1	AT3G04920.1	29.2.1.2.1.24	protein.synthesis.ribosomal protein.eukaryotic.40S subunit.S24	Symbols: Ribosomal protein S24e family protein chr3:1360989-1362065 FORWARD LENGTH=133	cytosol	0.59497	0.115572	0.487783	0.192791			No
AT5G28060.1	AT5G28060.1	29.2.1.2.1.24	protein.synthesis.ribosomal protein.eukaryotic.40S subunit.S24	Symbols: Ribosomal protein S24e family protein chr5:10069791-10070792 REVERSE LENGTH=133	cytosol	0.0957441	0.0311867	0.0646056				No
AT3G10090.1,AT5G03850.1	AT3G10090.1	29.2.1.2.1.28	protein.synthesis.ribosomal protein.eukaryotic.40S subunit.S28	Symbols: Nucleic acid-binding, OB-fold-like protein chr3:3108960-3109154 REVERSE LENGTH=64	cytosol	-0.0199124	0.133556	-0.153366	0.7766	0.0067471	0.0801708	Yes
AT5G64140.1	AT5G64140.1	29.2.1.2.1.28	protein.synthesis.ribosomal protein.eukaryotic.40S subunit.S28	Symbols: RPS28 ribosomal protein S28 chr5:25667529-25667723 REVERSE LENGTH=64	cytosol	-0.0796397	0.0493556	-0.128869				No
AT5G35530.1	AT5G35530.1	29.2.1.2.1.3	protein.synthesis.ribosomal protein.eukaryotic.40S subunit.S3	Symbols: Ribosomal protein S3 family protein chr5:13710355-13712192 REVERSE LENGTH=248	cytosol	0.17324	0.402863	-0.233701				No
AT3G53870.1	AT3G53870.1	29.2.1.2.1.3	protein.synthesis.ribosomal protein.eukaryotic.40S subunit.S3	Symbols: Ribosomal protein S3 family protein chr3:19951547-19952782 FORWARD LENGTH=249	cytosol	0.207545	0.278309	-0.071801		0.00431736		Yes
AT2G31610.1	AT2G31610.1	29.2.1.2.1.3	protein.synthesis.ribosomal protein.eukaryotic.40S subunit.S3	Symbols: Ribosomal protein S3 family protein chr2:13450384-13451669 FORWARD LENGTH=250	cytosol	-0.03705	0.216057	-0.252601	0.615767	0.00576286	0.0206435	Yes
AT1G72370.1,AT1G72370.2	AT1G72370.1	29.2.1.2.1.31	protein.synthesis.ribosomal protein.eukaryotic.40S subunit.SA	Symbols: P40, AP40, RP40, RPSAA 40s ribosomal protein SA chr1:27243148-27244842 REVERSE LENGTH=298	cytosol	0.01488	0.113263	-0.0984246	0.838544	0.0947455	0.0890425	No
AT4G34670.1	AT4G34670.1	29.2.1.2.1.53	protein.synthesis.ribosomal protein.eukaryotic.40S subunit.S3A	Symbols: Ribosomal protein S3Ae chr4:16548724-16550222 FORWARD LENGTH=262	cytosol	0.0257013	0.201493	-0.176019	0.525026	0.0126453	0.0106788	Yes
AT3G04840.1	AT3G04840.1	29.2.1.2.1.53	protein.synthesis.ribosomal protein.eukaryotic.40S subunit.S3A	Symbols: Ribosomal protein S3Ae chr3:1329751-1331418 FORWARD LENGTH=262	cytosol	0.062063	0.186615	-0.124914	0.199826	0.0068869	0.0035078	Yes
AT5G10360.1	AT5G10360.1	29.2.1.2.1.6	protein.synthesis.ribosomal protein.eukaryotic.40S subunit.S6	Symbols: EMB3010, RPS6B Ribosomal protein S6e chr5:3258734-3260142 REVERSE LENGTH=249	cytosol	-0.0565885	0.0684936	-0.124961	0.551138	0.30481	0.103616	No
AT5G16130.1	AT5G16130.1	29.2.1.2.1.7	protein.synthesis.ribosomal protein.eukaryotic.40S subunit.S7	Symbols: Ribosomal protein S7e family protein chr5:5268984-5269912 FORWARD LENGTH=190	cytosol	0.0694337	0.235537	-0.166785	0.609479	0.0149914	0.194692	Yes
AT3G02560.1,AT3G02560.2	AT3G02560.1	29.2.1.2.1.7	protein.synthesis.ribosomal protein.eukaryotic.40S subunit.S7	Symbols: Ribosomal protein S7e family protein chr3:542341-543168 FORWARD LENGTH=191	cytosol	0.0793033	0.233116	-0.154526	0.119511	0.132115	0.279875	No
AT1G48830.1,AT1G48830.2	AT1G48830.1	29.2.1.2.1.7	protein.synthesis.ribosomal protein.eukaryotic.40S subunit.S7	Symbols: Ribosomal protein S7e family protein chr1:18059854-18060935 REVERSE LENGTH=191	cytosol	-0.0896681	-0.01573	-0.0739642	0.364301	0.821432	0.47776	No
AT5G15200.1	AT5G15200.1	29.2.1.2.1.9	protein.synthesis.ribosomal protein.eukaryotic.40S subunit.S9	Symbols: Ribosomal protein S4 chr5:4935124-4936334 REVERSE LENGTH=198	cytosol	0.249168	0.243312	0.00594563	0.0287774			Yes
AT1G66580.1	AT1G66580.1	29.2.1.2.2.10	protein.synthesis.ribosomal protein.eukaryotic.60S subunit.L10	Symbols: SAG24, RPL10C senescence associated gene 24 chr1:24839208-24840439 FORWARD LENGTH=221	cytosol	0.0715878	0.192014	-0.120842	0.163655	0.0297913	0.0935382	Yes
AT3G53430.1	AT3G53430.1	29.2.1.2.2.12	protein.synthesis.ribosomal protein.eukaryotic.60S subunit.L12	Symbols: Ribosomal protein L11 family protein chr3:19809895-19810395 REVERSE LENGTH=166	cytosol	0.139355	0.217344	-0.0785843			0.300199	No
AT5G23900.1	AT5G23900.1	29.2.1.2.2.13	protein.synthesis.ribosomal protein.eukaryotic.60S subunit.L13	Symbols: Ribosomal protein L13e family protein chr5:8064176-8065081 REVERSE LENGTH=206	cytosol	0.285053	0.0109891	0.274279	0.102893			No
AT4G27090.1	AT4G27090.1	29.2.1.2.2.14	protein.synthesis.ribosomal protein.eukaryotic.60S subunit.L14	Symbols: Ribosomal protein L14 chr4:13594104-13595187 REVERSE LENGTH=134	cytosol	0.144234	0.24432	-0.100975	0.299666	0.011756	0.415029	Yes
AT2G20450.1	AT2G20450.1	29.2.1.2.2.14	protein.synthesis.ribosomal protein.eukaryotic.60S subunit.L14	Symbols: Ribosomal protein L14 chr2:8813923-8815071 FORWARD LENGTH=134	cytosol	0.47386	-0.0196843	0.492396				No
AT3G09630.1	AT3G09630.1	29.2.1.2.2.141	protein.synthesis.ribosomal protein.eukaryotic.60S subunit.L4/L1	Symbols: Ribosomal protein L4/L1 family chr3:2953813-2955444 FORWARD LENGTH=406	cytosol	0.240096	0.207029	0.0334826			0.637629	No
AT2G42740.1,AT3G58700.1,AT4G18730.1,AT5G45775.1,AT5G45775.2	AT2G42740.1	29.2.1.2.2.16	protein.synthesis.ribosomal protein.eukaryotic.60S subunit.L16	Symbols: RPL16A ribosomal protein large subunit 16A chr2:17791794-17792946 FORWARD LENGTH=182	cytosol	0.163073	0.283288	-0.121619	0.143283	0.00451479	0.192092	Yes
AT5G27850.1	AT5G27850.1	29.2.1.2.2.18	protein.synthesis.ribosomal protein.eukaryotic.60S subunit.L18	Symbols: Ribosomal protein L18e/L15 superfamily protein chr5:9873169-9874297 FORWARD LENGTH=187	cytosol	-0.138457	0.209167	-0.345126	0.0878784	0.136832	0.0343886	No
AT3G16780.1	AT3G16780.1	29.2.1.2.2.19	protein.synthesis.ribosomal protein.eukaryotic.60S subunit.L19	Symbols: Ribosomal protein L19e family protein chr3:5708982-5710249 FORWARD LENGTH=209	cytosol	-0.00974599	0.104382	-0.114099				No
AT1G02780.1	AT1G02780.1	29.2.1.2.2.19	protein.synthesis.ribosomal protein.eukaryotic.60S subunit.L19	Symbols: emb2386 Ribosomal protein L19e family protein chr1:608120-609391 REVERSE LENGTH=214	cytosol	-0.277965	-0.00539155	-0.272676	0.488988	0.988461	0.470777	No
AT1G09590.1,AT1G09690.1,AT1G57660.1,AT1G57860.1	AT1G09590.1	29.2.1.2.2.21	protein.synthesis.ribosomal protein.eukaryotic.60S subunit.L21	Symbols: Translation protein SH3-like family protein chr1:3106549-3107606 FORWARD LENGTH=164	cytosol	0.15549	0.193426	-0.0382237	0.0757327	0.0209597	0.604007	Yes
AT5G27770.1	AT5G27770.1	29.2.1.2.2.22	protein.synthesis.ribosomal protein.eukaryotic.60S subunit.L22	Symbols: Ribosomal L22e protein family chr5:9836166-9837113 FORWARD LENGTH=124	cytosol	0.0232068	0.471739	-0.449763				No
AT2G19730.1,AT2G19730.2,AT2G19730.3	AT2G19730.1	29.2.1.2.2.28	protein.synthesis.ribosomal protein.eukaryotic.60S subunit.L28	Symbols: Ribosomal L28e protein family chr2:8511752-8512995 FORWARD LENGTH=143	cytosol	0.367204	0.0240471	0.343916	0.304166	0.874849	0.334817	No
AT4G29410.1,AT4G29410.2	AT4G29410.1	29.2.1.2.2.28	protein.synthesis.ribosomal protein.eukaryotic.60S subunit.L28	Symbols: Ribosomal L28e protein family chr4:14468439-14469964 REVERSE LENGTH=143	cytosol	0.343875	-0.0198359	0.363092				No
AT1G77940.1	AT1G77940.1	29.2.1.2.2.30	protein.synthesis.ribosomal protein.eukaryotic.60S subunit.L30	Symbols: Ribosomal protein L7Ae/L30e/S12e/Gadd45 family protein chr1:29304116-29305288 REVERSE LENGTH=112	cytosol	0.0794479	0.313007	-0.235021				No
AT3G18740.1	AT3G18740.1	29.2.1.2.2.30	protein.synthesis.ribosomal protein.eukaryotic.60S subunit.L30	Symbols: Ribosomal protein L7Ae/L30e/S12e/Gadd45 family protein chr3:6453437-6453870 FORWARD LENGTH=112	cytosol	0.142312	0.183107	-0.0410627			0.348808	No
AT2G19740.1,AT4G26230.1,AT5G56710.1	AT2G19740.1	29.2.1.2.2.31	protein.synthesis.ribosomal protein.eukaryotic.60S subunit.L31	Symbols: Ribosomal protein L31e family protein chr2:8513577-8514346 FORWARD LENGTH=119	cytosol	0.195919	0.345862	-0.152527	0.220243			No
AT4G18100.1	AT4G18100.1	29.2.1.2.2.32	protein.synthesis.ribosomal protein.eukaryotic.60S subunit.L32	Symbols: Ribosomal protein L32e chr4:10035715-10036475 REVERSE LENGTH=133	cytosol	0.249646	0.435169	-0.190703				No
AT3G53740.1,AT3G53740.2,AT3G53740.3,AT3G53740.4	AT3G53740.1	29.2.1.2.2.36	protein.synthesis.ribosomal protein.eukaryotic.60S subunit.L36	Symbols: Ribosomal protein L36e family protein chr3:19913921-19914813 REVERSE LENGTH=103	cytosol	0.102927	-0.0565186	0.159214				No
AT5G39740.1,AT5G39740.2	AT5G39740.1	29.2.1.2.2.5	protein.synthesis.ribosomal protein.eukaryotic.60S subunit.L5	Symbols: OLI7, RPL5B ribosomal protein L5 B chr5:15903365-15905185 FORWARD LENGTH=301	cytosol	0.105146	0.366144	-0.263534			0.0227221	No
AT3G24830.1	AT3G24830.1	29.2.1.2.2.513	protein.synthesis.ribosomal protein.eukaryotic.60S subunit.L13A	Symbols: Ribosomal protein L13 family protein chr3:9064613-9065871 FORWARD LENGTH=206	cytosol	0.168485	0.182965	-0.0145917	0.0111849	0.0206086	0.647998	Yes
AT3G14600.1	AT3G14600.1	29.2.1.2.2.518	protein.synthesis.ribosomal protein.eukaryotic.60S subunit.L18A	Symbols: Ribosomal protein L18ae/LX family protein chr3:4910773-4911933 FORWARD LENGTH=178	cytosol	0.0587201	0.116162	-0.0575405		0.256939		No
AT2G34480.1	AT2G34480.1	29.2.1.2.2.518	protein.synthesis.ribosomal protein.eukaryotic.60S subunit.L18A	Symbols: Ribosomal protein L18ae/LX family protein chr2:14532916-14534161 REVERSE LENGTH=178	cytosol	0.117582	0.0346438	0.0830228	0.253278	0.735651	0.284478	No
AT2G39460.1,AT2G39460.2,AT3G55280.1,AT3G55280.2,AT3G55280.3	AT2G39460.1	29.2.1.2.2.523	protein.synthesis.ribosomal protein.eukaryotic.60S subunit.L23A	Symbols: ATRPL23A, RPL23A, RPL23AA ribosomal protein L23AA chr2:16475049-16475904 FORWARD LENGTH=154	cytosol	0.0392977	-0.110877	0.150011	0.680991	0.514641	0.319377	No
AT1G23290.1	AT1G23290.1	29.2.1.2.2.527	protein.synthesis.ribosomal protein.eukaryotic.60S subunit.L27A	Symbols: RPL27A, RPL27AB Ribosomal protein L18e/L15 superfamily protein chr1:8263007-8263447 FORWARD LENGTH=146	cytosol	-0.0042275	0.198539	-0.202724				No
AT3G62870.1	AT3G62870.1	29.2.1.2.2.57	protein.synthesis.ribosomal protein.eukaryotic.60S subunit.L7A	Symbols: Ribosomal protein L7Ae/L30e/S12e/Gadd45 family protein chr3:23242862-23244273 REVERSE LENGTH=256	cytosol	-0.389666	-0.267637	-0.125296			0.282648	No
AT1G18540.1	AT1G18540.1	29.2.1.2.2.6	protein.synthesis.ribosomal protein.eukaryotic.60S subunit.L6	Symbols: Ribosomal protein L6 family protein chr1:6377448-6378548 REVERSE LENGTH=233	cytosol	-1.04387	-1.23731	0.2857				No
AT2G01250.1	AT2G01250.1	29.2.1.2.2.7	protein.synthesis.ribosomal protein.eukaryotic.60S subunit.L7	Symbols: Ribosomal protein L30/L7 family protein chr2:132943-134264 REVERSE LENGTH=242	cytosol	0.504305	0.480485	0.0253563			0.930172	No
AT2G44120.1,AT2G44120.2	AT2G44120.1	29.2.1.2.2.7	protein.synthesis.ribosomal protein.eukaryotic.60S subunit.L7	Symbols: Ribosomal protein L30/L7 family protein chr2:18249227-18250402 REVERSE LENGTH=242	cytosol	0.388734	0.418684	-0.0312204				No
AT2G18020.1	AT2G18020.1	29.2.1.2.2.8	protein.synthesis.ribosomal protein.eukaryotic.60S subunit.L8	Symbols: EMB2296 Ribosomal protein L2 family chr2:7837151-7838160 FORWARD LENGTH=258	cytosol	0.0803772	0.0874469	-0.00708219	0.599105	0.517385	0.931323	No
AT3G09200.1,AT3G11250.1	AT3G09200.1	29.2.1.2.2.80	protein.synthesis.ribosomal protein.eukaryotic.60S subunit.P0	Symbols: Ribosomal protein L10 family protein chr3:2823364-2825020 REVERSE LENGTH=320	cytosol	-0.109474	-0.0672801	-0.0422722		0.632251		No
AT5G47700.1,AT5G47700.2	AT5G47700.1	29.2.1.2.2.81	protein.synthesis.ribosomal protein.eukaryotic.60S subunit.P1	Symbols: 60S acidic ribosomal protein family chr5:19328019-19328724 REVERSE LENGTH=113	cytosol	0.0667601	0.162429	-0.0959291			0.250982	No
AT1G01100.1,AT1G01100.2,AT1G01100.4	AT1G01100.1	29.2.1.2.2.81	protein.synthesis.ribosomal protein.eukaryotic.60S subunit.P1	Symbols: 60S acidic ribosomal protein family chr1:50284-50954 REVERSE LENGTH=112	cytosol	-0.0214	0.0709477	-0.0923127	0.733428	0.245811	0.262459	No
AT4G00810.1,AT4G00810.2	AT4G00810.1	29.2.1.2.2.81	protein.synthesis.ribosomal protein.eukaryotic.60S subunit.P1	Symbols: 60S acidic ribosomal protein family chr4:346179-346957 REVERSE LENGTH=113	cytosol	0.254856	-0.381724	0.621465			0.00241697	No
AT2G27720.1	AT2G27720.1	29.2.1.2.2.82	protein.synthesis.ribosomal protein.eukaryotic.60S subunit.P2	Symbols: 60S acidic ribosomal protein family chr2:11818696-11819370 FORWARD LENGTH=115	cytosol	-0.0144817	0.174294	-0.188656	0.831427	0.0524258	0.017534	No
AT2G27710.1,AT2G27710.2,AT2G27710.3	AT2G27710.1	29.2.1.2.2.82	protein.synthesis.ribosomal protein.eukaryotic.60S subunit.P2	Symbols: 60S acidic ribosomal protein family chr2:11816929-11817670 FORWARD LENGTH=115	cytosol	-0.125973	-0.242359	0.117281			0.328861	No
AT5G57290.1,AT5G57290.2,AT5G57290.3	AT5G57290.1	29.2.1.2.2.83	protein.synthesis.ribosomal protein.eukaryotic.60S subunit.P3	Symbols: 60S acidic ribosomal protein family chr5:23207049-23207835 REVERSE LENGTH=120	cytosol	-0.0544419	0.0097019	-0.0641353	0.450248	0.873392	0.327019	No
AT4G10450.1	AT4G10450.1	29.2.1.2.2.9	protein.synthesis.ribosomal protein.eukaryotic.60S subunit.L9	Symbols: Ribosomal protein L6 family chr4:6463201-6464458 REVERSE LENGTH=194	cytosol	-0.152067	0.712971	-0.84221				No
AT1G33120.1,AT1G33140.1	AT1G33120.1	29.2.1.2.2.9	protein.synthesis.ribosomal protein.eukaryotic.60S subunit.L9	Symbols: Ribosomal protein L6 family chr1:12010986-12012223 FORWARD LENGTH=194	cytosol	-0.0797767	0.301856	-0.379349	0.556377	0.000770493	0.0206338	Yes
AT5G60790.1	AT5G60790.1	29.2.2.1	protein.synthesis.ribosome biogenesis.export from nucleus	Symbols: ATGCN1, GCN1 ABC transporter family protein chr5:24453760-24455767 REVERSE LENGTH=595	cytosol	-0.182589	-0.00540495	-0.177227				No
AT3G55620.1	AT3G55620.1	29.2.2.3.99	protein.synthesis.ribosome biogenesis.Pre-rRNA processing and modifications.misc	Symbols: emb1624 Translation initiation factor IF6 chr3:20634581-20636312 FORWARD LENGTH=245	cytosol	-0.208837	-0.206406	-0.00245729			0.981886	No
AT1G66070.1,AT1G66070.2	AT1G66070.1	29.2.3	protein.synthesis.initiation	Symbols: Translation initiation factor eIF3 subunit chr1:24596194-24597520 REVERSE LENGTH=226	cytosol	-0.135655	0.301324	-0.432559				No
AT1G04170.1	AT1G04170.1	29.2.3	protein.synthesis.initiation	Symbols: EIF2 GAMMA eukaryotic translation initiation factor 2 gamma subunit chr1:1097423-1099702 FORWARD LENGTH=465	cytosol	0.493049	0.260806	0.239957	0.419196	0.0137245	0.650345	Yes
AT5G20920.1,AT5G20920.2,AT5G20920.3	AT5G20920.1	29.2.3	protein.synthesis.initiation	Symbols: EIF2 BETA, EMB1401 eukaryotic translation initiation factor 2 beta subunit chr5:7094994-7096661 REVERSE LENGTH=268	cytosol	-0.0235061	0.216619	-0.23982	0.649546	0.21385	0.181721	No
AT3G57290.1	AT3G57290.1	29.2.3	protein.synthesis.initiation	Symbols: EIF3E, TIF3E1, ATEIF3E-1, INT-6, ATINT6, INT6 eukaryotic translation initiation factor 3E chr3:21196786-21199073 REVERSE LENGTH=441	cytosol	0.16239	0.128619	0.033948			0.7489	No
AT3G11400.1,AT3G11400.2	AT3G11400.1	29.2.3	protein.synthesis.initiation	Symbols: EIF3G1, ATEIF3G1 eukaryotic translation initiation factor 3G1 chr3:3578536-3580366 FORWARD LENGTH=294	cytosol	-0.0688116	0.124771	-0.193168			0.062506	No
AT5G36230.1	AT5G36230.1	29.2.3	protein.synthesis.initiation	Symbols: ARM repeat superfamily protein chr5:14273519-14276773 FORWARD LENGTH=411	cytosol	-0.0496299	0.105041	-0.154469				No
AT1G76810.1	AT1G76810.1	29.2.3	protein.synthesis.initiation	Symbols: eukaryotic translation initiation factor 2 (eIF-2) family protein chr1:28831366-28836310 REVERSE LENGTH=1294	cytosol	-0.112168	0.0900041	-0.201663				No
AT2G40290.1	AT2G40290.1	29.2.3	protein.synthesis.initiation	Symbols: Eukaryotic translation initiation factor 2 subunit 1 chr2:16829030-16830889 REVERSE LENGTH=344	cytosol	-0.0554299	0.0868523	-0.142111			0.303628	No
AT4G20980.1,AT4G20980.2,AT4G20980.3,AT4G20980.4	AT4G20980.1	29.2.3	protein.synthesis.initiation	Symbols: Eukaryotic translation initiation factor 3 subunit 7 (eIF-3) chr4:11216997-11218772 FORWARD LENGTH=591	cytosol	-0.0597558	0.0531392	-0.112805				No
AT1G69410.1	AT1G69410.1	29.2.3	protein.synthesis.initiation	Symbols: ATELF5A-3, ELF5A-3 eukaryotic elongation factor 5A-3 chr1:26089301-26090194 FORWARD LENGTH=158	cytosol	-0.150559	-0.0462647	-0.104477	0.149907	0.644818	0.168598	No
AT4G33250.1	AT4G33250.1	29.2.3	protein.synthesis.initiation	Symbols: EIF3K, TIF3K1, ATTIF3K1 eukaryotic translation initiation factor 3K chr4:16039066-16040617 REVERSE LENGTH=226	cytosol	-0.200829	-0.0912566	-0.110076	0.0326896	0.169025	0.195468	Yes
AT1G10840.1	AT1G10840.1	29.2.3	protein.synthesis.initiation	Symbols: TIF3H1 translation initiation factor 3 subunit H1 chr1:3607885-3610299 REVERSE LENGTH=337	cytosol	-0.163243	-0.160602	-0.00265785				No
AT5G44320.1	AT5G44320.1	29.2.3	protein.synthesis.initiation	Symbols: Eukaryotic translation initiation factor 3 subunit 7 (eIF-3) chr5:17854901-17856667 REVERSE LENGTH=588	cytosol	-0.160053	-0.163564	0.00353372				No
AT1G26630.1	AT1G26630.1	29.2.3	protein.synthesis.initiation	Symbols: FBR12, ATELF5A-2, ELF5A-2 Eukaryotic translation initiation factor 5A-1 (eIF-5A 1) protein chr1:9205968-9207098 FORWARD LENGTH=159	cytosol	0.0233666	-0.184361	0.207504	0.841321	0.0758168	0.191097	No
AT1G09640.1	AT1G09640.1	29.2.4	protein.synthesis.elongation	Symbols: Translation elongation factor EF1B, gamma chain chr1:3120162-3122152 FORWARD LENGTH=414	cytosol	-0.0323804	0.483973	-0.514338	0.627066	0.362129	0.343201	No
AT2G18110.1	AT2G18110.1	29.2.4	protein.synthesis.elongation	Symbols: Translation elongation factor EF1B/ribosomal protein S6 family protein chr2:7872636-7873713 FORWARD LENGTH=231	cytosol	0.394042	0.213884	0.184037		0.181808		No
AT1G30230.1,AT1G30230.2	AT1G30230.1	29.2.4	protein.synthesis.elongation	Symbols: Glutathione S-transferase, C-terminal-like;Translation elongation factor EF1B/ribosomal protein S6 chr1:10639286-10640515 FORWARD LENGTH=231	cytosol	0.24988	0.155678	0.095127			0.256805	No
AT1G56070.1	AT1G56070.1	29.2.4	protein.synthesis.elongation	Symbols: LOS1 Ribosomal protein S5/Elongation factor G/III/V family protein chr1:20968245-20971077 REVERSE LENGTH=843	cytosol	0.0221564	0.0830014	-0.060873	0.531368	0.0753699	0.191492	No
AT1G57720.1,AT1G57720.2	AT1G57720.1	29.2.4	protein.synthesis.elongation	Symbols: Translation elongation factor EF1B, gamma chain chr1:21377873-21380114 FORWARD LENGTH=413	cytosol	0.0158579	0.0655608	-0.0497159	0.687151	0.16826	0.193059	No
AT4G10480.1,AT4G10480.2	AT4G10480.1	29.2.4	protein.synthesis.elongation	Symbols: Nascent polypeptide-associated complex (NAC), alpha subunit family protein chr4:6478089-6479079 REVERSE LENGTH=212	cytosol	-0.116234	-0.236039	0.120633	0.218291	0.011168	0.178423	Yes
AT5G19510.1	AT5G19510.1	29.2.4	protein.synthesis.elongation	Symbols: Translation elongation factor EF1B/ribosomal protein S6 family protein chr5:6581854-6583137 REVERSE LENGTH=224	cytosol	-0.454773	-0.470194	0.0162914	0.405451	0.39378	0.760715	No
AT1G72160.1	AT1G72160.1	29.3.4.99	protein.targeting.secretory pathway.unspecified	Symbols: Sec14p-like phosphatidylinositol transfer family protein chr1:27153823-27155609 REVERSE LENGTH=490	cytosol	-0.157839	-0.329076	0.173489	0.36335	0.0397547	0.298962	Yes
AT1G30690.1,AT1G30690.2	AT1G30690.1	29.3.4.99	protein.targeting.secretory pathway.unspecified	Symbols: Sec14p-like phosphatidylinositol transfer family protein chr1:10888284-10890085 FORWARD LENGTH=540	cytosol	-0.258408	-0.424193	0.170457	0.0646814	0.0110755	0.0979398	Yes
AT2G47110.1,AT2G47110.2,AT3G62250.1	AT2G47110.1	29.5.11	protein.degradation.ubiquitin	Symbols: UBQ6 ubiquitin 6 chr2:19344701-19345174 FORWARD LENGTH=157	cytosol	0.140656	0.0591029	0.0817227				No
AT4G38630.1	AT4G38630.1	29.5.11	protein.degradation.ubiquitin	Symbols: RPN10, MCB1, ATMCB1, MBP1 regulatory particle non-ATPase 10 chr4:18057357-18059459 REVERSE LENGTH=386	cytosol	-0.000655509	0.0253392	-0.0259946	0.993228	0.687876	0.617433	No
AT2G30110.1	AT2G30110.1	29.5.11.2	protein.degradation.ubiquitin.E1	Symbols: ATUBA1, MOS5, UBA1 ubiquitin-activating enzyme 1 chr2:12852632-12857369 REVERSE LENGTH=1080	cytosol	-0.122285	-0.0904845	-0.0318884	0.20565	0.271627	0.468323	No
AT1G16890.2	AT1G16890.2	29.5.11.3	protein.degradation.ubiquitin.E2	Symbols: UBC36, UBC13B ubiquitin-conjugating enzyme 36 chr1:5776550-5778327 REVERSE LENGTH=153	cytosol	0.0378852	0.0366758	0.00120984				No
AT3G46460.1,AT5G59300.1	AT3G46460.1	29.5.11.3	protein.degradation.ubiquitin.E2	Symbols: UBC13 ubiquitin-conjugating enzyme 13 chr3:17096120-17097315 REVERSE LENGTH=166	cytosol	-0.0295328	-0.194292	0.164996				No
AT1G70320.1	AT1G70320.1	29.5.11.4.1	protein.degradation.ubiquitin.E3.HECT	Symbols: UPL2 ubiquitin-protein ligase 2 chr1:26488745-26501281 REVERSE LENGTH=3658	cytosol	0.0902785	-0.0688411	0.158873				No
AT1G75950.1	AT1G75950.1	29.5.11.4.3.1	protein.degradation.ubiquitin.E3.SCF.SKP	Symbols: SKP1, ASK1, ATSKP1, SKP1A, UIP1 S phase kinase-associated protein 1 chr1:28516715-28517454 FORWARD LENGTH=160	cytosol	0.0456094	-0.131687	0.17703	0.712325	0.315929	0.104397	No
AT1G51710.1	AT1G51710.1	29.5.11.5	protein.degradation.ubiquitin.ubiquitin protease	Symbols: UBP6, ATUBP6 ubiquitin-specific protease 6 chr1:19175805-19179894 REVERSE LENGTH=482	cytosol	-0.219264	-0.251073	0.0322525				No
AT1G50670.1	AT1G50670.1	29.5.3	protein.degradation.cysteine protease	Symbols: OTU-like cysteine protease family protein chr1:18775086-18776552 REVERSE LENGTH=208	cytosol	0.0267721	-0.0454037	0.0721539	0.611086	0.427263	0.213319	No
AT1G47710.1	AT1G47710.1	29.5.5	protein.degradation.serine protease	Symbols: Serine protease inhibitor (SERPIN) family protein chr1:17558271-17560061 FORWARD LENGTH=391	cytosol	-0.186379	-0.0663963	-0.120355				No
AT2G27600.1	AT2G27600.1	29.5.9	protein.degradation.AAA type	Symbols: SKD1, VPS4, ATSKD1 AAA-type ATPase family protein chr2:11781226-11783730 FORWARD LENGTH=435	cytosol	0.00726463	0.0379195	-0.030657	0.949048	0.650608	0.690087	No
AT1G06410.1	AT1G06410.1	3.2.3	minor CHO metabolism.trehalose.potential TPS/TPP	Symbols: ATTPS7, TPS7, ATTPSA trehalose-phosphatase/synthase 7 chr1:1955413-1958153 FORWARD LENGTH=851	cytosol	0.179003	0.308623	-0.131435	0.146027			No
AT3G02870.1,AT3G02870.2,AT3G02870.3	AT3G02870.1	3.4.5	minor CHO metabolism.myo-inositol.inositol phosphatase	Symbols: VTC4 Inositol monophosphatase family protein chr3:627742-629682 REVERSE LENGTH=271	cytosol	-0.0142965	-0.202207	0.188046				No
AT3G06580.1	AT3G06580.1	3.8.1	minor CHO metabolism.galactose.galactokinases	Symbols: GAL1, GALK Mevalonate/galactokinase family protein chr3:2049141-2051867 REVERSE LENGTH=496	cytosol	0.0830308	0.167736	-0.0850012	0.338799	0.100104	0.0719478	No
AT2G18040.1	AT2G18040.1	31.3.1	cell.cycle.peptidylprolyl isomerase	Symbols: PIN1AT peptidylprolyl cis/trans isomerase, NIMA-interacting 1 chr2:7842346-7843537 FORWARD LENGTH=119	cytosol	0.0512097	0.0481469	0.00306477	0.444541	0.552208	0.960549	No
AT4G34870.1	AT4G34870.1	31.3.1	cell.cycle.peptidylprolyl isomerase	Symbols: ROC5, ATCYP1 rotamase cyclophilin 5 chr4:16614451-16614969 FORWARD LENGTH=172	cytosol	0.0302275	-0.0962468	0.126382	0.624564	0.0029773	0.101122	Yes
AT4G38740.1	AT4G38740.1	31.3.1	cell.cycle.peptidylprolyl isomerase	Symbols: ROC1 rotamase CYP 1 chr4:18083620-18084138 REVERSE LENGTH=172	cytosol	-0.00526103	-0.157387	0.152158	0.917408	0.0140629	0.0265342	Yes
AT2G16600.1	AT2G16600.1	31.3.1	cell.cycle.peptidylprolyl isomerase	Symbols: ROC3 rotamase CYP 3 chr2:7200862-7201383 FORWARD LENGTH=173	cytosol	-0.0315506	-0.169042	0.137675	0.684721	0.0677413	0.0801293	No
AT1G63220.1	AT1G63220.1	35.1.19	not assigned.no ontology.C2 domain-containing protein	Symbols: Calcium-dependent lipid-binding (CaLB domain) family protein chr1:23449017-23450244 FORWARD LENGTH=147	cytosol	0.11464	0.104455	0.010215	0.336824	0.333864	0.838306	No
AT4G32285.1,AT4G32285.2	AT4G32285.1	35.1.21	not assigned.no ontology.epsin N-terminal homology (ENTH) domain-containing protein	Symbols: ENTH/ANTH/VHS superfamily protein chr4:15586003-15587910 FORWARD LENGTH=635	cytosol	-0.131647	-0.00883597	-0.122847				No
AT1G60420.1	AT1G60420.1	35.1.26	not assigned.no ontology.DC1 domain containing protein	Symbols: DC1 domain-containing protein chr1:22261978-22264243 FORWARD LENGTH=578	cytosol	0.231789	0.317093	-0.0869014			0.572011	No
AT3G52140.1,AT3G52140.2,AT3G52140.3,AT3G52140.4	AT3G52140.1	35.1.27	not assigned.no ontology.tetratricopeptide repeat (TPR)	Symbols: tetratricopeptide repeat (TPR)-containing protein chr3:19333232-19341295 FORWARD LENGTH=1403	cytosol	-0.0352166	0.0471169	-0.0822994	0.803806	0.734148	0.502546	No
AT4G02450.1,AT4G02450.2	AT4G02450.1	35.1.40	not assigned.no ontology.glycine rich proteins	Symbols: HSP20-like chaperones superfamily protein chr4:1073987-1075765 REVERSE LENGTH=241	cytosol	0.108045	0.0759683	0.0321429	0.269485	0.314735	0.706573	No
AT4G22670.1	AT4G22670.1	35.1.5	not assigned.no ontology.pentatricopeptide (PPR) repeat-containing protein	Symbols: AtHip1, HIP1, TPR11 HSP70-interacting protein 1 chr4:11918236-11920671 FORWARD LENGTH=441	cytosol	-0.0172197	-0.0661123	0.0489065	0.796637	0.215283	0.403443	No
AT3G03250.1	AT3G03250.1	4.1.1	glycolysis.cytosolic branch.UGPase	Symbols: UGP, UGP1, AtUGP1 UDP-GLUCOSE PYROPHOSPHORYLASE 1 chr3:749761-754014 REVERSE LENGTH=469	cytosol	0.111343	0.149629	-0.0384465	0.140536	0.0110179	0.507865	Yes
AT2G36460.1	AT2G36460.1	4.1.10	glycolysis.cytosolic branch.aldolase	Symbols: Aldolase superfamily protein chr2:15296929-15298387 REVERSE LENGTH=358	cytosol	0.0770918	0.174704	-0.0979423				No
AT1G79550.1,AT1G79550.2	AT1G79550.1	4.1.11	glycolysis.cytosolic branch.3-phosphoglycerate kinase (PGK)	Symbols: PGK phosphoglycerate kinase chr1:29924347-29926295 REVERSE LENGTH=401	cytosol	0.0111765	0.0379136	-0.02674	0.745272	0.195094	0.288211	No
AT1G09780.1	AT1G09780.1	4.1.12	glycolysis.cytosolic branch.phosphoglycerate mutase	Symbols: Phosphoglycerate mutase, 2,3-bisphosphoglycerate-independent chr1:3165550-3167812 REVERSE LENGTH=557	cytosol	-0.00272304	-0.016219	0.0134961	0.949479	0.591021	0.78432	No
AT3G08590.1,AT3G08590.2	AT3G08590.1	4.1.12	glycolysis.cytosolic branch.phosphoglycerate mutase	Symbols: Phosphoglycerate mutase, 2,3-bisphosphoglycerate-independent chr3:2608683-2611237 REVERSE LENGTH=560	cytosol	-0.158602	-0.188544	0.0301675				No
AT2G36530.1	AT2G36530.1	4.1.13	glycolysis.cytosolic branch.enolase	Symbols: LOS2, ENO2 Enolase chr2:15321081-15323786 REVERSE LENGTH=444	cytosol	0.0109096	-0.011455	0.0223639	0.843307	0.825916	0.477137	No
AT5G63680.1	AT5G63680.1	4.1.14	glycolysis.cytosolic branch.pyruvate kinase (PK)	Symbols: Pyruvate kinase family protein chr5:25490507-25492530 FORWARD LENGTH=510	cytosol	0.220075	0.244509	-0.0247672	0.0796398	0.0255092	0.794219	Yes
AT5G08570.1	AT5G08570.1	4.1.14	glycolysis.cytosolic branch.pyruvate kinase (PK)	Symbols: Pyruvate kinase family protein chr5:2778433-2780300 FORWARD LENGTH=510	cytosol	-0.084781	0.090396	-0.174842				No
AT3G14940.1	AT3G14940.1	4.1.15	glycolysis.cytosolic branch.phospho-enol-pyruvate carboxylase (PEPC)	Symbols: ATPPC3, PPC3 phosphoenolpyruvate carboxylase 3 chr3:5025584-5029476 FORWARD LENGTH=968	cytosol	0.0664232	0.181958	-0.115885		0.0758969		No
AT1G53310.1,AT1G53310.2,AT1G53310.3	AT1G53310.1	4.1.15	glycolysis.cytosolic branch.phospho-enol-pyruvate carboxylase (PEPC)	Symbols: ATPPC1, PEPC1, ATPEPC1, PPC1 phosphoenolpyruvate carboxylase 1 chr1:19884261-19888070 REVERSE LENGTH=967	cytosol	0.0428777	0.0395525	0.00332657	0.586435	0.58716	0.923179	No
AT1G23190.1	AT1G23190.1	4.1.2	glycolysis.cytosolic branch.phosphoglucomutase (PGM)	Symbols: PGM3 Phosphoglucomutase/phosphomannomutase family protein chr1:8219946-8224186 FORWARD LENGTH=583	cytosol	-0.0270631	-0.0390335	0.0119735	0.736177	0.62039	0.655874	No
AT5G42740.1	AT5G42740.1	4.1.3	glycolysis.cytosolic branch.glucose-6-phosphate isomerase	Symbols: Sugar isomerase (SIS) family protein chr5:17136080-17140622 FORWARD LENGTH=560	cytosol	0.0664202	0.205155	-0.139209	0.266264	0.00708494	0.0467513	Yes
AT1G20950.1	AT1G20950.1	4.1.5	glycolysis.cytosolic branch.pyrophosphate-fructose-6-P phosphotransferase	Symbols: Phosphofructokinase family protein chr1:7297467-7301336 REVERSE LENGTH=614	cytosol	0.124062	0.107712	0.0164047	0.177577	0.201552	0.848566	No
AT1G76550.1	AT1G76550.1	4.1.5	glycolysis.cytosolic branch.pyrophosphate-fructose-6-P phosphotransferase	Symbols: Phosphofructokinase family protein chr1:28722900-28726929 REVERSE LENGTH=617	cytosol	0.0748876	-0.0154357	0.0902972	0.425086	0.869613	0.00317195	No
AT3G55440.1	AT3G55440.1	4.1.7	glycolysis.cytosolic branch.triosephosphate isomerase (TPI)	Symbols: ATCTIMC, TPI, CYTOTPI triosephosphate isomerase chr3:20553794-20556078 FORWARD LENGTH=254	cytosol	0.0688876	0.0870251	-0.0181648	0.0553093	0.065764	0.660864	No
AT5G56350.1	AT5G56350.1	4.2.14	glycolysis.plastid branch.pyruvate kinase (PK)	Symbols: Pyruvate kinase family protein chr5:22820254-22822529 REVERSE LENGTH=498	cytosol	0.0928128	0.286367	-0.194848	0.142546	0.00135014	0.0171422	Yes
AT3G52930.1	AT3G52930.1	4.3.10	glycolysis.unclear/dually targeted.aldolase	Symbols: Aldolase superfamily protein chr3:19627383-19628874 REVERSE LENGTH=358	cytosol	0.110942	0.0711433	0.039877	0.0585118	0.0670056	0.322356	No
AT5G56630.1	AT5G56630.1	4.3.4	glycolysis.unclear/dually targeted.phosphofructokinase (PFK)	Symbols: PFK7 phosphofructokinase 7 chr5:22924311-22926728 FORWARD LENGTH=485	cytosol	0.126537	0.187995	-0.0618261				No
AT5G40760.1	AT5G40760.1	7.1.1	OPP.oxidative PP.G6PD	Symbols: G6PD6 glucose-6-phosphate dehydrogenase 6 chr5:16311284-16314556 FORWARD LENGTH=515	cytosol	0.109141	0.00544851	0.103707	0.133003	0.937942	0.250989	No
AT3G25530.1,AT3G25530.2	AT3G25530.1	7.1.3	OPP.oxidative PP.6-phosphogluconate dehydrogenase	Symbols: GHBDH, ATGHBDH, GLYR1, GR1 glyoxylate reductase 1 chr3:9271949-9273514 REVERSE LENGTH=289	cytosol	0.0158142	-0.0756541	0.0914409	0.614382	0.0782908	0.0639576	No
AT1G65930.1	AT1G65930.1	8.1.4	TCA / org transformation.TCA.IDH	Symbols: cICDH cytosolic NADP+-dependent isocitrate dehydrogenase chr1:24539088-24541861 FORWARD LENGTH=410	cytosol	0.0415014	-0.0511707	0.0926229	0.137449	0.150342	0.00981068	No
AT5G11670.1	AT5G11670.1	8.2.10	TCA / org transformation.other organic acid transformatons.malic	Symbols: ATNADP-ME2, NADP-ME2 NADP-malic enzyme 2 chr5:3754456-3758040 FORWARD LENGTH=588	cytosol	0.043437	-0.0734405	0.116784	0.402166	0.127086	0.0492708	No
AT1G09430.1	AT1G09430.1	8.2.11	TCA / org transformation.other organic acid transformatons.atp-citrate lyase	Symbols: ACLA-3 ATP-citrate lyase A-3 chr1:3042135-3044978 FORWARD LENGTH=424	cytosol	0.0508562	0.251025	-0.200809	0.737497	0.0724462	0.197114	No
AT3G06650.1	AT3G06650.1	8.2.11	TCA / org transformation.other organic acid transformatons.atp-citrate lyase	Symbols: ACLB-1 ATP-citrate lyase B-1 chr3:2079247-2082633 REVERSE LENGTH=608	cytosol	0.247424	0.177556	0.0706441		0.0465974		Yes
AT5G43330.1	AT5G43330.1	8.2.9	TCA / org transformation.other organic acid transformatons.cyt MDH	Symbols: Lactate/malate dehydrogenase family protein chr5:17390552-17392449 FORWARD LENGTH=332	cytosol	0.0268236	0.0127667	0.0140581				No
AT1G56330.1	AT1G56330.1	30.5	signalling.G-proteins	Symbols: SAR1, ATSAR1, ATSARA1B, ATSAR1B, SAR1B secretion-associated RAS 1B chr1:21086845-21088478 REVERSE LENGTH=193	cytosol,endoplasmic reticulum	0.0834009	0.191159	-0.108189				No
AT3G59920.1	AT3G59920.1	30.5	signalling.G-proteins	Symbols: ATGDI2, GDI2 RAB GDP dissociation inhibitor 2 chr3:22135157-22138221 FORWARD LENGTH=444	cytosol,extracellular	0.103576	0.0850432	0.0185738	0.220434	0.143799	0.813601	No
AT5G16510.1,AT5G16510.2	AT5G16510.1	10.5.5	cell wall.cell wall proteins.RGP	Symbols: Alpha-1,4-glucan-protein synthase family protein chr5:5393296-5394342 FORWARD LENGTH=348	cytosol,extracellular	-0.0300922	0.144402	-0.174305	0.638599	0.0242503	0.0175434	Yes
AT2G45790.1	AT2G45790.1	10.1.21	cell wall.precursor synthesis.phosphomannomutase	Symbols: ATPMM, PMM phosphomannomutase chr2:18855876-18857753 FORWARD LENGTH=246	cytosol,mitochondrion	0.108558	0.0698213	0.0388102	0.101686	0.211255	0.429267	No
AT4G35830.1	AT4G35830.1	8.1.3	TCA / org transformation.TCA.aconitase	Symbols: ACO1 aconitase 1 chr4:16973007-16977949 REVERSE LENGTH=898	cytosol,mitochondrion	0.0199757	0.309271	-0.289743	0.893112	0.123812	0.171311	No
AT1G51510.1	AT1G51510.1	27.4	RNA.RNA binding	Symbols: Y14 RNA-binding (RRM/RBD/RNP motifs) family protein chr1:19103072-19104753 REVERSE LENGTH=202	cytosol,nucleus	-0.0834816	-0.321982	0.240114				No
AT3G53110.1	AT3G53110.1	28.1	DNA.synthesis/chromatin structure	Symbols: LOS4 P-loop containing nucleoside triphosphate hydrolases superfamily protein chr3:19687968-19690423 FORWARD LENGTH=496	cytosol,nucleus	0.0819724	0.0473798	0.0346262	0.329377	0.568302	0.120147	No
AT1G74560.1,AT1G74560.2,AT1G74560.3	AT1G74560.1	28.1	DNA.synthesis/chromatin structure	Symbols: NRP1 NAP1-related protein 1 chr1:28017815-28019900 REVERSE LENGTH=256	cytosol,nucleus	-0.205308	-0.266087	0.06162				No
AT3G50360.1	AT3G50360.1	28.1	DNA.synthesis/chromatin structure	Symbols: ATCEN2, CEN1, CEN2 centrin2 chr3:18674421-18675502 FORWARD LENGTH=169	cytosol,nucleus	-0.126053	-0.327829	0.203883				No
AT3G51260.1	AT3G51260.1	29.5	protein.degradation	Symbols: PAD1 20S proteasome alpha subunit PAD1 chr3:19031086-19032746 FORWARD LENGTH=250	cytosol,nucleus	-0.0295444	-0.0638408	0.0343126				No
AT4G01850.1,AT4G01850.2	AT4G01850.1	13.1.3.4.11	amino acid metabolism.synthesis.aspartate family.methionine.S-adenosylmethionine synthetase	Symbols: SAM-2, MAT2, SAM2, AtSAM2 S-adenosylmethionine synthetase 2 chr4:796298-797479 REVERSE LENGTH=393	cytosol,nucleus	0.0144112	-0.0858979	0.100278	0.895564	0.282835	0.333043	No
AT5G20290.1	AT5G20290.1	29.2.1.2.1.8	protein.synthesis.ribosomal protein.eukaryotic.40S subunit.S8	Symbols: Ribosomal protein S8e family protein chr5:6851695-6853012 REVERSE LENGTH=222	cytosol,nucleus	0.233345	0.0734123	0.16062	0.22229	0.670333	0.32756	No
AT1G04480.1,AT2G33370.1,AT3G04400.1,AT3G04400.2	AT1G04480.1	29.2.1.2.2.23	protein.synthesis.ribosomal protein.eukaryotic.60S subunit.L23	Symbols: Ribosomal protein L14p/L23e family protein chr1:1216110-1217257 FORWARD LENGTH=140	cytosol,nucleus	0.100295	0.126874	-0.0266635	0.456706	0.194877	0.84789	No
AT3G56150.1,AT3G56150.2	AT3G56150.1	29.2.3	protein.synthesis.initiation	Symbols: EIF3C, ATEIF3C-1, EIF3C-1, ATTIF3C1, TIF3C1 eukaryotic translation initiation factor 3C chr3:20833790-20836820 REVERSE LENGTH=900	cytosol,nucleus	-0.040965	0.0931632	-0.134	0.728356	0.225245	0.300609	No
AT4G11420.1	AT4G11420.1	29.2.3	protein.synthesis.initiation	Symbols: EIF3A, ATEIF3A-1, EIF3A-1, ATTIF3A1, TIF3A1 eukaryotic translation initiation factor 3A chr4:6947834-6952053 REVERSE LENGTH=987	cytosol,nucleus	-0.0598405	3.57695e-05	-0.0598763				No
AT2G46520.1	AT2G46520.1	29.3.1	protein.targeting.nucleus	Symbols: cellular apoptosis susceptibility protein, putative / importin-alpha re-exporter, putative chr2:19096867-19099785 FORWARD LENGTH=972	cytosol,nucleus	0.157093	0.203519	-0.0468004				No
AT3G08943.1	AT3G08943.1	29.3.1	protein.targeting.nucleus	Symbols: ARM repeat superfamily protein chr3:2719198-2721911 REVERSE LENGTH=871	cytosol,nucleus	0.0339024	0.162995	-0.129272	0.816787	0.0429319	0.334116	Yes
AT3G01340.1,AT3G01340.2	AT3G01340.1	29.3.4.4	protein.targeting.secretory pathway.plasma membrane	Symbols: Transducin/WD40 repeat-like superfamily protein chr3:127557-128465 REVERSE LENGTH=302	cytosol,nucleus	0.506172	0.169865	0.343695				No
AT2G30050.1	AT2G30050.1	29.3.4.4	protein.targeting.secretory pathway.plasma membrane	Symbols: transducin family protein / WD-40 repeat family protein chr2:12825540-12826448 FORWARD LENGTH=302	cytosol,nucleus	0.0489764	0.0681145	-0.0191541	0.507096	0.343418	0.539155	No
AT1G20200.1	AT1G20200.1	29.5.11.20	protein.degradation.ubiquitin.proteasom	Symbols: EMB2719, HAP15 PAM domain (PCI/PINT associated module) protein chr1:7001409-7004154 REVERSE LENGTH=488	cytosol,nucleus	0.0847999	0.360108	-0.277426	0.370611			No
AT4G24820.1,AT4G24820.2	AT4G24820.1	29.5.11.20	protein.degradation.ubiquitin.proteasom	Symbols: 26S proteasome, regulatory subunit Rpn7;Proteasome component (PCI) domain chr4:12790471-12792599 REVERSE LENGTH=387	cytosol,nucleus	0.066828	0.264577	-0.198627			0.0219914	No
AT1G64520.1	AT1G64520.1	29.5.11.20	protein.degradation.ubiquitin.proteasom	Symbols: RPN12a regulatory particle non-ATPase 12A chr1:23956459-23958120 FORWARD LENGTH=267	cytosol,nucleus	0.0900387	0.184922	-0.0952794	0.203012	0.0156044	0.0612082	Yes
AT2G32730.1	AT2G32730.1	29.5.11.20	protein.degradation.ubiquitin.proteasom	Symbols: 26S proteasome regulatory complex, non-ATPase subcomplex, Rpn2/Psmd1 subunit chr2:13880189-13885464 FORWARD LENGTH=1004	cytosol,nucleus	-0.0531753	0.146852	-0.199638			0.168519	No
AT5G23540.1	AT5G23540.1	29.5.11.20	protein.degradation.ubiquitin.proteasom	Symbols: Mov34/MPN/PAD-1 family protein chr5:7937772-7939339 FORWARD LENGTH=308	cytosol,nucleus	0.200337	0.127335	0.0734704				No
AT2G20580.1	AT2G20580.1	29.5.11.20	protein.degradation.ubiquitin.proteasom	Symbols: RPN1A, ATRPN1A 26S proteasome regulatory subunit S2 1A chr2:8859211-8864699 FORWARD LENGTH=891	cytosol,nucleus	-0.0150286	0.118173	-0.133143			0.12515	No
AT1G53750.1	AT1G53750.1	29.5.11.20	protein.degradation.ubiquitin.proteasom	Symbols: RPT1A regulatory particle triple-A 1A chr1:20065921-20068324 REVERSE LENGTH=426	cytosol,nucleus	-0.0285947	0.114541	-0.143019	0.80066	0.0644681	0.240581	No
AT1G29150.1	AT1G29150.1	29.5.11.20	protein.degradation.ubiquitin.proteasom	Symbols: ATS9, RPN6 non-ATPase subunit 9 chr1:10181240-10182499 FORWARD LENGTH=419	cytosol,nucleus	-0.14485	0.112673	-0.256477			0.175062	No
AT1G56450.1	AT1G56450.1	29.5.11.20	protein.degradation.ubiquitin.proteasom	Symbols: PBG1 20S proteasome beta subunit G1 chr1:21141970-21144186 FORWARD LENGTH=246	cytosol,nucleus	-0.0418812	0.0962971	-0.138039	0.530539	0.0817326	0.0907611	No
AT5G35590.1	AT5G35590.1	29.5.11.20	protein.degradation.ubiquitin.proteasom	Symbols: PAA1 proteasome alpha subunit A1 chr5:13765417-13767768 REVERSE LENGTH=246	cytosol,nucleus	-0.000846535	0.0793945	-0.0802396	0.992048	0.43437	0.329177	No
AT4G19006.1	AT4G19006.1	29.5.11.20	protein.degradation.ubiquitin.proteasom	Symbols: Proteasome component (PCI) domain protein chr4:10409349-10411347 REVERSE LENGTH=386	cytosol,nucleus	0.107464	0.0576592	0.0498818				No
AT2G20140.1,AT4G29040.1	AT2G20140.1	29.5.11.20	protein.degradation.ubiquitin.proteasom	Symbols: AAA-type ATPase family protein chr2:8692736-8694837 FORWARD LENGTH=443	cytosol,nucleus	0.0214196	0.045605	-0.0241912	0.13346	0.30002	0.564843	No
AT3G05530.1	AT3G05530.1	29.5.11.20	protein.degradation.ubiquitin.proteasom	Symbols: RPT5A, ATS6A.2 regulatory particle triple-A ATPase 5A chr3:1603540-1605993 FORWARD LENGTH=424	cytosol,nucleus	0.0700268	0.0412893	0.0287583	0.199193	0.414317	0.425609	No
AT5G58290.1	AT5G58290.1	29.5.11.20	protein.degradation.ubiquitin.proteasom	Symbols: RPT3 regulatory particle triple-A ATPase 3 chr5:23569155-23571116 FORWARD LENGTH=408	cytosol,nucleus	-0.0310134	0.0353045	-0.0662998	0.797113	0.532622	0.562833	No
AT5G42790.1	AT5G42790.1	29.5.11.20	protein.degradation.ubiquitin.proteasom	Symbols: PAF1, ATPSM30, ARS5 proteasome alpha subunit F1 chr5:17159270-17160975 REVERSE LENGTH=278	cytosol,nucleus	0.0385831	0.0342419	0.00434259	0.564114	0.630229	0.949738	No
AT1G53850.1,AT1G53850.2	AT1G53850.1	29.5.11.20	protein.degradation.ubiquitin.proteasom	Symbols: PAE1, ATPAE1 20S proteasome alpha subunit E1 chr1:20104131-20105792 REVERSE LENGTH=237	cytosol,nucleus	0.0309595	0.0249842	0.00597643	0.657988	0.694485	0.842044	No
AT3G22110.1	AT3G22110.1	29.5.11.20	protein.degradation.ubiquitin.proteasom	Symbols: PAC1 20S proteasome alpha subunit C1 chr3:7792819-7793571 REVERSE LENGTH=250	cytosol,nucleus	0.0561058	0.00975692	0.0463552		0.806777		No
AT1G79210.1,AT1G79210.2,AT1G79210.3	AT1G79210.1	29.5.11.20	protein.degradation.ubiquitin.proteasom	Symbols: N-terminal nucleophile aminohydrolases (Ntn hydrolases) superfamily protein chr1:29796286-29798240 REVERSE LENGTH=235	cytosol,nucleus	0.0351413	0.000929618	0.034212		0.990364		No
AT2G27020.1	AT2G27020.1	29.5.11.20	protein.degradation.ubiquitin.proteasom	Symbols: PAG1 20S proteasome alpha subunit G1 chr2:11528515-11530858 REVERSE LENGTH=249	cytosol,nucleus	-0.0869424	-0.000638217	-0.0863054	0.0071004	0.980993	0.0143021	Yes
AT3G60820.1,AT3G60820.2,AT3G60820.3	AT3G60820.1	29.5.11.20	protein.degradation.ubiquitin.proteasom	Symbols: PBF1 N-terminal nucleophile aminohydrolases (Ntn hydrolases) superfamily protein chr3:22472038-22473809 REVERSE LENGTH=223	cytosol,nucleus	0.0291833	-0.0215996	0.0507749	0.619136	0.627579	0.265002	No
AT2G39990.1	AT2G39990.1	29.5.11.20	protein.degradation.ubiquitin.proteasom	Symbols: EIF2, AteIF3f, eIF3F eukaryotic translation initiation factor 2 chr2:16698332-16699929 REVERSE LENGTH=293	cytosol,nucleus	0.00448154	-0.0402264	0.0447059	0.959255	0.193604	0.607269	No
AT1G47250.1	AT1G47250.1	29.5.11.20	protein.degradation.ubiquitin.proteasom	Symbols: PAF2 20S proteasome alpha subunit F2 chr1:17319220-17320900 FORWARD LENGTH=277	cytosol,nucleus	-0.240675	-0.0411004	-0.20007				No
AT3G14290.1	AT3G14290.1	29.5.11.20	protein.degradation.ubiquitin.proteasom	Symbols: PAE2 20S proteasome alpha subunit E2 chr3:4764364-4766381 FORWARD LENGTH=237	cytosol,nucleus	-0.0146034	-0.0450011	0.0304027	0.796467	0.233945	0.556882	No
AT3G04120.1	AT3G04120.1	4.1.8	glycolysis.cytosolic branch.glyceraldehyde 3-phosphate dehydrogenase (GAP-DH)	Symbols: GAPC, GAPC-1, GAPC1 glyceraldehyde-3-phosphate dehydrogenase C subunit 1 chr3:1081077-1083131 FORWARD LENGTH=338	cytosol,nucleus	-0.0487734	-0.0727545	0.0240024	0.531582	0.420409	0.620833	No
AT5G04830.1,AT5G04830.2	AT5G04830.1	35.2	not assigned.unknown	Symbols: Nuclear transport factor 2 (NTF2) family protein chr5:1402294-1403671 REVERSE LENGTH=178	cytosol,peroxisome	0.107567	0.149954	-0.042559				No
AT1G09630.1	AT1G09630.1	30.5	signalling.G-proteins	Symbols: ATRAB11C, ATRABA2A, ATRAB-A2A, RAB-A2A, RAB11c RAB GTPase 11C chr1:3118350-3119571 REVERSE LENGTH=217	cytosol,plasma membrane	0.00348935	-0.0368705	0.0403585	0.9827			No
AT3G02520.1	AT3G02520.1	30.7	signalling.14-3-3 proteins	Symbols: GRF7, GF14 NU general regulatory factor 7 chr3:526800-527915 REVERSE LENGTH=265	cytosol,plasma membrane	-0.0769851	-0.0302619	-0.0467504	0.426353	0.683605	0.611444	No
AT5G65020.1	AT5G65020.1	31.1	cell.organisation	Symbols: ANNAT2 annexin 2 chr5:25973915-25975554 FORWARD LENGTH=317	cytosol,plasma membrane	0.0475034	0.203602	-0.156477	0.616452	0.00152912	0.124007	Yes
AT1G22530.1	AT1G22530.1	34.99	transport.misc	Symbols: PATL2 PATELLIN 2 chr1:7955773-7958326 REVERSE LENGTH=683	cytosol,plasma membrane	-0.110837	-0.630044	0.528433	0.516522	0.0192697	0.0190891	Yes
AT3G53990.1	AT3G53990.1	20.2.2	stress.abiotic.cold	Symbols: Adenine nucleotide alpha hydrolases-like superfamily protein chr3:19989658-19991019 REVERSE LENGTH=160	cytosol,plasma membrane	0.0492853	0.14246	-0.0933387	0.625001	0.122995	0.149232	No
AT3G17020.1	AT3G17020.1	20.2.2	stress.abiotic.cold	Symbols: Adenine nucleotide alpha hydrolases-like superfamily protein chr3:5802728-5804063 REVERSE LENGTH=163	cytosol,plasma membrane	0.136997	0.0682544	0.0689041	0.21089	0.336684	0.462883	No
AT1G20450.1,AT1G20450.2	AT1G20450.1	20.2.99	stress.abiotic.unspecified	Symbols: LTI29, LTI45, ERD10 Dehydrin family protein chr1:7088235-7089107 REVERSE LENGTH=260	cytosol,plasma membrane	0.0961231	0.0631631	0.0330101	0.492061	0.478717	0.77512	No
AT2G36580.1	AT2G36580.1	4.1.14	glycolysis.cytosolic branch.pyruvate kinase (PK)	Symbols: Pyruvate kinase family protein chr2:15339253-15342781 FORWARD LENGTH=527	cytosol,plasma membrane	0.0321839	0.240528	-0.208748	0.728245	0.0248936	0.0831176	Yes
AT3G22890.1	AT3G22890.1	14.1	S-assimilation.ATPS	Symbols: APS1 ATP sulfurylase 1 chr3:8112837-8114734 FORWARD LENGTH=463	cytosol,plastid	-0.28179	-0.321853	0.0409922		0.00941086		Yes
AT5G27380.1	AT5G27380.1	21.2.2	redox.ascorbate and glutathione.glutathione	Symbols: GSH2, GSHB glutathione synthetase 2 chr5:9668211-9670912 REVERSE LENGTH=539	cytosol,plastid	-0.16249	-0.401224	0.24269				No
AT5G53480.1	AT5G53480.1	29.3.1	protein.targeting.nucleus	Symbols: ARM repeat superfamily protein chr5:21714016-21716709 FORWARD LENGTH=870	cytosol,plastid,nucleus	-0.107339	0.17219	-0.278244	0.390022	0.386309	0.15799	No
AT4G14800.1,AT4G14800.2	AT4G14800.1	29.5.11.20	protein.degradation.ubiquitin.proteasom	Symbols: PBD2 20S proteasome beta subunit D2 chr4:8500398-8502058 FORWARD LENGTH=199	cytosol,vacuole	-0.0513799	0.0483676	-0.0996855			0.236541	No
AT1G67730.1	AT1G67730.1	16.7	secondary metabolism.wax	Symbols: YBR159, KCR1, ATKCR1 beta-ketoacyl reductase 1 chr1:25391676-25393365 FORWARD LENGTH=318	endoplasmic reticulum	-0.0617946	0.369199	-0.428549				No
AT3G48890.1	AT3G48890.1	21.2	redox.ascorbate and glutathione	Symbols: ATMP2, ATMAPR3, MSBP2, MAPR3 membrane-associated progesterone binding protein 3 chr3:18129669-18131353 FORWARD LENGTH=233	endoplasmic reticulum	0.119329	0.320257	-0.202866				No
AT5G52240.1	AT5G52240.1	21.2	redox.ascorbate and glutathione	Symbols: MSBP1, ATMP1, AtMAPR5 membrane steroid binding protein 1 chr5:21213121-21214557 FORWARD LENGTH=220	endoplasmic reticulum	0.444596	0.162698	0.287089		0.705997		No
AT5G48810.1	AT5G48810.1	21.2	redox.ascorbate and glutathione	Symbols: ATB5-B, B5 #3, ATCB5-D, CB5-D cytochrome B5 isoform D chr5:19789249-19790180 REVERSE LENGTH=140	endoplasmic reticulum	0.0697393	-0.124948	0.194264	0.67671	0.401236	0.147217	No
AT2G32720.1	AT2G32720.1	21.2	redox.ascorbate and glutathione	Symbols: B5 #4, ATCB5-B, CB5-B cytochrome B5 isoform B chr2:13877013-13878447 REVERSE LENGTH=134	endoplasmic reticulum	0.00633641	-0.201024	0.207295				No
AT5G17770.1	AT5G17770.1	21.99	redox.misc	Symbols: ATCBR, CBR1, CBR NADH:cytochrome B5 reductase 1 chr5:5864543-5866495 REVERSE LENGTH=281	endoplasmic reticulum	-0.00909254	0.137777	-0.146824	0.931843			No
AT5G53560.1	AT5G53560.1	21.99	redox.misc	Symbols: ATB5-A, B5 #2, ATCB5-E, CB5-E cytochrome B5 isoform E chr5:21759628-21760353 FORWARD LENGTH=134	endoplasmic reticulum	0.11405	0.105451	0.00862458	0.20136	0.203329	0.879482	No
AT1G66270.1,AT1G66270.2	AT1G66270.1	26.3	misc.gluco-, galacto- and mannosidases	Symbols: BGLU21 Glycosyl hydrolase superfamily protein chr1:24700110-24702995 REVERSE LENGTH=524	endoplasmic reticulum	-0.0623338	-0.0171099	-0.0452359	0.745432	0.91809	0.614034	No
AT1G66280.1	AT1G66280.1	26.3	misc.gluco-, galacto- and mannosidases	Symbols: BGLU22 Glycosyl hydrolase superfamily protein chr1:24706759-24709737 REVERSE LENGTH=524	endoplasmic reticulum	-0.000508129	-0.187047	0.186543	0.997759	0.343055	0.0689573	No
AT3G09260.1	AT3G09260.1	26.3	misc.gluco-, galacto- and mannosidases	Symbols: PYK10, PSR3.1, BGLU23, LEB Glycosyl hydrolase superfamily protein chr3:2840657-2843730 REVERSE LENGTH=524	endoplasmic reticulum	-0.0450295	-0.451968	0.409019	0.757267	0.0514265	0.0194979	No
AT3G06300.1	AT3G06300.1	26.7	misc.oxidases - copper, flavone etc	Symbols: AT-P4H-2 P4H isoform 2 chr3:1907744-1909675 FORWARD LENGTH=299	endoplasmic reticulum	0.156957	0.313624	-0.15862				No
AT2G17720.1	AT2G17720.1	26.7	misc.oxidases - copper, flavone etc	Symbols: 2-oxoglutarate (2OG) and Fe(II)-dependent oxygenase superfamily protein chr2:7697513-7699174 FORWARD LENGTH=291	endoplasmic reticulum	-0.1028	0.296973	-0.396745		0.00456354		Yes
AT3G15950.1	AT3G15950.1	28.99	DNA.unspecified	Symbols: NAI2 DNA topoisomerase-related chr3:5397783-5402610 REVERSE LENGTH=772	endoplasmic reticulum	-0.190082	-0.444306	0.259707				No
AT4G38220.1,AT4G38220.2	AT4G38220.1	29.5	protein.degradation	Symbols: Peptidase M20/M25/M40 family protein chr4:17925251-17926919 FORWARD LENGTH=430	endoplasmic reticulum	0.187467	0.176462	0.0110966	0.0113753	0.0013517	0.761323	Yes
AT5G66680.1	AT5G66680.1	29.7	protein.glycosylation	Symbols: DGL1 dolichyl-diphosphooligosaccharide-protein glycosyltransferase 48kDa subunit family protein chr5:26617840-26620581 REVERSE LENGTH=437	endoplasmic reticulum	-0.134378	0.203748	-0.335827	0.451317	0.0744693	0.0478503	No
AT5G62390.1	AT5G62390.1	30.3	signalling.calcium	Symbols: ATBAG7, BAG7 BCL-2-associated athanogene 7 chr5:25052377-25054170 REVERSE LENGTH=446	endoplasmic reticulum	0.0958387	0.512215	-0.42155	0.553104	0.00898454	0.0305262	Yes
AT1G09210.1	AT1G09210.1	30.3	signalling.calcium	Symbols: CRT1b, AtCRT1b calreticulin 1b chr1:2973217-2976655 REVERSE LENGTH=424	endoplasmic reticulum	0.132101	0.290649	-0.160085	0.023478	0.00317212	0.0375265	Yes
AT5G61790.1	AT5G61790.1	30.3	signalling.calcium	Symbols: CNX1, ATCNX1 calnexin 1 chr5:24827394-24829642 REVERSE LENGTH=530	endoplasmic reticulum	0.0604508	0.19599	-0.135942	0.258954	0.018578	0.0278533	Yes
AT1G56340.1,AT1G56340.2	AT1G56340.1	30.3	signalling.calcium	Symbols: CRT1, CRT1a, AtCRT1a calreticulin 1a chr1:21090059-21092630 REVERSE LENGTH=425	endoplasmic reticulum	0.0745888	0.183314	-0.109098	0.015139	0.0113025	0.0530609	Yes
AT3G13720.1	AT3G13720.1	30.5	signalling.G-proteins	Symbols: PRA1.F3, PRA8 PRA1 (Prenylated rab acceptor) family protein chr3:4495202-4495768 REVERSE LENGTH=188	endoplasmic reticulum	0.0901408	0.187817	-0.0980914		0.128674		No
AT4G31340.1,AT4G31340.2	AT4G31340.1	31.1	cell.organisation	Symbols: myosin heavy chain-related chr4:15205662-15208950 FORWARD LENGTH=437	endoplasmic reticulum	0.029552	0.306922	-0.278				No
AT5G55940.1	AT5G55940.1	33.99	development.unspecified	Symbols: emb2731 Uncharacterised protein family (UPF0172) chr5:22656256-22657894 REVERSE LENGTH=208	endoplasmic reticulum	0.0327658	0.409705	-0.378209				No
AT4G21150.1,AT4G21150.2,AT4G21150.3	AT4G21150.1	33.99	development.unspecified	Symbols: HAP6 ribophorin II (RPN2) family protein chr4:11278646-11283599 FORWARD LENGTH=691	endoplasmic reticulum	-0.0769965	0.3429	-0.417143	0.398946	0.00286554	0.000828394	Yes
AT1G61790.1	AT1G61790.1	34.2	transport.sugars	Symbols: Oligosaccharyltransferase complex/magnesium transporter family protein chr1:22814390-22815430 FORWARD LENGTH=346	endoplasmic reticulum	-0.0493396	0.375749	-0.423128				No
AT5G58070.1	AT5G58070.1	34.99	transport.misc	Symbols: ATTIL, TIL temperature-induced lipocalin chr5:23500512-23501156 REVERSE LENGTH=186	endoplasmic reticulum	0.127131	0.311217	-0.185925	0.457599	0.00125098	0.240887	Yes
AT5G11560.1	AT5G11560.1	35.1	not assigned.no ontology	Symbols: catalytics chr5:3709734-3713994 REVERSE LENGTH=982	endoplasmic reticulum	0.170039	1.52094	-1.44428				No
AT2G03510.1	AT2G03510.1	35.1	not assigned.no ontology	Symbols: SPFH/Band 7/PHB domain-containing membrane-associated protein family chr2:1066717-1068934 FORWARD LENGTH=356	endoplasmic reticulum	-0.00872691	0.269311	-0.277875				No
AT2G21160.1	AT2G21160.1	35.1	not assigned.no ontology	Symbols: Translocon-associated protein (TRAP), alpha subunit chr2:9068428-9070207 FORWARD LENGTH=258	endoplasmic reticulum	-0.188857	0.246241	-0.430097				No
AT5G64440.1	AT5G64440.1	35.1	not assigned.no ontology	Symbols: AtFAAH, FAAH fatty acid amide hydrolase chr5:25766229-25770260 FORWARD LENGTH=607	endoplasmic reticulum	-0.151882	0.162149	-0.312109				No
AT2G36290.1	AT2G36290.1	35.1	not assigned.no ontology	Symbols: alpha/beta-Hydrolases superfamily protein chr2:15208867-15210768 REVERSE LENGTH=364	endoplasmic reticulum	0.0140336	0.118532	-0.104541	0.920707	0.310913	0.348864	No
AT3G44330.1	AT3G44330.1	35.2	not assigned.unknown	Symbols: INVOLVED IN: protein processing; LOCATED IN: mitochondrion, endoplasmic reticulum, plasma membrane, vacuole; EXPRESSED IN: 25 plant structures; EXPRESSED DURING: 13 growth stages; CONTAINS InterPro DOMAIN/s: Nicalin (InterPro:IPR016574), EF-Hand 1, calcium-binding site (InterPro:IPR018247), Nicastrin (InterPro:IPR008710); Has 245 Blast hits to 243 proteins in 99 species: Archae - 6; Bact…	endoplasmic reticulum	0.430071	0.829303	-0.438314		0.174597		No
AT2G32240.1	AT2G32240.1	35.2	not assigned.unknown	Symbols: FUNCTIONS IN: molecular_function unknown; INVOLVED IN: response to cadmium ion; LOCATED IN: plasma membrane; EXPRESSED IN: 25 plant structures; EXPRESSED DURING: 13 growth stages; CONTAINS InterPro DOMAIN/s: Prefoldin (InterPro:IPR009053); BEST Arabidopsis thaliana protein match is: unknown protein (TAIR:AT1G05320.3); Has 470429 Blast hits to 168274 proteins in 4282 species: Archae - 689…	endoplasmic reticulum	0.157639	0.378192	-0.22389	0.141465	0.000556942	0.0391963	Yes
AT1G70770.1,AT1G70770.2	AT1G70770.1	35.2	not assigned.unknown	Symbols: Protein of unknown function DUF2359, transmembrane chr1:26688622-26691185 REVERSE LENGTH=610	endoplasmic reticulum	-0.062908	0.375558	-0.435891	0.699544	0.0290298	0.0143406	Yes
AT3G62360.1	AT3G62360.1	35.2	not assigned.unknown	Symbols: Carbohydrate-binding-like fold chr3:23073020-23080455 REVERSE LENGTH=1227	endoplasmic reticulum	-0.00748407	0.326552	-0.333832	0.932708	0.00958631	0.00649167	Yes
AT4G12590.1	AT4G12590.1	35.2	not assigned.unknown	Symbols: Protein of unknown function DUF106, transmembrane chr4:7451291-7452976 REVERSE LENGTH=246	endoplasmic reticulum	-0.229498	0.246494	-0.469354				No
AT4G24330.1	AT4G24330.1	35.2	not assigned.unknown	Symbols: Protein of unknown function (DUF1682) chr4:12603848-12606229 REVERSE LENGTH=478	endoplasmic reticulum	-0.111115	0.199356	-0.308762				No
AT2G30490.1	AT2G30490.1	16.2.1.2	secondary metabolism.phenylpropanoids.lignin biosynthesis.C4H	Symbols: ATC4H, C4H, CYP73A5, REF3 cinnamate-4-hydroxylase chr2:12993861-12995683 REVERSE LENGTH=505	endoplasmic reticulum	0.04285	0.425195	-0.384094	0.827548	0.00873131	0.0434475	Yes
AT2G40890.1	AT2G40890.1	16.2.1.5	secondary metabolism.phenylpropanoids.lignin biosynthesis.C3H	Symbols: CYP98A3 cytochrome P450, family 98, subfamily A, polypeptide 3 chr2:17058291-17060532 REVERSE LENGTH=508	endoplasmic reticulum	0.0172159	0.100905	-0.0837255				No
AT3G57010.1	AT3G57010.1	16.4.1	secondary metabolism.N misc.alkaloid-like	Symbols: Calcium-dependent phosphotriesterase superfamily protein chr3:21095854-21097316 REVERSE LENGTH=376	endoplasmic reticulum	0.146459	-0.0929071	0.238555				No
AT4G13770.1	AT4G13770.1	16.5.1.1.1.7	secondary metabolism.sulfur-containing.glucosinolates.synthesis.aliphatic.CYP83A1 phenylacetaldoxime monooxygenase	Symbols: CYP83A1, REF2 cytochrome P450, family 83, subfamily A, polypeptide 1 chr4:7990682-7992282 REVERSE LENGTH=502	endoplasmic reticulum	-0.338828	-0.13373	-0.207448				No
AT4G31500.1	AT4G31500.1	16.5.1.1.4.1	secondary metabolism.sulfur-containing.glucosinolates.synthesis.shared.CYP83B1 phenylacetaldoxime monooxygenase	Symbols: CYP83B1, SUR2, RNT1, RED1, ATR4 cytochrome P450, family 83, subfamily B, polypeptide 1 chr4:15273677-15275271 REVERSE LENGTH=499	endoplasmic reticulum	0.093488	0.36871	-0.277614	0.637651	0.0580927	0.0251349	No
AT1G51760.1	AT1G51760.1	17.2.1	hormone metabolism.auxin.synthesis-degradation	Symbols: IAR3, JR3 peptidase M20/M25/M40 family protein chr1:19199562-19201424 FORWARD LENGTH=440	endoplasmic reticulum	0.0176162	0.231509	-0.214111				No
AT3G19820.1,AT3G19820.2,AT3G19820.3	AT3G19820.1	17.3.1.2.8	hormone metabolism.brassinosteroid.synthesis-degradation.sterols.DWF1	Symbols: DWF1, DIM, EVE1, DIM1, CBB1 cell elongation protein / DWARF1 / DIMINUTO (DIM) chr3:6879835-6881616 REVERSE LENGTH=561	endoplasmic reticulum	-0.121904	-0.0286144	-0.0933711	0.226289	0.755624	0.127177	No
AT4G16660.1	AT4G16660.1	20.2.1	stress.abiotic.heat	Symbols: heat shock protein 70 (Hsp 70) family protein chr4:9377225-9381232 FORWARD LENGTH=867	endoplasmic reticulum	0.188336	0.661953	-0.488853				No
AT5G03160.1	AT5G03160.1	20.2.1	stress.abiotic.heat	Symbols: ATP58IPK, P58IPK homolog of mamallian P58IPK chr5:750286-752671 FORWARD LENGTH=482	endoplasmic reticulum	0.37335	0.445251	-0.0750193				No
AT4G24190.1,AT4G24190.2	AT4G24190.1	20.2.1	stress.abiotic.heat	Symbols: SHD, HSP90.7, AtHsp90.7, AtHsp90-7 Chaperone protein htpG family protein chr4:12551902-12555851 REVERSE LENGTH=823	endoplasmic reticulum	0.0575013	0.206615	-0.149558	0.0201442	0.000194971	0.000123463	Yes
AT3G54960.1	AT3G54960.1	21.1.1	redox.thioredoxin.PDIL	Symbols: ATPDIL1-3, PDI1, ATPDI1, PDIL1-3 PDI-like 1-3 chr3:20363514-20366822 REVERSE LENGTH=579	endoplasmic reticulum	0.0983086	0.456313	-0.362065	0.356437	0.00177945	0.00406515	Yes
AT2G32920.1	AT2G32920.1	21.1.1	redox.thioredoxin.PDIL	Symbols: ATPDIL2-3, PDI9, ATPDI9, PDIL2-3 PDI-like 2-3 chr2:13962502-13965406 REVERSE LENGTH=440	endoplasmic reticulum	0.0744674	0.175645	-0.10151	0.553315	0.0713576	0.334779	No
AT1G77510.1	AT1G77510.1	21.1.1	redox.thioredoxin.PDIL	Symbols: ATPDIL1-2, PDI6, ATPDI6, PDIL1-2 PDI-like 1-2 chr1:29126742-29129433 FORWARD LENGTH=508	endoplasmic reticulum	0.0446647	0.146801	-0.102305	0.585012	0.0451441	0.219584	Yes
AT5G12200.1	AT5G12200.1	23.2.1.4	nucleotide metabolism.degradation.pyrimidine.dihydropyrimidinase	Symbols: PYD2 pyrimidine 2 chr5:3941700-3944727 REVERSE LENGTH=531	endoplasmic reticulum	0.206041	0.319015	-0.114861				No
AT5G63840.1	AT5G63840.1	26.3.1	misc.gluco-, galacto- and mannosidases.alpha-galactosidase	Symbols: RSW3, PSL5 Glycosyl hydrolases family 31 protein chr5:25545056-25548922 FORWARD LENGTH=921	endoplasmic reticulum	0.0255666	0.270806	-0.245665			0.0676216	No
AT2G45140.1	AT2G45140.1	29.3.4.1	protein.targeting.secretory pathway.ER	Symbols: PVA12 plant VAP homolog 12 chr2:18611029-18612971 FORWARD LENGTH=239	endoplasmic reticulum	0.160253	0.40929	-0.253189			0.0279086	No
AT3G07100.1	AT3G07100.1	29.3.4.2	protein.targeting.secretory pathway.golgi	Symbols: ERMO2, SEC24A Sec23/Sec24 protein transport family protein chr3:2245689-2250077 REVERSE LENGTH=1038	endoplasmic reticulum	0.111672	0.352554	-0.243276				No
AT5G12140.1	AT5G12140.1	29.5.3	protein.degradation.cysteine protease	Symbols: ATCYS1, CYS1 cystatin-1 chr5:3923295-3923936 REVERSE LENGTH=101	endoplasmic reticulum	0.162786	0.00564131	0.157181	0.0392987	0.931787	0.00921221	Yes
AT1G71220.1,AT1G71220.2	AT1G71220.1	29.7.4	protein.glycosylation.UDP-glucose glycoprotein glucosyltransferase	Symbols: EBS1, UGGT, PSL2 UDP-glucose:glycoprotein glucosyltransferases;transferases, transferring hexosyl groups;transferases, transferring glycosyl groups chr1:26841664-26851730 FORWARD LENGTH=1613	endoplasmic reticulum	-0.859266	-0.695167	-0.192907				No
AT5G48580.1	AT5G48580.1	31.3.1	cell.cycle.peptidylprolyl isomerase	Symbols: FKBP15-2 FK506- and rapamycin-binding protein 15 kD-2 chr5:19696156-19697304 REVERSE LENGTH=163	endoplasmic reticulum	0.179061	0.126383	0.052977	0.0569741	0.0682208	0.467145	No
AT5G47200.1	AT5G47200.1	30.5	signalling.G-proteins	Symbols: ATRABD2B, ATRAB1A, RAB1A RAB GTPase homolog 1A chr5:19167029-19168718 FORWARD LENGTH=202	endoplasmic reticulum,golgi	0.0219503	0.0313859	-0.00943718				No
AT4G27500.1	AT4G27500.1	35.2	not assigned.unknown	Symbols: PPI1 proton pump interactor 1 chr4:13743614-13745900 FORWARD LENGTH=612	endoplasmic reticulum,plasma membrane	0.0125132	0.105772	-0.0932896	0.919467	0.302555	0.419713	No
AT2G20990.1,AT2G20990.2,AT2G20990.3	AT2G20990.1	35.1.19	not assigned.no ontology.C2 domain-containing protein	Symbols: SYTA, NTMC2TYPE1.1, ATSYTA, NTMC2T1.1, SYT1 synaptotagmin A chr2:9014827-9017829 FORWARD LENGTH=541	endoplasmic reticulum,plasma membrane	0.0984828	0.364036	-0.267954				No
AT4G33720.1	AT4G33720.1	20.1	stress.biotic	Symbols: CAP (Cysteine-rich secretory proteins, Antigen 5, and Pathogenesis-related 1 protein) superfamily protein chr4:16182813-16183304 FORWARD LENGTH=163	extracellular	0.158242	-0.0237056	0.181777	0.224263	0.899575	0.207338	No
AT3G04720.1	AT3G04720.1	20.1	stress.biotic	Symbols: PR4, HEL, PR-4 pathogenesis-related 4 chr3:1285691-1286531 REVERSE LENGTH=212	extracellular	-0.213422	-0.587183	0.38585	0.0101527	0.000907354	0.00559936	Yes
AT3G12500.1	AT3G12500.1	20.1	stress.biotic	Symbols: ATHCHIB, PR3, PR-3, CHI-B, B-CHI, HCHIB basic chitinase chr3:3962501-3963984 REVERSE LENGTH=335	extracellular	-0.972566	-0.921041	-0.0663937	0.189541	0.20204	0.456909	No
AT2G28790.1	AT2G28790.1	20.2	stress.abiotic	Symbols: Pathogenesis-related thaumatin superfamily protein chr2:12354664-12355413 REVERSE LENGTH=249	extracellular	-0.0810792	-0.101574	0.0205375				No
AT4G11650.1	AT4G11650.1	20.2	stress.abiotic	Symbols: ATOSM34, OSM34 osmotin 34 chr4:7025127-7026113 REVERSE LENGTH=244	extracellular	-0.680951	-0.514899	-0.182006				No
AT3G49120.1	AT3G49120.1	26.12	misc.peroxidases	Symbols: ATPERX34, PERX34, PRXCB, ATPCB, PRX34 peroxidase CB chr3:18207819-18210041 FORWARD LENGTH=353	extracellular	0.0837552	0.409621	-0.328685		0.0843668		No
AT3G03670.1	AT3G03670.1	26.12	misc.peroxidases	Symbols: Peroxidase superfamily protein chr3:901985-903349 REVERSE LENGTH=321	extracellular	-0.183169	0.296837	-0.473569			0.00140472	No
AT4G36430.1	AT4G36430.1	26.12	misc.peroxidases	Symbols: Peroxidase superfamily protein chr4:17204648-17205917 REVERSE LENGTH=331	extracellular	-0.255368	0.182329	-0.432661		0.28599		No
AT3G21770.1	AT3G21770.1	26.12	misc.peroxidases	Symbols: Peroxidase superfamily protein chr3:7673345-7674661 FORWARD LENGTH=329	extracellular	-0.16247	0.166702	-0.326958	0.326247	0.387339	0.183366	No
AT5G64100.1	AT5G64100.1	26.12	misc.peroxidases	Symbols: Peroxidase superfamily protein chr5:25650824-25652062 REVERSE LENGTH=331	extracellular	0.0269879	0.142412	-0.115535	0.763288	0.00375537	0.219895	Yes
AT2G38390.1	AT2G38390.1	26.12	misc.peroxidases	Symbols: Peroxidase superfamily protein chr2:16079726-16081381 FORWARD LENGTH=349	extracellular	0.0267312	0.0947486	-0.0680605	0.83498	0.333454	0.501785	No
AT2G37130.1,AT2G37130.2	AT2G37130.1	26.12	misc.peroxidases	Symbols: Peroxidase superfamily protein chr2:15598225-15600004 REVERSE LENGTH=327	extracellular	1.41114	0.0906344	1.36412	0.397103	0.854177	0.405642	No
AT3G01190.1	AT3G01190.1	26.12	misc.peroxidases	Symbols: Peroxidase superfamily protein chr3:67236-68477 REVERSE LENGTH=321	extracellular	-0.0984374	-0.0292337	-0.0692534	0.101292	0.31987	0.250406	No
AT2G18980.1	AT2G18980.1	26.12	misc.peroxidases	Symbols: Peroxidase superfamily protein chr2:8233419-8235294 REVERSE LENGTH=323	extracellular	-0.16599	-0.069367	-0.0969021				No
AT5G17820.1	AT5G17820.1	26.12	misc.peroxidases	Symbols: Peroxidase superfamily protein chr5:5888195-5890101 REVERSE LENGTH=313	extracellular	-0.240864	-0.0732857	-0.168321	0.00232033	0.027355	0.0103037	Yes
AT2G18150.1	AT2G18150.1	26.12	misc.peroxidases	Symbols: Peroxidase superfamily protein chr2:7892298-7893586 REVERSE LENGTH=338	extracellular	-0.359907	-0.100758	-0.26152	0.187311			No
AT4G21960.1	AT4G21960.1	26.12	misc.peroxidases	Symbols: PRXR1 Peroxidase superfamily protein chr4:11646613-11648312 REVERSE LENGTH=330	extracellular	0.0335103	-0.124321	0.157667		0.260518		No
AT4G30170.1	AT4G30170.1	26.12	misc.peroxidases	Symbols: Peroxidase family protein chr4:14762922-14764482 FORWARD LENGTH=325	extracellular	-0.16127	-0.167311	0.0060825	0.0441275	0.00122113	0.919986	Yes
AT4G08770.1	AT4G08770.1	26.12	misc.peroxidases	Symbols: Prx37 Peroxidase superfamily protein chr4:5598259-5600262 REVERSE LENGTH=346	extracellular	-0.209075	-0.222321	0.0134023	0.0471415	0.011594	0.841116	Yes
AT4G11290.1	AT4G11290.1	26.12	misc.peroxidases	Symbols: Peroxidase superfamily protein chr4:6869993-6871476 FORWARD LENGTH=326	extracellular	-0.0948024	-0.254418	0.160584	0.0901012	0.00251285	0.0102236	Yes
AT3G32980.1	AT3G32980.1	26.12	misc.peroxidases	Symbols: Peroxidase superfamily protein chr3:13526404-13529949 REVERSE LENGTH=352	extracellular	-0.100132	-0.308739	0.210231	0.402489	0.0621542	0.0250665	No
AT4G08780.1	AT4G08780.1	26.12	misc.peroxidases	Symbols: Peroxidase superfamily protein chr4:5604153-5608202 FORWARD LENGTH=346	extracellular	-0.538153	-0.318899	-0.229083				No
AT5G15180.1	AT5G15180.1	26.12	misc.peroxidases	Symbols: Peroxidase superfamily protein chr5:4930561-4932211 FORWARD LENGTH=329	extracellular	-0.0656761	-0.366963	0.303113				No
AT5G66390.1	AT5G66390.1	26.12	misc.peroxidases	Symbols: Peroxidase superfamily protein chr5:26516063-26517329 REVERSE LENGTH=336	extracellular	-0.330986	-0.374562	0.0449697	0.137246	0.0961491	0.594292	No
AT2G38380.1	AT2G38380.1	26.12	misc.peroxidases	Symbols: Peroxidase superfamily protein chr2:16076443-16078314 FORWARD LENGTH=349	extracellular	-0.164484	-0.398883	0.238308	0.138271	0.00744237	0.0511699	Yes
AT1G05240.1,AT1G05250.1	AT1G05240.1	26.12	misc.peroxidases	Symbols: Peroxidase superfamily protein chr1:1521202-1522447 FORWARD LENGTH=325	extracellular	-0.983495	-0.973772	-0.0127844				No
AT5G34850.1	AT5G34850.1	26.13	misc.acid and other phosphatases	Symbols: ATPAP26, PAP26 purple acid phosphatase 26 chr5:13108475-13111217 REVERSE LENGTH=475	extracellular	-0.193288	-0.307054	0.115479	0.0174665	0.0313268	0.303307	Yes
AT1G78850.1	AT1G78850.1	26.16	misc.myrosinases-lectin-jacalin	Symbols: D-mannose binding lectin protein with Apple-like carbohydrate-binding domain chr1:29642072-29643397 REVERSE LENGTH=441	extracellular	-0.0441937	0.253528	-0.29689	0.776757	0.0190518	0.0649423	Yes
AT1G51470.1	AT1G51470.1	26.16	misc.myrosinases-lectin-jacalin	Symbols: BGLU35, TGG5 beta glucosidase 35 chr1:19087424-19090248 FORWARD LENGTH=511	extracellular	-0.277156	-0.0521756	-0.225797				No
AT4G31840.1	AT4G31840.1	26.19	misc.plastocyanin-like	Symbols: ENODL15, AtENODL15 early nodulin-like protein 15 chr4:15401798-15402426 FORWARD LENGTH=177	extracellular	-0.24446	-0.317207	0.0741853				No
AT2G18370.1	AT2G18370.1	26.21	misc.protease inhibitor/seed storage/lipid transfer protein (LTP) family protein	Symbols: Bifunctional inhibitor/lipid-transfer protein/seed storage 2S albumin superfamily protein chr2:7980687-7981475 FORWARD LENGTH=116	extracellular	-0.01705	-0.0751331	0.0581017	0.791691	0.330752	0.107668	No
AT3G22600.1	AT3G22600.1	26.21	misc.protease inhibitor/seed storage/lipid transfer protein (LTP) family protein	Symbols: Bifunctional inhibitor/lipid-transfer protein/seed storage 2S albumin superfamily protein chr3:8006711-8007397 REVERSE LENGTH=170	extracellular	-0.0437198	-0.452946	0.411262	0.79699	0.0117223	0.0692396	Yes
AT3G29250.1,AT3G29250.2	AT3G29250.1	26.22	misc.short chain dehydrogenase/reductase (SDR)	Symbols: NAD(P)-binding Rossmann-fold superfamily protein chr3:11193767-11194948 REVERSE LENGTH=298	extracellular	0.0320885	0.144388	-0.112429			0.586315	No
AT5G44380.1	AT5G44380.1	26.8	misc.nitrilases, *nitrile lyases, berberine bridge enzymes, reticuline oxidases, troponine reductases	Symbols: FAD-binding Berberine family protein chr5:17878873-17881369 REVERSE LENGTH=541	extracellular	0.571186	0.416868	0.164085				No
AT4G34180.1	AT4G34180.1	28.99	DNA.unspecified	Symbols: Cyclase family protein chr4:16370060-16371383 REVERSE LENGTH=255	extracellular	0.089719	-0.0998697	0.189165				No
AT3G52500.1	AT3G52500.1	29.5	protein.degradation	Symbols: Eukaryotic aspartyl protease family protein chr3:19465644-19467053 REVERSE LENGTH=469	extracellular	0.0864076	-0.268043	0.35241				No
AT5G26280.1	AT5G26280.1	35.1	not assigned.no ontology	Symbols: TRAF-like family protein chr5:9208724-9210403 FORWARD LENGTH=350	extracellular	-0.332024	0.26762	-0.586613	0.224988	0.597364	0.306741	No
AT1G58270.1	AT1G58270.1	35.1	not assigned.no ontology	Symbols: ZW9 TRAF-like family protein chr1:21612394-21614089 REVERSE LENGTH=396	extracellular	0.226114	0.131701	0.0951212	0.584833	0.796035	0.741066	No
AT3G51730.1	AT3G51730.1	35.1	not assigned.no ontology	Symbols: saposin B domain-containing protein chr3:19186970-19188436 FORWARD LENGTH=213	extracellular	-0.109361	0.0138191	-0.123133		0.647189		No
AT1G71950.1	AT1G71950.1	35.1	not assigned.no ontology	Symbols: Proteinase inhibitor, propeptide chr1:27080453-27081573 REVERSE LENGTH=136	extracellular	0.0372719	-0.13098	0.168046	0.680279	0.459546	0.359075	No
AT5G01800.1	AT5G01800.1	35.1	not assigned.no ontology	Symbols: saposin B domain-containing protein chr5:307422-308646 FORWARD LENGTH=217	extracellular	0.0695092	-0.157845	0.226732				No
AT3G11780.1,AT3G11780.2	AT3G11780.1	35.1	not assigned.no ontology	Symbols: MD-2-related lipid recognition domain-containing protein / ML domain-containing protein chr3:3724326-3725476 REVERSE LENGTH=153	extracellular	-0.106077	-0.247359	0.142215	0.451003	0.157256	0.291992	No
AT5G26260.1	AT5G26260.1	35.1	not assigned.no ontology	Symbols: TRAF-like family protein chr5:9200492-9202153 FORWARD LENGTH=351	extracellular	0.126831	-0.267722	0.391232	0.483832	0.182571	0.143778	No
AT3G20370.1	AT3G20370.1	35.1	not assigned.no ontology	Symbols: TRAF-like family protein chr3:7105481-7107079 FORWARD LENGTH=379	extracellular	-0.171558	-0.383659	0.215649	0.351022	0.0643834	0.131197	No
AT3G44100.1	AT3G44100.1	35.1	not assigned.no ontology	Symbols: MD-2-related lipid recognition domain-containing protein chr3:15866162-15867273 REVERSE LENGTH=152	extracellular	-0.328598	-0.420981	0.0956927			0.326275	No
AT2G22170.1	AT2G22170.1	35.1	not assigned.no ontology	Symbols: Lipase/lipooxygenase, PLAT/LH2 family protein chr2:9427010-9427742 REVERSE LENGTH=183	extracellular	-0.180771	-0.48073	0.306621	0.225473	0.00738909	0.0938297	Yes
AT5G23820.1	AT5G23820.1	35.1	not assigned.no ontology	Symbols: MD-2-related lipid recognition domain-containing protein chr5:8031386-8032809 FORWARD LENGTH=164	extracellular	-0.428086	-0.683023	0.275043			0.23907	No
AT3G08030.1,AT3G08030.2	AT3G08030.1	35.2	not assigned.unknown	Symbols: Protein of unknown function, DUF642 chr3:2564191-2565819 FORWARD LENGTH=365	extracellular	-0.709825	-1.11075	0.499351	0.185866			No
AT5G19860.1	AT5G19860.1	35.2	not assigned.unknown	Symbols: Protein of unknown function, DUF538 chr5:6714533-6715837 REVERSE LENGTH=181	extracellular	-1.2003	-1.33351	0.222066				No
AT5G39320.1	AT5G39320.1	10.1.4	cell wall.precursor synthesis.UDP-Glc dehydrogenase (UGD)	Symbols: UDP-glucose 6-dehydrogenase family protein chr5:15743254-15744696 FORWARD LENGTH=480	extracellular	-0.106739	-0.149155	0.0425854	0.419854	0.24888	0.501643	No
AT5G15490.1	AT5G15490.1	10.1.4	cell wall.precursor synthesis.UDP-Glc dehydrogenase (UGD)	Symbols: UDP-glucose 6-dehydrogenase family protein chr5:5027872-5029314 REVERSE LENGTH=480	extracellular	-0.101286	-0.172568	0.0715941	0.550488	0.307829	0.363515	No
AT3G29360.1,AT3G29360.2	AT3G29360.1	10.1.4	cell wall.precursor synthesis.UDP-Glc dehydrogenase (UGD)	Symbols: UDP-glucose 6-dehydrogenase family protein chr3:11267375-11268817 REVERSE LENGTH=480	extracellular	-0.0330567	-0.278717	0.246227		0.0165305		Yes
AT5G55730.1,AT5G55730.2	AT5G55730.1	10.5.1.1	cell wall.cell wall proteins.AGPs.AGP	Symbols: FLA1 FASCICLIN-like arabinogalactan 1 chr5:22558375-22560392 REVERSE LENGTH=424	extracellular	-0.227877	-0.391075	0.166917			0.0555499	No
AT5G20950.1,AT5G20950.2	AT5G20950.1	10.6.1	cell wall.degradation.cellulases and beta -1,4-glucanases	Symbols: Glycosyl hydrolase family protein chr5:7107609-7110775 REVERSE LENGTH=624	extracellular	0.136227	0.013595	0.122689				No
AT3G10740.1	AT3G10740.1	10.6.2	cell wall.degradation.mannan-xylose-arabinose-fucose	Symbols: ASD1, ARAF1, ARAF, ATASD1 alpha-L-arabinofuranosidase 1 chr3:3361031-3364573 REVERSE LENGTH=678	extracellular	0.012325	0.1599	-0.147648				No
AT1G11580.1	AT1G11580.1	10.8.1	cell wall.pectin*esterases.PME	Symbols: ATPMEPCRA, PMEPCRA methylesterase PCR A chr1:3888730-3890649 FORWARD LENGTH=557	extracellular	-0.265634	-0.0793828	-0.187238	0.0880173	0.44507	0.177113	No
AT3G14310.1	AT3G14310.1	10.8.1	cell wall.pectin*esterases.PME	Symbols: ATPME3, PME3 pectin methylesterase 3 chr3:4772214-4775095 REVERSE LENGTH=592	extracellular	-0.166463	-0.335744	0.17168	0.403378	0.0100278	0.447988	Yes
AT2G45220.1	AT2G45220.1	10.8.99	cell wall.pectin*esterases.misc	Symbols: Plant invertase/pectin methylesterase inhibitor superfamily chr2:18644281-18646394 REVERSE LENGTH=511	extracellular	-0.0647801	0.0663846	-0.131024				No
AT3G61990.1	AT3G61990.1	16.2.1.6	secondary metabolism.phenylpropanoids.lignin biosynthesis.CCoAOMT	Symbols: OMTF3 S-adenosyl-L-methionine-dependent methyltransferases superfamily protein chr3:22957318-22958910 REVERSE LENGTH=290	extracellular	0.282084	0.0922318	0.191095				No
AT1G47600.1,AT1G47600.2	AT1G47600.1	16.5.1.3.1	secondary metabolism.sulfur-containing.glucosinolates.degradation.myrosinase	Symbols: BGLU34, TGG4 beta glucosidase 34 chr1:17491771-17494589 FORWARD LENGTH=511	extracellular	0.217415	0.176568	0.0412429	0.107962	0.0709628	0.651146	No
AT3G13790.1,AT3G13790.2	AT3G13790.1	2.2.1.3.2	major CHO metabolism.degradation.sucrose.invertases.cell wall	Symbols: ATCWINV1, ATBFRUCT1 Glycosyl hydrolases family 32 protein chr3:4533084-4535831 REVERSE LENGTH=584	extracellular	-0.235568	-0.324563	0.0907293		0.00816896		Yes
AT4G23690.1	AT4G23690.1	20.1.7	stress.biotic.PR-proteins	Symbols: Disease resistance-responsive (dirigent-like protein) family protein chr4:12339152-12339715 REVERSE LENGTH=187	extracellular	-0.131781	-0.0940472	-0.0378508		0.541172		No
AT4G11190.1	AT4G11190.1	20.1.7	stress.biotic.PR-proteins	Symbols: Disease resistance-responsive (dirigent-like protein) family protein chr4:6826682-6827236 FORWARD LENGTH=184	extracellular	-0.289416	-0.284301	-0.00522306	0.261302	0.352984	0.985866	No
AT2G43535.1	AT2G43535.1	20.1.7.6.1	stress.biotic.PR-proteins.proteinase inhibitors.trypsin inhibitor	Symbols: Scorpion toxin-like knottin superfamily protein chr2:18071130-18071560 FORWARD LENGTH=97	extracellular	0.172944	-0.68359	0.831945	0.325132			No
AT1G73260.1	AT1G73260.1	20.1.7.6.1	stress.biotic.PR-proteins.proteinase inhibitors.trypsin inhibitor	Symbols: ATKTI1, KTI1 kunitz trypsin inhibitor 1 chr1:27547410-27548057 REVERSE LENGTH=215	extracellular	-0.263032	-0.693681	0.451233	0.184099	0.0239344	0.00364643	Yes
AT1G05260.1	AT1G05260.1	20.2.2	stress.abiotic.cold	Symbols: RCI3, RCI3A Peroxidase superfamily protein chr1:1529827-1531271 FORWARD LENGTH=326	extracellular	-0.153686	-0.278309	0.125969	0.1811	0.0234621	0.14174	Yes
AT1G18970.1	AT1G18970.1	20.2.99	stress.abiotic.unspecified	Symbols: GLP4 germin-like protein 4 chr1:6554702-6555364 REVERSE LENGTH=220	extracellular	-0.00948375	0.506928	-0.515792	0.971497	0.0672218	0.0513383	No
AT1G18980.1	AT1G18980.1	20.2.99	stress.abiotic.unspecified	Symbols: RmlC-like cupins superfamily protein chr1:6557364-6558026 REVERSE LENGTH=220	extracellular	0.121534	0.0436837	0.0779537		0.491529		No
AT5G38940.1	AT5G38940.1	20.2.99	stress.abiotic.unspecified	Symbols: RmlC-like cupins superfamily protein chr5:15588771-15589526 FORWARD LENGTH=223	extracellular	-0.0877109	0.00765555	-0.0953504	0.360314	0.941584	0.388704	No
AT3G05950.1	AT3G05950.1	20.2.99	stress.abiotic.unspecified	Symbols: RmlC-like cupins superfamily protein chr3:1781130-1781964 REVERSE LENGTH=229	extracellular	0.0136121	-0.0732372	0.0868277	0.940045	0.701344	0.195686	No
AT1G09560.1	AT1G09560.1	20.2.99	stress.abiotic.unspecified	Symbols: GLP5 germin-like protein 5 chr1:3093896-3094639 FORWARD LENGTH=219	extracellular	-0.160202	-0.173603	0.0134941	0.0977298	0.0163855	0.853717	Yes
AT4G29680.1	AT4G29680.1	23.4.99	nucleotide metabolism.phosphotransfer and pyrophosphatases.misc	Symbols: Alkaline-phosphatase-like family protein chr4:14538067-14539557 REVERSE LENGTH=496	extracellular	-0.0537651	-0.177747	0.124279				No
AT1G68560.1	AT1G68560.1	26.3.1	misc.gluco-, galacto- and mannosidases.alpha-galactosidase	Symbols: ATXYL1, XYL1, TRG1 alpha-xylosidase 1 chr1:25734435-25737897 REVERSE LENGTH=915	extracellular	0.0430589	-0.410571	0.451634				No
AT4G16260.1	AT4G16260.1	26.4.1	misc.beta 1,3 glucan hydrolases.glucan endo-1,3-beta-glucosidase	Symbols: Glycosyl hydrolase superfamily protein chr4:9200180-9201441 REVERSE LENGTH=344	extracellular	-0.269616	-0.457381	0.193738	0.0100985	0.000628403	0.0882023	Yes
AT5G07030.1	AT5G07030.1	27.3.67	RNA.regulation of transcription.putative transcription regulator	Symbols: Eukaryotic aspartyl protease family protein chr5:2183600-2185717 REVERSE LENGTH=455	extracellular	-0.141675	0.170244	-0.310049				No
AT3G54400.1	AT3G54400.1	27.3.99	RNA.regulation of transcription.unclassified	Symbols: Eukaryotic aspartyl protease family protein chr3:20140291-20142599 REVERSE LENGTH=425	extracellular	-0.158699	-0.301029	0.14405			0.406883	No
AT2G05920.1	AT2G05920.1	29.5.1	protein.degradation.subtilases	Symbols: Subtilase family protein chr2:2269831-2272207 REVERSE LENGTH=754	extracellular	-0.154214	0.177807	-0.32976				No
AT5G59090.1,AT5G59090.2,AT5G59090.3	AT5G59090.1	29.5.1	protein.degradation.subtilases	Symbols: ATSBT4.12, SBT4.12 subtilase 4.12 chr5:23852125-23855235 REVERSE LENGTH=736	extracellular	-0.0852059	-0.0277986	-0.0574413	0.572167	0.820068	0.688553	No
AT5G67360.1	AT5G67360.1	29.5.1	protein.degradation.subtilases	Symbols: ARA12 Subtilase family protein chr5:26872192-26874465 REVERSE LENGTH=757	extracellular	-0.411349	-0.155968	-0.259544				No
AT3G14067.1	AT3G14067.1	29.5.1	protein.degradation.subtilases	Symbols: Subtilase family protein chr3:4658421-4660754 REVERSE LENGTH=777	extracellular	-0.0895542	-0.321427	0.233553	0.495568	0.0671205	0.0404622	No
AT4G01610.1,AT4G01610.2	AT4G01610.1	29.5.3	protein.degradation.cysteine protease	Symbols: Cysteine proteinases superfamily protein chr4:694857-696937 FORWARD LENGTH=359	extracellular	-0.059077	-0.128315	0.0693691	0.439214			No
AT1G47128.1	AT1G47128.1	29.5.3	protein.degradation.cysteine protease	Symbols: RD21, RD21A Granulin repeat cysteine protease family protein chr1:17283139-17285609 REVERSE LENGTH=462	extracellular	-0.0128667	-0.178471	0.1657	0.925282	0.0590502	0.301011	No
AT3G19390.1	AT3G19390.1	29.5.3	protein.degradation.cysteine protease	Symbols: Granulin repeat cysteine protease family protein chr3:6723024-6724768 FORWARD LENGTH=452	extracellular	-0.0553685	-0.333055	0.278973	0.714036	0.108141	0.031593	No
AT5G43060.1	AT5G43060.1	29.5.3	protein.degradation.cysteine protease	Symbols: Granulin repeat cysteine protease family protein chr5:17269784-17272117 REVERSE LENGTH=463	extracellular	-0.112066	-0.353885	0.24424	0.364022	0.0254666	0.0501576	Yes
AT1G03220.1	AT1G03220.1	29.5.4	protein.degradation.aspartate protease	Symbols: Eukaryotic aspartyl protease family protein chr1:787143-788444 FORWARD LENGTH=433	extracellular	-0.0560389	0.625566	-0.675683	0.608392	0.000418945	0.00122709	Yes
AT1G03230.1	AT1G03230.1	29.5.4	protein.degradation.aspartate protease	Symbols: Eukaryotic aspartyl protease family protein chr1:790110-791414 FORWARD LENGTH=434	extracellular	-0.253582	0.0519069	-0.304487				No
AT3G55260.1	AT3G55260.1	29.7.5	protein.glycosylation.alpha-1,3-mannosyl-glycoprotein-beta-1,2-N-acetylglucosaminyltransferase(GnTI)	Symbols: HEXO1, ATHEX2 beta-hexosaminidase 1 chr3:20489317-20492858 FORWARD LENGTH=541	extracellular	0.274215	-0.076164	0.348559				No
AT5G57655.2	AT5G57655.2	3.5.1	minor CHO metabolism.others.Xylose isomerase	Symbols: xylose isomerase family protein chr5:23347030-23349805 FORWARD LENGTH=477	extracellular	0.0462859	0.0641641	-0.0178914	0.775561			No
AT3G18000.1	AT3G18000.1	11.3	lipid metabolism.Phospholipid synthesis	Symbols: NMT1, XPL1, PEAMT S-adenosyl-L-methionine-dependent methyltransferases superfamily protein chr3:6154578-6157331 FORWARD LENGTH=491	golgi	0.317472	0.581407	-0.276703				No
AT3G14990.1	AT3G14990.1	18.2	Co-factor and vitamine metabolism.thiamine	Symbols: Class I glutamine amidotransferase-like superfamily protein chr3:5047510-5049621 FORWARD LENGTH=392	golgi	-0.119054	-0.0999082	-0.0192025				No
AT1G10290.1	AT1G10290.1	26.17	misc.dynamin	Symbols: ADL6, DRP2A dynamin-like protein 6 chr1:3370774-3377120 FORWARD LENGTH=914	golgi	0.17436	-0.0092112	0.183497				No
AT2G24765.1	AT2G24765.1	29.4	protein.postranslational modification	Symbols: ARF3, ARL1, ATARL1 ADP-ribosylation factor 3 chr2:10562822-10564961 FORWARD LENGTH=182	golgi	-0.121852	0.056967	-0.178509		0.599575		No
AT1G43890.1,AT1G43890.2,AT1G43890.3	AT1G43890.1	30.5	signalling.G-proteins	Symbols: ATRAB18, ATRABC1, RAB18-1, RABC1, ATRAB-C1, RAB18 RAB GTPASE HOMOLOG B18 chr1:16646934-16648395 FORWARD LENGTH=212	golgi	0.286123	0.488385	-0.209584				No
AT3G43300.1,AT3G43300.2	AT3G43300.1	30.5	signalling.G-proteins	Symbols: ATMIN7, BEN1 HOPM interactor 7 chr3:15234235-15245034 REVERSE LENGTH=1758	golgi	0.06831	0.310736	-0.24372				No
AT4G10840.1	AT4G10840.1	31.1	cell.organisation	Symbols: Tetratricopeptide repeat (TPR)-like superfamily protein chr4:6656614-6659033 FORWARD LENGTH=609	golgi	-0.115116	-0.215614	0.101125				No
AT5G05010.1,AT5G05010.2	AT5G05010.1	31.4	cell.vesicle transport	Symbols: clathrin adaptor complexes medium subunit family protein chr5:1477137-1479872 FORWARD LENGTH=527	golgi	0.0324839	0.248019	-0.21597	0.769011	0.0112515	0.052368	Yes
AT5G46750.1	AT5G46750.1	33.99	development.unspecified	Symbols: AGD9 ARF-GAP domain 9 chr5:18969950-18971817 REVERSE LENGTH=402	golgi	-0.190412	0.0449609	-0.23487				No
AT1G29310.1,AT2G34250.1,AT2G34250.2	AT1G29310.1	34.99	transport.misc	Symbols: SecY protein transport family protein chr1:10252662-10254526 FORWARD LENGTH=475	golgi	0.0597555	0.248718	-0.189668			0.278089	No
AT4G24800.1,AT4G24800.2,AT4G24800.3	AT4G24800.1	35.1	not assigned.no ontology	Symbols: MA3 domain-containing protein chr4:12782463-12784902 FORWARD LENGTH=702	golgi	0.0730819	0.425349	-0.355026	0.373846	0.117494	0.162805	No
AT5G19820.1	AT5G19820.1	35.1	not assigned.no ontology	Symbols: emb2734 ARM repeat superfamily protein chr5:6695731-6701247 REVERSE LENGTH=1116	golgi	-0.00593259	0.0859069	-0.0918278	0.949318	0.25233	0.401324	No
AT5G39590.1	AT5G39590.1	35.2	not assigned.unknown	Symbols: TLD-domain containing nucleolar protein chr5:15851483-15853768 FORWARD LENGTH=542	golgi	0.126254	0.559384	-0.440914				No
AT5G41950.1	AT5G41950.1	35.2	not assigned.unknown	Symbols: Tetratricopeptide repeat (TPR)-like superfamily protein chr5:16785825-16789360 FORWARD LENGTH=565	golgi	0.0377622	-0.0644767	0.102177				No
AT4G39820.1	AT4G39820.1	35.2	not assigned.unknown	Symbols: Tetratricopeptide repeat (TPR)-like superfamily protein chr4:18476698-18477924 REVERSE LENGTH=408	golgi	-0.185157	-0.198149	0.0131127				No
AT5G15650.1	AT5G15650.1	10.5.5	cell wall.cell wall proteins.RGP	Symbols: RGP2, ATRGP2 reversibly glycosylated polypeptide 2 chr5:5092203-5094093 FORWARD LENGTH=360	golgi	0.21198	0.110389	0.102188	0.341145	0.343841	0.608649	No
AT1G43800.1	AT1G43800.1	11.1.15	lipid metabolism.FA synthesis and FA elongation.ACP desaturase	Symbols: Plant stearoyl-acyl-carrier-protein desaturase family protein chr1:16577662-16579549 FORWARD LENGTH=391	golgi	0.307767	0.199482	0.109974				No
AT5G65010.1,AT5G65010.2	AT5G65010.1	13.1.3.1.1	amino acid metabolism.synthesis.aspartate family.asparagine.asparagine synthetase	Symbols: ASN2 asparagine synthetase 2 chr5:25969224-25972278 FORWARD LENGTH=578	golgi	-0.231779	-0.194595	-0.0376079				No
AT2G25450.1	AT2G25450.1	16.5.1.1.1.13	secondary metabolism.sulfur-containing.glucosinolates.synthesis.aliphatic.2-oxoglutarate-dependent dioxygenase	Symbols: 2-oxoglutarate (2OG) and Fe(II)-dependent oxygenase superfamily protein chr2:10830286-10831563 REVERSE LENGTH=359	golgi	0.0938933	-0.681451	0.763137				No
AT5G13710.1,AT5G13710.2	AT5G13710.1	17.3.1.2.2	hormone metabolism.brassinosteroid.synthesis-degradation.sterols.SMT2	Symbols: SMT1, CPH sterol methyltransferase 1 chr5:4424048-4426866 REVERSE LENGTH=336	golgi	-1.17181	-1.19945	0.0426195				No
AT1G62380.1	AT1G62380.1	17.5.1.2	hormone metabolism.ethylene.synthesis-degradation.1-aminocyclopropane-1-carboxylate oxidase	Symbols: ACO2, ATACO2 ACC oxidase 2 chr1:23082340-23084068 FORWARD LENGTH=320	golgi	-0.0429081	-0.1372	0.0944314	0.498527	0.0184194	0.229372	Yes
AT1G79920.1,AT1G79920.2	AT1G79920.1	20.2.1	stress.abiotic.heat	Symbols: Heat shock protein 70 (Hsp 70) family protein chr1:30058935-30062224 REVERSE LENGTH=831	golgi	-1.08531	0.0235765	-1.10183				No
AT3G54470.1	AT3G54470.1	23.1.1.5	nucleotide metabolism.synthesis.pyrimidine.orotate phosphoribosyltransferase	Symbols: uridine 5'-monophosphate synthase / UMP synthase (PYRE-F) (UMPS) chr3:20168285-20170245 REVERSE LENGTH=476	golgi	0.0197996	0.0584365	-0.0386481	0.58119	0.146445	0.276616	No
AT1G02080.1,AT1G02080.2	AT1G02080.1	27.3.67	RNA.regulation of transcription.putative transcription regulator	Symbols: transcription regulators chr1:373335-386682 FORWARD LENGTH=2431	golgi	-0.400845	0.139769	-0.533146				No
AT2G32080.1,AT2G32080.2	AT2G32080.1	27.3.99	RNA.regulation of transcription.unclassified	Symbols: PUR ALPHA-1 purin-rich alpha 1 chr2:13642716-13644036 REVERSE LENGTH=296	golgi	0.228179	0.207578	0.0208484	0.0303199	0.196431	0.871814	Yes
AT4G04910.1	AT4G04910.1	29.5.9	protein.degradation.AAA type	Symbols: NSF AAA-type ATPase family protein chr4:2489696-2495666 REVERSE LENGTH=742	golgi	-0.0803636	0.0800871	-0.160193			0.358548	No
AT1G01910.1,AT1G01910.2,AT1G01910.3,AT1G01910.4	AT1G01910.1	34.18.1	transport.unspecified anions.arsenite-transporting ATPase	Symbols: P-loop containing nucleoside triphosphate hydrolases superfamily protein chr1:313595-315831 REVERSE LENGTH=353	golgi	0.211201	0.321611	-0.112317				No
AT1G12000.1	AT1G12000.1	4.1.5	glycolysis.cytosolic branch.pyrophosphate-fructose-6-P phosphotransferase	Symbols: Phosphofructokinase family protein chr1:4050159-4053727 REVERSE LENGTH=566	golgi	-0.0854466	-0.197085	0.11211	0.109892	0.011207	0.00334386	Yes
AT3G48000.1	AT3G48000.1	5.10	fermentation.aldehyde dehydrogenase	Symbols: ALDH2B4, ALDH2, ALDH2A aldehyde dehydrogenase 2B4 chr3:17717082-17719843 REVERSE LENGTH=538	mitochondrion	0.0902919	0.00923313	0.0810757				No
AT4G34700.1	AT4G34700.1	9	mitochondrial electron transport / ATP synthesis	Symbols: CIB22, AtCIB22 LYR family of Fe/S cluster biogenesis protein chr4:16556874-16558362 FORWARD LENGTH=117	mitochondrion	-0.396325	1.90079	-1.93306				No
AT4G32470.1	AT4G32470.1	9.5	mitochondrial electron transport / ATP synthesis.cytochrome c reductase	Symbols: Cytochrome bd ubiquinol oxidase, 14kDa subunit chr4:15669641-15671095 REVERSE LENGTH=122	mitochondrion	0.158404	0.110381	0.0482339	0.0647794	0.00842846	0.467797	Yes
AT5G13430.1,AT5G13440.1	AT5G13430.1	9.5	mitochondrial electron transport / ATP synthesis.cytochrome c reductase	Symbols: Ubiquinol-cytochrome C reductase iron-sulfur subunit chr5:4305414-4307399 REVERSE LENGTH=272	mitochondrion	0.00472986	0.09584	-0.0911205	0.949706	0.185426	0.148694	No
AT1G15120.1,AT1G15120.2	AT1G15120.1	9.5	mitochondrial electron transport / ATP synthesis.cytochrome c reductase	Symbols: Ubiquinol-cytochrome C reductase hinge protein chr1:5203091-5203897 FORWARD LENGTH=69	mitochondrion	0.390497	-0.104981	0.490451	0.114877			No
AT3G10860.1,AT5G05370.1	AT3G10860.1	9.5	mitochondrial electron transport / ATP synthesis.cytochrome c reductase	Symbols: Cytochrome b-c1 complex, subunit 8 protein chr3:3399815-3400514 FORWARD LENGTH=72	mitochondrion	0.0509692	-0.107382	0.158135				No
AT3G52730.1	AT3G52730.1	9.5	mitochondrial electron transport / ATP synthesis.cytochrome c reductase	Symbols: ubiquinol-cytochrome C reductase UQCRX/QCR9-like family protein chr3:19543146-19544167 REVERSE LENGTH=72	mitochondrion	-1.53213	-1.50017	-0.0751231			0.588609	No
AT5G40810.1,AT5G40810.2	AT5G40810.1	9.6	mitochondrial electron transport / ATP synthesis.cytochrome c	Symbols: Cytochrome C1 family chr5:16340200-16342327 FORWARD LENGTH=307	mitochondrion	0.0767088	0.161909	-0.0854654				No
AT3G27240.1	AT3G27240.1	9.6	mitochondrial electron transport / ATP synthesis.cytochrome c	Symbols: Cytochrome C1 family chr3:10056144-10058370 REVERSE LENGTH=307	mitochondrion	0.187565	0.0415077	0.146342	0.205221	0.383667	0.29091	No
AT4G28060.1,AT5G57815.1	AT4G28060.1	9.7	mitochondrial electron transport / ATP synthesis.cytochrome c oxidase	Symbols: Cytochrome c oxidase, subunit Vib family protein chr4:13944018-13945602 REVERSE LENGTH=78	mitochondrion	0.520171	0.158121	0.36965				No
AT1G22450.1	AT1G22450.1	9.7	mitochondrial electron transport / ATP synthesis.cytochrome c oxidase	Symbols: COX6B, ATCOX6B2 cytochrome C oxidase 6B chr1:7925447-7926918 FORWARD LENGTH=191	mitochondrion	0.0465761	0.0678104	-0.0212511	0.697926	0.564075	0.81798	No
AT3G15640.1,AT3G15640.2	AT3G15640.1	9.7	mitochondrial electron transport / ATP synthesis.cytochrome c oxidase	Symbols: Rubredoxin-like superfamily protein chr3:5299273-5301371 FORWARD LENGTH=176	mitochondrion	0.122892	0.00487872	0.118031	0.394061			No
AT1G80230.1	AT1G80230.1	9.7	mitochondrial electron transport / ATP synthesis.cytochrome c oxidase	Symbols: Rubredoxin-like superfamily protein chr1:30169784-30170999 REVERSE LENGTH=171	mitochondrion	0.0121901	-0.188812	0.200886				No
AT2G47380.1	AT2G47380.1	9.7	mitochondrial electron transport / ATP synthesis.cytochrome c oxidase	Symbols: Cytochrome c oxidase subunit Vc family protein chr2:19441694-19441888 FORWARD LENGTH=64	mitochondrion	0.0946695	-0.275145	0.367422				No
ATMG00640.1	ATMG00640.1	9.9	mitochondrial electron transport / ATP synthesis.F1-ATPase	Symbols: ORF25 hydrogen ion transporting ATP synthases, rotational mechanism;zinc ion binding chrM:188084-188662 REVERSE LENGTH=192	mitochondrion	-0.194544	0.124449	-0.317074				No
AT2G33040.1	AT2G33040.1	9.9	mitochondrial electron transport / ATP synthesis.F1-ATPase	Symbols: ATP3 gamma subunit of Mt ATP synthase chr2:14018978-14021047 REVERSE LENGTH=325	mitochondrion	0.0430351	0.122305	-0.0793747	0.634479	0.188046	0.434756	No
AT3G46430.1,AT5G59613.1,AT5G59613.2	AT3G46430.1	9.9	mitochondrial electron transport / ATP synthesis.F1-ATPase	Symbols: unknown protein; FUNCTIONS IN: molecular_function unknown; INVOLVED IN: biological_process unknown; LOCATED IN: mitochondrion, mitochondrial respiratory chain complex III; EXPRESSED IN: 25 plant structures; EXPRESSED DURING: 15 growth stages; BEST Arabidopsis thaliana protein match is: unknown protein (TAIR:AT5G59613.2); Has 51 Blast hits to 51 proteins in 16 species: Archae - 0; Bacteri…	mitochondrion	-0.0754634	0.0961897	-0.171342	0.539293			No
AT5G13450.1	AT5G13450.1	9.9	mitochondrial electron transport / ATP synthesis.F1-ATPase	Symbols: ATP5 delta subunit of Mt ATP synthase chr5:4310558-4311941 REVERSE LENGTH=238	mitochondrion	0.0664925	0.048822	0.0176849	0.183233	0.452897	0.809276	No
AT4G29480.1	AT4G29480.1	9.9	mitochondrial electron transport / ATP synthesis.F1-ATPase	Symbols: Mitochondrial ATP synthase subunit G protein chr4:14486265-14487257 REVERSE LENGTH=122	mitochondrion	0.0168752	0.0109479	0.00592761			0.932269	No
AT5G08670.1,AT5G08680.1,AT5G08690.1	AT5G08670.1	9.9	mitochondrial electron transport / ATP synthesis.F1-ATPase	Symbols: ATP synthase alpha/beta family protein chr5:2818395-2821149 REVERSE LENGTH=556	mitochondrion	0.102415	-0.0422196	0.144479	0.0224678	0.036502	0.00696773	Yes
AT3G52300.1	AT3G52300.1	9.9	mitochondrial electron transport / ATP synthesis.F1-ATPase	Symbols: ATPQ ATP synthase D chain, mitochondrial chr3:19396689-19398119 FORWARD LENGTH=168	mitochondrion	0.198476	-0.0821034	0.279441	0.086336	0.10237	0.0442413	No
AT1G51650.1	AT1G51650.1	9.9	mitochondrial electron transport / ATP synthesis.F1-ATPase	Symbols: ATP synthase epsilon chain, mitochondrial chr1:19152680-19153641 FORWARD LENGTH=70	mitochondrion	0.101314	-0.0900123	0.190892	0.344391	0.221839	0.121813	No
AT5G47030.1	AT5G47030.1	9.9	mitochondrial electron transport / ATP synthesis.F1-ATPase	Symbols: ATPase, F1 complex, delta/epsilon subunit chr5:19090384-19092034 FORWARD LENGTH=203	mitochondrion	0.0526535	-0.106911	0.15934	0.52057	0.202598	0.0254856	No
AT4G00860.1	AT4G00860.1	20	stress	Symbols: ATOZI1, AT0ZI1 Protein of unknown function (DUF1138) chr4:359548-359868 REVERSE LENGTH=80	mitochondrion	0.257611	0.0605511	0.197831	0.0397696	0.452139	0.0276617	Yes
AT2G35010.1,AT2G35010.2	AT2G35010.1	21.1	redox.thioredoxin	Symbols: ATO1, TO1 thioredoxin O1 chr2:14754398-14755888 FORWARD LENGTH=194	mitochondrion	0.17935	-0.133926	0.311405				No
AT3G15660.1,AT3G15660.2	AT3G15660.1	21.4	redox.glutaredoxins	Symbols: ATGRX4, GRX4 glutaredoxin 4 chr3:5308134-5309383 REVERSE LENGTH=169	mitochondrion	0.270354	-0.403818	0.65626				No
AT3G06050.1	AT3G06050.1	21.5	redox.peroxiredoxin	Symbols: PRXIIF, ATPRXIIF peroxiredoxin IIF chr3:1826311-1827809 REVERSE LENGTH=201	mitochondrion	0.150138	0.0932813	0.0570562	0.0278212	0.0571398	0.30183	Yes
AT3G10920.1,AT3G10920.2	AT3G10920.1	21.6	redox.dismutases and catalases	Symbols: MSD1, MEE33, ATMSD1 manganese superoxide dismutase 1 chr3:3418015-3419581 FORWARD LENGTH=231	mitochondrion	0.0608441	0.00645462	0.0543948	0.467765	0.82098	0.518568	No
AT5G20080.1	AT5G20080.1	21.99	redox.misc	Symbols: FAD/NAD(P)-binding oxidoreductase chr5:6782708-6786360 FORWARD LENGTH=328	mitochondrion	0.119887	0.057781	0.0622134				No
AT1G53580.1	AT1G53580.1	24.1	Biodegradation of Xenobiotics.hydroxyacylglutathione hydrolase	Symbols: GLX2-3, ETHE1, GLY3 glyoxalase II 3 chr1:19991542-19993250 REVERSE LENGTH=294	mitochondrion	0.0794373	0.0518638	0.027602			0.794931	No
AT3G23830.1,AT3G23830.2	AT3G23830.1	27.4	RNA.RNA binding	Symbols: GR-RBP4, GRP4 glycine-rich RNA-binding protein 4 chr3:8606762-8607677 REVERSE LENGTH=136	mitochondrion	-0.115199	-0.179823	0.0649609				No
AT5G61030.1	AT5G61030.1	27.4	RNA.RNA binding	Symbols: GR-RBP3 glycine-rich RNA-binding protein 3 chr5:24560870-24562152 FORWARD LENGTH=309	mitochondrion	-0.206501	-0.436679	0.235487			0.131413	No
AT5G53140.1	AT5G53140.1	29.4	protein.postranslational modification	Symbols: Protein phosphatase 2C family protein chr5:21549228-21552132 FORWARD LENGTH=420	mitochondrion	0.00667821	0.101094	-0.094432				No
AT1G23100.1	AT1G23100.1	29.4	protein.postranslational modification	Symbols: GroES-like family protein chr1:8195867-8196336 FORWARD LENGTH=97	mitochondrion	0.203733	-0.0130755	0.216664				No
AT3G13860.1	AT3G13860.1	29.6	protein.folding	Symbols: HSP60-3A heat shock protein 60-3A chr3:4561704-4565133 REVERSE LENGTH=572	mitochondrion	-0.0333948	0.127434	-0.160657	0.467288	0.167735	0.0783478	No
AT3G23990.1	AT3G23990.1	29.6	protein.folding	Symbols: HSP60, HSP60-3B heat shock protein 60 chr3:8669013-8672278 FORWARD LENGTH=577	mitochondrion	-0.0134422	-0.0195429	0.00610115	0.770031	0.555756	0.891787	No
AT2G33210.1,AT2G33210.2	AT2G33210.1	29.6	protein.folding	Symbols: HSP60-2 heat shock protein 60-2 chr2:14075093-14078568 REVERSE LENGTH=585	mitochondrion	-0.0314814	-0.0369162	0.0054364	0.709831	0.633736	0.898853	No
AT1G14980.1	AT1G14980.1	29.6	protein.folding	Symbols: CPN10 chaperonin 10 chr1:5165930-5166654 REVERSE LENGTH=98	mitochondrion	0.0714683	-0.238939	0.309088	0.606359	0.0244933	0.0785755	Yes
AT1G51390.1,AT3G20970.1	AT1G51390.1	29.8	protein.assembly and cofactor ligation	Symbols: NFU5, ATNFU1 NFU domain protein 5 chr1:19050427-19051753 FORWARD LENGTH=275	mitochondrion	0.175292	-0.149948	0.323117				No
AT5G27540.1,AT5G27540.2	AT5G27540.1	30.5	signalling.G-proteins	Symbols: MIRO1, emb2473 MIRO-related GTP-ase 1 chr5:9722816-9727112 FORWARD LENGTH=648	mitochondrion	-0.089403	-0.175862	0.0867999				No
AT1G06530.1	AT1G06530.1	31.1	cell.organisation	Symbols: Tropomyosin-related chr1:2001625-2002596 FORWARD LENGTH=323	mitochondrion	0.124533	-0.0410141	0.165336		0.509033		No
AT5G40770.1	AT5G40770.1	31.2	cell.division	Symbols: ATPHB3, PHB3 prohibitin 3 chr5:16315589-16316621 REVERSE LENGTH=277	mitochondrion	0.151702	-0.0176155	0.169205	0.0462815	0.796587	0.064568	Yes
AT2G21045.1	AT2G21045.1	33.99	development.unspecified	Symbols: Rhodanese/Cell cycle control phosphatase superfamily protein chr2:9027858-9028805 FORWARD LENGTH=169	mitochondrion	0.128197	0.270255	-0.143299	0.0573572	0.0045458	0.0781163	Yes
AT5G15090.1,AT5G15090.2	AT5G15090.1	34.20	transport.porins	Symbols: VDAC3, ATVDAC3 voltage dependent anion channel 3 chr5:4889641-4891389 REVERSE LENGTH=274	mitochondrion	0.0829354	-0.0307891	0.113652	0.32748	0.493234	0.204531	No
AT5G67500.1,AT5G67500.2	AT5G67500.1	34.20	transport.porins	Symbols: VDAC2, ATVDAC2 voltage dependent anion channel 2 chr5:26935223-26937123 FORWARD LENGTH=276	mitochondrion	0.0581626	-0.0527031	0.110781	0.273243	0.296177	0.023851	No
AT3G01280.1	AT3G01280.1	34.20	transport.porins	Symbols: VDAC1, ATVDAC1 voltage dependent anion channel 1 chr3:85754-87612 FORWARD LENGTH=276	mitochondrion	0.0170069	-0.0527369	0.0697282	0.712892	0.259105	0.24908	No
AT3G08580.1,AT3G08580.2	AT3G08580.1	34.8	transport.metabolite transporters at the envelope membrane	Symbols: AAC1 ADP/ATP carrier 1 chr3:2605706-2607030 REVERSE LENGTH=381	mitochondrion	0.107497	0.320321	-0.214672	0.469725	0.0239884	0.0991675	Yes
AT5G19760.1	AT5G19760.1	34.9	transport.metabolite transporters at the mitochondrial membrane	Symbols: Mitochondrial substrate carrier family protein chr5:6679591-6681845 REVERSE LENGTH=298	mitochondrion	0.0535656	0.354155	-0.302022	0.713754	0.0144082	0.02575	Yes
AT5G14040.1	AT5G14040.1	34.9	transport.metabolite transporters at the mitochondrial membrane	Symbols: PHT3;1 phosphate transporter 3;1 chr5:4531059-4532965 REVERSE LENGTH=375	mitochondrion	0.0334438	0.281155	-0.248295	0.770007	0.00869044	0.0335951	Yes
AT5G10860.1	AT5G10860.1	35.1	not assigned.no ontology	Symbols: Cystathionine beta-synthase (CBS) family protein chr5:3429173-3430142 REVERSE LENGTH=206	mitochondrion	0.217942	-0.0546056	0.271739	0.0134898	0.335113	0.00108507	Yes
AT5G02050.1	AT5G02050.1	35.1	not assigned.no ontology	Symbols: Mitochondrial glycoprotein family protein chr5:403239-404244 REVERSE LENGTH=267	mitochondrion	0.00970153	-0.062123	0.0718137				No
AT1G67350.1,AT1G67350.2	AT1G67350.1	35.1	not assigned.no ontology	Symbols: unknown protein; Has 2 Blast hits to 2 proteins in 1 species: Archae - 0; Bacteria - 0; Metazoa - 0; Fungi - 0; Plants - 2; Viruses - 0; Other Eukaryotes - 0 (source: NCBI BLink). chr1:25235826-25236122 FORWARD LENGTH=98	mitochondrion	0.134337	-0.105609	0.239098			0.0255517	No
AT3G15000.1	AT3G15000.1	35.1	not assigned.no ontology	Symbols: cobalt ion binding chr3:5050321-5052121 FORWARD LENGTH=395	mitochondrion	-0.279988	-0.165464	-0.115866	0.0119684	0.0494186	0.0361625	Yes
AT4G16450.1,AT4G16450.2	AT4G16450.1	35.2	not assigned.unknown	Symbols: unknown protein; FUNCTIONS IN: molecular_function unknown; INVOLVED IN: photorespiration; LOCATED IN: mitochondrion, mitochondrial membrane, mitochondrial respiratory chain complex I, respiratory chain complex I, membrane; EXPRESSED IN: 25 plant structures; EXPRESSED DURING: 15 growth stages; Has 30201 Blast hits to 17322 proteins in 780 species: Archae - 12; Bacteria - 1396; Metazoa - 1…	mitochondrion	-0.109023	0.341213	-0.446088				No
AT4G30010.1	AT4G30010.1	35.2	not assigned.unknown	Symbols: unknown protein; FUNCTIONS IN: molecular_function unknown; INVOLVED IN: biological_process unknown; LOCATED IN: mitochondrion, plastid; EXPRESSED IN: 26 plant structures; EXPRESSED DURING: 15 growth stages; Has 39 Blast hits to 39 proteins in 18 species: Archae - 0; Bacteria - 0; Metazoa - 0; Fungi - 0; Plants - 39; Viruses - 0; Other Eukaryotes - 0 (source: NCBI BLink). chr4:14672947-14…	mitochondrion	0.0828929	0.206668	-0.124307	0.292282			No
AT5G20090.1,AT5G20090.2,AT5G20090.3	AT5G20090.1	35.2	not assigned.unknown	Symbols: Uncharacterised protein family (UPF0041) chr5:6787246-6788000 REVERSE LENGTH=110	mitochondrion	-0.0358085	0.165179	-0.20069	0.682412			No
AT4G22310.1	AT4G22310.1	35.2	not assigned.unknown	Symbols: Uncharacterised protein family (UPF0041) chr4:11791443-11792638 FORWARD LENGTH=108	mitochondrion	-0.0475252	0.155262	-0.202414				No
AT5G53650.1	AT5G53650.1	35.2	not assigned.unknown	Symbols: unknown protein; FUNCTIONS IN: molecular_function unknown; INVOLVED IN: biological_process unknown; LOCATED IN: endomembrane system; EXPRESSED IN: 23 plant structures; EXPRESSED DURING: 15 growth stages; Has 30201 Blast hits to 17322 proteins in 780 species: Archae - 12; Bacteria - 1396; Metazoa - 17338; Fungi - 3422; Plants - 5037; Viruses - 0; Other Eukaryotes - 2996 (source: NCBI BLin…	mitochondrion	0.0355482	0.0877344	-0.052227	0.727071			No
AT1G08480.1	AT1G08480.1	35.2	not assigned.unknown	Symbols: unknown protein; FUNCTIONS IN: molecular_function unknown; INVOLVED IN: biological_process unknown; LOCATED IN: mitochondrion, plasma membrane, plastid, vacuole; EXPRESSED IN: 27 plant structures; EXPRESSED DURING: 15 growth stages; Has 39 Blast hits to 39 proteins in 13 species: Archae - 0; Bacteria - 0; Metazoa - 0; Fungi - 0; Plants - 39; Viruses - 0; Other Eukaryotes - 0 (source: NCB…	mitochondrion	0.0764	0.0426491	0.0337784	0.0579723	0.253068	0.0521863	No
AT1G47420.1	AT1G47420.1	35.2	not assigned.unknown	Symbols: SDH5 succinate dehydrogenase 5 chr1:17395774-17397176 REVERSE LENGTH=257	mitochondrion	0.0655522	-0.0643335	0.129749	0.4282	0.220613	0.194228	No
AT1G72170.1	AT1G72170.1	35.2	not assigned.unknown	Symbols: Domain of unknown function (DUF543) chr1:27156403-27157516 FORWARD LENGTH=102	mitochondrion	0.132042	-0.113062	0.244192	0.0233359	0.0515697	0.00841997	Yes
AT2G40765.1	AT2G40765.1	35.2	not assigned.unknown	Symbols: unknown protein; FUNCTIONS IN: molecular_function unknown; INVOLVED IN: biological_process unknown; LOCATED IN: mitochondrion, mitochondrial respiratory chain complex III; EXPRESSED IN: 24 plant structures; EXPRESSED DURING: 15 growth stages; Has 32 Blast hits to 32 proteins in 11 species: Archae - 0; Bacteria - 0; Metazoa - 0; Fungi - 0; Plants - 32; Viruses - 0; Other Eukaryotes - 0 (s…	mitochondrion	0.182533	-0.113658	0.294663	0.0814504	0.00585344	0.0231498	Yes
AT5G47570.1	AT5G47570.1	35.2	not assigned.unknown	Symbols: unknown protein; Has 30201 Blast hits to 17322 proteins in 780 species: Archae - 12; Bacteria - 1396; Metazoa - 17338; Fungi - 3422; Plants - 5037; Viruses - 0; Other Eukaryotes - 2996 (source: NCBI BLink). chr5:19292869-19294666 REVERSE LENGTH=125	mitochondrion	0.511176	-0.126437	0.627474				No
AT5G41970.1	AT5G41970.1	35.2	not assigned.unknown	Symbols: Metal-dependent protein hydrolase chr5:16791198-16792961 FORWARD LENGTH=373	mitochondrion	-0.188752	-0.129274	-0.0598436	0.157426	0.322753	0.507715	No
AT3G07480.1	AT3G07480.1	35.2	not assigned.unknown	Symbols: 2Fe-2S ferredoxin-like superfamily protein chr3:2389026-2389505 FORWARD LENGTH=159	mitochondrion	0.101118	-0.157324	0.257418	0.351816	0.163466	0.0250182	No
AT2G27730.1	AT2G27730.1	35.2	not assigned.unknown	Symbols: copper ion binding chr2:11820056-11820867 REVERSE LENGTH=113	mitochondrion	-0.111054	-0.183248	0.0725625	0.379674	0.13917	0.411268	No
AT3G27570.1	AT3G27570.1	35.2	not assigned.unknown	Symbols: Sucrase/ferredoxin-like family protein chr3:10214276-10216681 REVERSE LENGTH=379	mitochondrion	-0.183687	-0.197181	0.0136173				No
AT2G43780.1,AT2G43780.2	AT2G43780.1	35.2	not assigned.unknown	Symbols: unknown protein; Has 30 Blast hits to 30 proteins in 11 species: Archae - 0; Bacteria - 0; Metazoa - 0; Fungi - 0; Plants - 30; Viruses - 0; Other Eukaryotes - 0 (source: NCBI BLink). chr2:18136444-18136647 REVERSE LENGTH=67	mitochondrion	0.155098	-0.201182	0.353522	0.126139			No
AT2G31490.1	AT2G31490.1	35.2	not assigned.unknown	Symbols: unknown protein; Has 55 Blast hits to 55 proteins in 15 species: Archae - 0; Bacteria - 0; Metazoa - 0; Fungi - 0; Plants - 55; Viruses - 0; Other Eukaryotes - 0 (source: NCBI BLink). chr2:13412060-13413002 FORWARD LENGTH=71	mitochondrion	-0.0649354	-0.237984	0.173719			0.066052	No
AT2G26080.1	AT2G26080.1	1.2.4.1	PS.photorespiration.glycine cleavage.P subunit	Symbols: AtGLDP2, GLDP2 glycine decarboxylase P-protein 2 chr2:11109330-11113786 REVERSE LENGTH=1044	mitochondrion	-0.267382	-0.26722	-0.000165283	0.188209	0.190475	0.99744	No
AT1G11860.1,AT1G11860.2,AT1G11860.3	AT1G11860.1	1.2.4.2	PS.photorespiration.glycine cleavage.T subunit	Symbols: Glycine cleavage T-protein family chr1:4001801-4003245 FORWARD LENGTH=408	mitochondrion	-0.0513663	-0.130087	0.0788521	0.441195	0.0802442	0.0785509	No
AT2G35120.1	AT2G35120.1	1.2.4.4	PS.photorespiration.glycine cleavage.H protein	Symbols: Single hybrid motif superfamily protein chr2:14805913-14807274 REVERSE LENGTH=156	mitochondrion	-0.0180056	-0.33589	0.318366	0.847081	0.00312825	0.0242011	Yes
AT1G52760.1	AT1G52760.1	11.9.2	lipid metabolism.lipid degradation.lipases	Symbols: LysoPL2 lysophospholipase 2 chr1:19651378-19652576 FORWARD LENGTH=332	mitochondrion	0.0591361	-0.0167306	0.0758479			0.494019	No
AT4G13360.1	AT4G13360.1	11.9.4.3	lipid metabolism.lipid degradation.beta-oxidation.enoyl CoA hydratase	Symbols: ATP-dependent caseinolytic (Clp) protease/crotonase family protein chr4:7775133-7777701 FORWARD LENGTH=421	mitochondrion	-0.0489828	-0.0685157	0.0195494				No
AT5G57440.1	AT5G57440.1	12.2.99	N-metabolism.ammonia metabolism.unspecified	Symbols: GS1, GPP2 Haloacid dehalogenase-like hydrolase (HAD) superfamily protein chr5:23271518-23272900 REVERSE LENGTH=240	mitochondrion	0.00525942	0.0221378	-0.0168789				No
AT5G07440.1,AT5G07440.2	AT5G07440.1	12.3.1	N-metabolism.N-degradation.glutamate dehydrogenase	Symbols: GDH2 glutamate dehydrogenase 2 chr5:2356153-2358012 FORWARD LENGTH=411	mitochondrion	-0.0798222	-0.0815907	0.00177138	0.648674	0.523196	0.989141	No
AT5G18170.1	AT5G18170.1	12.3.1	N-metabolism.N-degradation.glutamate dehydrogenase	Symbols: GDH1 glutamate dehydrogenase 1 chr5:6006172-6008248 FORWARD LENGTH=411	mitochondrion	-0.165286	-0.210697	0.0458097				No
AT3G22200.1,AT3G22200.2	AT3G22200.1	13.1.1.1.2	amino acid metabolism.synthesis.central amino acid metabolism.GABA.GABA transaminase	Symbols: POP2, GABA-T, HER1 Pyridoxal phosphate (PLP)-dependent transferases superfamily protein chr3:7835286-7838863 FORWARD LENGTH=504	mitochondrion	0.111122	-0.133174	0.243396	0.390835	0.0769191	0.118503	No
AT2G30970.1,AT2G30970.2	AT2G30970.1	13.1.1.2.1	amino acid metabolism.synthesis.central amino acid metabolism.aspartate.aspartate aminotransferase	Symbols: ASP1 aspartate aminotransferase 1 chr2:13179012-13181686 FORWARD LENGTH=430	mitochondrion	0.0166676	-0.0974023	0.114024	0.497113	0.0475981	0.0351163	Yes
AT1G17290.1	AT1G17290.1	13.1.1.3.1	amino acid metabolism.synthesis.central amino acid metabolism.alanine.alanine aminotransferase	Symbols: AlaAT1 alanine aminotransferas chr1:5922771-5926093 FORWARD LENGTH=543	mitochondrion	0.0097965	0.0972457	-0.08747	0.920519	0.126732	0.328966	No
AT4G39660.1	AT4G39660.1	13.1.1.3.11	amino acid metabolism.synthesis.central amino acid metabolism.alanine.alanine-glyoxylate aminotransferase	Symbols: AGT2 alanine:glyoxylate aminotransferase 2 chr4:18406797-18409262 FORWARD LENGTH=476	mitochondrion	-0.0913388	-0.231719	0.141127			0.179455	No
AT5G65720.1	AT5G65720.1	13.1.5.3	amino acid metabolism.synthesis.serine-glycine-cysteine group.cysteine	Symbols: ATNIFS1, NIFS1, NFS1, ATNFS1 nitrogen fixation S (NIFS)-like 1 chr5:26296349-26297710 FORWARD LENGTH=453	mitochondrion	0.115207	-0.27316	0.385335				No
AT3G61440.1	AT3G61440.1	13.1.5.3.1	amino acid metabolism.synthesis.serine-glycine-cysteine group.cysteine.OASTL	Symbols: ATCYSC1, ARATH;BSAS3;1, CYSC1 cysteine synthase C1 chr3:22735885-22737792 FORWARD LENGTH=368	mitochondrion	-0.0258763	-0.237095	0.211543	0.859636	0.166978	0.030703	No
AT3G23490.1	AT3G23490.1	16.4.3.1	secondary metabolism.N misc.cyanogenic glycosides.cyanase	Symbols: CYN cyanase chr3:8423238-8424415 REVERSE LENGTH=168	mitochondrion	-0.0599172	-0.13382	0.0740514			0.638877	No
AT4G29130.1	AT4G29130.1	2.2.1.4	major CHO metabolism.degradation.sucrose.hexokinase	Symbols: ATHXK1, GIN2, HXK1 hexokinase 1 chr4:14352338-14354865 REVERSE LENGTH=496	mitochondrion	0.213193	0.126419	0.0873625			0.458268	No
AT5G09590.1	AT5G09590.1	20.2.1	stress.abiotic.heat	Symbols: MTHSC70-2, HSC70-5 mitochondrial HSO70 2 chr5:2975721-2978508 FORWARD LENGTH=682	mitochondrion	-0.109444	-0.100572	-0.00889646	0.0344424	0.0452388	0.863423	Yes
AT4G37910.1	AT4G37910.1	20.2.1	stress.abiotic.heat	Symbols: mtHsc70-1 mitochondrial heat shock protein 70-1 chr4:17825368-17828099 REVERSE LENGTH=682	mitochondrion	-0.118219	-0.163038	0.0450358	0.0626449	0.0266593	0.00425048	Yes
AT3G07770.1	AT3G07770.1	20.2.1	stress.abiotic.heat	Symbols: Hsp89.1, AtHsp90.6, AtHsp90-6 HEAT SHOCK PROTEIN 89.1 chr3:2479611-2483970 FORWARD LENGTH=799	mitochondrion	-0.1854	-0.281837	0.0977138	0.145156			No
AT4G11600.1	AT4G11600.1	21.2.2	redox.ascorbate and glutathione.glutathione	Symbols: ATGPX6, PHGPX, LSC803, GPX6 glutathione peroxidase 6 chr4:7010021-7011330 REVERSE LENGTH=232	mitochondrion	-0.0694798	-0.145833	0.0765472	0.1157	0.00712147	0.112506	Yes
AT5G23300.1	AT5G23300.1	23.1.1.4	nucleotide metabolism.synthesis.pyrimidine.dihydroorotate dehydrogenase	Symbols: PYRD pyrimidine d chr5:7847792-7850243 REVERSE LENGTH=460	mitochondrion	0.0823819	0.107479	-0.025153		0.274344		No
AT5G50370.1	AT5G50370.1	23.4.1	nucleotide metabolism.phosphotransfer and pyrophosphatases.adenylate kinase	Symbols: Adenylate kinase family protein chr5:20509382-20510631 REVERSE LENGTH=248	mitochondrion	-0.110459	0.408659	-0.513325				No
AT5G63400.1	AT5G63400.1	23.4.1	nucleotide metabolism.phosphotransfer and pyrophosphatases.adenylate kinase	Symbols: ADK1 adenylate kinase 1 chr5:25393274-25394817 REVERSE LENGTH=246	mitochondrion	0.0648833	-0.107864	0.172445	0.476727	0.165435	0.0615267	No
AT4G11010.1	AT4G11010.1	23.4.10	nucleotide metabolism.phosphotransfer and pyrophosphatases.nucleoside diphosphate kinase	Symbols: NDPK3 nucleoside diphosphate kinase 3 chr4:6732780-6734298 REVERSE LENGTH=238	mitochondrion	0.0297113	-0.0190277	0.0487321	0.399022	0.384898	0.234201	No
AT1G14610.1	AT1G14610.1	29.1.9	protein.aa activation.valine-tRNA ligase	Symbols: TWN2, VALRS valyl-tRNA synthetase / valine--tRNA ligase (VALRS) chr1:5008502-5014486 REVERSE LENGTH=1108	mitochondrion	0.0130303	0.206076	-0.193175	0.932743	0.0416341	0.187426	Yes
AT1G07830.1	AT1G07830.1	29.2.1.1.2.2.29	protein.synthesis.ribosomal protein.prokaryotic.mitochondrion.50S subunit.L29	Symbols: ribosomal protein L29 family protein chr1:2422549-2423392 FORWARD LENGTH=144	mitochondrion	0.101051	0.0213193	0.0797744				No
AT2G42710.1	AT2G42710.1	29.2.1.1.3.2.1	protein.synthesis.ribosomal protein.prokaryotic.unknown organellar.50S subunit.L1	Symbols: Ribosomal protein L1p/L10e family chr2:17782352-17784830 FORWARD LENGTH=415	mitochondrion	0.399862	0.435081	-0.0368199				No
AT2G20060.1	AT2G20060.1	29.2.1.1.3.2.4	protein.synthesis.ribosomal protein.prokaryotic.unknown organellar.50S subunit.L4	Symbols: Ribosomal protein L4/L1 family chr2:8659384-8661227 FORWARD LENGTH=300	mitochondrion	-0.048202	0.0583892	-0.106516		0.635529		No
AT4G02930.1	AT4G02930.1	29.2.4	protein.synthesis.elongation	Symbols: GTP binding Elongation factor Tu family protein chr4:1295751-1298354 REVERSE LENGTH=454	mitochondrion	0.00397785	-0.0406911	0.0446671	0.94887	0.310053	0.533596	No
AT4G11120.1	AT4G11120.1	29.2.4	protein.synthesis.elongation	Symbols: translation elongation factor Ts (EF-Ts), putative chr4:6778066-6779934 FORWARD LENGTH=395	mitochondrion	0.0112419	-0.13649	0.147675		0.038941		Yes
AT5G43970.1	AT5G43970.1	29.3.2	protein.targeting.mitochondria	Symbols: TOM22-V, TOM9-2, ATTOM22-V translocase of outer membrane 22-V chr5:17692888-17693187 FORWARD LENGTH=99	mitochondrion	0.432122	0.23507	0.202186				No
AT1G27390.1	AT1G27390.1	29.3.2	protein.targeting.mitochondria	Symbols: TOM20-2 translocase outer membrane 20-2 chr1:9513469-9514912 REVERSE LENGTH=210	mitochondrion	-0.119985	-0.0298408	-0.0902246				No
AT2G42210.1,AT2G42210.2,AT2G42210.3,AT2G42210.4	AT2G42210.1	29.3.2	protein.targeting.mitochondria	Symbols: ATOEP16-3, OEP16-3 Mitochondrial import inner membrane translocase subunit Tim17/Tim22/Tim23 family protein chr2:17590642-17591591 FORWARD LENGTH=159	mitochondrion	-0.0138553	-0.0795152	0.065678	0.889944	0.175262	0.483598	No
AT3G46560.1	AT3G46560.1	29.3.2	protein.targeting.mitochondria	Symbols: TIM9, emb2474 Tim10/DDP family zinc finger protein chr3:17138632-17139301 FORWARD LENGTH=93	mitochondrion	0.368163	-0.110696	0.474029				No
AT3G20000.1	AT3G20000.1	29.3.2	protein.targeting.mitochondria	Symbols: TOM40 translocase of the outer mitochondrial membrane 40 chr3:6967685-6970247 FORWARD LENGTH=309	mitochondrion	-0.186085	-0.118648	-0.0678108	0.223261	0.341474	0.443091	No
AT5G50810.1	AT5G50810.1	29.3.2	protein.targeting.mitochondria	Symbols: TIM8 translocase inner membrane subunit 8 chr5:20675875-20676505 REVERSE LENGTH=77	mitochondrion	0.287518	-0.141564	0.42476		0.220582		No
AT1G61570.1	AT1G61570.1	29.3.2	protein.targeting.mitochondria	Symbols: TIM13 translocase of the inner mitochondrial membrane 13 chr1:22718897-22719473 REVERSE LENGTH=87	mitochondrion	0.361759	-0.151235	0.506072		0.075623		No
AT1G51980.1	AT1G51980.1	29.3.2	protein.targeting.mitochondria	Symbols: Insulinase (Peptidase family M16) protein chr1:19323692-19326771 REVERSE LENGTH=503	mitochondrion	-0.0106348	-0.202993	0.192462		0.143092		No
AT5G08040.1	AT5G08040.1	29.3.99	protein.targeting.unknown	Symbols: TOM5 mitochondrial import receptor subunit TOM5 homolog chr5:2577358-2578073 REVERSE LENGTH=54	mitochondrion	0.107349	-0.176614	0.282624		0.0408961		Yes
AT5G23140.1	AT5G23140.1	29.5.5	protein.degradation.serine protease	Symbols: CLPP2, NCLPP7 nuclear-encoded CLP protease P7 chr5:7783811-7784826 FORWARD LENGTH=241	mitochondrion	0.0103257	-0.103877	0.114173	0.834071	0.279819	0.232696	No
AT2G18330.1,AT3G03060.1,AT4G36580.1,AT5G16930.1	AT2G18330.1	29.5.9	protein.degradation.AAA type	Symbols: AAA-type ATPase family protein chr2:7965829-7968915 FORWARD LENGTH=636	mitochondrion	0.176825	0.186142	-0.00939376				No
AT3G56070.1,AT3G56070.2	AT3G56070.1	31.3.1	cell.cycle.peptidylprolyl isomerase	Symbols: ROC2 rotamase cyclophilin 2 chr3:20806987-20807517 REVERSE LENGTH=176	mitochondrion	0.343433	0.0377654	0.306662	0.302011	0.708604	0.355742	No
AT3G62530.1	AT3G62530.1	35.1.3	not assigned.no ontology.armadillo/beta-catenin repeat family protein	Symbols: ARM repeat superfamily protein chr3:23132219-23133121 FORWARD LENGTH=221	mitochondrion	-0.195959	-0.289794	0.0951862	0.331388	0.139918	0.488519	No
AT3G13160.1	AT3G13160.1	35.1.5	not assigned.no ontology.pentatricopeptide (PPR) repeat-containing protein	Symbols: Tetratricopeptide repeat (TPR)-like superfamily protein chr3:4229994-4231178 REVERSE LENGTH=394	mitochondrion	0.0549236	-0.000155137	0.0550787				No
AT4G35850.1	AT4G35850.1	35.1.5	not assigned.no ontology.pentatricopeptide (PPR) repeat-containing protein	Symbols: Pentatricopeptide repeat (PPR) superfamily protein chr4:16983638-16986681 FORWARD LENGTH=444	mitochondrion	-0.691422	-0.887378	0.231459				No
AT5G41670.1,AT5G41670.2	AT5G41670.1	7.1.3	OPP.oxidative PP.6-phosphogluconate dehydrogenase	Symbols: 6-phosphogluconate dehydrogenase family protein chr5:16665647-16667110 REVERSE LENGTH=487	mitochondrion	-0.17214	-0.107516	-0.0649249	0.0652296	0.178421	0.201459	No
AT1G24180.1	AT1G24180.1	8.1.1.1	TCA / org transformation.TCA.pyruvate DH.E1	Symbols: IAR4 Thiamin diphosphate-binding fold (THDP-binding) superfamily protein chr1:8560777-8563382 REVERSE LENGTH=393	mitochondrion	0.142615	0.0111226	0.131545	0.0112987	0.818049	0.037994	Yes
AT5G50850.1	AT5G50850.1	8.1.1.1	TCA / org transformation.TCA.pyruvate DH.E1	Symbols: MAB1 Transketolase family protein chr5:20689671-20692976 FORWARD LENGTH=363	mitochondrion	0.143532	-0.00873485	0.152219	0.0554702	0.767227	0.0340502	No
AT1G59900.1	AT1G59900.1	8.1.1.1	TCA / org transformation.TCA.pyruvate DH.E1	Symbols: AT-E1 ALPHA, E1 ALPHA pyruvate dehydrogenase complex E1 alpha subunit chr1:22051368-22053660 FORWARD LENGTH=389	mitochondrion	0.034411	-0.0718725	0.106218	0.764709	0.448281	0.296456	No
AT3G52200.1,AT3G52200.2	AT3G52200.1	8.1.1.2	TCA / org transformation.TCA.pyruvate DH.E2	Symbols: LTA3 Dihydrolipoamide acetyltransferase, long form protein chr3:19360317-19366091 FORWARD LENGTH=637	mitochondrion	0.105118	-0.00601485	0.111115	0.181103	0.882714	0.167793	No
AT3G13930.1	AT3G13930.1	8.1.1.2	TCA / org transformation.TCA.pyruvate DH.E2	Symbols: Dihydrolipoamide acetyltransferase, long form protein chr3:4596240-4600143 FORWARD LENGTH=539	mitochondrion	0.0914206	-0.0631913	0.154389	0.176784	0.230702	0.0314942	No
AT3G17240.1,AT3G17240.3	AT3G17240.1	8.1.1.3	TCA / org transformation.TCA.pyruvate DH.E3	Symbols: mtLPD2 lipoamide dehydrogenase 2 chr3:5890278-5892166 REVERSE LENGTH=507	mitochondrion	0.0325796	-0.0379524	0.0705102	0.60847	0.19618	0.299935	No
AT1G48030.1,AT1G48030.2	AT1G48030.1	8.1.1.3	TCA / org transformation.TCA.pyruvate DH.E3	Symbols: mtLPD1 mitochondrial lipoamide dehydrogenase 1 chr1:17717432-17719141 REVERSE LENGTH=507	mitochondrion	-0.0482202	-0.123806	0.0756986	0.730645	0.0571288	0.597504	No
AT2G44350.1,AT2G44350.2	AT2G44350.1	8.1.2	TCA / org transformation.TCA.CS	Symbols: ATCS, CSY4 Citrate synthase family protein chr2:18316673-18320524 FORWARD LENGTH=473	mitochondrion	0.033496	0.0255828	0.00791491	0.71038	0.760865	0.844557	No
AT4G26970.1	AT4G26970.1	8.1.3	TCA / org transformation.TCA.aconitase	Symbols: ACO2 aconitase 2 chr4:13543077-13548427 FORWARD LENGTH=995	mitochondrion	0.0900145	0.095806	-0.00580398	0.131336	0.0702347	0.906595	No
AT2G05710.1	AT2G05710.1	8.1.3	TCA / org transformation.TCA.aconitase	Symbols: ACO3 aconitase 3 chr2:2141591-2146350 FORWARD LENGTH=990	mitochondrion	0.0858527	0.0219723	0.0639105	0.126924	0.504446	0.170635	No
AT2G17130.1,AT2G17130.2	AT2G17130.1	8.1.4	TCA / org transformation.TCA.IDH	Symbols: IDH2, IDH-II isocitrate dehydrogenase subunit 2 chr2:7461062-7462466 REVERSE LENGTH=367	mitochondrion	0.179721	0.111651	0.0684139				No
AT5G14590.1	AT5G14590.1	8.1.4	TCA / org transformation.TCA.IDH	Symbols: Isocitrate/isopropylmalate dehydrogenase family protein chr5:4703533-4706627 REVERSE LENGTH=485	mitochondrion	0.131313	-0.0380127	0.169114				No
AT3G55410.1	AT3G55410.1	8.1.5	TCA / org transformation.TCA.2-oxoglutarate dehydrogenase	Symbols: 2-oxoglutarate dehydrogenase, E1 component chr3:20541897-20545728 FORWARD LENGTH=1017	mitochondrion	0.0429837	0.0303189	0.0126688	0.507825	0.647289	0.457498	No
AT5G55070.1	AT5G55070.1	8.1.5	TCA / org transformation.TCA.2-oxoglutarate dehydrogenase	Symbols: Dihydrolipoamide succinyltransferase chr5:22347637-22350409 FORWARD LENGTH=464	mitochondrion	0.0208245	-0.0208325	0.0416525	0.828917	0.738999	0.64233	No
AT5G08300.1	AT5G08300.1	8.1.6	TCA / org transformation.TCA.succinyl-CoA ligase	Symbols: Succinyl-CoA ligase, alpha subunit chr5:2667579-2669672 FORWARD LENGTH=347	mitochondrion	0.0678628	0.0300422	0.03784	0.0815823	0.622675	0.511177	No
AT2G20420.1	AT2G20420.1	8.1.6	TCA / org transformation.TCA.succinyl-CoA ligase	Symbols: ATP citrate lyase (ACL) family protein chr2:8805574-8807858 FORWARD LENGTH=421	mitochondrion	0.0154667	0.0107388	0.0047281	0.748099	0.659894	0.916312	No
AT5G66760.1	AT5G66760.1	8.1.7	TCA / org transformation.TCA.succinate dehydrogenase	Symbols: SDH1-1 succinate dehydrogenase 1-1 chr5:26653776-26657224 FORWARD LENGTH=634	mitochondrion	0.0859303	0.0723139	0.0136375	0.345074	0.192723	0.863624	No
AT3G27380.1,AT3G27380.2	AT3G27380.1	8.1.7	TCA / org transformation.TCA.succinate dehydrogenase	Symbols: SDH2-1 succinate dehydrogenase 2-1 chr3:10131209-10132673 REVERSE LENGTH=279	mitochondrion	-0.116098	-0.189837	0.0741473				No
AT2G47510.1,AT2G47510.2	AT2G47510.1	8.1.8	TCA / org transformation.TCA.fumarase	Symbols: FUM1 fumarase 1 chr2:19498614-19502020 FORWARD LENGTH=492	mitochondrion	-0.00526508	8.65398e-05	-0.00535162	0.902856	0.998893	0.913654	No
AT1G53240.1	AT1G53240.1	8.1.9	TCA / org transformation.TCA.malate DH	Symbols: mMDH1 Lactate/malate dehydrogenase family protein chr1:19854966-19856802 REVERSE LENGTH=341	mitochondrion	0.11241	-0.0812244	0.193193	0.163556	0.278382	0.0145737	No
AT2G13560.1	AT2G13560.1	8.2.10	TCA / org transformation.other organic acid transformatons.malic	Symbols: NAD-ME1 NAD-dependent malic enzyme 1 chr2:5650089-5655103 FORWARD LENGTH=623	mitochondrion	-0.236614	0.116661	-0.350854				No
AT4G00570.1	AT4G00570.1	8.2.10	TCA / org transformation.other organic acid transformatons.malic	Symbols: NAD-ME2 NAD-dependent malic enzyme 2 chr4:242817-246522 REVERSE LENGTH=607	mitochondrion	0.128148	-0.0747003	0.202364	0.246914	0.557602	0.0438265	No
AT3G09810.1	AT3G09810.1	8.2.4	TCA / org transformation.other organic acid transformatons.IDH	Symbols: IDH-VI isocitrate dehydrogenase VI chr3:3008753-3011070 FORWARD LENGTH=374	mitochondrion	0.0167793	0.20668	-0.190065	0.828232	0.0206287	0.00678723	Yes
AT5G03290.1	AT5G03290.1	8.2.4	TCA / org transformation.other organic acid transformatons.IDH	Symbols: IDH-V isocitrate dehydrogenase V chr5:794043-795939 FORWARD LENGTH=374	mitochondrion	0.0513742	0.0336825	0.0176994	0.514332	0.500741	0.816556	No
AT1G79440.1	AT1G79440.1	8.2.99	TCA / org transformation.other organic acid transformatons.misc	Symbols: ALDH5F1, SSADH1, SSADH aldehyde dehydrogenase 5F1 chr1:29882525-29887275 REVERSE LENGTH=528	mitochondrion	0.116389	0.0111545	0.105268				No
AT3G27890.1	AT3G27890.1	9.1.1	mitochondrial electron transport / ATP synthesis.NADH-DH.complex I	Symbols: NQR NADPH:quinone oxidoreductase chr3:10350807-10351938 REVERSE LENGTH=196	mitochondrion	0.0790184	-0.0181832	0.0971667			0.121437	No
AT4G28510.1	AT4G28510.1	9.1.1	mitochondrial electron transport / ATP synthesis.NADH-DH.complex I	Symbols: ATPHB1, PHB1 prohibitin 1 chr4:14084970-14086372 REVERSE LENGTH=288	mitochondrion	-0.220222	-0.0278483	-0.192669				No
AT3G12260.1	AT3G12260.1	9.1.1	mitochondrial electron transport / ATP synthesis.NADH-DH.complex I	Symbols: LYR family of Fe/S cluster biogenesis protein chr3:3909252-3910337 REVERSE LENGTH=133	mitochondrion	0.0563669	-0.134875	0.190879	0.192192	0.00842355	0.00217236	Yes
AT1G47260.1	AT1G47260.1	9.1.1.5	mitochondrial electron transport / ATP synthesis.NADH-DH.complex I.carbonic anhydrase	Symbols: APFI, GAMMA CA2 gamma carbonic anhydrase 2 chr1:17321384-17323347 REVERSE LENGTH=278	mitochondrion	0.00107854	-0.0626076	0.0636851	0.967976	0.184177	0.102724	No
ATMG00510.1	ATMG00510.1	9.1.2	mitochondrial electron transport / ATP synthesis.NADH-DH.localisation not clear	Symbols: NAD7 NADH dehydrogenase subunit 7 chrM:132071-138153 FORWARD LENGTH=394	mitochondrion	0.0998554	0.309923	-0.211706	0.660016			No
AT5G52840.1	AT5G52840.1	9.1.2	mitochondrial electron transport / ATP synthesis.NADH-DH.localisation not clear	Symbols: NADH-ubiquinone oxidoreductase-related chr5:21413718-21414794 FORWARD LENGTH=169	mitochondrion	0.197666	0.0625726	0.135512	0.0209284	0.244514	0.0844177	Yes
AT5G08530.1	AT5G08530.1	9.1.2	mitochondrial electron transport / ATP synthesis.NADH-DH.localisation not clear	Symbols: CI51 51 kDa subunit of complex I chr5:2759848-2761726 REVERSE LENGTH=486	mitochondrion	-0.0176533	0.0416615	-0.059304	0.861714	0.667887	0.377802	No
ATMG00070.1	ATMG00070.1	9.1.2	mitochondrial electron transport / ATP synthesis.NADH-DH.localisation not clear	Symbols: NAD9 NADH dehydrogenase subunit 9 chrM:23663-24235 REVERSE LENGTH=190	mitochondrion	0.0273964	0.0142851	0.0131125	0.760273	0.816234	0.840668	No
AT1G79010.1	AT1G79010.1	9.1.2	mitochondrial electron transport / ATP synthesis.NADH-DH.localisation not clear	Symbols: Alpha-helical ferredoxin chr1:29725138-29726933 REVERSE LENGTH=222	mitochondrion	-0.0321398	0.0102962	-0.0424324		0.929649		No
AT1G49140.1,AT3G18410.1,AT3G18410.2	AT1G49140.1	9.1.2	mitochondrial electron transport / ATP synthesis.NADH-DH.localisation not clear	Symbols: Complex I subunit NDUFS6 chr1:18177696-18178269 REVERSE LENGTH=107	mitochondrion	0.252744	0.00899457	0.243888	0.119371	0.922069	0.0794907	No
AT1G16700.1	AT1G16700.1	9.1.2	mitochondrial electron transport / ATP synthesis.NADH-DH.localisation not clear	Symbols: Alpha-helical ferredoxin chr1:5710012-5711694 FORWARD LENGTH=222	mitochondrion	0.114566	-0.0220301	0.13651				No
AT4G02580.1	AT4G02580.1	9.1.2	mitochondrial electron transport / ATP synthesis.NADH-DH.localisation not clear	Symbols: NADH-ubiquinone oxidoreductase 24 kDa subunit, putative chr4:1134586-1136906 FORWARD LENGTH=255	mitochondrion	0.0412832	-0.0484955	0.0897338	0.389315	0.286618	0.123942	No
AT5G37510.1,AT5G37510.2	AT5G37510.1	9.1.2	mitochondrial electron transport / ATP synthesis.NADH-DH.localisation not clear	Symbols: EMB1467, CI76 NADH-ubiquinone dehydrogenase, mitochondrial, putative chr5:14897490-14900352 FORWARD LENGTH=745	mitochondrion	0.0333836	-0.0490397	0.0823896	0.584966	0.260823	0.221419	No
AT2G20360.1	AT2G20360.1	9.1.2	mitochondrial electron transport / ATP synthesis.NADH-DH.localisation not clear	Symbols: NAD(P)-binding Rossmann-fold superfamily protein chr2:8786070-8789098 FORWARD LENGTH=402	mitochondrion	0.087078	-0.0538201	0.140733			0.206612	No
AT5G47890.1	AT5G47890.1	9.1.2	mitochondrial electron transport / ATP synthesis.NADH-DH.localisation not clear	Symbols: NADH-ubiquinone oxidoreductase B8 subunit, putative chr5:19388806-19390409 FORWARD LENGTH=97	mitochondrion	-0.0616704	-0.0539974	-0.00767936	0.466919	0.41647	0.920001	No
AT5G67590.1	AT5G67590.1	9.1.2	mitochondrial electron transport / ATP synthesis.NADH-DH.localisation not clear	Symbols: FRO1 NADH-ubiquinone oxidoreductase-related chr5:26958073-26959356 FORWARD LENGTH=154	mitochondrion	0.163571	-0.0651072	0.228071	0.3897	0.577367	0.311082	No
AT3G03070.1	AT3G03070.1	9.1.2	mitochondrial electron transport / ATP synthesis.NADH-DH.localisation not clear	Symbols: NADH-ubiquinone oxidoreductase-related chr3:696593-698069 REVERSE LENGTH=110	mitochondrion	-0.267521	-0.298102	0.0312034				No
AT2G02050.1	AT2G02050.1	9.1.2	mitochondrial electron transport / ATP synthesis.NADH-DH.localisation not clear	Symbols: NADH-ubiquinone oxidoreductase B18 subunit, putative chr2:490024-490335 FORWARD LENGTH=103	mitochondrion	-0.197278	-0.540535	0.352659	0.613915	0.256689	0.0316099	No
AT1G62740.1	AT1G62740.1	20	stress	Symbols: Hop2 stress-inducible protein, putative chr1:23231026-23233380 FORWARD LENGTH=571	nucleus	0.0773511	0.189943	-0.113007			0.291447	No
AT1G12270.1	AT1G12270.1	20	stress	Symbols: Hop1 stress-inducible protein, putative chr1:4172105-4174575 FORWARD LENGTH=572	nucleus	0.0305684	0.0246542	0.0059154		0.739428		No
AT2G24940.1	AT2G24940.1	21.2	redox.ascorbate and glutathione	Symbols: AtMAPR2, MAPR2 membrane-associated progesterone binding protein 2 chr2:10609447-10609749 FORWARD LENGTH=100	nucleus	0.0760745	-0.237051	0.31172	0.297213	0.03526	0.000337872	Yes
AT4G34110.1	AT4G34110.1	27.1	RNA.processing	Symbols: PAB2, PABP2, ATPAB2 poly(A) binding protein 2 chr4:16336732-16339892 FORWARD LENGTH=629	nucleus	0.01279	0.0815742	-0.0688021	0.695213	0.14072	0.188768	No
AT5G54900.1	AT5G54900.1	27.1	RNA.processing	Symbols: ATRBP45A, RBP45A RNA-binding protein 45A chr5:22295412-22298126 FORWARD LENGTH=387	nucleus	-0.0536121	-0.115215	0.0616982	0.419925	0.146892	0.0680602	No
AT1G43190.1,AT1G43190.2,AT1G43190.3	AT1G43190.1	27.1	RNA.processing	Symbols: PTB3 polypyrimidine tract-binding protein 3 chr1:16275432-16278185 REVERSE LENGTH=432	nucleus	-0.18993	-0.116382	-0.0739568	0.103506			No
AT1G03330.1	AT1G03330.1	27.1	RNA.processing	Symbols: Small nuclear ribonucleoprotein family protein chr1:818161-819297 REVERSE LENGTH=93	nucleus	-0.0999402	-0.458089	0.362296				No
AT1G09760.1	AT1G09760.1	27.1	RNA.processing	Symbols: U2A' U2 small nuclear ribonucleoprotein A chr1:3159476-3161603 REVERSE LENGTH=249	nucleus	-1.36828	-1.41279	0.086131		0.105618		No
AT5G47210.1	AT5G47210.1	27.4	RNA.RNA binding	Symbols: Hyaluronan / mRNA binding family chr5:19169222-19171012 REVERSE LENGTH=357	nucleus	0.14394	-0.0818767	0.225154	0.58591			No
AT2G33410.1	AT2G33410.1	27.4	RNA.RNA binding	Symbols: RNA-binding (RRM/RBD/RNP motifs) family protein chr2:14156085-14157435 FORWARD LENGTH=404	nucleus	-0.103222	-0.225167	0.122658	0.154217	0.0129414	0.211446	Yes
AT2G21660.1	AT2G21660.1	27.4	RNA.RNA binding	Symbols: ATGRP7, CCR2, GR-RBP7, GRP7 cold, circadian rhythm, and rna binding 2 chr2:9265477-9266316 REVERSE LENGTH=176	nucleus	-0.123587	-0.312433	0.190687		0.0482366		Yes
AT3G26420.1	AT3G26420.1	27.4	RNA.RNA binding	Symbols: ATRZ-1A RNA-binding (RRM/RBD/RNP motifs) family protein with retrovirus zinc finger-like domain chr3:9671953-9673055 FORWARD LENGTH=245	nucleus	-0.26729	-0.371328	0.106684				No
AT2G25970.1	AT2G25970.1	27.4	RNA.RNA binding	Symbols: KH domain-containing protein chr2:11071844-11075604 REVERSE LENGTH=632	nucleus	-0.312062	-0.409593	0.100751	0.0533068	0.0173984	0.410193	Yes
AT2G14285.1,AT4G30220.1,AT4G30220.2	AT2G14285.1	27.4	RNA.RNA binding	Symbols: Small nuclear ribonucleoprotein family protein chr2:6052612-6053500 REVERSE LENGTH=61	nucleus	-0.193315	-0.463246	0.276112				No
AT4G17520.1	AT4G17520.1	27.4	RNA.RNA binding	Symbols: Hyaluronan / mRNA binding family chr4:9771496-9773313 FORWARD LENGTH=360	nucleus	-0.670699	-0.660302	-0.0116908	0.394191	0.399234	0.784316	No
AT4G14300.1	AT4G14300.1	27.4	RNA.RNA binding	Symbols: RNA-binding (RRM/RBD/RNP motifs) family protein chr4:8231179-8232785 FORWARD LENGTH=411	nucleus	-0.632125	-0.785563	0.175186				No
AT5G56950.1	AT5G56950.1	28.1	DNA.synthesis/chromatin structure	Symbols: NFA03, NFA3, NAP1;3 nucleosome assembly protein 1;3 chr5:23032618-23035299 FORWARD LENGTH=374	nucleus	0.272356	0.205388	0.0679182			0.23857	No
AT5G67630.1	AT5G67630.1	28.1	DNA.synthesis/chromatin structure	Symbols: P-loop containing nucleoside triphosphate hydrolases superfamily protein chr5:26967535-26969306 REVERSE LENGTH=469	nucleus	-0.306325	0.00955066	-0.315645				No
AT2G19480.1,AT2G19480.2,AT2G19480.3	AT2G19480.1	28.1	DNA.synthesis/chromatin structure	Symbols: NFA02, NFA2, NAP1;2 nucleosome assembly protein 1;2 chr2:8438601-8441040 FORWARD LENGTH=379	nucleus	-0.0523917	-0.00387061	-0.0485236	0.279946	0.932074	0.336105	No
AT4G26110.1,AT4G26110.2	AT4G26110.1	28.1	DNA.synthesis/chromatin structure	Symbols: NAP1;1, ATNAP1;1 nucleosome assembly protein1;1 chr4:13232712-13235502 FORWARD LENGTH=372	nucleus	0.0742464	-0.122529	0.196329				No
AT3G42170.1	AT3G42170.1	28.99	DNA.unspecified	Symbols: BED zinc finger ;hAT family dimerisation domain chr3:14321838-14323928 FORWARD LENGTH=696	nucleus	-0.0679993	-0.0829801	0.015002		0.478148		No
AT5G07460.1	AT5G07460.1	29.4	protein.postranslational modification	Symbols: PMSR2, ATMSRA2 peptidemethionine sulfoxide reductase 2 chr5:2360844-2361885 REVERSE LENGTH=218	nucleus	0.294673	0.00558146	0.28921				No
AT3G51800.1,AT3G51800.2,AT3G51800.3	AT3G51800.1	29.5	protein.degradation	Symbols: ATG2, EBP1, ATEBP1 metallopeptidase M24 family protein chr3:19211261-19213568 REVERSE LENGTH=392	nucleus	0.108395	0.331585	-0.225213	0.302434	0.00493952	0.071052	Yes
AT2G07340.1	AT2G07340.1	29.6	protein.folding	Symbols: PFD1 PREFOLDIN 1 chr2:3045644-3046606 FORWARD LENGTH=128	nucleus	-0.0689129	-0.18228	0.113724				No
AT2G30060.1	AT2G30060.1	30.5	signalling.G-proteins	Symbols: Pleckstrin homology (PH) domain superfamily protein chr2:12827035-12828551 FORWARD LENGTH=217	nucleus	0.0868042	0.123731	-0.037026	0.189774	0.350084	0.772116	No
AT1G21380.1	AT1G21380.1	31.4	cell.vesicle transport	Symbols: Target of Myb protein 1 chr1:7485806-7488032 REVERSE LENGTH=506	nucleus	0.0410697	0.117507	-0.0765298				No
AT2G03440.1	AT2G03440.1	33.99	development.unspecified	Symbols: NRP1, ATNRP1 nodulin-related protein 1 chr2:1039409-1039972 REVERSE LENGTH=187	nucleus	-0.0194897	0.63474	-0.652213				No
AT1G48410.1,AT1G48410.2,AT1G48410.3	AT1G48410.1	33.99	development.unspecified	Symbols: AGO1 Stabilizer of iron transporter SufD / Polynucleotidyl transferase chr1:17886285-17891892 REVERSE LENGTH=1048	nucleus	0.179962	0.0511415	0.129117				No
AT1G08780.1	AT1G08780.1	33.99	development.unspecified	Symbols: AIP3, PFD4 ABI3-interacting protein 3 chr1:2809925-2811126 REVERSE LENGTH=129	nucleus	0.096604	-0.197129	0.292342				No
AT2G19520.1	AT2G19520.1	33.99	development.unspecified	Symbols: FVE, ACG1, MSI4, NFC4, NFC04, ATMSI4 Transducin family protein / WD-40 repeat family protein chr2:8456006-8459235 FORWARD LENGTH=507	nucleus	-0.00302057	-0.298875	0.295921	0.992595			No
AT2G01190.1	AT2G01190.1	35.1	not assigned.no ontology	Symbols: Octicosapeptide/Phox/Bem1p family protein chr2:115023-117296 FORWARD LENGTH=720	nucleus	0.176591	0.0860486	0.0908875				No
AT1G29850.1,AT1G29850.2,AT1G29850.3	AT1G29850.1	35.1	not assigned.no ontology	Symbols: double-stranded DNA-binding family protein chr1:10447866-10449630 FORWARD LENGTH=129	nucleus	0.191436	-0.0235789	0.214772	0.217519	0.848439	0.0643739	No
AT3G05900.1	AT3G05900.1	35.1	not assigned.no ontology	Symbols: neurofilament protein-related chr3:1761408-1763854 REVERSE LENGTH=673	nucleus	-0.0566354	-0.292845	0.237193	0.613438	0.0590741	0.0374218	No
AT5G39570.1	AT5G39570.1	35.2	not assigned.unknown	Symbols: FUNCTIONS IN: molecular_function unknown; INVOLVED IN: biological_process unknown; LOCATED IN: cytosol, nucleus; EXPRESSED IN: 25 plant structures; EXPRESSED DURING: 14 growth stages; BEST Arabidopsis thaliana protein match is: glycine-rich protein (TAIR:AT3G29075.1); Has 30201 Blast hits to 17322 proteins in 780 species: Archae - 12; Bacteria - 1396; Metazoa - 17338; Fungi - 3422; Plant…	nucleus	0.0752258	0.214278	-0.139615	0.105744	0.00178343	0.0304258	Yes
AT1G29350.1,AT1G29370.1	AT1G29350.1	35.2	not assigned.unknown	Symbols: Kinase-related protein of unknown function (DUF1296) chr1:10268761-10273613 REVERSE LENGTH=831	nucleus	-0.0679407	0.0630185	-0.130819	0.463619	0.473526	0.00911649	No
AT4G17870.1	AT4G17870.1	35.2	not assigned.unknown	Symbols: PYR1, RCAR11 Polyketide cyclase/dehydrase and lipid transport superfamily protein chr4:9928792-9929367 FORWARD LENGTH=191	nucleus	-0.134891	-0.120598	-0.0143518				No
AT2G23120.1	AT2G23120.1	35.2	not assigned.unknown	Symbols: Late embryogenesis abundant protein, group 6 chr2:9842102-9842353 FORWARD LENGTH=83	nucleus	-0.0118591	-0.144261	0.132459			0.0839908	No
AT4G15802.1	AT4G15802.1	35.2	not assigned.unknown	Symbols: HSBP, AtHSBP heat shock factor binding protein chr4:8986864-8988339 REVERSE LENGTH=86	nucleus	0.0849823	-0.162212	0.246345	0.350972	0.0588901	0.0354214	No
AT1G26110.1,AT1G26110.2	AT1G26110.1	35.2	not assigned.unknown	Symbols: DCP5 decapping 5 chr1:9024616-9027556 REVERSE LENGTH=611	nucleus	-0.161892	-0.167743	0.00589084		0.00693901		Yes
AT1G19130.1	AT1G19130.1	35.2	not assigned.unknown	Symbols: CONTAINS InterPro DOMAIN/s: Protein of unknown function DUF985 (InterPro:IPR009327), RmlC-like jelly roll fold (InterPro:IPR014710); Has 1465 Blast hits to 1465 proteins in 584 species: Archae - 10; Bacteria - 1038; Metazoa - 19; Fungi - 43; Plants - 51; Viruses - 0; Other Eukaryotes - 304 (source: NCBI BLink). chr1:6609545-6610555 REVERSE LENGTH=192	nucleus	-0.0769404	-0.275239	0.199354				No
AT4G37300.1	AT4G37300.1	35.2	not assigned.unknown	Symbols: MEE59 maternal effect embryo arrest 59 chr4:17554805-17555498 FORWARD LENGTH=173	nucleus	-0.837645	-0.892821	0.0678642				No
AT3G44110.1,AT3G44110.2	AT3G44110.1	20.2.1	stress.abiotic.heat	Symbols: ATJ3, ATJ DNAJ homologue 3 chr3:15869115-15871059 REVERSE LENGTH=420	nucleus	0.159657	0.0131253	0.146609				No
AT4G38680.1	AT4G38680.1	20.2.2	stress.abiotic.cold	Symbols: GRP2, CSDP2, CSP2, ATCSP2 glycine rich protein 2 chr4:18072240-18072851 REVERSE LENGTH=203	nucleus	-0.00545936	-0.0596818	0.0542269	0.957982			No
AT4G27320.1	AT4G27320.1	20.2.99	stress.abiotic.unspecified	Symbols: ATPHOS34, PHOS34 Adenine nucleotide alpha hydrolases-like superfamily protein chr4:13678860-13680717 REVERSE LENGTH=260	nucleus	0.22358	0.18288	0.0411203		0.0239845		Yes
AT1G20440.1	AT1G20440.1	20.2.99	stress.abiotic.unspecified	Symbols: COR47, RD17, AtCOR47 cold-regulated 47 chr1:7084722-7085664 REVERSE LENGTH=265	nucleus	0.0947988	0.0347478	0.0601005	0.319568	0.690089	0.177865	No
AT1G11360.1,AT1G11360.2,AT1G11360.3,AT1G11360.4	AT1G11360.1	20.2.99	stress.abiotic.unspecified	Symbols: Adenine nucleotide alpha hydrolases-like superfamily protein chr1:3822171-3822899 REVERSE LENGTH=242	nucleus	0.108244	-0.325545	0.430001				No
AT2G33340.1,AT2G33340.2,AT2G33340.3	AT2G33340.1	27.1.1	RNA.processing.splicing	Symbols: MAC3B MOS4-associated complex 3B chr2:14126584-14131000 REVERSE LENGTH=525	nucleus	-1.08993	-0.846016	-0.316991				No
AT3G58510.1,AT3G58510.2,AT3G58510.3	AT3G58510.1	27.1.2	RNA.processing.RNA helicase	Symbols: DEA(D/H)-box RNA helicase family protein chr3:21640608-21643464 FORWARD LENGTH=612	nucleus	-0.066857	-0.00856909	-0.0582962	0.491377	0.93636	0.394524	No
AT5G26210.1	AT5G26210.1	27.3.2	RNA.regulation of transcription.Alfin-like	Symbols: AL4 alfin-like 4 chr5:9158566-9160221 REVERSE LENGTH=255	nucleus	0.0985394	-0.147613	0.24526				No
AT5G14540.1	AT5G14540.1	27.3.30	RNA.regulation of transcription.Trihelix, Triple-Helix transcription factor family	Symbols: Protein of unknown function (DUF1421) chr5:4687333-4689624 REVERSE LENGTH=547	nucleus	0.184459	0.226137	-0.0421175				No
AT2G17390.1	AT2G17390.1	27.3.39	RNA.regulation of transcription.AtSR Transcription Factor family	Symbols: AKR2B ankyrin repeat-containing 2B chr2:7555870-7557743 FORWARD LENGTH=344	nucleus	-0.21572	-0.317477	0.103529		0.14117		No
AT5G03740.1	AT5G03740.1	27.3.55	RNA.regulation of transcription.HDA	Symbols: HD2C, HDT3 histone deacetylase 2C chr5:981994-983961 FORWARD LENGTH=294	nucleus	-0.494079	-0.142404	-0.357971				No
AT1G20220.1	AT1G20220.1	27.3.67	RNA.regulation of transcription.putative transcription regulator	Symbols: Alba DNA/RNA-binding protein chr1:7005090-7007285 REVERSE LENGTH=315	nucleus	-0.258515	0.392649	-0.635048				No
AT1G73230.1	AT1G73230.1	27.3.67	RNA.regulation of transcription.putative transcription regulator	Symbols: Nascent polypeptide-associated complex NAC chr1:27540506-27541364 REVERSE LENGTH=165	nucleus	-0.092649	0.0727683	-0.165139				No
AT5G07350.1,AT5G07350.2	AT5G07350.1	27.3.73	RNA.regulation of transcription.Zn-finger(CCHC)	Symbols: Tudor1, AtTudor1, TSN1 TUDOR-SN protein 1 chr5:2320344-2324892 REVERSE LENGTH=991	nucleus	-0.0934124	0.0980589	-0.191034	0.220752	0.0584655	0.0197493	No
AT5G61780.1	AT5G61780.1	27.3.73	RNA.regulation of transcription.Zn-finger(CCHC)	Symbols: Tudor2, AtTudor2, TSN2 TUDOR-SN protein 2 chr5:24822012-24826641 FORWARD LENGTH=985	nucleus	-0.00932927	0.0900156	-0.099324	0.911235	0.264621	0.0756409	No
AT2G21060.1	AT2G21060.1	27.3.75	RNA.regulation of transcription.GRP	Symbols: ATGRP2B, ATCSP4, GRP2B glycine-rich protein 2B chr2:9036983-9037588 REVERSE LENGTH=201	nucleus	-0.0229887	-0.17413	0.151292	0.780403	0.0903551	0.0144035	No
AT4G39260.1	AT4G39260.1	27.3.75	RNA.regulation of transcription.GRP	Symbols: CCR1, ATGRP8, GR-RBP8, GRP8 cold, circadian rhythm, and RNA binding 1 chr4:18274166-18274958 REVERSE LENGTH=169	nucleus	0.130644	-0.176314	0.305201				No
AT4G32720.1,AT4G32720.2	AT4G32720.1	27.3.99	RNA.regulation of transcription.unclassified	Symbols: AtLa1, La1 La protein 1 chr4:15787313-15789683 FORWARD LENGTH=433	nucleus	-0.27137	0.00555022	-0.276816	0.00865281	0.954969	0.0414107	Yes
AT2G33845.1	AT2G33845.1	27.3.99	RNA.regulation of transcription.unclassified	Symbols: Nucleic acid-binding, OB-fold-like protein chr2:14317781-14318712 FORWARD LENGTH=182	nucleus	-0.210292	0.00433784	-0.214581			0.48399	No
AT4G27000.1	AT4G27000.1	27.3.99	RNA.regulation of transcription.unclassified	Symbols: ATRBP45C RNA-binding (RRM/RBD/RNP motifs) family protein chr4:13554983-13557763 REVERSE LENGTH=415	nucleus	-0.0793592	-0.0136465	-0.0657305	0.148726	0.650874	0.28265	No
AT1G49600.1	AT1G49600.1	27.3.99	RNA.regulation of transcription.unclassified	Symbols: ATRBP47A, RBP47A RNA-binding protein 47A chr1:18357236-18360150 REVERSE LENGTH=445	nucleus	-0.02491	-0.321318	0.297003		0.182009		No
AT1G48920.1	AT1G48920.1	29.2.2.3.1	protein.synthesis.ribosome biogenesis.Pre-rRNA processing and modifications.snoRNPs	Symbols: ATNUC-L1, PARL1, NUC-L1 nucleolin like 1 chr1:18098186-18101422 FORWARD LENGTH=557	nucleus	-0.197125	0.217117	-0.409857		0.142808		No
AT2G20490.1,AT2G20490.2	AT2G20490.1	29.2.2.3.1	protein.synthesis.ribosome biogenesis.Pre-rRNA processing and modifications.snoRNPs	Symbols: NOP10, EDA27 nucleolar RNA-binding Nop10p family protein chr2:8831897-8832723 FORWARD LENGTH=64	nucleus	-0.107296	-0.0970816	-0.0102413				No
AT3G19760.1	AT3G19760.1	29.2.2.3.5	protein.synthesis.ribosome biogenesis.Pre-rRNA processing and modifications.DExD-box helicases	Symbols: EIF4A-III eukaryotic initiation factor 4A-III chr3:6863790-6866242 FORWARD LENGTH=408	nucleus	-0.290021	-0.080389	-0.210861	0.032293	0.20685	0.0800194	Yes
AT3G12390.1	AT3G12390.1	29.2.4	protein.synthesis.elongation	Symbols: Nascent polypeptide-associated complex (NAC), alpha subunit family protein chr3:3942344-3943595 FORWARD LENGTH=203	nucleus	-0.160852	0.0269961	-0.187645	0.117838	0.630849	0.10356	No
AT1G02690.1,AT1G02690.2	AT1G02690.1	29.3.1	protein.targeting.nucleus	Symbols: IMPA-6 importin alpha isoform 6 chr1:584397-587036 FORWARD LENGTH=538	nucleus	-0.0735838	0.110016	-0.183229				No
AT1G09270.1,AT1G09270.2,AT1G09270.3	AT1G09270.1	29.3.1	protein.targeting.nucleus	Symbols: IMPA-4 importin alpha isoform 4 chr1:2994506-2997833 FORWARD LENGTH=538	nucleus	0.0835377	0.104649	-0.0211572				No
AT2G16950.1,AT2G16950.2	AT2G16950.1	29.3.1	protein.targeting.nucleus	Symbols: TRN1, ATTRN1 transportin 1 chr2:7353939-7360637 FORWARD LENGTH=895	nucleus	0.0379691	0.0399992	-0.00203092				No
AT3G06720.1,AT3G06720.2	AT3G06720.1	29.3.1	protein.targeting.nucleus	Symbols: AT-IMP, ATKAP ALPHA, AIMP ALPHA, IMPA-1, IMPA1 importin alpha isoform 1 chr3:2120559-2123555 FORWARD LENGTH=532	nucleus	0.0321591	-0.00815498	0.0403114		0.911102		No
AT4G16143.1,AT4G16143.2	AT4G16143.1	29.3.1	protein.targeting.nucleus	Symbols: IMPA-2 importin alpha isoform 2 chr4:9134450-9137134 REVERSE LENGTH=535	nucleus	0.0342995	-0.00825513	0.0425517	0.65905	0.91239	0.581928	No
AT5G60980.1,AT5G60980.2	AT5G60980.1	29.3.1	protein.targeting.nucleus	Symbols: Nuclear transport factor 2 (NTF2) family protein with RNA binding (RRM-RBD-RNP motifs) domain chr5:24543988-24546027 FORWARD LENGTH=459	nucleus	-0.0983892	-0.107578	0.00921308	0.276433	0.187513	0.921902	No
AT1G27970.1,AT1G27970.2	AT1G27970.1	29.3.1	protein.targeting.nucleus	Symbols: NTF2B nuclear transport factor 2B chr1:9746921-9747787 FORWARD LENGTH=126	nucleus	0.629426	-0.126737	0.741378				No
AT5G61970.1	AT5G61970.1	29.3.4.99	protein.targeting.secretory pathway.unspecified	Symbols: signal recognition particle-related / SRP-related chr5:24888920-24893079 FORWARD LENGTH=605	nucleus	0.301347	0.358528	-0.0587689				No
AT1G04850.1	AT1G04850.1	29.5.11	protein.degradation.ubiquitin	Symbols: ubiquitin-associated (UBA)/TS-N domain-containing protein chr1:1365311-1368706 REVERSE LENGTH=413	nucleus	0.281531	0.300538	-0.0194175				No
AT4G26840.1	AT4G26840.1	29.5.11.1	protein.degradation.ubiquitin.ubiquitin	Symbols: SUM1, SUMO 1, SUMO1, ATSUMO1 small ubiquitin-like modifier 1 chr4:13497466-13498458 FORWARD LENGTH=100	nucleus	-0.554927	-0.259932	-0.30603	0.108038	0.282492	0.455438	No
AT1G27090.1	AT1G27090.1	35.1.40	not assigned.no ontology.glycine rich proteins	Symbols: glycine-rich protein chr1:9404041-9406098 REVERSE LENGTH=420	nucleus	-0.0945564	0.0405271	-0.134954				No
AT1G15130.1	AT1G15130.1	35.1.41	not assigned.no ontology.hydroxyproline rich proteins	Symbols: Endosomal targeting BRO1-like domain-containing protein chr1:5206217-5209848 REVERSE LENGTH=846	nucleus	0.093842	0.266026	-0.173265				No
AT3G17390.1	AT3G17390.1	15.2	metal handling.binding, chelation and storage	Symbols: MTO3, SAMS3, MAT4 S-adenosylmethionine synthetase family protein chr3:5952484-5953665 REVERSE LENGTH=393	nucleus,plasma membrane	-0.0278622	-0.116729	0.0889389	0.73007	0.100027	0.205957	No
AT5G17380.1	AT5G17380.1	5.2	fermentation.PDC	Symbols: Thiamine pyrophosphate dependent pyruvate decarboxylase family protein chr5:5724920-5726720 REVERSE LENGTH=572	peroxisome	0.197885	-0.0166662	0.214375	0.212612	0.893891	0.259368	No
AT2G22780.1	AT2G22780.1	6.3	gluconeogenesis / glyoxylate cycle.Malate DH	Symbols: PMDH1 peroxisomal NAD-malate dehydrogenase 1 chr2:9689995-9691923 REVERSE LENGTH=354	peroxisome	0.125068	0.280802	-0.157113	0.50575	0.152922	0.133287	No
AT5G42890.1	AT5G42890.1	11.8	lipid metabolism.'exotics'(steroids, squalene etc)	Symbols: ATSCP2, SCP2 sterol carrier protein 2 chr5:17194458-17195910 REVERSE LENGTH=123	peroxisome	0.43046	0.202496	0.233043	0.00673168	0.062663	0.0676212	Yes
AT3G56240.1	AT3G56240.1	15.2	metal handling.binding, chelation and storage	Symbols: CCH copper chaperone chr3:20863460-20864402 REVERSE LENGTH=121	peroxisome	0.2701	0.14788	0.123453	0.0201241	0.138428	0.0407015	Yes
AT2G17420.1	AT2G17420.1	21.1	redox.thioredoxin	Symbols: NTRA, ATNTRA, NTR2 NADPH-dependent thioredoxin reductase A chr2:7564357-7566219 FORWARD LENGTH=378	peroxisome	0.0537464	0.0218588	0.031897	0.244628	0.587543	0.425108	No
AT3G52880.1,AT3G52880.2	AT3G52880.1	21.2	redox.ascorbate and glutathione	Symbols: ATMDAR1, MDAR1 monodehydroascorbate reductase 1 chr3:19601477-19604366 REVERSE LENGTH=434	peroxisome	-0.0269749	0.0452276	-0.0721805	0.741617	0.564594	0.371389	No
AT5G43940.1	AT5G43940.1	26.11	misc.alcohol dehydrogenases	Symbols: HOT5, ADH2, GSNOR, ATGSNOR1, PAR2 GroES-like zinc-binding dehydrogenase family protein chr5:17684265-17686379 FORWARD LENGTH=379	peroxisome	0.0120234	0.0441018	-0.0320826		0.443444		No
AT4G05530.1	AT4G05530.1	26.22	misc.short chain dehydrogenase/reductase (SDR)	Symbols: IBR1, SDRA indole-3-butyric acid response 1 chr4:2816462-2818074 FORWARD LENGTH=254	peroxisome	0.169303	0.181085	-0.0118727			0.914922	No
AT3G56490.1	AT3G56490.1	29.4	protein.postranslational modification	Symbols: HIT3, HINT1 HIS triad family protein 3 chr3:20941532-20943129 FORWARD LENGTH=147	peroxisome	0.221674	0.0282466	0.193731	0.0816621	0.790474	0.0762955	No
AT1G35720.1	AT1G35720.1	31.1	cell.organisation	Symbols: ANNAT1, OXY5, ATOXY5 annexin 1 chr1:13225304-13226939 FORWARD LENGTH=317	peroxisome	0.112705	0.153504	-0.0409761	0.0493081	0.00790039	0.402293	Yes
AT3G48140.1	AT3G48140.1	33.99	development.unspecified	Symbols: B12D protein chr3:17778471-17779299 FORWARD LENGTH=88	peroxisome	0.203987	0.0629508	0.14149				No
AT2G31670.1	AT2G31670.1	35.1	not assigned.no ontology	Symbols: Stress responsive alpha-beta barrel domain protein chr2:13472699-13473490 REVERSE LENGTH=263	peroxisome	0.0759727	-0.0959964	0.171656	0.58176	0.470731	0.192958	No
AT3G48990.1	AT3G48990.1	11.1.8	lipid metabolism.FA synthesis and FA elongation.acyl coa ligase	Symbols: AMP-dependent synthetase and ligase family protein chr3:18159031-18161294 REVERSE LENGTH=514	peroxisome	-0.040002	-0.0484494	0.00845149	0.475288	0.411736	0.654218	No
AT3G51840.1	AT3G51840.1	11.9.4.2	lipid metabolism.lipid degradation.beta-oxidation.acyl CoA DH	Symbols: ACX4, ATSCX, ATG6 acyl-CoA oxidase 4 chr3:19225653-19229008 REVERSE LENGTH=436	peroxisome	0.227741	0.785132	-0.583474	0.153027	0.00107351	0.000832348	Yes
AT1G06290.1	AT1G06290.1	11.9.4.2	lipid metabolism.lipid degradation.beta-oxidation.acyl CoA DH	Symbols: ACX3, ATACX3 acyl-CoA oxidase 3 chr1:1922423-1926002 FORWARD LENGTH=675	peroxisome	-0.0833791	0.642247	-0.71604		0.00131644		Yes
AT1G62800.1,AT1G62800.2	AT1G62800.1	13.1.1.2.1	amino acid metabolism.synthesis.central amino acid metabolism.aspartate.aspartate aminotransferase	Symbols: ASP4 aspartate aminotransferase 4 chr1:23253934-23257416 REVERSE LENGTH=403	peroxisome	0.118972	-0.246068	0.362388				No
AT2G43940.1	AT2G43940.1	13.1.3.4.13	amino acid metabolism.synthesis.aspartate family.methionine.methionine S-methyltransferase	Symbols: ATHOL3, HOL3 S-adenosyl-L-methionine-dependent methyltransferases superfamily protein chr2:18196091-18197664 REVERSE LENGTH=226	peroxisome	0.093721	-0.00852299	0.102224				No
AT1G08110.1,AT1G08110.2,AT1G08110.3,AT1G08110.4	AT1G08110.1	13.2.3.2	amino acid metabolism.degradation.aspartate family.threonine	Symbols: lactoylglutathione lyase family protein / glyoxalase I family protein chr1:2535702-2537630 FORWARD LENGTH=185	peroxisome	0.00142874	-0.0479574	0.0493853				No
AT2G33150.1	AT2G33150.1	13.2.4.1	amino acid metabolism.degradation.branched chain group.shared	Symbols: PKT3, PED1, KAT2 peroxisomal 3-ketoacyl-CoA thiolase 3 chr2:14047814-14050983 REVERSE LENGTH=462	peroxisome	0.163118	0.464441	-0.30714	0.0682862	0.00129051	0.00402093	Yes
AT4G05160.1	AT4G05160.1	16.2.1.3	secondary metabolism.phenylpropanoids.lignin biosynthesis.4CL	Symbols: AMP-dependent synthetase and ligase family protein chr4:2664451-2666547 FORWARD LENGTH=544	peroxisome	-0.0700301	0.40079	-0.467539				No
AT3G48170.1	AT3G48170.1	16.4.2.1	secondary metabolism.N misc.betaine.betaine-aldehyde dehydrogenase	Symbols: ALDH10A9 aldehyde dehydrogenase 10A9 chr3:17786290-17789918 REVERSE LENGTH=503	peroxisome	0.121853	0.19078	-0.0693291	0.458335	0.113362	0.538216	No
AT1G77330.1	AT1G77330.1	17.5.1.2	hormone metabolism.ethylene.synthesis-degradation.1-aminocyclopropane-1-carboxylate oxidase	Symbols: 2-oxoglutarate (2OG) and Fe(II)-dependent oxygenase superfamily protein chr1:29063215-29064447 REVERSE LENGTH=307	peroxisome	-0.101992	-0.206662	0.105224	0.592188			No
AT1G76180.1,AT1G76180.2	AT1G76180.1	20.2.99	stress.abiotic.unspecified	Symbols: ERD14 Dehydrin family protein chr1:28587013-28587657 REVERSE LENGTH=185	peroxisome	0.0782545	0.189847	-0.112008	0.383626	0.0516391	0.0842051	No
AT4G35000.1	AT4G35000.1	21.2.1	redox.ascorbate and glutathione.ascorbate	Symbols: APX3 ascorbate peroxidase 3 chr4:16665007-16667541 REVERSE LENGTH=287	peroxisome	0.193434	-0.0757472	0.268198				No
AT1G19570.1,AT1G19570.2	AT1G19570.1	21.2.1	redox.ascorbate and glutathione.ascorbate	Symbols: DHAR1, ATDHAR1, DHAR5 dehydroascorbate reductase chr1:6773462-6774413 REVERSE LENGTH=213	peroxisome	-0.126292	-0.353927	0.230208	0.0945577	0.0110875	0.0531445	Yes
AT3G24170.1,AT3G24170.2,AT3G24170.3	AT3G24170.1	21.2.2	redox.ascorbate and glutathione.glutathione	Symbols: ATGR1, GR1 glutathione-disulfide reductase chr3:8729762-8734115 REVERSE LENGTH=499	peroxisome	-0.0330335	0.0487177	-0.0817183	0.753329	0.49964	0.323868	No
AT2G41790.1	AT2G41790.1	29.5.7	protein.degradation.metalloprotease	Symbols: Insulinase (Peptidase family M16) family protein chr2:17429453-17436110 REVERSE LENGTH=970	peroxisome	-0.0319841	0.0321581	-0.0641257				No
AT5G54500.1	AT5G54500.1	11.8	lipid metabolism.'exotics'(steroids, squalene etc)	Symbols: FQR1 flavodoxin-like quinone reductase 1 chr5:22124674-22126256 FORWARD LENGTH=204	plasma membrane	0.0576202	-0.0560479	0.113576				No
AT4G27270.1	AT4G27270.1	11.8	lipid metabolism.'exotics'(steroids, squalene etc)	Symbols: Quinone reductase family protein chr4:13661458-13663243 REVERSE LENGTH=205	plasma membrane	0.118627	-0.125339	0.243062				No
AT4G23630.1	AT4G23630.1	20.1	stress.biotic	Symbols: BTI1, RTNLB1 VIRB2-interacting protein 1 chr4:12318070-12319574 FORWARD LENGTH=275	plasma membrane	-0.0095978	0.206807	-0.216297				No
AT2G46650.1	AT2G46650.1	21.2	redox.ascorbate and glutathione	Symbols: B5 #1, ATCB5-C, CB5-C cytochrome B5 isoform C chr2:19151807-19152394 FORWARD LENGTH=132	plasma membrane	-0.232636	-0.171544	-0.0617073				No
AT1G59610.1	AT1G59610.1	26.17	misc.dynamin	Symbols: ADL3, CF1, DRP2B, DL3 dynamin-like 3 chr1:21893413-21900780 FORWARD LENGTH=920	plasma membrane	-0.256911	0.231927	-0.481663				No
AT2G44790.1	AT2G44790.1	26.19	misc.plastocyanin-like	Symbols: UCC2 uclacyanin 2 chr2:18462182-18463232 REVERSE LENGTH=202	plasma membrane	-0.0777446	-0.187552	0.110209	0.209419	0.000421421	0.118782	Yes
AT3G11340.1	AT3G11340.1	26.2	misc.UDP glucosyl and glucoronyl transferases	Symbols: UDP-Glycosyltransferase superfamily protein chr3:3556728-3558149 FORWARD LENGTH=447	plasma membrane	0.169256	0.380919	-0.215131				No
AT1G22360.1,AT1G22360.2	AT1G22360.1	26.2	misc.UDP glucosyl and glucoronyl transferases	Symbols: AtUGT85A2, UGT85A2 UDP-glucosyl transferase 85A2 chr1:7895068-7897527 REVERSE LENGTH=481	plasma membrane	0.0567234	0.0824959	-0.0258027			0.746186	No
AT2G13820.1,AT2G13820.2	AT2G13820.1	26.21	misc.protease inhibitor/seed storage/lipid transfer protein (LTP) family protein	Symbols: Bifunctional inhibitor/lipid-transfer protein/seed storage 2S albumin superfamily protein chr2:5774295-5776279 REVERSE LENGTH=169	plasma membrane	-0.344617	-0.370963	0.0272161				No
AT1G27130.1	AT1G27130.1	26.9	misc.glutathione S transferases	Symbols: ATGSTU13, GST12, GSTU13 glutathione S-transferase tau 13 chr1:9425582-9426597 FORWARD LENGTH=227	plasma membrane	-0.218339	-0.530895	0.321884	0.681298	0.342972	0.621066	No
AT1G25490.1	AT1G25490.1	29.4	protein.postranslational modification	Symbols: RCN1, REGA, ATB BETA BETA, EER1 ARM repeat superfamily protein chr1:8951700-8954899 FORWARD LENGTH=588	plasma membrane	-0.159548	-0.10061	-0.0591755	0.514288	0.667523	0.049666	No
AT5G55850.1,AT5G55850.2,AT5G55850.3	AT5G55850.1	30.1	signalling.in sugar and nutrient physiology	Symbols: NOI RPM1-interacting protein 4 (RIN4) family protein chr5:22603617-22604951 FORWARD LENGTH=114	plasma membrane	-0.41975	-0.758697	0.368266				No
AT3G61050.1,AT3G61050.2	AT3G61050.1	30.3	signalling.calcium	Symbols: NTMC2TYPE4, NTMC2T4 Calcium-dependent lipid-binding (CaLB domain) family protein chr3:22597485-22600932 FORWARD LENGTH=510	plasma membrane	-0.0307031	0.484324	-0.513119				No
AT1G18210.1,AT1G18210.2	AT1G18210.1	30.3	signalling.calcium	Symbols: Calcium-binding EF-hand family protein chr1:6268273-6268785 REVERSE LENGTH=170	plasma membrane	-0.0509686	-0.066352	0.0153964	0.494382	0.453183	0.816892	No
AT3G20410.1	AT3G20410.1	30.3	signalling.calcium	Symbols: CPK9 calmodulin-domain protein kinase 9 chr3:7116388-7118824 FORWARD LENGTH=541	plasma membrane	0.105183	-0.158449	0.262539				No
AT3G11130.1	AT3G11130.1	31.4	cell.vesicle transport	Symbols: Clathrin, heavy chain chr3:3482575-3491667 REVERSE LENGTH=1705	plasma membrane	0.00803476	0.242199	-0.234278	0.955705	0.0498735	0.0577393	Yes
AT3G08530.1	AT3G08530.1	31.4	cell.vesicle transport	Symbols: Clathrin, heavy chain chr3:2587171-2595411 REVERSE LENGTH=1703	plasma membrane	-0.190658	0.0830451	-0.272624	0.556344	0.755796	0.0709368	No
AT3G52400.1	AT3G52400.1	31.4	cell.vesicle transport	Symbols: SYP122, ATSYP122 syntaxin of plants 122 chr3:19425835-19427032 REVERSE LENGTH=341	plasma membrane	-0.341511	-0.287392	-0.055481				No
AT5G08080.1,AT5G08080.3	AT5G08080.1	31.4	cell.vesicle transport	Symbols: SYP132, ATSYP132 syntaxin of plants 132 chr5:2588532-2591106 FORWARD LENGTH=304	plasma membrane	0.00289392	-0.405338	0.408113	0.974719			No
AT3G09740.1	AT3G09740.1	31.4	cell.vesicle transport	Symbols: SYP71, ATSYP71 syntaxin of plants 71 chr3:2989615-2991354 FORWARD LENGTH=266	plasma membrane	-0.480403	-0.496348	0.0169553				No
AT4G12420.1,AT4G12420.2	AT4G12420.1	33.99	development.unspecified	Symbols: SKU5 Cupredoxin superfamily protein chr4:7349941-7352868 REVERSE LENGTH=587	plasma membrane	-0.264645	-0.303029	0.0391692	0.022511	0.00389107	0.597191	Yes
AT1G04690.1	AT1G04690.1	34.15	transport.potassium	Symbols: KAB1, KV-BETA1 potassium channel beta subunit 1 chr1:1313662-1315420 FORWARD LENGTH=328	plasma membrane	-0.0291772	-0.0865615	0.0574206	0.663139	0.145297	0.348282	No
AT1G59870.1	AT1G59870.1	34.16	transport.ABC transporters and multidrug resistance systems	Symbols: PEN3, PDR8, ATPDR8, ABCG36, ATABCG36 ABC-2 and Plant PDR ABC-type transporter family protein chr1:22034661-22039844 FORWARD LENGTH=1469	plasma membrane	-0.0772912	0.288082	-0.36335	0.690009	0.245222	0.17171	No
AT1G11260.1	AT1G11260.1	34.2	transport.sugars	Symbols: STP1, ATSTP1 sugar transporter 1 chr1:3777460-3780133 FORWARD LENGTH=522	plasma membrane	-0.00749227	-0.0229063	0.0154147	0.958506	0.827807	0.903106	No
AT5G57110.1,AT5G57110.2	AT5G57110.1	34.21	transport.calcium	Symbols: ACA8, AT-ACA8 autoinhibited Ca2+ -ATPase, isoform 8 chr5:23109729-23116857 REVERSE LENGTH=1074	plasma membrane	-0.109353	-0.245168	0.136731	0.536534	0.0730287	0.464776	No
AT5G43350.1,AT5G43370.1,AT5G43370.2	AT5G43350.1	34.7	transport.phosphate	Symbols: ATPT1, PHT1;1 phosphate transporter 1;1 chr5:17399918-17401643 REVERSE LENGTH=524	plasma membrane	0.416256	0.477857	-0.0648244			0.693111	No
AT1G72150.1	AT1G72150.1	34.99	transport.misc	Symbols: PATL1 PATELLIN 1 chr1:27148558-27150652 FORWARD LENGTH=573	plasma membrane	-0.0204366	-0.498529	0.479314	0.836174	0.00641265	0.00172673	Yes
AT3G01290.1	AT3G01290.1	35.1	not assigned.no ontology	Symbols: SPFH/Band 7/PHB domain-containing membrane-associated protein family chr3:88252-89356 REVERSE LENGTH=285	plasma membrane	0.00281444	0.390161	-0.387453			0.0502456	No
AT3G10260.1,AT3G10260.2	AT3G10260.1	35.1	not assigned.no ontology	Symbols: Reticulon family protein chr3:3171413-3172508 REVERSE LENGTH=247	plasma membrane	-0.0236012	0.134782	-0.158258				No
AT3G54600.1	AT3G54600.1	35.1	not assigned.no ontology	Symbols: Class I glutamine amidotransferase-like superfamily protein chr3:20211048-20212876 FORWARD LENGTH=399	plasma membrane	0.575215	0.0156293	0.560846				No
AT2G37970.1	AT2G37970.1	35.1	not assigned.no ontology	Symbols: SOUL-1 SOUL heme-binding family protein chr2:15891027-15891704 FORWARD LENGTH=225	plasma membrane	-0.129919	-0.0846177	-0.0454265				No
AT2G36100.1	AT2G36100.1	35.1	not assigned.no ontology	Symbols: Uncharacterised protein family (UPF0497) chr2:15159744-15160669 REVERSE LENGTH=206	plasma membrane	0.509979	-0.14082	0.639321				No
AT1G12080.2	AT1G12080.2	35.2	not assigned.unknown	Symbols: Vacuolar calcium-binding protein-related chr1:4084289-4084888 FORWARD LENGTH=138	plasma membrane	0.0602729	-0.0989931	0.159029	0.663776	0.478646	0.108946	No
AT2G40060.1	AT2G40060.1	35.2	not assigned.unknown	Symbols: Clathrin light chain protein chr2:16726564-16728001 FORWARD LENGTH=258	plasma membrane	0.0967144	-0.13355	0.229524	0.289597	0.134724	0.0213585	No
AT5G40450.1	AT5G40450.1	35.2	not assigned.unknown	Symbols: unknown protein; FUNCTIONS IN: molecular_function unknown; INVOLVED IN: biological_process unknown; LOCATED IN: chloroplast, plasma membrane; EXPRESSED IN: 24 plant structures; EXPRESSED DURING: 13 growth stages; Has 30201 Blast hits to 17322 proteins in 780 species: Archae - 12; Bacteria - 1396; Metazoa - 17338; Fungi - 3422; Plants - 5037; Viruses - 0; Other Eukaryotes - 2996 (source: …	plasma membrane	-0.0877084	-0.239653	0.152748	0.0576802	0.00752871	0.0175233	Yes
AT2G04410.1	AT2G04410.1	35.2	not assigned.unknown	Symbols: RPM1-interacting protein 4 (RIN4) family protein chr2:1534012-1535040 REVERSE LENGTH=73	plasma membrane	-0.189328	-0.367349	0.18117				No
AT2G30930.1	AT2G30930.1	35.2	not assigned.unknown	Symbols: unknown protein; FUNCTIONS IN: molecular_function unknown; INVOLVED IN: biological_process unknown; LOCATED IN: chloroplast, plasma membrane, membrane; EXPRESSED IN: 24 plant structures; EXPRESSED DURING: 14 growth stages; BEST Arabidopsis thaliana protein match is: unknown protein (TAIR:AT1G06540.1); Has 194 Blast hits to 176 proteins in 78 species: Archae - 0; Bacteria - 101; Metazoa -…	plasma membrane	-0.0872482	-0.431249	0.347268	0.630702	0.0621063	0.0406806	No
AT3G06035.1	AT3G06035.1	35.2	not assigned.unknown	Symbols: Glycoprotein membrane precursor GPI-anchored chr3:1823172-1824110 REVERSE LENGTH=200	plasma membrane	-0.185871	-0.466214	0.286551				No
AT4G12730.1	AT4G12730.1	10.5.1.1	cell wall.cell wall proteins.AGPs.AGP	Symbols: FLA2 FASCICLIN-like arabinogalactan 2 chr4:7491598-7492809 REVERSE LENGTH=403	plasma membrane	-0.272023	-0.340536	0.0701373	0.321945	0.235869	0.628327	No
AT1G03870.1	AT1G03870.1	10.5.1.1	cell wall.cell wall proteins.AGPs.AGP	Symbols: FLA9 FASCICLIN-like arabinoogalactan 9 chr1:982625-983368 REVERSE LENGTH=247	plasma membrane	-0.28364	-0.618359	0.350068	0.184789	0.0249981	0.0469384	Yes
AT4G23850.1	AT4G23850.1	11.1.9	lipid metabolism.FA synthesis and FA elongation.long chain fatty acid CoA ligase	Symbols: LACS4 AMP-dependent synthetase and ligase family protein chr4:12403720-12408263 REVERSE LENGTH=666	plasma membrane	0.162397	0.46835	-0.311883		0.00407265		Yes
AT5G55480.1	AT5G55480.1	11.9.3.3	lipid metabolism.lipid degradation.lysophospholipases.glycerophosphodiester phosphodiesterase	Symbols: SVL1 SHV3-like 1 chr5:22474277-22477819 FORWARD LENGTH=766	plasma membrane	-0.263525	-0.42677	0.167968	0.0295787			Yes
AT4G26690.1	AT4G26690.1	11.9.3.3	lipid metabolism.lipid degradation.lysophospholipases.glycerophosphodiester phosphodiesterase	Symbols: SHV3, MRH5, GPDL2 PLC-like phosphodiesterase family protein chr4:13456793-13459890 REVERSE LENGTH=759	plasma membrane	-1.03633	-1.22004	0.268606				No
AT4G34230.1,AT4G34230.2	AT4G34230.1	16.2.1.10	secondary metabolism.phenylpropanoids.lignin biosynthesis.CAD	Symbols: CAD5, ATCAD5, CAD-5 cinnamyl alcohol dehydrogenase 5 chr4:16386898-16388666 REVERSE LENGTH=357	plasma membrane	0.09767	-0.0844571	0.181752			0.0266577	No
AT1G24100.1	AT1G24100.1	16.5.1.1.4.3	secondary metabolism.sulfur-containing.glucosinolates.synthesis.shared.UDP-glycosyltransferase	Symbols: UGT74B1 UDP-glucosyl transferase 74B1 chr1:8525547-8527010 REVERSE LENGTH=460	plasma membrane	-0.0804966	-0.170849	0.0906643	0.320184	0.103392	0.29137	No
AT3G25780.1	AT3G25780.1	17.7.1.4	hormone metabolism.jasmonate.synthesis-degradation.allene oxidase cyclase	Symbols: AOC3 allene oxide cyclase 3 chr3:9409362-9410409 FORWARD LENGTH=258	plasma membrane	-0.0079499	-0.254371	0.246545		0.128437		No
AT3G02880.1	AT3G02880.1	30.2.3	signalling.receptor kinases.leucine rich repeat III	Symbols: Leucine-rich repeat protein kinase family protein chr3:634819-636982 FORWARD LENGTH=627	plasma membrane	-0.0893899	-0.240412	0.151838	0.38237			No
AT2G18960.1	AT2G18960.1	34.1.2	transport.p- and v-ATPases.H+-exporting ATPase	Symbols: AHA1, PMA, OST2, HA1 H(+)-ATPase 1 chr2:8221858-8227268 FORWARD LENGTH=949	plasma membrane	-0.348201	-0.0850364	-0.265127	0.0189152	0.58663	0.199985	Yes
AT2G37170.1	AT2G37170.1	34.19.1	transport.Major Intrinsic Proteins.PIP	Symbols: PIP2B, PIP2;2 plasma membrane intrinsic protein 2 chr2:15613624-15614791 REVERSE LENGTH=285	plasma membrane	-0.0837702	-0.152825	0.0692762	0.444071	0.216896	0.598463	No
AT3G61430.1,AT3G61430.2	AT3G61430.1	34.19.1	transport.Major Intrinsic Proteins.PIP	Symbols: PIP1A, ATPIP1, PIP1, PIP1;1 plasma membrane intrinsic protein 1A chr3:22733657-22735113 FORWARD LENGTH=286	plasma membrane	-0.0364082	-0.16297	0.12675	0.544944	0.118694	0.219547	No
AT1G01620.1	AT1G01620.1	34.19.1	transport.Major Intrinsic Proteins.PIP	Symbols: PIP1C, TMP-B, PIP1;3 plasma membrane intrinsic protein 1C chr1:225986-227176 REVERSE LENGTH=286	plasma membrane	-0.132989	-0.183592	0.0509137				No
AT2G45960.1,AT2G45960.2,AT2G45960.3	AT2G45960.1	34.19.1	transport.Major Intrinsic Proteins.PIP	Symbols: PIP1B, TMP-A, ATHH2, PIP1;2 plasma membrane intrinsic protein 1B chr2:18910450-18911703 FORWARD LENGTH=286	plasma membrane	-0.29392	-0.195959	-0.0993923	0.35091	0.603595	0.754368	No
AT5G60660.1	AT5G60660.1	34.19.1	transport.Major Intrinsic Proteins.PIP	Symbols: PIP2F, PIP2;4 plasma membrane intrinsic protein 2;4 chr5:24375673-24376939 REVERSE LENGTH=291	plasma membrane	-0.00497824	-0.269116	0.264226	0.948951	0.0112902	0.035754	Yes
AT3G53420.1,AT3G53420.2	AT3G53420.1	34.19.1	transport.Major Intrinsic Proteins.PIP	Symbols: PIP2A, PIP2, PIP2;1 plasma membrane intrinsic protein 2A chr3:19803906-19805454 REVERSE LENGTH=287	plasma membrane	0.0497437	-0.271892	0.320551	0.477262	0.0367463	0.00895423	Yes
AT4G35100.1,AT4G35100.2	AT4G35100.1	34.19.1	transport.Major Intrinsic Proteins.PIP	Symbols: PIP3, PIP3A, PIP2;7, SIMIP plasma membrane intrinsic protein 3 chr4:16708672-16709958 FORWARD LENGTH=280	plasma membrane	-0.0804077	-0.276493	0.197181	0.221344	0.0120462	0.00107429	Yes
AT2G45470.1	AT2G45470.1	10.5.1.1	cell wall.cell wall proteins.AGPs.AGP	Symbols: FLA8, AGP8 FASCICLIN-like arabinogalactan protein 8 chr2:18742797-18744059 REVERSE LENGTH=420	plasma membrane,extracellular	-0.141906	-0.324515	0.184736	0.207022	0.0331838	0.00279816	Yes
AT2G04780.1,AT2G04780.2	AT2G04780.1	10.5.1.1	cell wall.cell wall proteins.AGPs.AGP	Symbols: FLA7 FASCICLIN-like arabinoogalactan 7 chr2:1677488-1678252 FORWARD LENGTH=254	plasma membrane,extracellular	-0.189744	-0.353998	0.16706	0.0131175	0.00011696	0.0445152	Yes
AT4G14630.1	AT4G14630.1	20.2.99	stress.abiotic.unspecified	Symbols: GLP9 germin-like protein 9 chr4:8392920-8393680 FORWARD LENGTH=222	plasma membrane,extracellular	0.161818	0.837184	-0.699041	0.0963139	6.53093e-05	9.10676e-05	Yes
AT2G27510.1	AT2G27510.1	7.3	OPP.electron transfer	Symbols: ATFD3, FD3 ferredoxin 3 chr2:11758281-11758748 REVERSE LENGTH=155	plastid	0.0561036	-0.348296	0.402434	0.774674			No
AT5G04740.1	AT5G04740.1	13	amino acid metabolism	Symbols: ACT domain-containing protein chr5:1368713-1371391 REVERSE LENGTH=301	plastid	0.184076	0.0639774	0.120453			0.28089	No
AT5G43780.1	AT5G43780.1	14.1	S-assimilation.ATPS	Symbols: APS4 Pseudouridine synthase/archaeosine transglycosylase-like family protein chr5:17589631-17591480 REVERSE LENGTH=469	plastid	-0.218877	-0.418174	0.203964				No
AT5G04590.1	AT5G04590.1	14.3	S-assimilation.sulfite redox	Symbols: SIR sulfite reductase chr5:1319404-1322298 FORWARD LENGTH=642	plastid	-0.165852	-0.206507	0.0410068	0.14677	0.0471866	0.685445	Yes
AT3G56090.1	AT3G56090.1	15.2	metal handling.binding, chelation and storage	Symbols: ATFER3, FER3 ferritin 3 chr3:20814350-20815984 REVERSE LENGTH=259	plastid	0.0388797	-0.078104	0.116895				No
AT5G01600.1	AT5G01600.1	15.2	metal handling.binding, chelation and storage	Symbols: ATFER1, FER1 ferretin 1 chr5:228149-229594 REVERSE LENGTH=255	plastid	0.184334	-0.189322	0.370425	0.398366	0.222977	0.121939	No
AT1G03475.1	AT1G03475.1	19.8	tetrapyrrole synthesis.coproporphyrinogen III oxidase	Symbols: LIN2, HEMF1, ATCPO-I Coproporphyrinogen III oxidase chr1:869302-871175 REVERSE LENGTH=386	plastid	-0.143364	-0.298899	0.157219				No
AT1G26340.1	AT1G26340.1	21.2	redox.ascorbate and glutathione	Symbols: B5 #6, ATCB5-A, CB5-A cytochrome B5 isoform A chr1:9113992-9114755 FORWARD LENGTH=135	plastid	0.0487423	-0.0703099	0.11895			0.311504	No
AT3G52960.1	AT3G52960.1	21.5	redox.peroxiredoxin	Symbols: Thioredoxin superfamily protein chr3:19639699-19640403 FORWARD LENGTH=234	plastid	-0.00479689	-0.359458	0.354814	0.932781	0.00402299	0.00159575	Yes
AT2G28190.1	AT2G28190.1	21.6	redox.dismutases and catalases	Symbols: CSD2, CZSOD2 copper/zinc superoxide dismutase 2 chr2:12014548-12016303 FORWARD LENGTH=216	plastid	-0.284321	-0.421431	0.141344	0.343433	0.20684	0.080365	No
AT5G63980.1	AT5G63980.1	23.2	nucleotide metabolism.degradation	Symbols: SAL1, ALX8, ATSAL1, HOS2, FRY1, RON1 Inositol monophosphatase family protein chr5:25609840-25611802 FORWARD LENGTH=407	plastid	0.0319812	-0.119823	0.151659			0.0958463	No
AT2G47730.1	AT2G47730.1	26.9	misc.glutathione S transferases	Symbols: ATGSTF8, ATGSTF5, GST6, GSTF8 glutathione S-transferase phi 8 chr2:19558213-19559266 FORWARD LENGTH=263	plastid	0.0960575	0.165668	-0.0698888	0.0460029	0.0183164	0.17545	Yes
AT1G76140.1,AT1G76140.2	AT1G76140.1	29.5	protein.degradation	Symbols: Prolyl oligopeptidase family protein chr1:28571187-28574852 FORWARD LENGTH=795	plastid	0.071667	0.090696	-0.01906				No
AT5G36210.1	AT5G36210.1	29.5	protein.degradation	Symbols: alpha/beta-Hydrolases superfamily protein chr5:14248202-14253272 REVERSE LENGTH=730	plastid	1.71622	-0.0111167	1.71914				No
AT5G65620.1	AT5G65620.1	29.5	protein.degradation	Symbols: Zincin-like metalloproteases family protein chr5:26221951-26225784 FORWARD LENGTH=791	plastid	-0.0117118	-0.0170428	0.00533122		0.83778		No
AT5G56500.1,AT5G56500.2	AT5G56500.1	29.6	protein.folding	Symbols: TCP-1/cpn60 chaperonin family protein chr5:22874058-22876966 FORWARD LENGTH=597	plastid	-0.23559	-0.243247	0.00776855	0.0121064	0.00378333	0.893491	Yes
AT5G20720.1,AT5G20720.2,AT5G20720.3	AT5G20720.1	29.6	protein.folding	Symbols: CPN20, CPN10, CHCPN10, ATCPN21, CPN21 chaperonin 20 chr5:7015015-7016354 FORWARD LENGTH=253	plastid	-0.00408262	-0.285348	0.281347	0.944627	0.00185945	0.0050987	Yes
AT3G13470.1	AT3G13470.1	29.6	protein.folding	Symbols: TCP-1/cpn60 chaperonin family protein chr3:4389685-4392624 FORWARD LENGTH=596	plastid	-0.238249	-0.405046	0.17092	0.200491	0.0164148	0.346444	Yes
AT1G53280.1	AT1G53280.1	35.1	not assigned.no ontology	Symbols: Class I glutamine amidotransferase-like superfamily protein chr1:19864942-19867341 REVERSE LENGTH=438	plastid	0.199571	-0.00700785	0.206507		0.954572		No
AT3G23940.1,AT3G23940.2	AT3G23940.1	35.1	not assigned.no ontology	Symbols: dehydratase family chr3:8648780-8652323 FORWARD LENGTH=608	plastid	0.0258145	-0.0884168	0.114166				No
AT1G52670.1	AT1G52670.1	35.1	not assigned.no ontology	Symbols: Single hybrid motif superfamily protein chr1:19615119-19617420 REVERSE LENGTH=274	plastid	0.190054	-0.118983	0.3073	0.506446			No
AT4G39730.1	AT4G39730.1	35.1	not assigned.no ontology	Symbols: Lipase/lipooxygenase, PLAT/LH2 family protein chr4:18432950-18433581 FORWARD LENGTH=181	plastid	-0.22762	-0.447004	0.225111	0.00282893	0.00132241	0.0208761	Yes
AT1G21440.1	AT1G21440.1	35.1	not assigned.no ontology	Symbols: Phosphoenolpyruvate carboxylase family protein chr1:7502325-7504103 REVERSE LENGTH=336	plastid	-0.201687	-0.460777	0.265253	0.156749	0.0173608	0.0133466	Yes
AT5G19050.1	AT5G19050.1	35.2	not assigned.unknown	Symbols: alpha/beta-Hydrolases superfamily protein chr5:6369307-6371726 FORWARD LENGTH=361	plastid	0.104911	0.11233	-0.00744029				No
AT2G47390.1	AT2G47390.1	35.2	not assigned.unknown	Symbols: Prolyl oligopeptidase family protein chr2:19442278-19446253 REVERSE LENGTH=961	plastid	-0.0825475	0.0759277	-0.158227				No
AT1G42960.1	AT1G42960.1	35.2	not assigned.unknown	Symbols: expressed protein localized to the inner membrane of the chloroplast. chr1:16125863-16127080 FORWARD LENGTH=168	plastid	-0.0789444	-0.327478	0.25015		0.0312178		Yes
AT4G32520.1,AT4G32520.2	AT4G32520.1	1.2.5	PS.photorespiration.serine hydroxymethyltransferase	Symbols: SHM3, AtSHMT3 serine hydroxymethyltransferase 3 chr4:15689642-15692334 REVERSE LENGTH=529	plastid	-0.102913	-0.242975	0.140943		0.0772993		No
ATCG00490.1	ATCG00490.1	1.3.1	PS.calvin cycle.rubisco large subunit	Symbols: RBCL ribulose-bisphosphate carboxylases chrC:54958-56397 FORWARD LENGTH=479	plastid	-1.40913	-1.22863	-0.318241				No
AT3G04790.1	AT3G04790.1	1.3.10	PS.calvin cycle.Rib5P Isomerase	Symbols: Ribose 5-phosphate isomerase, type A protein chr3:1313365-1314195 FORWARD LENGTH=276	plastid	-0.129895	-0.254563	0.125708	0.215451	0.0215416	0.19577	Yes
AT2G28000.1	AT2G28000.1	1.3.13	PS.calvin cycle.rubisco interacting	Symbols: CPN60A, CH-CPN60A, SLP chaperonin-60alpha chr2:11926603-11929184 FORWARD LENGTH=586	plastid	-0.142421	-0.236719	0.0950992	0.0325943	0.0074522	0.0834953	Yes
AT1G56190.1,AT1G56190.2	AT1G56190.1	1.3.3	PS.calvin cycle.phosphoglycerate kinase	Symbols: Phosphoglycerate kinase family protein chr1:21028403-21030454 FORWARD LENGTH=478	plastid	-0.0361375	-0.261289	0.225685	0.769043			No
AT3G12780.1	AT3G12780.1	1.3.3	PS.calvin cycle.phosphoglycerate kinase	Symbols: PGK1 phosphoglycerate kinase 1 chr3:4061127-4063140 REVERSE LENGTH=481	plastid	-0.0565061	-0.349965	0.294917	0.454501	0.0264285	0.0443861	Yes
AT2G01140.1	AT2G01140.1	1.3.6	PS.calvin cycle.aldolase	Symbols: Aldolase superfamily protein chr2:95006-96491 REVERSE LENGTH=391	plastid	-0.0839255	-0.222579	0.139305	0.0287533	0.000590973	0.0171329	Yes
AT3G60750.1,AT3G60750.2	AT3G60750.1	1.3.8	PS.calvin cycle.transketolase	Symbols: Transketolase chr3:22454004-22456824 FORWARD LENGTH=741	plastid	-0.114759	-0.292745	0.179494	0.0213226	0.000586656	0.0108079	Yes
AT2G45290.1	AT2G45290.1	1.3.8	PS.calvin cycle.transketolase	Symbols: Transketolase chr2:18672737-18675589 FORWARD LENGTH=741	plastid	-0.304287	-0.433452	0.133569	0.0135219			Yes
AT2G38040.1,AT2G38040.2	AT2G38040.1	11.1.1.2.1	lipid metabolism.FA synthesis and FA elongation.Acetyl CoA Carboxylation.heteromeric Complex.alpha Carboxyltransferase	Symbols: CAC3 acetyl Co-enzyme a carboxylase carboxyltransferase alpha subunit chr2:15917612-15920749 FORWARD LENGTH=769	plastid	-0.2187	-0.281133	0.0634079	0.00972189	0.00388694	0.321892	Yes
ATCG00500.1	ATCG00500.1	11.1.1.2.2	lipid metabolism.FA synthesis and FA elongation.Acetyl CoA Carboxylation.heteromeric Complex.beta Carboxyltransferase	Symbols: ACCD acetyl-CoA carboxylase carboxyl transferase subunit beta chrC:57075-58541 FORWARD LENGTH=488	plastid	-0.185974	-0.257638	0.0725326	0.0250739	0.000312605	0.322064	Yes
AT5G15530.1	AT5G15530.1	11.1.1.2.3	lipid metabolism.FA synthesis and FA elongation.Acetyl CoA Carboxylation.heteromeric Complex.Biotin Carboxyl Carrier Protein	Symbols: BCCP2, CAC1-B biotin carboxyl carrier protein 2 chr5:5038955-5040437 FORWARD LENGTH=255	plastid	0.031203	-0.0489604	0.0801328				No
AT5G16390.1,AT5G16390.2	AT5G16390.1	11.1.1.2.3	lipid metabolism.FA synthesis and FA elongation.Acetyl CoA Carboxylation.heteromeric Complex.Biotin Carboxyl Carrier Protein	Symbols: CAC1, CAC1A, BCCP, BCCP1 chloroplastic acetylcoenzyme A carboxylase 1 chr5:5361098-5363020 REVERSE LENGTH=280	plastid	-0.0727807	-0.262824	0.190956	0.353426	0.0455061	0.154524	Yes
AT5G35360.1	AT5G35360.1	11.1.1.2.4	lipid metabolism.FA synthesis and FA elongation.Acetyl CoA Carboxylation.heteromeric Complex.Biotin Carboxylase	Symbols: CAC2 acetyl Co-enzyme a carboxylase biotin carboxylase subunit chr5:13584300-13588268 FORWARD LENGTH=537	plastid	-0.0128711	-0.274276	0.261636				No
AT1G54580.1	AT1G54580.1	11.1.12	lipid metabolism.FA synthesis and FA elongation.ACP protein	Symbols: ACP2 acyl carrier protein 2 chr1:20389572-20390770 FORWARD LENGTH=136	plastid	0.121286	-0.263258	0.381498				No
AT3G05020.1	AT3G05020.1	11.1.12	lipid metabolism.FA synthesis and FA elongation.ACP protein	Symbols: ACP1, ACP acyl carrier protein 1 chr3:1391863-1392878 REVERSE LENGTH=137	plastid	-0.047382	-0.309132	0.262712	0.661095	0.00533415	0.0619036	Yes
AT2G30200.1	AT2G30200.1	11.1.2	lipid metabolism.FA synthesis and FA elongation.Acetyl CoA Transacylase	Symbols: catalytics;transferases;[acyl-carrier-protein] S-malonyltransferases;binding chr2:12883162-12885482 REVERSE LENGTH=393	plastid	-0.155759	-0.315383	0.161609				No
AT5G46290.1,AT5G46290.2	AT5G46290.1	11.1.3	lipid metabolism.FA synthesis and FA elongation.ketoacyl ACP synthase	Symbols: KASI, KAS1 3-ketoacyl-acyl carrier protein synthase I chr5:18774439-18776629 REVERSE LENGTH=473	plastid	0.00603094	-0.225508	0.231461	0.952731	0.0609888	0.0747052	No
AT1G62640.1,AT1G62640.2	AT1G62640.1	11.1.3	lipid metabolism.FA synthesis and FA elongation.ketoacyl ACP synthase	Symbols: KAS III 3-ketoacyl-acyl carrier protein synthase III chr1:23192502-23194737 FORWARD LENGTH=404	plastid	-0.0401067	-0.251368	0.211795		0.0310365		Yes
AT3G25860.1	AT3G25860.1	11.1.31	lipid metabolism.FA synthesis and FA elongation.pyruvate DH	Symbols: LTA2, PLE2 2-oxoacid dehydrogenases acyltransferase family protein chr3:9460632-9462585 FORWARD LENGTH=480	plastid	0.0147425	-0.215258	0.229818	0.789954	0.0254087	0.00273464	Yes
AT1G24360.1	AT1G24360.1	11.1.4	lipid metabolism.FA synthesis and FA elongation.ACP oxoacyl reductase	Symbols: NAD(P)-binding Rossmann-fold superfamily protein chr1:8640820-8643283 FORWARD LENGTH=319	plastid	-0.210359	-0.179806	-0.0308447	0.0401868	0.0340612	0.525481	Yes
AT2G05990.1,AT2G05990.2	AT2G05990.1	11.1.6	lipid metabolism.FA synthesis and FA elongation.enoyl ACP reductase	Symbols: MOD1, ENR1 NAD(P)-binding Rossmann-fold superfamily protein chr2:2322876-2324867 FORWARD LENGTH=390	plastid	-0.0500442	-0.311027	0.262003	0.513587	0.00536689	0.0188246	Yes
AT5G36880.1,AT5G36880.2	AT5G36880.1	11.1.8	lipid metabolism.FA synthesis and FA elongation.acyl coa ligase	Symbols: ACS acetyl-CoA synthetase chr5:14534961-14539084 REVERSE LENGTH=693	plastid	0.0462737	-0.191565	0.237313	0.717434	0.260639	0.202953	No
AT2G15620.1	AT2G15620.1	12.1.2	N-metabolism.nitrate metabolism.nitrite reductase	Symbols: NIR1, NIR, ATHNIR nitrite reductase 1 chr2:6810552-6812666 FORWARD LENGTH=586	plastid	0.0199356	-0.133421	0.153254	0.719905	0.0491853	0.00858888	Yes
AT2G41220.1	AT2G41220.1	12.2.1.1	N-metabolism.ammonia metabolism.glutamate synthase.ferredoxin dependent	Symbols: GLU2 glutamate synthase 2 chr2:17177934-17188388 FORWARD LENGTH=1629	plastid	0.00330619	0.0606806	-0.0573773	0.978987	0.602567	0.637595	No
AT5G53460.1,AT5G53460.2,AT5G53460.3	AT5G53460.1	12.2.1.2	N-metabolism.ammonia metabolism.glutamate synthase.NADH dependent	Symbols: GLT1 NADH-dependent glutamate synthase 1 chr5:21700518-21709629 FORWARD LENGTH=2208	plastid	-0.0708059	0.0587308	-0.129402	0.707462	0.683012	0.352329	No
AT5G35630.1,AT5G35630.2,AT5G35630.3	AT5G35630.1	12.2.2	N-metabolism.ammonia metabolism.glutamine synthetase	Symbols: GS2, GLN2, ATGSL1 glutamine synthetase 2 chr5:13831220-13833239 FORWARD LENGTH=430	plastid	0.0689061	-0.170451	0.238656	0.328109	0.115622	0.00756828	No
AT2G22250.1,AT2G22250.2,AT2G22250.3	AT2G22250.1	13.1.1.2.1	amino acid metabolism.synthesis.central amino acid metabolism.aspartate.aspartate aminotransferase	Symbols: ATAAT, AAT, MEE17 aspartate aminotransferase chr2:9458011-9460028 REVERSE LENGTH=428	plastid	-0.135227	-0.100766	-0.0345794	0.197159			No
AT4G29840.1	AT4G29840.1	13.1.3.2.1	amino acid metabolism.synthesis.aspartate family.threonine.threonine synthase	Symbols: MTO2, TS Pyridoxal-5'-phosphate-dependent enzyme family protein chr4:14599434-14601014 REVERSE LENGTH=526	plastid	-0.181323	0.396817	-0.567924	0.0713543	0.555263	0.44025	No
AT3G01120.1	AT3G01120.1	13.1.3.4.1	amino acid metabolism.synthesis.aspartate family.methionine.cystathionine gamma-synthase	Symbols: MTO1, CGS, ATCYS1, CGS1 Pyridoxal phosphate (PLP)-dependent transferases superfamily protein chr3:39234-41865 REVERSE LENGTH=563	plastid	-1.01832	1.448	-1.80203			0.329425	No
AT3G57050.1,AT3G57050.2	AT3G57050.1	13.1.3.4.2	amino acid metabolism.synthesis.aspartate family.methionine.cystathionine beta-lyase	Symbols: CBL cystathionine beta-lyase chr3:21111939-21114521 REVERSE LENGTH=464	plastid	-0.32472	-0.276367	-0.0494628				No
AT4G33680.1	AT4G33680.1	13.1.3.5.3	amino acid metabolism.synthesis.aspartate family.lysine.LL-diaminopimelic acid aminotransferase	Symbols: AGD2 Pyridoxal phosphate (PLP)-dependent transferases superfamily protein chr4:16171847-16174630 REVERSE LENGTH=461	plastid	-0.0880036	-0.180945	0.0933132	0.125088	0.0190382	0.000292275	Yes
AT3G53580.1	AT3G53580.1	13.1.3.5.4	amino acid metabolism.synthesis.aspartate family.lysine.diaminopimelate epimerase	Symbols: diaminopimelate epimerase family protein chr3:19864784-19866907 FORWARD LENGTH=362	plastid	-0.316354	-0.507125	0.198742				No
AT1G31230.1	AT1G31230.1	13.1.3.6.1.1	amino acid metabolism.synthesis.aspartate family.misc.homoserine.aspartate kinase	Symbols: AK-HSDH I, AK-HSDH aspartate kinase-homoserine dehydrogenase i chr1:11158744-11163055 REVERSE LENGTH=911	plastid	-0.193583	-0.419217	0.230307	0.138009			No
AT1G14810.1	AT1G14810.1	13.1.3.6.1.2	amino acid metabolism.synthesis.aspartate family.misc.homoserine.aspartate semialdehyde dehydrogenase	Symbols: semialdehyde dehydrogenase family protein chr1:5102684-5104633 REVERSE LENGTH=375	plastid	-0.1561	-0.205844	0.050147	0.0269757	0.00847444	0.0951357	Yes
AT2G17265.1	AT2G17265.1	13.1.3.6.1.4	amino acid metabolism.synthesis.aspartate family.misc.homoserine.homoserine kinase	Symbols: HSK, DMR1 homoserine kinase chr2:7508606-7509718 FORWARD LENGTH=370	plastid	-0.984009	-0.920745	-0.0817899	0.264452	0.296173	0.883738	No
AT3G58610.1,AT3G58610.2,AT3G58610.3	AT3G58610.1	13.1.4.1.2	amino acid metabolism.synthesis.branched chain group.common.ketol-acid reductoisomerase	Symbols: ketol-acid reductoisomerase chr3:21671561-21674639 FORWARD LENGTH=591	plastid	-0.197045	-0.207829	0.0108956	0.00157687	0.00194744	0.714771	Yes
AT5G65780.1	AT5G65780.1	13.1.4.1.4	amino acid metabolism.synthesis.branched chain group.common.branched-chain amino acid aminotransferase	Symbols: ATBCAT-5 branched-chain amino acid aminotransferase 5 / branched-chain amino acid transaminase 5 (BCAT5) chr5:26316418-26318585 FORWARD LENGTH=415	plastid	-0.153295	-0.347909	0.197244		0.0147321		Yes
AT3G49680.1,AT3G49680.2	AT3G49680.1	13.1.4.1.4	amino acid metabolism.synthesis.branched chain group.common.branched-chain amino acid aminotransferase	Symbols: ATBCAT-3, BCAT3 branched-chain aminotransferase 3 chr3:18422768-18425473 FORWARD LENGTH=413	plastid	-0.255308	-0.375829	0.123483	0.00901431	0.000646792	0.0763224	Yes
AT4G34200.1	AT4G34200.1	13.1.5.1.1	amino acid metabolism.synthesis.serine-glycine-cysteine group.serine.phosphoglycerate dehydrogenase	Symbols: EDA9 D-3-phosphoglycerate dehydrogenase chr4:16374041-16376561 REVERSE LENGTH=603	plastid	-0.1	-0.220599	0.121267	0.0781801	0.001298	0.0696848	Yes
AT2G17630.1	AT2G17630.1	13.1.5.1.2	amino acid metabolism.synthesis.serine-glycine-cysteine group.serine.phosphoserine aminotransferase	Symbols: Pyridoxal phosphate (PLP)-dependent transferases superfamily protein chr2:7666637-7667905 FORWARD LENGTH=422	plastid	0.0661143	-0.0942747	0.160139	0.354216			No
AT4G35630.1	AT4G35630.1	13.1.5.1.2	amino acid metabolism.synthesis.serine-glycine-cysteine group.serine.phosphoserine aminotransferase	Symbols: PSAT phosphoserine aminotransferase chr4:16904205-16905497 FORWARD LENGTH=430	plastid	-0.103572	-0.243267	0.14058	0.0123913	0.0180999	0.10311	Yes
AT2G43750.1,AT2G43750.2	AT2G43750.1	13.1.5.3.1	amino acid metabolism.synthesis.serine-glycine-cysteine group.cysteine.OASTL	Symbols: OASB, ACS1, CPACS1, ATCS-B O-acetylserine (thiol) lyase B chr2:18129604-18132322 REVERSE LENGTH=392	plastid	-0.134632	-0.292283	0.159218	0.324098	0.0900876	0.0182352	No
AT1G22410.1	AT1G22410.1	13.1.6.1.1	amino acid metabolism.synthesis.aromatic aa.chorismate.3-deoxy-D-arabino-heptulosonate 7-phosphate synthase	Symbols: Class-II DAHP synthetase family protein chr1:7912120-7914742 FORWARD LENGTH=527	plastid	-0.0987737	-0.178726	0.080307	0.223077	0.211172	0.525316	No
AT4G39980.1	AT4G39980.1	13.1.6.1.1	amino acid metabolism.synthesis.aromatic aa.chorismate.3-deoxy-D-arabino-heptulosonate 7-phosphate synthase	Symbols: DHS1 3-deoxy-D-arabino-heptulosonate 7-phosphate synthase 1 chr4:18539654-18541832 FORWARD LENGTH=525	plastid	-0.285754	-0.25257	-0.0337933	0.0650658	0.0769239	0.751197	No
AT3G06350.1	AT3G06350.1	13.1.6.1.10	amino acid metabolism.synthesis.aromatic aa.chorismate.dehydroquinate/shikimate dehydrogenase	Symbols: EMB3004, MEE32 dehydroquinate dehydratase, putative / shikimate dehydrogenase, putative chr3:1924536-1927701 REVERSE LENGTH=603	plastid	-0.0651367	-0.220442	0.155865				No
AT2G45300.1	AT2G45300.1	13.1.6.1.6	amino acid metabolism.synthesis.aromatic aa.chorismate.5-enolpyruvylshikimate-3-phosphate synthase	Symbols: RNA 3'-terminal phosphate cyclase/enolpyruvate transferase, alpha/beta chr2:18677518-18679868 FORWARD LENGTH=520	plastid	-0.0927073	-0.295729	0.204423				No
AT1G48850.1	AT1G48850.1	13.1.6.1.7	amino acid metabolism.synthesis.aromatic aa.chorismate.chorismate synthase	Symbols: EMB1144 chorismate synthase, putative / 5-enolpyruvylshikimate-3-phosphate phospholyase, putative chr1:18065154-18067956 REVERSE LENGTH=436	plastid	-0.170953	-0.324581	0.155789				No
AT5G54810.1	AT5G54810.1	13.1.6.5.5	amino acid metabolism.synthesis.aromatic aa.tryptophan.tryptophan synthase	Symbols: TSB1, TRPB, TRP2, ATTSB1 tryptophan synthase beta-subunit 1 chr5:22264805-22266738 REVERSE LENGTH=470	plastid	-0.112211	-0.251105	0.139879			0.0962221	No
AT3G54640.1	AT3G54640.1	13.1.6.5.5	amino acid metabolism.synthesis.aromatic aa.tryptophan.tryptophan synthase	Symbols: TSA1, TRP3 tryptophan synthase alpha chain chr3:20223331-20225303 REVERSE LENGTH=312	plastid	-0.264915	-0.326464	0.0629092	0.0139621	0.00433211	0.20825	Yes
AT1G58080.1	AT1G58080.1	13.1.7.1	amino acid metabolism.synthesis.histidine.ATP phosphoribosyl transferase	Symbols: ATATP-PRT1, HISN1A, ATP-PRT1 ATP phosphoribosyl transferase 1 chr1:21504562-21507429 REVERSE LENGTH=411	plastid	-0.514264	-0.433595	-0.0854318				No
AT5G63890.1,AT5G63890.2	AT5G63890.1	13.1.7.9	amino acid metabolism.synthesis.histidine.histidinol dehydrogenase	Symbols: ATHDH, HISN8, HDH histidinol dehydrogenase chr5:25565600-25567879 REVERSE LENGTH=452	plastid	0.14089	-0.507126	0.636643				No
AT3G02780.1	AT3G02780.1	16.1.2.7	secondary metabolism.isoprenoids.mevalonate pathway.isopentenyl pyrophosphate:dimethyllallyl pyrophosphate isomerase	Symbols: IPP2, IPIAT1, IDI2 isopentenyl pyrophosphate:dimethylallyl pyrophosphate isomerase 2 chr3:602578-604648 REVERSE LENGTH=284	plastid	0.196274	0.145992	0.0506451	0.241911	0.344775	0.414766	No
AT5G16440.1	AT5G16440.1	16.1.2.7	secondary metabolism.isoprenoids.mevalonate pathway.isopentenyl pyrophosphate:dimethyllallyl pyrophosphate isomerase	Symbols: IPP1 isopentenyl diphosphate isomerase 1 chr5:5371765-5373575 FORWARD LENGTH=291	plastid	-0.00551012	-0.037756	0.0322475	0.907815	0.49976	0.350479	No
AT3G29410.1	AT3G29410.1	16.1.5	secondary metabolism.isoprenoids.terpenoids	Symbols: Terpenoid cyclases/Protein prenyltransferases superfamily protein chr3:11302574-11305060 REVERSE LENGTH=603	plastid	-0.0932619	-0.301106	0.209314	0.407047	0.0355759	0.0333488	Yes
AT5G23020.1	AT5G23020.1	16.5.1.1.1.2	secondary metabolism.sulfur-containing.glucosinolates.synthesis.aliphatic.methylthioalkylmalate synthase (MAM)	Symbols: MAM-L, MAM3, IMS2 2-isopropylmalate synthase 2 chr5:7718203-7721634 FORWARD LENGTH=503	plastid	-0.583082	-0.057452	-0.530069	0.00289217			Yes
AT2G43100.1	AT2G43100.1	16.5.1.1.1.4	secondary metabolism.sulfur-containing.glucosinolates.synthesis.aliphatic.methylthioalkylmalate isomerase small subunit (MAM-IS)	Symbols: IPMI2, ATLEUD1 isopropylmalate isomerase 2 chr2:17920685-17921455 FORWARD LENGTH=256	plastid	-0.307402	-0.439994	0.137232	0.0837941	0.0390154	0.0432581	Yes
AT3G58990.1	AT3G58990.1	16.5.1.1.1.4	secondary metabolism.sulfur-containing.glucosinolates.synthesis.aliphatic.methylthioalkylmalate isomerase small subunit (MAM-IS)	Symbols: IPMI1 isopropylmalate isomerase 1 chr3:21797524-21798285 REVERSE LENGTH=253	plastid	-0.340923	-0.646627	0.323535	0.0558998	0.0171008	0.0386055	Yes
AT1G48420.1	AT1G48420.1	17.5.1	hormone metabolism.ethylene.synthesis-degradation	Symbols: D-CDES, ATACD1, ACD1 D-cysteine desulfhydrase chr1:17896767-17898803 REVERSE LENGTH=401	plastid	-0.0479959	0.00705326	-0.0550445			0.355136	No
AT1G13280.1	AT1G13280.1	17.7.1.4	hormone metabolism.jasmonate.synthesis-degradation.allene oxidase cyclase	Symbols: AOC4 allene oxide cyclase 4 chr1:4547624-4548552 FORWARD LENGTH=254	plastid	0.156817	-0.287055	0.438933				No
AT2G44050.1	AT2G44050.1	18.3.2	Co-factor and vitamine metabolism.riboflavin.riboflavin synthase	Symbols: COS1 6,7-dimethyl-8-ribityllumazine synthase / DMRL synthase / lumazine synthase / riboflavin synthase chr2:18224304-18225917 FORWARD LENGTH=227	plastid	0.00187652	-0.0351243	0.0370002	0.979994	0.519112	0.520092	No
AT2G04030.1,AT2G04030.2	AT2G04030.1	20.2.1	stress.abiotic.heat	Symbols: CR88, EMB1956, HSP90.5, Hsp88.1, AtHsp90.5 Chaperone protein htpG family protein chr2:1281983-1285909 FORWARD LENGTH=780	plastid	-0.254707	-0.190119	-0.0653798	0.0485032	0.0998305	0.437831	Yes
AT4G24280.1	AT4G24280.1	20.2.1	stress.abiotic.heat	Symbols: cpHsc70-1 chloroplast heat shock protein 70-1 chr4:12590094-12593437 FORWARD LENGTH=718	plastid	-0.161942	-0.227079	0.0657416	0.0397514	0.00948092	0.237626	Yes
AT5G49910.1	AT5G49910.1	20.2.1	stress.abiotic.heat	Symbols: CPHSC70-2EAT SHOCK PROTEIN 70-2, HSC70-7, cpHsc70-2 chloroplast heat shock protein 70-2 chr5:20303470-20306295 FORWARD LENGTH=718	plastid	-0.339828	-0.428981	0.0925252				No
AT4G23100.1,AT4G23100.3	AT4G23100.1	21.2.2	redox.ascorbate and glutathione.glutathione	Symbols: RML1, PAD2, GSH1, CAD2, ATECS1, GSHA glutamate-cysteine ligase chr4:12103458-12106751 REVERSE LENGTH=522	plastid	-0.00136216	-0.343306	0.341984	0.991445			No
AT3G11630.1	AT3G11630.1	21.5.1	redox.peroxiredoxin.BAS1	Symbols: Thioredoxin superfamily protein chr3:3672189-3673937 FORWARD LENGTH=266	plastid	-0.150268	-0.262789	0.113642	0.562976			No
AT1G29900.1	AT1G29900.1	23.1.1.1	nucleotide metabolism.synthesis.pyrimidine.carbamoyl phosphate synthetase	Symbols: CARB carbamoyl phosphate synthetase B chr1:10468164-10471976 FORWARD LENGTH=1187	plastid	-0.134913	-0.183118	0.0485044		0.134195		No
AT3G57610.1	AT3G57610.1	23.1.2.20	nucleotide metabolism.synthesis.purine.adenylosuccinate synthase	Symbols: ADSS adenylosuccinate synthase chr3:21334519-21336603 REVERSE LENGTH=490	plastid	-0.518005	-0.640492	0.133565	0.234432			No
AT3G55010.1,AT3G55010.2	AT3G55010.1	23.1.2.5	nucleotide metabolism.synthesis.purine.AIR synthase	Symbols: ATPURM, PUR5 phosphoribosylformylglycinamidine cyclo-ligase, chloroplast / phosphoribosyl-aminoimidazole synthetase / AIR synthase (PUR5) chr3:20386818-20388549 FORWARD LENGTH=389	plastid	-0.206988	-0.280582	0.0746786				No
AT2G37690.1	AT2G37690.1	23.1.2.6	nucleotide metabolism.synthesis.purine.AIR carboxylase	Symbols: phosphoribosylaminoimidazole carboxylase, putative / AIR carboxylase, putative chr2:15806111-15810240 FORWARD LENGTH=642	plastid	-0.201946	0.000721282	-0.20266			0.481369	No
AT2G35040.1,AT2G35040.2	AT2G35040.1	23.1.2.9	nucleotide metabolism.synthesis.purine.AICAR transformylase	Symbols: AICARFT/IMPCHase bienzyme family protein chr2:14765347-14768269 REVERSE LENGTH=596	plastid	-0.135888	-0.198272	0.0628073			0.48025	No
AT3G17810.1	AT3G17810.1	23.2.1.3	nucleotide metabolism.degradation.pyrimidine.dihydrouracil dehydrogenase	Symbols: PYD1 pyrimidine 1 chr3:6094279-6096289 FORWARD LENGTH=426	plastid	0.0314818	-0.0603729	0.0918111	0.52127	0.0580402	0.107922	No
AT5G09650.1	AT5G09650.1	23.4.99	nucleotide metabolism.phosphotransfer and pyrophosphatases.misc	Symbols: AtPPa6, PPa6 pyrophosphorylase 6 chr5:2991331-2993117 REVERSE LENGTH=300	plastid	-0.204402	-0.385818	0.185065	0.0666984	0.0166048	0.0349406	Yes
AT3G20390.1	AT3G20390.1	27.1.19	RNA.processing.ribonucleases	Symbols: endoribonuclease L-PSP family protein chr3:7110227-7111695 REVERSE LENGTH=187	plastid	-0.188101	-0.252352	0.0650229	0.00654319	0.00420635	0.322704	Yes
AT4G26300.1	AT4G26300.1	29.1.19	protein.aa activation.arginine-tRNA ligase	Symbols: emb1027 Arginyl-tRNA synthetase, class Ic chr4:13308400-13313109 REVERSE LENGTH=642	plastid	-0.18959	-0.0489441	-0.140972				No
AT4G20360.1	AT4G20360.1	29.2.4	protein.synthesis.elongation	Symbols: ATRAB8D, ATRABE1B, RABE1b RAB GTPase homolog E1B chr4:10990036-10991466 FORWARD LENGTH=476	plastid	-0.208455	-0.300981	0.0940009	0.000934986			Yes
AT3G46740.1	AT3G46740.1	29.3.3	protein.targeting.chloroplast	Symbols: TOC75-III, MAR1 translocon at the outer envelope membrane of chloroplasts 75-III chr3:17216104-17219296 REVERSE LENGTH=818	plastid	-0.0544211	-0.0259566	-0.0284745				No
AT4G20850.1	AT4G20850.1	29.5.5	protein.degradation.serine protease	Symbols: TPP2 tripeptidyl peptidase ii chr4:11160935-11169889 REVERSE LENGTH=1380	plastid	-0.0100058	0.0429634	-0.0529635	0.870181	0.534249	0.557634	No
AT5G50920.1	AT5G50920.1	29.5.5	protein.degradation.serine protease	Symbols: CLPC, ATHSP93-V, HSP93-V, DCA1, CLPC1 CLPC homologue 1 chr5:20715710-20719800 REVERSE LENGTH=929	plastid	-0.133062	-0.171646	0.0388052				No
AT5G45390.1	AT5G45390.1	29.5.5	protein.degradation.serine protease	Symbols: CLPP4, NCLPP4 CLP protease P4 chr5:18396351-18397586 FORWARD LENGTH=292	plastid	-0.0837464	-0.190958	0.107641	0.465291	0.176813	0.124283	No
AT1G09130.1,AT1G09130.2,AT1G09130.3	AT1G09130.1	29.5.5	protein.degradation.serine protease	Symbols: ATP-dependent caseinolytic (Clp) protease/crotonase family protein chr1:2940063-2942217 REVERSE LENGTH=330	plastid	-0.487955	-0.475682	-0.0130288				No
AT5G13120.1,AT5G13120.2	AT5G13120.1	31.3.1	cell.cycle.peptidylprolyl isomerase	Symbols: ATCYP20-2, CYP20-2 cyclophilin 20-2 chr5:4162714-4164720 REVERSE LENGTH=259	plastid	-0.00126294	-0.1653	0.164046				No
AT1G74030.1	AT1G74030.1	4.1.13	glycolysis.cytosolic branch.enolase	Symbols: ENO1 enolase 1 chr1:27839465-27841901 REVERSE LENGTH=477	plastid	-0.0378503	-0.123895	0.0861456	0.167308	0.0063948	0.0588492	Yes
AT5G52920.1	AT5G52920.1	4.2.14	glycolysis.plastid branch.pyruvate kinase (PK)	Symbols: PKP1, PKP-BETA1, PKP2 plastidic pyruvate kinase beta subunit 1 chr5:21463680-21466612 FORWARD LENGTH=579	plastid	-0.173919	-0.235853	0.0625759	0.0172939	0.00214959	0.278447	Yes
AT3G22960.1	AT3G22960.1	4.2.14	glycolysis.plastid branch.pyruvate kinase (PK)	Symbols: PKP1, PKP-ALPHA Pyruvate kinase family protein chr3:8139369-8141771 FORWARD LENGTH=596	plastid	-0.216878	-0.303304	0.0878707	0.0213818	0.00247642	0.185566	Yes
AT4G24620.1	AT4G24620.1	4.2.3	glycolysis.plastid branch.glucose-6-phosphate isomerase	Symbols: PGI1, PGI phosphoglucose isomerase 1 chr4:12708972-12712610 REVERSE LENGTH=613	plastid	0.545	0.0312257	0.51597				No
AT2G22480.1	AT2G22480.1	4.2.4	glycolysis.plastid branch.phosphofructokinase (PFK)	Symbols: PFK5 phosphofructokinase 5 chr2:9545670-9548414 FORWARD LENGTH=537	plastid	-0.12086	-0.171651	0.0510562	0.0289847	0.0331323	0.436116	Yes
AT1G79530.1	AT1G79530.1	4.2.8	glycolysis.plastid branch.glyceraldehyde 3-phosphate dehydrogenase (GAP-DH)	Symbols: GAPCP-1 glyceraldehyde-3-phosphate dehydrogenase of plastid 1 chr1:29916232-29919088 REVERSE LENGTH=422	plastid	-0.00552005	-0.153528	0.148039	0.905294	0.0264612	0.0470228	Yes
AT5G13110.1	AT5G13110.1	7.1.1	OPP.oxidative PP.G6PD	Symbols: G6PD2 glucose-6-phosphate dehydrogenase 2 chr5:4158952-4161640 FORWARD LENGTH=596	plastid	-0.052825	-0.180793	0.128274	0.116761	0.00120557	0.006912	Yes
AT1G24280.1	AT1G24280.1	7.1.1	OPP.oxidative PP.G6PD	Symbols: G6PD3 glucose-6-phosphate dehydrogenase 3 chr1:8609495-8612383 FORWARD LENGTH=599	plastid	-0.187078	-0.217048	0.0302782	0.0458353	0.0108803	0.690579	Yes
AT1G64190.1	AT1G64190.1	7.1.3	OPP.oxidative PP.6-phosphogluconate dehydrogenase	Symbols: 6-phosphogluconate dehydrogenase family protein chr1:23825549-23827012 REVERSE LENGTH=487	plastid	-0.10033	-0.142507	0.0423285	0.16042	0.0401506	0.360746	Yes
AT5G13420.1	AT5G13420.1	7.2.2	OPP.non-reductive PP.transaldolase	Symbols: Aldolase-type TIM barrel family protein chr5:4302080-4304212 REVERSE LENGTH=438	plastid	-0.0537687	-0.213913	0.160606	0.356075	0.00741679	0.0405184	Yes
AT1G12230.1,AT1G12230.2	AT1G12230.1	7.2.2	OPP.non-reductive PP.transaldolase	Symbols: Aldolase superfamily protein chr1:4148050-4150708 FORWARD LENGTH=405	plastid	-0.136948	-0.245157	0.109125			0.0981176	No
AT1G01090.1	AT1G01090.1	8.1.1.1	TCA / org transformation.TCA.pyruvate DH.E1	Symbols: PDH-E1 ALPHA pyruvate dehydrogenase E1 alpha chr1:47705-49166 REVERSE LENGTH=428	plastid	-0.208711	-0.254206	0.0461063	0.0602218	0.0168303	0.558803	Yes
AT1G34430.1	AT1G34430.1	8.1.1.2	TCA / org transformation.TCA.pyruvate DH.E2	Symbols: EMB3003 2-oxoacid dehydrogenases acyltransferase family protein chr1:12588027-12590084 REVERSE LENGTH=465	plastid	-0.147327	-0.314025	0.168648	0.104258			No
AT3G16950.1,AT3G16950.2	AT3G16950.1	8.1.1.3	TCA / org transformation.TCA.pyruvate DH.E3	Symbols: LPD1, ptlpd1 lipoamide dehydrogenase 1 chr3:5786761-5790383 REVERSE LENGTH=570	plastid	-0.170952	-0.332862	0.164247				No
AT1G79750.1	AT1G79750.1	8.2.10	TCA / org transformation.other organic acid transformatons.malic	Symbols: ATNADP-ME4, NADP-ME4 NADP-malic enzyme 4 chr1:30007655-30011179 REVERSE LENGTH=646	plastid	0.160321	0.0910708	0.0695044				No
AT4G13430.1	AT4G13430.1	8.2.3	TCA / org transformation.other organic acid transformatons.aconitase	Symbols: IIL1, ATLEUC1 isopropyl malate isomerase large subunit 1 chr4:7804194-7807789 REVERSE LENGTH=509	plastid	-0.283663	-0.405985	0.125948	0.0209088	0.00470616	0.107934	Yes
AT3G47520.1	AT3G47520.1	8.2.9	TCA / org transformation.other organic acid transformatons.cyt MDH	Symbols: MDH malate dehydrogenase chr3:17513657-17514868 FORWARD LENGTH=403	plastid	-0.0699309	-0.269412	0.200425	0.129425	0.000128318	0.0103467	Yes
AT2G07698.1,ATMG01190.1	AT2G07698.1	9.9	mitochondrial electron transport / ATP synthesis.F1-ATPase	Symbols: ATPase, F1 complex, alpha subunit protein chr2:3361474-3364028 FORWARD LENGTH=777	plastid,mitochondrion	0.0968968	0.0648659	0.0320813	0.156612	0.174151	0.541189	No
AT1G79230.1,AT1G79230.3	AT1G79230.1	13.2.5.3	amino acid metabolism.degradation.serine-glycine-cysteine group.cysteine	Symbols: ST1, ATMST1, MST1, ATRDH1, STR1 mercaptopyruvate sulfurtransferase 1 chr1:29800824-29803679 FORWARD LENGTH=379	plastid,mitochondrion	0.0244478	-0.0421976	0.0666282	0.706885	0.566594	0.138062	No
AT4G08390.1,AT4G08390.2,AT4G08390.3	AT4G08390.1	21.2.1	redox.ascorbate and glutathione.ascorbate	Symbols: SAPX stromal ascorbate peroxidase chr4:5314999-5317071 FORWARD LENGTH=372	plastid,mitochondrion	0.0495733	-0.121204	0.170521	0.407492			No
AT1G74260.1	AT1G74260.1	23.1.2.4	nucleotide metabolism.synthesis.purine.FGAR amidotransferase	Symbols: PUR4 purine biosynthesis 4 chr1:27923005-27927764 REVERSE LENGTH=1407	plastid,mitochondrion	-0.255003	-0.200695	-0.0550122		0.0675706		No
AT5G26830.1	AT5G26830.1	29.1.3	protein.aa activation.threonine-tRNA ligase	Symbols: Threonyl-tRNA synthetase chr5:9437351-9441568 FORWARD LENGTH=709	plastid,mitochondrion	0.0141282	0.180956	-0.166934	0.759595	0.00905656	0.0297626	Yes
AT5G24400.1	AT5G24400.1	7.1.2	OPP.oxidative PP.6-phosphogluconolactonase	Symbols: EMB2024, PGL3 NagB/RpiA/CoA transferase-like superfamily protein chr5:8330532-8331784 REVERSE LENGTH=325	plastid,peroxisome	0.125953	0.0814307	0.0446371	0.233636	0.446406	0.299044	No
AT5G20500.1	AT5G20500.1	21.4	redox.glutaredoxins	Symbols: Glutaredoxin family protein chr5:6938652-6939665 FORWARD LENGTH=135	vacuole	0.180525	0.662288	-0.496606	0.209692			No
AT1G04040.1	AT1G04040.1	26.13	misc.acid and other phosphatases	Symbols: HAD superfamily, subfamily IIIB acid phosphatase chr1:1042564-1043819 REVERSE LENGTH=271	vacuole	-0.409458	-0.214833	-0.199002				No
AT1G54000.1	AT1G54000.1	26.16	misc.myrosinases-lectin-jacalin	Symbols: GDSL-like Lipase/Acylhydrolase superfamily protein chr1:20154548-20156365 REVERSE LENGTH=391	vacuole	-0.205319	-0.540043	0.344267	0.158144	0.0137596	0.0118356	Yes
AT3G57330.1	AT3G57330.1	30.3	signalling.calcium	Symbols: ACA11 autoinhibited Ca2+-ATPase 11 chr3:21211655-21216375 REVERSE LENGTH=1025	vacuole	-0.355378	-0.184775	-0.17345				No
AT4G17170.1	AT4G17170.1	30.5	signalling.G-proteins	Symbols: AT-RAB2, ATRABB1C, ATRAB2A, RAB2A, RABB1C, ATRAB-B1B, RAB-B1B RAB GTPase homolog B1C chr4:9644908-9646220 REVERSE LENGTH=211	vacuole	-0.0788693	-0.0334486	-0.0454507				No
AT5G39510.1	AT5G39510.1	31.4	cell.vesicle transport	Symbols: VTI11, ATVTI1A, ATVTI11, ZIG, SGR4, VTI1A, ZIG1 Vesicle transport v-SNARE family protein chr5:15822035-15823591 FORWARD LENGTH=221	vacuole	-0.243857	-0.284373	0.0412305			0.736426	No
AT1G75500.1,AT1G75500.2	AT1G75500.1	33.99	development.unspecified	Symbols: WAT1 Walls Are Thin 1 chr1:28338282-28340091 REVERSE LENGTH=389	vacuole	-0.441166	-0.299122	-0.14689	0.153251			No
AT3G01390.1,AT3G01390.2	AT3G01390.1	34.1	transport.p- and v-ATPases	Symbols: VMA10, AVMA10 vacuolar membrane ATPase 10 chr3:150265-150922 REVERSE LENGTH=110	vacuole	-0.323287	-0.485759	0.169111	0.0108386	0.00427483	0.141407	Yes
AT3G11770.1	AT3G11770.1	35.2	not assigned.unknown	Symbols: Polynucleotidyl transferase, ribonuclease H-like superfamily protein chr3:3721490-3722092 REVERSE LENGTH=200	vacuole	0.0237978	-0.109953	0.133664				No
AT1G54010.1	AT1G54010.1	16.5.1.3.1	secondary metabolism.sulfur-containing.glucosinolates.degradation.myrosinase	Symbols: GDSL-like Lipase/Acylhydrolase superfamily protein chr1:20158854-20160747 REVERSE LENGTH=386	vacuole	-0.0991947	-0.212214	0.113617	0.552608	0.198324	0.364593	No
AT1G62660.1	AT1G62660.1	2.2.1.3.3	major CHO metabolism.degradation.sucrose.invertases.vacuolar	Symbols: Glycosyl hydrolases family 32 protein chr1:23199949-23203515 FORWARD LENGTH=648	vacuole	-0.143579	-0.323377	0.181909	0.287029	0.0407349	0.11027	Yes
AT5G60360.1,AT5G60360.2,AT5G60360.3	AT5G60360.1	29.5.3	protein.degradation.cysteine protease	Symbols: SAG2, AALP, ALP aleurain-like protease chr5:24280044-24282152 FORWARD LENGTH=358	vacuole	-0.168597	-0.377889	0.212679				No
AT5G60160.1	AT5G60160.1	29.5.4	protein.degradation.aspartate protease	Symbols: Zn-dependent exopeptidases superfamily protein chr5:24223887-24226783 REVERSE LENGTH=477	vacuole	-0.0203106	0.109601	-0.12984	0.778961	0.0872288	0.0342697	No
AT1G11910.1	AT1G11910.1	29.5.4	protein.degradation.aspartate protease	Symbols: APA1, ATAPA1 aspartic proteinase A1 chr1:4017119-4019874 REVERSE LENGTH=506	vacuole	-0.207816	-0.339514	0.134064	0.104483	0.0269803	0.0495742	Yes
AT3G10410.1	AT3G10410.1	29.5.5	protein.degradation.serine protease	Symbols: SCPL49, CPY SERINE CARBOXYPEPTIDASE-LIKE 49 chr3:3235518-3238063 REVERSE LENGTH=516	vacuole	-0.0163455	-0.2067	0.190516				No
AT1G64200.1	AT1G64200.1	34.1.1	transport.p- and v-ATPases.H+-transporting two-sector ATPase	Symbols: VHA-E3 vacuolar H+-ATPase subunit E isoform 3 chr1:23828537-23830002 REVERSE LENGTH=237	vacuole	-0.110829	-0.590899	0.48806				No
AT4G38510.1,AT4G38510.2,AT4G38510.3,AT4G38510.4,AT4G38510.5	AT4G38510.1	34.1.1.1	transport.p- and v-ATPases.H+-transporting two-sector ATPase.subunit B	Symbols: ATPase, V1 complex, subunit B protein chr4:18011155-18014789 REVERSE LENGTH=487	vacuole	-0.764685	-0.755744	-0.0104509				No
AT3G26520.1	AT3G26520.1	34.19.2	transport.Major Intrinsic Proteins.TIP	Symbols: TIP2, SITIP, GAMMA-TIP2, TIP1;2 tonoplast intrinsic protein 2 chr3:9722770-9723703 REVERSE LENGTH=253	vacuole	0.041127	-0.116437	0.157376	0.775182	0.489344	0.0978818	No
AT1G04410.1	AT1G04410.1	8.2.9	TCA / org transformation.other organic acid transformatons.cyt MDH	Symbols: Lactate/malate dehydrogenase family protein chr1:1189418-1191267 REVERSE LENGTH=332	vacuole	0.0803382	0.0478545	0.032515	0.131261	0.248911	0.504733	No
AT1G12840.1	AT1G12840.1	34.1	transport.p- and v-ATPases	Symbols: DET3, ATVHA-C vacuolar ATP synthase subunit C (VATC) / V-ATPase C subunit / vacuolar proton pump C subunit (DET3) chr1:4375584-4378220 FORWARD LENGTH=375	vacuole,golgi	-0.249757	-0.342023	0.0942794	0.0199795	0.00436253	0.120516	Yes
AT1G78900.1,AT1G78900.2	AT1G78900.1	34.1	transport.p- and v-ATPases	Symbols: VHA-A vacuolar ATP synthase subunit A chr1:29660463-29664575 FORWARD LENGTH=623	vacuole,golgi	-0.227477	-0.409132	0.185983	0.00371942	0.000364358	0.00112008	Yes
AT4G23710.1	AT4G23710.1	34.1	transport.p- and v-ATPases	Symbols: VHA-G2, VAG2, VATG2 vacuolar ATP synthase subunit G2 chr4:12350577-12351354 FORWARD LENGTH=106	vacuole,golgi	-0.133404	-0.469731	0.34168	0.240269	0.00611177	0.0101974	Yes
AT3G58730.1	AT3G58730.1	34.1.1.3	transport.p- and v-ATPases.H+-transporting two-sector ATPase.subunit D	Symbols: vacuolar ATP synthase subunit D (VATD) / V-ATPase D subunit / vacuolar proton pump D subunit (VATPD) chr3:21718495-21719280 REVERSE LENGTH=261	vacuole,golgi	-0.284051	0.218815	-0.495171				No
AT4G11150.1	AT4G11150.1	34.1.1.4	transport.p- and v-ATPases.H+-transporting two-sector ATPase.subunit E	Symbols: TUF, emb2448, TUFF, VHA-E1 vacuolar ATP synthase subunit E1 chr4:6800091-6801696 FORWARD LENGTH=230	vacuole,golgi	-0.161593	-0.398915	0.24121	0.161735	0.00225837	0.0899976	Yes
AT3G42050.1	AT3G42050.1	34.1.1.6	transport.p- and v-ATPases.H+-transporting two-sector ATPase.subunit H	Symbols: vacuolar ATP synthase subunit H family protein chr3:14228846-14232228 REVERSE LENGTH=441	vacuole,golgi	-0.174636	-0.0652596	-0.109689	0.0515619	0.249655	0.242461	No
AT4G39090.1	AT4G39090.1	29.5.3	protein.degradation.cysteine protease	Symbols: RD19, RD19A Papain family cysteine protease chr4:18215826-18217326 REVERSE LENGTH=368	vacuole,nucleus	0.0998243	-0.0300214	0.129748				No

## Sheet: DataS2 shoot protein abundance
Supplemental Data. Li et al. (2022). Plant Cell.
Supplemental Data Set 2 Changes in protein abundance of proteins belonging to different subcellular locations in autophagy mutants compared to wild type. A total of 689 shoot proteins were quantified in Wt, atg5 and atg11 at T0. A set of 665 proteins localised to a single subcellular location (SUBA4, SUBAConsensus) were used for localisation based analysis. Relative ΔAbundance of 265 shoot protei…						Relative∆Abundance			T-test (P values)
AGI	1st AGI	BINCODE	NAME	description	Location SUBAcon	11-Wt	5-Wt	atg11-5	atg11 vs wt	atg5vswt	5vs11	5 or 11 Significance (P<0.05)
AT5G51970.1,AT5G51970.2	AT5G51970.1	3.3	minor CHO metabolism.sugar alcohols	Symbols: GroES-like zinc-binding alcohol dehydrogenase family protein chr5:21111820-21113284 FORWARD LENGTH=364	cytosol	0.214998	0.219595	-0.0046521	0.0114019	0.00702429	0.90682	Yes
AT3G24503.1	AT3G24503.1	5.10	fermentation.aldehyde dehydrogenase	Symbols: ALDH2C4, ALDH1A, REF1 aldehyde dehydrogenase 2C4 chr3:8919732-8923029 REVERSE LENGTH=501	cytosol	0.382296	0.241226	0.144399				No
AT4G14030.1,AT4G14030.2	AT4G14030.1	15	metal handling	Symbols: SBP1 selenium-binding protein 1 chr4:8098121-8100165 REVERSE LENGTH=490	cytosol	-0.180496	-0.218364	0.0382448	0.0402405	0.0372497	0.705947	Yes
AT4G14040.1	AT4G14040.1	15	metal handling	Symbols: EDA38, SBP2 selenium-binding protein 2 chr4:8100691-8102828 REVERSE LENGTH=487	cytosol	-0.158146	-0.204413	0.0466444	0.213379	0.103904	0.517891	No
AT2G38230.1	AT2G38230.1	18	Co-factor and vitamine metabolism	Symbols: ATPDX1.1, PDX1.1 pyridoxine biosynthesis 1.1 chr2:16011475-16012404 FORWARD LENGTH=309	cytosol	0.604308	0.638779	-0.038152	0.0161384	0.00749774	0.540211	Yes
AT5G01410.1	AT5G01410.1	18	Co-factor and vitamine metabolism	Symbols: PDX1, ATPDX1.3, RSR4, PDX1.3, ATPDX1 Aldolase-type TIM barrel family protein chr5:172576-173505 REVERSE LENGTH=309	cytosol	0.389717	0.393062	-0.00347816	0.00750381	0.0141973	0.96941	Yes
AT3G28940.1	AT3G28940.1	20.1	stress.biotic	Symbols: AIG2-like (avirulence induced gene) family protein chr3:10968324-10969311 REVERSE LENGTH=169	cytosol	-0.943897	-1.13773	0.264972				No
AT5G42980.1	AT5G42980.1	21.1	redox.thioredoxin	Symbols: ATTRX3, ATH3, ATTRXH3, TRXH3, TRX3 thioredoxin 3 chr5:17242772-17243718 FORWARD LENGTH=118	cytosol	-0.387	-0.455493	0.07165	0.0191891	0.00399419	0.519482	Yes
AT3G10520.1	AT3G10520.1	21.3	redox.heme	Symbols: AHB2, GLB2, ARATH GLB2, NSHB2, ATGLB2, HB2 haemoglobin 2 chr3:3276516-3277765 REVERSE LENGTH=158	cytosol	0.298601	0.13927	0.161004		0.370623		No
AT5G40370.1	AT5G40370.1	21.4	redox.glutaredoxins	Symbols: Glutaredoxin family protein chr5:16147826-16149052 REVERSE LENGTH=111	cytosol	-0.848626	-0.943089	0.118092				No
AT1G65980.1	AT1G65980.1	21.5	redox.peroxiredoxin	Symbols: TPX1 thioredoxin-dependent peroxidase 1 chr1:24559524-24560753 REVERSE LENGTH=162	cytosol	-0.370523	-0.611662	0.255622	0.0398265	0.00307783	0.207264	Yes
AT1G08830.1,AT1G08830.2	AT1G08830.1	21.6	redox.dismutases and catalases	Symbols: CSD1 copper/zinc superoxide dismutase 1 chr1:2827700-2829053 FORWARD LENGTH=152	cytosol	-0.478347	-0.774483	0.326363	0.0647316	0.00976348	0.20595	Yes
AT5G28050.1,AT5G28050.2	AT5G28050.1	23.2	nucleotide metabolism.degradation	Symbols: Cytidine/deoxycytidylate deaminase family protein chr5:10044209-10045755 REVERSE LENGTH=185	cytosol	0.207095	-0.300092	0.499428	0.685661	0.323125	0.388836	No
AT3G48690.1	AT3G48690.1	24	Biodegradation of Xenobiotics	Symbols: ATCXE12, CXE12 alpha/beta-Hydrolases superfamily protein chr3:18037186-18038160 REVERSE LENGTH=324	cytosol	0.599839	0.541233	0.0637833				No
AT3G10850.1	AT3G10850.1	24.1	Biodegradation of Xenobiotics.hydroxyacylglutathione hydrolase	Symbols: GLX2-2, GLY2 Metallo-hydrolase/oxidoreductase superfamily protein chr3:3397756-3399522 REVERSE LENGTH=258	cytosol	-0.295406	-0.497465	0.209766			0.348775	No
AT2G41530.1	AT2G41530.1	25	C1-metabolism	Symbols: ATSFGH, SFGH S-formylglutathione hydrolase chr2:17323656-17325430 REVERSE LENGTH=284	cytosol	0.528398	0.505199	0.0248578	0.00574629	0.0160707	0.792206	Yes
AT5G56260.1	AT5G56260.1	25	C1-metabolism	Symbols: Ribonuclease E inhibitor RraA/Dimethylmenaquinone methyltransferase chr5:22775549-22776049 REVERSE LENGTH=166	cytosol	-0.002692	-0.465051	0.462504				No
AT4G13930.1	AT4G13930.1	25.1	C1-metabolism.glycine hydroxymethyltransferase	Symbols: SHM4 serine hydroxymethyltransferase 4 chr4:8048013-8050021 REVERSE LENGTH=471	cytosol	0.709245	0.810854	-0.118671	0.00235634	0.00150302	0.245797	Yes
AT1G50480.1	AT1G50480.1	25.2	C1-metabolism.formate-tetrahydrofolate ligase	Symbols: THFS 10-formyltetrahydrofolate synthetase chr1:18702064-18704687 FORWARD LENGTH=634	cytosol	0.711903	0.715597	-0.00423293				No
AT3G12290.1	AT3G12290.1	25.5	C1-metabolism.Methylenetetrahydrofolate dehydrogenase & Methenyltetrahydrofolate cyclohydrolase	Symbols: Amino acid dehydrogenase family protein chr3:3919591-3921326 FORWARD LENGTH=299	cytosol	0.502901	0.602178	-0.107409			0.185638	No
AT3G59970.3	AT3G59970.3	25.6	C1-metabolism.methylenetetrahydrofolate reductase	Symbols: MTHFR1 methylenetetrahydrofolate reductase 1 chr3:22151303-22154323 FORWARD LENGTH=592	cytosol	0.773622	0.766135	0.00878946	0.0234466	0.00208039	0.961392	Yes
AT2G32520.1	AT2G32520.1	26.1	misc.misc2	Symbols: alpha/beta-Hydrolases superfamily protein chr2:13805823-13807442 REVERSE LENGTH=239	cytosol	-0.250987	-0.406915	0.160013		0.016355		Yes
AT3G16420.1,AT3G16420.2,AT3G16420.3	AT3G16420.1	26.16	misc.myrosinases-lectin-jacalin	Symbols: PBP1, JAL30 PYK10-binding protein 1 chr3:5579560-5580674 FORWARD LENGTH=298	cytosol	-0.132363	-0.569933	0.445981	0.701369	0.171998	0.195148	No
AT5G16970.1	AT5G16970.1	26.7	misc.oxidases - copper, flavone etc	Symbols: AT-AER, AER alkenal reductase chr5:5576291-5578001 REVERSE LENGTH=345	cytosol	0.215524	0.317626	-0.10388				No
AT1G02930.1,AT1G02930.2	AT1G02930.1	26.9	misc.glutathione S transferases	Symbols: ATGSTF6, GST1, ERD11, ATGSTF3, GSTF6, ATGST1 glutathione S-transferase 6 chr1:661363-662191 REVERSE LENGTH=208	cytosol	0.116585	0.0111806	0.105439				No
AT1G78380.1	AT1G78380.1	26.9	misc.glutathione S transferases	Symbols: ATGSTU19, GST8, GSTU19 glutathione S-transferase TAU 19 chr1:29486659-29487819 REVERSE LENGTH=219	cytosol	-0.280109	-0.211108	-0.0700364	0.0591938	0.222553	0.752144	No
AT2G29450.1	AT2G29450.1	26.9	misc.glutathione S transferases	Symbols: ATGSTU5, ATGSTU1, AT103-1A, GSTU5 glutathione S-transferase tau 5 chr2:12624774-12625566 REVERSE LENGTH=224	cytosol	0.110843	0.117682	-0.00686174	0.398377	0.404268	0.89217	No
AT2G30860.1	AT2G30860.1	26.9	misc.glutathione S transferases	Symbols: ATGSTF9, GLUTTR, ATGSTF7, GSTF9 glutathione S-transferase PHI 9 chr2:13139132-13140057 FORWARD LENGTH=215	cytosol	-0.295605	-0.419392	0.127747	0.211594	0.152219	0.533755	No
AT2G30870.1	AT2G30870.1	26.9	misc.glutathione S transferases	Symbols: ATGSTF10, ERD13, ATGSTF4, GSTF10 glutathione S-transferase PHI 10 chr2:13141490-13142392 FORWARD LENGTH=215	cytosol	0.164514	0.112555	0.0521998	0.269946	0.410563	0.691624	No
AT4G02520.1	AT4G02520.1	26.9	misc.glutathione S transferases	Symbols: ATGSTF2, ATPM24.1, ATPM24, GST2, GSTF2 glutathione S-transferase PHI 2 chr4:1110673-1111531 REVERSE LENGTH=212	cytosol	0.135075	0.060028	0.0751999	0.326718	0.788905	0.758232	No
AT5G02790.1	AT5G02790.1	26.9	misc.glutathione S transferases	Symbols: GSTL3 Glutathione S-transferase family protein chr5:632877-634858 FORWARD LENGTH=235	cytosol	-0.384162	-0.629544	0.261173	0.0679737	0.000555611	0.283397	Yes
AT1G49760.1,AT1G49760.2	AT1G49760.1	27.1	RNA.processing	Symbols: PAB8, PABP8 poly(A) binding protein 8 chr1:18416740-18419753 FORWARD LENGTH=671	cytosol	0.652755	0.716124	-0.0717535	0.00395123	0.000594454	0.338914	Yes
AT5G16840.1,AT5G16840.2,AT5G16840.3	AT5G16840.1	27.4	RNA.RNA binding	Symbols: BPA1 binding partner of acd11 1 chr5:5536042-5538026 FORWARD LENGTH=259	cytosol	0.00589244	0.144482	-0.138619				No
AT5G38470.1	AT5G38470.1	28.2	DNA.repair	Symbols: RAD23D Rad23 UV excision repair protein family chr5:15404720-15407500 FORWARD LENGTH=378	cytosol	-0.0273925	-0.199152	0.171994				No
AT4G34490.1	AT4G34490.1	28.99	DNA.unspecified	Symbols: ATCAP1, CAP 1, CAP1 cyclase associated protein 1 chr4:16484896-16487355 REVERSE LENGTH=476	cytosol	-0.886684	-0.451158	-0.483922				No
AT1G12310.1	AT1G12310.1	29.4	protein.postranslational modification	Symbols: Calcium-binding EF-hand family protein chr1:4187500-4187946 REVERSE LENGTH=148	cytosol	-0.906228	-1.10931	0.271248		0.019491		Yes
AT2G24200.1,AT2G24200.2	AT2G24200.1	29.5	protein.degradation	Symbols: Cytosol aminopeptidase family protein chr2:10287017-10289450 REVERSE LENGTH=520	cytosol	0.847412	0.902063	-0.0675625			0.765783	No
AT5G02240.1	AT5G02240.1	29.5	protein.degradation	Symbols: NAD(P)-binding Rossmann-fold superfamily protein chr5:451502-452984 FORWARD LENGTH=253	cytosol	-0.517053	-0.664486	0.161286	0.0178786	0.000608224	0.443365	Yes
AT5G20890.1	AT5G20890.1	29.6	protein.folding	Symbols: TCP-1/cpn60 chaperonin family protein chr5:7087020-7089906 REVERSE LENGTH=527	cytosol	1.2794	1.32995	-0.0879737			0.729728	No
AT5G64350.1	AT5G64350.1	29.6	protein.folding	Symbols: FKBP12, ATFKBP12 FK506-binding protein 12 chr5:25734810-25735990 REVERSE LENGTH=112	cytosol	-0.901851	-0.968408	0.0851483	0.0240609			Yes
AT2G41090.1	AT2G41090.1	30.3	signalling.calcium	Symbols: Calcium-binding EF-hand family protein chr2:17135823-17136618 FORWARD LENGTH=191	cytosol	-0.364069	-0.939936	0.629742				No
AT2G44310.1	AT2G44310.1	30.3	signalling.calcium	Symbols: Calcium-binding EF-hand family protein chr2:18309285-18309713 FORWARD LENGTH=142	cytosol	-0.957167	-0.879441	-0.0984429		0.00274427		Yes
AT2G19760.1	AT2G19760.1	31.1	cell.organisation	Symbols: PFN1, PRF1 profilin 1 chr2:8517074-8518067 REVERSE LENGTH=131	cytosol	-0.61058	-0.715454	0.117732	0.0285002			Yes
AT4G29350.1	AT4G29350.1	31.1	cell.organisation	Symbols: PFN2, PRO2, PRF2 profilin 2 chr4:14450135-14451119 FORWARD LENGTH=131	cytosol	-0.414114	-0.521946	0.113992	0.0281703	0.00339893	0.441489	Yes
AT5G09810.1	AT5G09810.1	31.1	cell.organisation	Symbols: ACT7 actin 7 chr5:3052809-3054220 FORWARD LENGTH=377	cytosol	0.687739	0.683646	0.00463925	0.0326902	0.00155584	0.979177	Yes
AT5G15970.1	AT5G15970.1	31.1	cell.organisation	Symbols: KIN2, COR6.6 stress-responsive protein (KIN2) / stress-induced protein (KIN2) / cold-responsive protein (COR6.6) / cold-regulated protein (COR6.6) chr5:5211966-5212441 FORWARD LENGTH=66	cytosol	-0.901773	-1.01749	0.150157	0.00209128	4.22406e-05	0.567512	Yes
AT1G07750.1	AT1G07750.1	33.1	development.storage proteins	Symbols: RmlC-like cupins superfamily protein chr1:2404300-2405863 REVERSE LENGTH=356	cytosol	0.212814	0.271809	-0.05986			0.543075	No
AT1G18080.1	AT1G18080.1	33.99	development.unspecified	Symbols: ATARCA, RACK1A_AT, RACK1A Transducin/WD40 repeat-like superfamily protein chr1:6222325-6223901 FORWARD LENGTH=327	cytosol	1.33935	1.41593	-0.145627			0.785554	No
AT3G16640.1	AT3G16640.1	33.99	development.unspecified	Symbols: TCTP translationally controlled tumor protein chr3:5669709-5670729 REVERSE LENGTH=168	cytosol	-0.159502	-0.266706	0.108356	0.150858	0.0333297	0.153946	Yes
AT1G11930.1,AT1G11930.2	AT1G11930.1	35.1	not assigned.no ontology	Symbols: Predicted pyridoxal phosphate-dependent enzyme, YBL036C type chr1:4028783-4030298 FORWARD LENGTH=257	cytosol	-0.267764	-0.47139	0.210261				No
AT3G06610.1	AT3G06610.1	35.1	not assigned.no ontology	Symbols: DNA-binding enhancer protein-related chr3:2060837-2061845 FORWARD LENGTH=115	cytosol	-0.642881	-0.861128	0.253305	0.0116434	0.00220717	0.185055	Yes
AT1G09310.1	AT1G09310.1	35.2	not assigned.unknown	Symbols: Protein of unknown function, DUF538 chr1:3009109-3009648 FORWARD LENGTH=179	cytosol	0.393342	0.596123	-0.215408	0.131255	0.0285637	0.240131	Yes
AT1G30580.1	AT1G30580.1	35.2	not assigned.unknown	Symbols: GTP binding chr1:10831953-10835454 REVERSE LENGTH=394	cytosol	0.932219	0.953357	-0.0271763			0.890873	No
AT2G03680.1,AT2G03680.2	AT2G03680.1	35.2	not assigned.unknown	Symbols: SPR1, SKU6 spiral1 chr2:1121398-1121850 FORWARD LENGTH=119	cytosol	-0.862783	-1.03593	0.222967				No
AT5G42850.1,AT5G42850.2	AT5G42850.1	35.2	not assigned.unknown	Symbols: Thioredoxin superfamily protein chr5:17182072-17182568 REVERSE LENGTH=134	cytosol	-0.936344	-1.11643	0.243806				No
AT5G48480.1	AT5G48480.1	35.2	not assigned.unknown	Symbols: Lactoylglutathione lyase / glyoxalase I family protein chr5:19644814-19645658 FORWARD LENGTH=166	cytosol	0.513407	0.657634	-0.157523				No
AT1G79870.1,AT1G79870.2	AT1G79870.1	1.2.6	PS.photorespiration.hydroxypyruvate reductase	Symbols: D-isomer specific 2-hydroxyacid dehydrogenase family protein chr1:30044794-30045851 FORWARD LENGTH=313	cytosol	-0.106989	-1.32741	1.26535				No
AT1G08200.1	AT1G08200.1	10.1.3	cell wall.precursor synthesis.AXS	Symbols: AXS2 UDP-D-apiose/UDP-D-xylose synthase 2 chr1:2574259-2576609 REVERSE LENGTH=389	cytosol	0.707502	0.736542	-0.0333905				No
AT3G02230.1	AT3G02230.1	10.5.5	cell wall.cell wall proteins.RGP	Symbols: RGP1, ATRGP1 reversibly glycosylated polypeptide 1 chr3:415463-417304 FORWARD LENGTH=357	cytosol	0.336513	0.157296	0.18162				No
AT1G31812.1	AT1G31812.1	11.1.13	lipid metabolism.FA synthesis and FA elongation.acyl-CoA binding protein	Symbols: ACBP6, ACBP acyl-CoA-binding protein 6 chr1:11411132-11412099 REVERSE LENGTH=92	cytosol	-0.849765	-0.980728	0.165429	0.00131062	0.000163222	0.367549	Yes
AT5G19550.1	AT5G19550.1	13.1.1.2.1	amino acid metabolism.synthesis.central amino acid metabolism.aspartate.aspartate aminotransferase	Symbols: ASP2, AAT2 aspartate aminotransferase 2 chr5:6598201-6601597 FORWARD LENGTH=405	cytosol	1.02014	1.19548	-0.252241				No
AT2G36880.1,AT2G36880.2	AT2G36880.1	13.1.3.4	amino acid metabolism.synthesis.aspartate family.methionine	Symbols: MAT3 methionine adenosyltransferase 3 chr2:15479721-15480893 REVERSE LENGTH=390	cytosol	0.790236	0.796946	-0.00796379	0.0179971	0.00146881	0.960885	Yes
AT5G17920.1,AT5G17920.2	AT5G17920.1	13.1.3.4	amino acid metabolism.synthesis.aspartate family.methionine	Symbols: ATCIMS, ATMETS, ATMS1 Cobalamin-independent synthase family protein chr5:5935771-5939195 FORWARD LENGTH=765	cytosol	1.224	1.26347	-0.0643533	0.169668	0.000230773	0.89022	Yes
AT1G02500.1,AT1G02500.2	AT1G02500.1	13.1.3.4.11	amino acid metabolism.synthesis.aspartate family.methionine.S-adenosylmethionine synthetase	Symbols: SAM1, SAM-1, MAT1, AtSAM1 S-adenosylmethionine synthetase 1 chr1:519037-520218 FORWARD LENGTH=393	cytosol	0.203477	-0.0802769	0.2826			0.0565822	No
AT2G43910.1	AT2G43910.1	13.1.3.4.13	amino acid metabolism.synthesis.aspartate family.methionine.methionine S-methyltransferase	Symbols: ATHOL1, HOL1 HARMLESS TO OZONE LAYER 1 chr2:18184658-18186951 REVERSE LENGTH=227	cytosol	-0.169502	-0.595544	0.437072				No
AT4G14880.1,AT4G14880.2,AT4G14880.3,AT4G14880.4	AT4G14880.1	13.1.5.3.1	amino acid metabolism.synthesis.serine-glycine-cysteine group.cysteine.OASTL	Symbols: OASA1, OLD3, CYTACS1 O-acetylserine (thiol) lyase (OAS-TL) isoform A1 chr4:8518209-8520050 REVERSE LENGTH=322	cytosol	0.168599	0.108345	0.0605304	0.151034	0.275101	0.573895	No
AT2G34470.1,AT2G34470.2	AT2G34470.1	13.2.2.3	amino acid metabolism.degradation.glutamate family.arginine	Symbols: UREG, PSKF109 urease accessory protein G chr2:14530900-14532411 REVERSE LENGTH=275	cytosol	-0.182339	-0.130752	-0.0518961			0.649904	No
AT3G19450.1	AT3G19450.1	16.2.1.10	secondary metabolism.phenylpropanoids.lignin biosynthesis.CAD	Symbols: CAD4, ATCAD4, CAD, CAD-C GroES-like zinc-binding alcohol dehydrogenase family protein chr3:6744859-6747005 FORWARD LENGTH=365	cytosol	0.172796	0.169395	0.00342566			0.970327	No
AT4G39330.1	AT4G39330.1	16.2.1.10	secondary metabolism.phenylpropanoids.lignin biosynthesis.CAD	Symbols: ATCAD9, CAD9 cinnamyl alcohol dehydrogenase 9 chr4:18291268-18292772 FORWARD LENGTH=360	cytosol	0.194977	0.263416	-0.0693291	0.46293	0.122506	0.779535	No
AT4G34050.1	AT4G34050.1	16.2.1.6	secondary metabolism.phenylpropanoids.lignin biosynthesis.CCoAOMT	Symbols: CCoAOMT1 S-adenosyl-L-methionine-dependent methyltransferases superfamily protein chr4:16310844-16311973 FORWARD LENGTH=259	cytosol	-0.237741	-0.225405	-0.0125031	0.129			No
AT5G54160.1	AT5G54160.1	16.2.1.9	secondary metabolism.phenylpropanoids.lignin biosynthesis.COMT	Symbols: ATOMT1, OMT1 O-methyltransferase 1 chr5:21982075-21984167 FORWARD LENGTH=363	cytosol	0.569072	0.298796	0.282275	0.00482544	0.0182211	0.0270837	Yes
AT1G74920.1	AT1G74920.1	16.4.2.1	secondary metabolism.N misc.betaine.betaine-aldehyde dehydrogenase	Symbols: ALDH10A8 aldehyde dehydrogenase 10A8 chr1:28139175-28142573 REVERSE LENGTH=501	cytosol	1.14423	1.10085	0.0633272				No
AT1G74090.1	AT1G74090.1	16.5.1.1.1.9	secondary metabolism.sulfur-containing.glucosinolates.synthesis.aliphatic.sulfotransferase	Symbols: SOT18, ATSOT18, ATST5B desulfo-glucosinolate sulfotransferase 18 chr1:27863003-27864055 FORWARD LENGTH=350	cytosol	0.266823	0.163688	0.104274				No
AT3G44310.1,AT3G44310.3	AT3G44310.1	16.5.1.3.3	secondary metabolism.sulfur-containing.glucosinolates.degradation.nitrilase	Symbols: NIT1, ATNIT1, NITI nitrilase 1 chr3:15986901-15988841 FORWARD LENGTH=346	cytosol	0.249976	0.146637	0.104295	0.113983	0.448408	0.396827	No
AT5G43830.1	AT5G43830.1	17.2.3	hormone metabolism.auxin.induced-regulated-responsive-activated	Symbols: Aluminium induced protein with YGL and LRDR motifs chr5:17622593-17624239 REVERSE LENGTH=251	cytosol	0.545587	0.724053	-0.198023				No
AT2G46280.1,AT2G46280.2	AT2G46280.1	17.3.2.99	hormone metabolism.brassinosteroid.signal transduction.other	Symbols: TRIP-1, TIF3I1 TGF-beta receptor interacting protein 1 chr2:19003656-19005393 REVERSE LENGTH=328	cytosol	0.0611957	0.00482867	0.0563712		0.953552		No
AT1G43670.1	AT1G43670.1	2.1.1.3	major CHO metabolism.synthesis.sucrose.FBPase	Symbols: Inositol monophosphatase family protein chr1:16468184-16470347 FORWARD LENGTH=341	cytosol	0.449263	0.278401	0.176377	0.00762702	0.0637092	0.0956235	Yes
AT2G31390.1	AT2G31390.1	2.2.1.1	major CHO metabolism.degradation.sucrose.fructokinase	Symbols: pfkB-like carbohydrate kinase family protein chr2:13383635-13386116 REVERSE LENGTH=325	cytosol	0.189866	0.213814	-0.0241934	0.148626	0.26166	0.886508	No
AT2G40840.1	AT2G40840.1	2.2.2.4	major CHO metabolism.degradation.starch.D enzyme	Symbols: DPE2 disproportionating enzyme 2 chr2:17045368-17050779 FORWARD LENGTH=955	cytosol	1.09672	1.04153	0.0772548				No
AT3G17210.1	AT3G17210.1	20.1.7	stress.biotic.PR-proteins	Symbols: ATHS1, HS1 heat stable protein 1 chr3:5882318-5882896 FORWARD LENGTH=109	cytosol	-0.51782	-0.695306	0.195042	0.00360904			Yes
AT3G07230.1	AT3G07230.1	20.2.4	stress.abiotic.touch/wounding	Symbols: wound-responsive protein-related chr3:2299920-2300183 FORWARD LENGTH=46	cytosol	-0.114214	-0.556642	0.449574				No
AT3G26450.1	AT3G26450.1	20.2.99	stress.abiotic.unspecified	Symbols: Polyketide cyclase/dehydrase and lipid transport superfamily protein chr3:9681593-9683299 REVERSE LENGTH=152	cytosol	0.287686	0.866126	-0.616866		0.485432		No
AT4G23670.1	AT4G23670.1	20.2.99	stress.abiotic.unspecified	Symbols: Polyketide cyclase/dehydrase and lipid transport superfamily protein chr4:12332846-12333656 REVERSE LENGTH=151	cytosol	-0.448304	-0.541018	0.0986977	0.0407971	0.0144521	0.662908	Yes
AT1G75270.1	AT1G75270.1	21.2.1	redox.ascorbate and glutathione.ascorbate	Symbols: DHAR2 dehydroascorbate reductase 2 chr1:28250255-28251237 REVERSE LENGTH=213	cytosol	-0.121711	-0.331988	0.212423				No
AT5G03630.1	AT5G03630.1	21.2.1	redox.ascorbate and glutathione.ascorbate	Symbols: ATMDAR2 Pyridine nucleotide-disulphide oxidoreductase family protein chr5:922378-924616 REVERSE LENGTH=435	cytosol	0.713953	0.619063	0.106677		0.0601881		No
AT5G28840.1,AT5G28840.2	AT5G28840.1	21.2.1.1	redox.ascorbate and glutathione.ascorbate.GME	Symbols: GME GDP-D-mannose 3',5'-epimerase chr5:10862472-10864024 REVERSE LENGTH=377	cytosol	1.31006	1.42261	-0.210724			0.383306	No
AT2G31570.1	AT2G31570.1	21.2.2	redox.ascorbate and glutathione.glutathione	Symbols: ATGPX2, GPX2 glutathione peroxidase 2 chr2:13438211-13439775 REVERSE LENGTH=169	cytosol	-0.636691	-0.522353	-0.124706				No
AT1G70310.1	AT1G70310.1	22.1.6	polyamine metabolism.synthesis.spermidine synthase	Symbols: SPDS2 spermidine synthase 2 chr1:26485497-26487352 REVERSE LENGTH=340	cytosol	0.467283	0.507869	-0.0431458				No
AT3G09820.1	AT3G09820.1	23.3.2.1	nucleotide metabolism.salvage.nucleoside kinases.adenosine kinase	Symbols: ADK1, ATADK1 adenosine kinase 1 chr3:3012122-3014624 FORWARD LENGTH=344	cytosol	0.17927	0.279653	-0.101657				No
AT5G03300.1	AT5G03300.1	23.3.2.1	nucleotide metabolism.salvage.nucleoside kinases.adenosine kinase	Symbols: ADK2 adenosine kinase 2 chr5:796573-798997 FORWARD LENGTH=345	cytosol	0.454924	0.502695	-0.0506674			0.696803	No
AT4G09320.1	AT4G09320.1	23.4.10	nucleotide metabolism.phosphotransfer and pyrophosphatases.nucleoside diphosphate kinase	Symbols: NDPK1 Nucleoside diphosphate kinase family protein chr4:5923424-5924366 FORWARD LENGTH=169	cytosol	0.282037	0.302744	-0.0211596	0.0283296	0.00435225	0.734512	Yes
AT5G26667.1,AT5G26667.2,AT5G26667.3	AT5G26667.1	23.4.3	nucleotide metabolism.phosphotransfer and pyrophosphatases.uridylate kinase	Symbols: PYR6 P-loop containing nucleoside triphosphate hydrolases superfamily protein chr5:9276659-9277788 FORWARD LENGTH=208	cytosol	-0.197786	-0.242283	0.0450369				No
AT2G18230.1	AT2G18230.1	23.4.99	nucleotide metabolism.phosphotransfer and pyrophosphatases.misc	Symbols: AtPPa2, PPa2 pyrophosphorylase 2 chr2:7932139-7933560 REVERSE LENGTH=218	cytosol	-0.41099	-0.61525	0.218043	0.0745146	0.00526097	0.410935	Yes
AT1G10200.1	AT1G10200.1	27.3.67	RNA.regulation of transcription.putative transcription regulator	Symbols: WLIM1 GATA type zinc finger transcription factor family protein chr1:3346677-3347763 REVERSE LENGTH=190	cytosol	-0.330056	-0.358693	0.0295105				No
AT5G23290.1	AT5G23290.1	27.3.99	RNA.regulation of transcription.unclassified	Symbols: PFD5 prefoldin 5 chr5:7846144-7847428 FORWARD LENGTH=151	cytosol	-1.37459	-1.44896	0.148124		0.256879		No
AT5G27470.1	AT5G27470.1	29.1.11	protein.aa activation.serine-tRNA ligase	Symbols: seryl-tRNA synthetase / serine--tRNA ligase chr5:9695087-9697154 FORWARD LENGTH=451	cytosol	0.681392	0.837804	-0.18245			0.215845	No
AT1G29880.1	AT1G29880.1	29.1.14	protein.aa activation.glycine-tRNA ligase	Symbols: glycyl-tRNA synthetase / glycine--tRNA ligase chr1:10459662-10462781 REVERSE LENGTH=729	cytosol	1.34588	1.38156	-0.0666777				No
AT1G08360.1,AT2G27530.1,AT2G27530.2,AT5G22440.1,AT5G22440.2	AT1G08360.1	29.2.1.1.3.2.510	protein.synthesis.ribosomal protein.prokaryotic.unknown organellar.50S subunit.L10A	Symbols: Ribosomal protein L1p/L10e family chr1:2636231-2637694 FORWARD LENGTH=216	cytosol	1.1344	0.0616596	1.09184				No
AT3G45030.1,AT5G62300.1,AT5G62300.2	AT3G45030.1	29.2.1.2.1.20	protein.synthesis.ribosomal protein.eukaryotic.40S subunit.S20	Symbols: Ribosomal protein S10p/S20e family protein chr3:16471606-16472312 REVERSE LENGTH=124	cytosol	0.419993	0.21223	0.212499		0.516975		No
AT3G10090.1,AT5G03850.1	AT3G10090.1	29.2.1.2.1.28	protein.synthesis.ribosomal protein.eukaryotic.40S subunit.S28	Symbols: Nucleic acid-binding, OB-fold-like protein chr3:3108960-3109154 REVERSE LENGTH=64	cytosol	0.0601314	-0.00717272	0.0672968	0.381748	0.917249	0.191849	No
AT5G64140.1	AT5G64140.1	29.2.1.2.1.28	protein.synthesis.ribosomal protein.eukaryotic.40S subunit.S28	Symbols: RPS28 ribosomal protein S28 chr5:25667529-25667723 REVERSE LENGTH=64	cytosol	-0.00279949	0.0131382	-0.0159375				No
AT1G72370.1,AT1G72370.2	AT1G72370.1	29.2.1.2.1.31	protein.synthesis.ribosomal protein.eukaryotic.40S subunit.SA	Symbols: P40, AP40, RP40, RPSAA 40s ribosomal protein SA chr1:27243148-27244842 REVERSE LENGTH=298	cytosol	0.908528	0.931791	-0.0295071	0.022662	0.00020299	0.865875	Yes
AT2G37270.1,AT2G37270.2,AT3G11940.1,AT3G11940.2	AT2G37270.1	29.2.1.2.1.5	protein.synthesis.ribosomal protein.eukaryotic.40S subunit.S5	Symbols: ATRPS5B, RPS5B ribosomal protein 5B chr2:15647883-15649042 REVERSE LENGTH=207	cytosol	0.986232	0.998138	-0.0157923	0.0206035	0.000581093	0.934449	Yes
AT2G42740.1,AT3G58700.1,AT4G18730.1,AT5G45775.1,AT5G45775.2	AT2G42740.1	29.2.1.2.2.16	protein.synthesis.ribosomal protein.eukaryotic.60S subunit.L16	Symbols: RPL16A ribosomal protein large subunit 16A chr2:17791794-17792946 FORWARD LENGTH=182	cytosol	1.42191	1.14425	0.468037				No
AT1G33120.1,AT1G33140.1	AT1G33120.1	29.2.1.2.2.9	protein.synthesis.ribosomal protein.eukaryotic.60S subunit.L9	Symbols: Ribosomal protein L6 family chr1:12010986-12012223 FORWARD LENGTH=194	cytosol	1.22214	1.165	0.0887186			0.859636	No
AT1G26630.1	AT1G26630.1	29.2.3	protein.synthesis.initiation	Symbols: FBR12, ATELF5A-2, ELF5A-2 Eukaryotic translation initiation factor 5A-1 (eIF-5A 1) protein chr1:9205968-9207098 FORWARD LENGTH=159	cytosol	0.424335	0.364782	0.0619506	0.00655726	0.0170754	0.533782	Yes
AT3G11400.1,AT3G11400.2	AT3G11400.1	29.2.3	protein.synthesis.initiation	Symbols: EIF3G1, ATEIF3G1 eukaryotic translation initiation factor 3G1 chr3:3578536-3580366 FORWARD LENGTH=294	cytosol	0.623297	1.03886	-0.495821				No
AT1G30230.1,AT1G30230.2	AT1G30230.1	29.2.4	protein.synthesis.elongation	Symbols: Glutathione S-transferase, C-terminal-like;Translation elongation factor EF1B/ribosomal protein S6 chr1:10639286-10640515 FORWARD LENGTH=231	cytosol	1.31884	1.30522	0.023911				No
AT1G56070.1	AT1G56070.1	29.2.4	protein.synthesis.elongation	Symbols: LOS1 Ribosomal protein S5/Elongation factor G/III/V family protein chr1:20968245-20971077 REVERSE LENGTH=843	cytosol	1.42598	1.4336	-0.0155824	0.118619	4.62895e-05	0.971977	Yes
AT1G57720.1,AT1G57720.2	AT1G57720.1	29.2.4	protein.synthesis.elongation	Symbols: Translation elongation factor EF1B, gamma chain chr1:21377873-21380114 FORWARD LENGTH=413	cytosol	1.43382	1.47101	-0.0786791			0.866026	No
AT5G19510.1	AT5G19510.1	29.2.4	protein.synthesis.elongation	Symbols: Translation elongation factor EF1B/ribosomal protein S6 family protein chr5:6581854-6583137 REVERSE LENGTH=224	cytosol	0.553649	0.599652	-0.0501668	0.0291393	0.03255	0.801781	Yes
AT2G17200.1	AT2G17200.1	29.5.11	protein.degradation.ubiquitin	Symbols: DSK2 ubiquitin family protein chr2:7482133-7485090 REVERSE LENGTH=551	cytosol	-0.11909	-0.217997	0.0995528				No
AT1G16890.2	AT1G16890.2	29.5.11.3	protein.degradation.ubiquitin.E2	Symbols: UBC36, UBC13B ubiquitin-conjugating enzyme 36 chr1:5776550-5778327 REVERSE LENGTH=153	cytosol	-0.459151	-0.636727	0.191578	0.0421629	0.0102066	0.195683	Yes
AT2G16600.1	AT2G16600.1	31.3.1	cell.cycle.peptidylprolyl isomerase	Symbols: ROC3 rotamase CYP 3 chr2:7200862-7201383 FORWARD LENGTH=173	cytosol	-0.561564	-0.661886	0.110599	0.0021303	0.000149986	0.432081	Yes
AT2G18040.1	AT2G18040.1	31.3.1	cell.cycle.peptidylprolyl isomerase	Symbols: PIN1AT peptidylprolyl cis/trans isomerase, NIMA-interacting 1 chr2:7842346-7843537 FORWARD LENGTH=119	cytosol	-0.697409	-0.786176	0.102866	0.35246			No
AT2G21130.1	AT2G21130.1	31.3.1	cell.cycle.peptidylprolyl isomerase	Symbols: Cyclophilin-like peptidyl-prolyl cis-trans isomerase family protein chr2:9055619-9056143 REVERSE LENGTH=174	cytosol	-0.165957	-0.480207	0.320638				No
AT4G34870.1	AT4G34870.1	31.3.1	cell.cycle.peptidylprolyl isomerase	Symbols: ROC5, ATCYP1 rotamase cyclophilin 5 chr4:16614451-16614969 FORWARD LENGTH=172	cytosol	-0.493418	-0.646346	0.166177	0.0074364	0.000375089	0.277547	Yes
AT4G38740.1	AT4G38740.1	31.3.1	cell.cycle.peptidylprolyl isomerase	Symbols: ROC1 rotamase CYP 1 chr4:18083620-18084138 REVERSE LENGTH=172	cytosol	-0.553761	-0.640111	0.0947461	0.00569269	0.00305614	0.541967	Yes
AT3G03250.1	AT3G03250.1	4.1.1	glycolysis.cytosolic branch.UGPase	Symbols: UGP, UGP1, AtUGP1 UDP-GLUCOSE PYROPHOSPHORYLASE 1 chr3:749761-754014 REVERSE LENGTH=469	cytosol	0.604739	0.540236	0.0702402	0.0111948	0.0305699	0.507879	Yes
AT2G36460.1	AT2G36460.1	4.1.10	glycolysis.cytosolic branch.aldolase	Symbols: Aldolase superfamily protein chr2:15296929-15298387 REVERSE LENGTH=358	cytosol	0.459862	0.381164	0.0823041				No
AT1G79550.1,AT1G79550.2	AT1G79550.1	4.1.11	glycolysis.cytosolic branch.3-phosphoglycerate kinase (PGK)	Symbols: PGK phosphoglycerate kinase chr1:29924347-29926295 REVERSE LENGTH=401	cytosol	0.413884	0.444502	-0.0320949	0.00832535	0.00243565	0.644319	Yes
AT1G09780.1	AT1G09780.1	4.1.12	glycolysis.cytosolic branch.phosphoglycerate mutase	Symbols: Phosphoglycerate mutase, 2,3-bisphosphoglycerate-independent chr1:3165550-3167812 REVERSE LENGTH=557	cytosol	0.65912	0.585853	0.0810961			0.45407	No
AT3G08590.1,AT3G08590.2	AT3G08590.1	4.1.12	glycolysis.cytosolic branch.phosphoglycerate mutase	Symbols: Phosphoglycerate mutase, 2,3-bisphosphoglycerate-independent chr3:2608683-2611237 REVERSE LENGTH=560	cytosol	0.619504	0.666921	-0.0528788			0.693332	No
AT2G36530.1	AT2G36530.1	4.1.13	glycolysis.cytosolic branch.enolase	Symbols: LOS2, ENO2 Enolase chr2:15321081-15323786 REVERSE LENGTH=444	cytosol	0.831355	0.852809	-0.0260752	0.00143627	0.000953935	0.726182	Yes
AT1G23190.1	AT1G23190.1	4.1.2	glycolysis.cytosolic branch.phosphoglucomutase (PGM)	Symbols: PGM3 Phosphoglucomutase/phosphomannomutase family protein chr1:8219946-8224186 FORWARD LENGTH=583	cytosol	1.25918	1.10737	0.233063				No
AT1G70730.1,AT1G70730.3	AT1G70730.1	4.1.2	glycolysis.cytosolic branch.phosphoglucomutase (PGM)	Symbols: PGM2 Phosphoglucomutase/phosphomannomutase family protein chr1:26669020-26672726 REVERSE LENGTH=585	cytosol	1.17943	0.985651	0.273164				No
AT3G55440.1	AT3G55440.1	4.1.7	glycolysis.cytosolic branch.triosephosphate isomerase (TPI)	Symbols: ATCTIMC, TPI, CYTOTPI triosephosphate isomerase chr3:20553794-20556078 FORWARD LENGTH=254	cytosol	0.165997	0.0874342	0.0788489	0.0651707	0.450073	0.339001	No
AT3G52930.1	AT3G52930.1	4.3.10	glycolysis.unclear/dually targeted.aldolase	Symbols: Aldolase superfamily protein chr3:19627383-19628874 REVERSE LENGTH=358	cytosol	0.594167	0.709186	-0.128563	0.00240234	0.00498094	0.320896	Yes
AT1G65930.1	AT1G65930.1	8.1.4	TCA / org transformation.TCA.IDH	Symbols: cICDH cytosolic NADP+-dependent isocitrate dehydrogenase chr1:24539088-24541861 FORWARD LENGTH=410	cytosol	1.23947	1.32923	-0.152627	0.100783	1.1234e-05	0.669139	Yes
AT5G11670.1	AT5G11670.1	8.2.10	TCA / org transformation.other organic acid transformatons.malic	Symbols: ATNADP-ME2, NADP-ME2 NADP-malic enzyme 2 chr5:3754456-3758040 FORWARD LENGTH=588	cytosol	0.899461	1.0038	-0.134759	0.0178219	0.00126881	0.451816	Yes
AT5G48810.1	AT5G48810.1	21.2	redox.ascorbate and glutathione	Symbols: ATB5-B, B5 #3, ATCB5-D, CB5-D cytochrome B5 isoform D chr5:19789249-19790180 REVERSE LENGTH=140	endoplasmic reticulum	0.873673	0.843057	0.0375264				No
AT3G09260.1	AT3G09260.1	26.3	misc.gluco-, galacto- and mannosidases	Symbols: PYK10, PSR3.1, BGLU23, LEB Glycosyl hydrolase superfamily protein chr3:2840657-2843730 REVERSE LENGTH=524	endoplasmic reticulum	0.039702	0.313001	-0.27415			0.346233	No
AT4G38220.1,AT4G38220.2	AT4G38220.1	29.5	protein.degradation	Symbols: Peptidase M20/M25/M40 family protein chr4:17925251-17926919 FORWARD LENGTH=430	endoplasmic reticulum	0.115433	0.00182402	0.113615	0.450742	0.989608	0.528735	No
AT5G58070.1	AT5G58070.1	34.99	transport.misc	Symbols: ATTIL, TIL temperature-induced lipocalin chr5:23500512-23501156 REVERSE LENGTH=186	endoplasmic reticulum	-0.603066	-0.848151	0.281019				No
AT2G25110.1	AT2G25110.1	35.1	not assigned.no ontology	Symbols: SDF2, ATSDL, AtSDF2 stromal cell-derived factor 2-like protein precursor chr2:10684428-10685838 FORWARD LENGTH=218	endoplasmic reticulum	-0.0672416	-0.10107	0.0338858				No
AT5G13930.1	AT5G13930.1	16.8.2.1	secondary metabolism.flavonoids.chalcones.naringenin-chalcone synthase	Symbols: CHS, TT4, ATCHS Chalcone and stilbene synthase family protein chr5:4488762-4490035 FORWARD LENGTH=395	endoplasmic reticulum	0.775016	0.817419	-0.0503816				No
AT1G77510.1	AT1G77510.1	21.1.1	redox.thioredoxin.PDIL	Symbols: ATPDIL1-2, PDI6, ATPDI6, PDIL1-2 PDI-like 1-2 chr1:29126742-29129433 FORWARD LENGTH=508	endoplasmic reticulum	0.289377	0.0675761	0.222891				No
AT5G12140.1	AT5G12140.1	29.5.3	protein.degradation.cysteine protease	Symbols: ATCYS1, CYS1 cystatin-1 chr5:3923295-3923936 REVERSE LENGTH=101	endoplasmic reticulum	-0.740338	-0.840045	0.118064	0.00482391	0.000140683	0.604714	Yes
AT3G47800.1	AT3G47800.1	3.5	minor CHO metabolism.others	Symbols: Galactose mutarotase-like superfamily protein chr3:17634971-17636998 FORWARD LENGTH=358	extracellular	0.526984	-0.303385	0.798454				No
AT4G25900.1	AT4G25900.1	3.5	minor CHO metabolism.others	Symbols: Galactose mutarotase-like superfamily protein chr4:13161487-13163397 FORWARD LENGTH=318	extracellular	-0.139194	-0.339318	0.202516				No
AT4G37800.1	AT4G37800.1	10.7	cell wall.modification	Symbols: XTH7 xyloglucan endotransglucosylase/hydrolase 7 chr4:17775703-17777372 REVERSE LENGTH=293	extracellular	-0.162888	-0.232314	0.0700888	0.66874	0.501803	0.804464	No
AT2G38540.1	AT2G38540.1	11.6	lipid metabolism.lipid transfer proteins etc	Symbols: LP1, LTP1, ATLTP1 lipid transfer protein 1 chr2:16130418-16130893 FORWARD LENGTH=118	extracellular	-0.841336	-0.915586	0.0919586	0.0225346	0.0128374	0.695946	Yes
AT3G08770.1,AT3G08770.2	AT3G08770.1	11.6	lipid metabolism.lipid transfer proteins etc	Symbols: LTP6 lipid transfer protein 6 chr3:2664349-2664784 REVERSE LENGTH=113	extracellular	-0.614807	-0.679644	0.0723991		0.0119495		Yes
AT1G17100.1	AT1G17100.1	19.99	tetrapyrrole synthesis.unspecified	Symbols: SOUL heme-binding family protein chr1:5844766-5845539 FORWARD LENGTH=232	extracellular	-0.443453	-0.513245	0.0740025	0.0553935	0.0272939	0.620673	Yes
AT1G75040.1	AT1G75040.1	20.1	stress.biotic	Symbols: PR5, PR-5 pathogenesis-related gene 5 chr1:28177754-28178731 FORWARD LENGTH=239	extracellular	-0.474932	-0.813307	0.374543	0.0659954	0.0354977	0.169501	Yes
AT2G28790.1	AT2G28790.1	20.2	stress.abiotic	Symbols: Pathogenesis-related thaumatin superfamily protein chr2:12354664-12355413 REVERSE LENGTH=249	extracellular	-1.10257	-1.08885	-0.019606	0.00240878	0.00152723	0.915005	Yes
AT1G71695.1	AT1G71695.1	26.12	misc.peroxidases	Symbols: Peroxidase superfamily protein chr1:26964359-26966557 FORWARD LENGTH=358	extracellular	0.481284	0.458835	0.0237609	0.0465986	0.00250667	0.864078	Yes
AT3G49120.1	AT3G49120.1	26.12	misc.peroxidases	Symbols: ATPERX34, PERX34, PRXCB, ATPCB, PRX34 peroxidase CB chr3:18207819-18210041 FORWARD LENGTH=353	extracellular	-0.682004	-0.903966	0.262406			0.313854	No
AT4G21960.1	AT4G21960.1	26.12	misc.peroxidases	Symbols: PRXR1 Peroxidase superfamily protein chr4:11646613-11648312 REVERSE LENGTH=330	extracellular	0.0706607	0.0515718	0.0191063				No
AT1G78820.1	AT1G78820.1	26.16	misc.myrosinases-lectin-jacalin	Symbols: D-mannose binding lectin protein with Apple-like carbohydrate-binding domain chr1:29634401-29635768 REVERSE LENGTH=455	extracellular	-0.323784	-0.440967	0.121521	0.256805	0.0469823	0.6513	Yes
AT1G78830.1	AT1G78830.1	26.16	misc.myrosinases-lectin-jacalin	Symbols: Curculin-like (mannose-binding) lectin family protein chr1:29637141-29638508 REVERSE LENGTH=455	extracellular	-0.51061	-0.682704	0.188523	0.00578269	0.000162763	0.209253	Yes
AT3G15356.1	AT3G15356.1	26.16	misc.myrosinases-lectin-jacalin	Symbols: Legume lectin family protein chr3:5174603-5175418 REVERSE LENGTH=271	extracellular	-0.0864107	-0.387765	0.3039				No
AT5G03350.1	AT5G03350.1	26.16	misc.myrosinases-lectin-jacalin	Symbols: Legume lectin family protein chr5:815804-816628 REVERSE LENGTH=274	extracellular	0.0193161	0.133981	-0.11474	0.936192	0.353752	0.572894	No
AT1G29660.1	AT1G29660.1	26.28	misc.GDSL-motif lipase	Symbols: GDSL-like Lipase/Acylhydrolase superfamily protein chr1:10371955-10373624 FORWARD LENGTH=364	extracellular	-0.362809	-0.392368	0.0306492	0.0370665			Yes
AT1G29670.1	AT1G29670.1	26.28	misc.GDSL-motif lipase	Symbols: GDSL-like Lipase/Acylhydrolase superfamily protein chr1:10375843-10377717 FORWARD LENGTH=363	extracellular	-0.16811	-0.313	0.146821	0.172976	0.000254217	0.28779	Yes
AT4G34180.1	AT4G34180.1	28.99	DNA.unspecified	Symbols: Cyclase family protein chr4:16370060-16371383 REVERSE LENGTH=255	extracellular	-0.342017	-0.609807	0.282521				No
AT3G52500.1	AT3G52500.1	29.5	protein.degradation	Symbols: Eukaryotic aspartyl protease family protein chr3:19465644-19467053 REVERSE LENGTH=469	extracellular	-0.289598	-0.316678	0.0277155		0.00150723		Yes
AT1G21680.1	AT1G21680.1	35.1	not assigned.no ontology	Symbols: DPP6 N-terminal domain-like protein chr1:7613028-7615148 FORWARD LENGTH=706	extracellular	-0.0897772	-0.20312	0.113862				No
AT1G71950.1	AT1G71950.1	35.1	not assigned.no ontology	Symbols: Proteinase inhibitor, propeptide chr1:27080453-27081573 REVERSE LENGTH=136	extracellular	-0.668583	-1.13988	0.582227				No
AT2G22170.1	AT2G22170.1	35.1	not assigned.no ontology	Symbols: Lipase/lipooxygenase, PLAT/LH2 family protein chr2:9427010-9427742 REVERSE LENGTH=183	extracellular	-0.227119	-0.663465	0.453427				No
AT3G11780.1,AT3G11780.2	AT3G11780.1	35.1	not assigned.no ontology	Symbols: MD-2-related lipid recognition domain-containing protein / ML domain-containing protein chr3:3724326-3725476 REVERSE LENGTH=153	extracellular	-1.78285	-1.76355	-0.0901968				No
AT3G20820.1	AT3G20820.1	35.1	not assigned.no ontology	Symbols: Leucine-rich repeat (LRR) family protein chr3:7280930-7282027 FORWARD LENGTH=365	extracellular	-0.59835	-0.655653	0.0635341	0.0122324			Yes
AT3G44100.1	AT3G44100.1	35.1	not assigned.no ontology	Symbols: MD-2-related lipid recognition domain-containing protein chr3:15866162-15867273 REVERSE LENGTH=152	extracellular	-0.417501	-0.194189	-0.227932				No
AT5G23820.1	AT5G23820.1	35.1	not assigned.no ontology	Symbols: MD-2-related lipid recognition domain-containing protein chr5:8031386-8032809 FORWARD LENGTH=164	extracellular	-0.17113	-0.33885	0.170187				No
AT2G25510.2	AT2G25510.2	35.2	not assigned.unknown	Symbols: unknown protein; FUNCTIONS IN: molecular_function unknown; INVOLVED IN: biological_process unknown; LOCATED IN: endomembrane system; EXPRESSED IN: 22 plant structures; EXPRESSED DURING: 13 growth stages; BEST Arabidopsis thaliana protein match is: unknown protein (TAIR:AT5G42530.1). chr2:10856473-10856947 FORWARD LENGTH=93	extracellular	-0.70984	-0.690421	-0.02213				No
AT3G08030.1,AT3G08030.2	AT3G08030.1	35.2	not assigned.unknown	Symbols: Protein of unknown function, DUF642 chr3:2564191-2565819 FORWARD LENGTH=365	extracellular	0.382258	0.532692	-0.158503			0.146064	No
AT3G29360.1,AT3G29360.2	AT3G29360.1	10.1.4	cell wall.precursor synthesis.UDP-Glc dehydrogenase (UGD)	Symbols: UDP-glucose 6-dehydrogenase family protein chr3:11267375-11268817 REVERSE LENGTH=480	extracellular	1.3802	1.13027	0.409719				No
AT5G55730.1,AT5G55730.2	AT5G55730.1	10.5.1.1	cell wall.cell wall proteins.AGPs.AGP	Symbols: FLA1 FASCICLIN-like arabinogalactan 1 chr5:22558375-22560392 REVERSE LENGTH=424	extracellular	0.162656	-0.378743	0.533187				No
AT3G12145.1	AT3G12145.1	10.6.3	cell wall.degradation.pectate lyases and polygalacturonases	Symbols: FLR1, FLOR1 Leucine-rich repeat (LRR) family protein chr3:3874764-3876075 REVERSE LENGTH=325	extracellular	-0.0745716	0.233719	-0.306953				No
AT3G14310.1	AT3G14310.1	10.8.1	cell wall.pectin*esterases.PME	Symbols: ATPME3, PME3 pectin methylesterase 3 chr3:4772214-4775095 REVERSE LENGTH=592	extracellular	-0.0122756	-0.309183	0.297189			0.316562	No
AT1G72610.1	AT1G72610.1	20.2.99	stress.abiotic.unspecified	Symbols: GLP1, ATGER1, GER1 germin-like protein 1 chr1:27339302-27339928 REVERSE LENGTH=208	extracellular	-0.616412	-0.774481	0.179491	0.0101147	0.00788735	0.412887	Yes
AT5G20630.1	AT5G20630.1	20.2.99	stress.abiotic.unspecified	Symbols: GLP3, GLP3A, GLP3B, ATGER3, GER3 germin 3 chr5:6975315-6975950 REVERSE LENGTH=211	extracellular	-0.753971	-0.809387	0.0653928	0.0053916	0.00106332	0.757234	Yes
AT1G68560.1	AT1G68560.1	26.3.1	misc.gluco-, galacto- and mannosidases.alpha-galactosidase	Symbols: ATXYL1, XYL1, TRG1 alpha-xylosidase 1 chr1:25734435-25737897 REVERSE LENGTH=915	extracellular	-0.430319	-0.212525	-0.222889		0.331405		No
AT5G13980.1,AT5G13980.2	AT5G13980.1	26.3.3	misc.gluco-, galacto- and mannosidases.alpha-mannosidase	Symbols: Glycosyl hydrolase family 38 protein chr5:4508626-4514334 FORWARD LENGTH=1024	extracellular	-0.568143	-0.801515	0.263354				No
AT3G07320.1	AT3G07320.1	26.4.1	misc.beta 1,3 glucan hydrolases.glucan endo-1,3-beta-glucosidase	Symbols: O-Glycosyl hydrolases family 17 protein chr3:2332324-2333925 REVERSE LENGTH=460	extracellular	-0.162971	-0.43862	0.280665		0.0221496		Yes
AT3G57260.1	AT3G57260.1	26.4.1	misc.beta 1,3 glucan hydrolases.glucan endo-1,3-beta-glucosidase	Symbols: BGL2, PR2, BG2, PR-2 beta-1,3-glucanase 2 chr3:21188709-21189822 REVERSE LENGTH=339	extracellular	-0.581359	-0.587307	0.00650245		0.0297551		Yes
AT5G42100.1,AT5G42100.2	AT5G42100.1	26.4.1	misc.beta 1,3 glucan hydrolases.glucan endo-1,3-beta-glucosidase	Symbols: ATBG_PPAP, ATBG_PAP, BG_PPAP beta-1,3-glucanase_putative chr5:16829460-16831168 REVERSE LENGTH=425	extracellular	-0.117266	-0.12979	0.0125727				No
AT1G09750.1	AT1G09750.1	27.3.99	RNA.regulation of transcription.unclassified	Symbols: Eukaryotic aspartyl protease family protein chr1:3157541-3158960 FORWARD LENGTH=449	extracellular	-0.536164	-0.771337	0.262292	0.0191192	0.00211479	0.189962	Yes
AT3G18490.1	AT3G18490.1	27.3.99	RNA.regulation of transcription.unclassified	Symbols: Eukaryotic aspartyl protease family protein chr3:6349090-6350592 REVERSE LENGTH=500	extracellular	-0.127637	-0.0161071	-0.111587	0.405012	0.956572	0.708684	No
AT3G54400.1	AT3G54400.1	27.3.99	RNA.regulation of transcription.unclassified	Symbols: Eukaryotic aspartyl protease family protein chr3:20140291-20142599 REVERSE LENGTH=425	extracellular	-0.638739	-0.840047	0.232496	0.0340169	0.00696842	0.49087	Yes
AT3G14067.1	AT3G14067.1	29.5.1	protein.degradation.subtilases	Symbols: Subtilase family protein chr3:4658421-4660754 REVERSE LENGTH=777	extracellular	-0.390737	-0.204674	-0.189859	0.567954	0.740194	0.0845152	No
AT5G67360.1	AT5G67360.1	29.5.1	protein.degradation.subtilases	Symbols: ARA12 Subtilase family protein chr5:26872192-26874465 REVERSE LENGTH=757	extracellular	0.0310572	-0.106115	0.137059	0.829091	0.467322	0.0780326	No
AT1G47128.1	AT1G47128.1	29.5.3	protein.degradation.cysteine protease	Symbols: RD21, RD21A Granulin repeat cysteine protease family protein chr1:17283139-17285609 REVERSE LENGTH=462	extracellular	0.122796	0.141467	-0.0187522	0.302542	0.12438	0.845007	No
AT5G08380.1	AT5G08380.1	3.8.2	minor CHO metabolism.galactose.alpha-galactosidases	Symbols: AtAGAL1, AGAL1 alpha-galactosidase 1 chr5:2694851-2697616 REVERSE LENGTH=410	extracellular	-0.152377	-0.321212	0.170927				No
AT5G15650.1	AT5G15650.1	10.5.5	cell wall.cell wall proteins.RGP	Symbols: RGP2, ATRGP2 reversibly glycosylated polypeptide 2 chr5:5092203-5094093 FORWARD LENGTH=360	golgi	0.133665	0.182908	-0.0495458	0.0788839	0.0720785	0.593427	No
AT1G05010.1	AT1G05010.1	17.5.1.2	hormone metabolism.ethylene.synthesis-degradation.1-aminocyclopropane-1-carboxylate oxidase	Symbols: EFE, ACO4, EAT1 ethylene-forming enzyme chr1:1431419-1432695 REVERSE LENGTH=323	golgi	0.105412	0.066006	0.0394743			0.65969	No
AT1G62380.1	AT1G62380.1	17.5.1.2	hormone metabolism.ethylene.synthesis-degradation.1-aminocyclopropane-1-carboxylate oxidase	Symbols: ACO2, ATACO2 ACC oxidase 2 chr1:23082340-23084068 FORWARD LENGTH=320	golgi	0.430051	0.280697	0.154001				No
AT1G24020.1,AT1G24020.2	AT1G24020.1	20.2.99	stress.abiotic.unspecified	Symbols: MLP423 MLP-like protein 423 chr1:8500653-8501458 REVERSE LENGTH=155	golgi	-0.550583	-0.628987	0.0858354	0.0151547	0.00534676	0.70705	Yes
AT1G78870.1,AT1G78870.2,AT1G78870.3	AT1G78870.1	29.5.11.3	protein.degradation.ubiquitin.E2	Symbols: UBC35, UBC13A ubiquitin-conjugating enzyme 35 chr1:29650589-29652203 FORWARD LENGTH=154	golgi	-0.372844	-0.72704	0.379944				No
AT3G48000.1	AT3G48000.1	5.10	fermentation.aldehyde dehydrogenase	Symbols: ALDH2B4, ALDH2, ALDH2A aldehyde dehydrogenase 2B4 chr3:17717082-17719843 REVERSE LENGTH=538	mitochondrion	0.418836	0.381642	0.0387415	0.00496349	0.0119951	0.522907	Yes
AT4G32470.1	AT4G32470.1	9.5	mitochondrial electron transport / ATP synthesis.cytochrome c reductase	Symbols: Cytochrome bd ubiquinol oxidase, 14kDa subunit chr4:15669641-15671095 REVERSE LENGTH=122	mitochondrion	-0.424494	-0.413191	-0.011821				No
AT4G10040.1	AT4G10040.1	9.6	mitochondrial electron transport / ATP synthesis.cytochrome c	Symbols: CYTC-2 cytochrome c-2 chr4:6277083-6278281 FORWARD LENGTH=112	mitochondrion	-0.353855	-0.757486	0.432621				No
AT1G22450.1	AT1G22450.1	9.7	mitochondrial electron transport / ATP synthesis.cytochrome c oxidase	Symbols: COX6B, ATCOX6B2 cytochrome C oxidase 6B chr1:7925447-7926918 FORWARD LENGTH=191	mitochondrion	1.4193	1.32387	0.179977				No
AT1G80230.1	AT1G80230.1	9.7	mitochondrial electron transport / ATP synthesis.cytochrome c oxidase	Symbols: Rubredoxin-like superfamily protein chr1:30169784-30170999 REVERSE LENGTH=171	mitochondrion	-0.301747	-0.605856	0.318674				No
AT2G47380.1	AT2G47380.1	9.7	mitochondrial electron transport / ATP synthesis.cytochrome c oxidase	Symbols: Cytochrome c oxidase subunit Vc family protein chr2:19441694-19441888 FORWARD LENGTH=64	mitochondrion	-0.536911	-0.749801	0.236713				No
AT1G51650.1	AT1G51650.1	9.9	mitochondrial electron transport / ATP synthesis.F1-ATPase	Symbols: ATP synthase epsilon chain, mitochondrial chr1:19152680-19153641 FORWARD LENGTH=70	mitochondrion	0.00379027	-0.393172	0.396814				No
AT3G52300.1	AT3G52300.1	9.9	mitochondrial electron transport / ATP synthesis.F1-ATPase	Symbols: ATPQ ATP synthase D chain, mitochondrial chr3:19396689-19398119 FORWARD LENGTH=168	mitochondrion	-0.591264	-0.710225	0.132915	0.00213985	4.71798e-06	0.352182	Yes
AT5G08670.1,AT5G08680.1,AT5G08690.1	AT5G08670.1	9.9	mitochondrial electron transport / ATP synthesis.F1-ATPase	Symbols: ATP synthase alpha/beta family protein chr5:2818395-2821149 REVERSE LENGTH=556	mitochondrion	0.688068	0.748402	-0.0692492	0.00660874	0.000657314	0.525779	Yes
AT5G13450.1	AT5G13450.1	9.9	mitochondrial electron transport / ATP synthesis.F1-ATPase	Symbols: ATP5 delta subunit of Mt ATP synthase chr5:4310558-4311941 REVERSE LENGTH=238	mitochondrion	0.21165	0.100752	0.111492				No
AT5G47030.1	AT5G47030.1	9.9	mitochondrial electron transport / ATP synthesis.F1-ATPase	Symbols: ATPase, F1 complex, delta/epsilon subunit chr5:19090384-19092034 FORWARD LENGTH=203	mitochondrion	-0.155616	-0.196587	0.0412875	0.218215	0.121424	0.599292	No
AT4G00860.1	AT4G00860.1	20	stress	Symbols: ATOZI1, AT0ZI1 Protein of unknown function (DUF1138) chr4:359548-359868 REVERSE LENGTH=80	mitochondrion	-0.350928	-0.449059	0.102156	0.125154	0.0610417	0.359646	No
AT3G06050.1	AT3G06050.1	21.5	redox.peroxiredoxin	Symbols: PRXIIF, ATPRXIIF peroxiredoxin IIF chr3:1826311-1827809 REVERSE LENGTH=201	mitochondrion	-0.578286	-0.731548	0.171388	0.00904379	0.000384147	0.351496	Yes
AT3G10920.1,AT3G10920.2	AT3G10920.1	21.6	redox.dismutases and catalases	Symbols: MSD1, MEE33, ATMSD1 manganese superoxide dismutase 1 chr3:3418015-3419581 FORWARD LENGTH=231	mitochondrion	-0.0995813	-0.00710439	-0.0924933	0.0642496	0.802739	0.105597	No
AT5G20080.1	AT5G20080.1	21.99	redox.misc	Symbols: FAD/NAD(P)-binding oxidoreductase chr5:6782708-6786360 FORWARD LENGTH=328	mitochondrion	-0.0632924	0.699988	-0.754919				No
AT4G37930.1	AT4G37930.1	25.1	C1-metabolism.glycine hydroxymethyltransferase	Symbols: SHM1, STM, SHMT1 serine transhydroxymethyltransferase 1 chr4:17831891-17834742 REVERSE LENGTH=517	mitochondrion	0.96892	1.03987	-0.0948372	0.00257044	0.0003694	0.260429	Yes
AT5G14780.1	AT5G14780.1	25.10	C1-metabolism.formate dehydrogenase	Symbols: FDH formate dehydrogenase chr5:4777043-4779190 FORWARD LENGTH=384	mitochondrion	0.384887	0.256597	0.131538		0.527763		No
AT1G14980.1	AT1G14980.1	29.6	protein.folding	Symbols: CPN10 chaperonin 10 chr1:5165930-5166654 REVERSE LENGTH=98	mitochondrion	-0.81086	-0.949367	0.171516	0.00687761	0.00198959	0.388185	Yes
AT3G23990.1	AT3G23990.1	29.6	protein.folding	Symbols: HSP60, HSP60-3B heat shock protein 60 chr3:8669013-8672278 FORWARD LENGTH=577	mitochondrion	1.07707	0.981919	0.129352				No
AT5G40770.1	AT5G40770.1	31.2	cell.division	Symbols: ATPHB3, PHB3 prohibitin 3 chr5:16315589-16316621 REVERSE LENGTH=277	mitochondrion	0.311966	0.42067	-0.112392				No
AT3G01280.1	AT3G01280.1	34.20	transport.porins	Symbols: VDAC1, ATVDAC1 voltage dependent anion channel 1 chr3:85754-87612 FORWARD LENGTH=276	mitochondrion	-0.0630876	-0.0912645	0.0282176	0.485376	0.299467	0.529306	No
AT5G15090.1,AT5G15090.2	AT5G15090.1	34.20	transport.porins	Symbols: VDAC3, ATVDAC3 voltage dependent anion channel 3 chr5:4889641-4891389 REVERSE LENGTH=274	mitochondrion	-0.00470694	-0.059173	0.0544698	0.949842	0.441562	0.235903	No
AT5G67500.1,AT5G67500.2	AT5G67500.1	34.20	transport.porins	Symbols: VDAC2, ATVDAC2 voltage dependent anion channel 2 chr5:26935223-26937123 FORWARD LENGTH=276	mitochondrion	0.525332	0.527114	-0.00191407	0.00978749	0.00676363	0.979641	Yes
AT1G67350.1,AT1G67350.2	AT1G67350.1	35.1	not assigned.no ontology	Symbols: unknown protein; Has 2 Blast hits to 2 proteins in 1 species: Archae - 0; Bacteria - 0; Metazoa - 0; Fungi - 0; Plants - 2; Viruses - 0; Other Eukaryotes - 0 (source: NCBI BLink). chr1:25235826-25236122 FORWARD LENGTH=98	mitochondrion	-0.559219	-0.665359	0.117026				No
AT5G10860.1	AT5G10860.1	35.1	not assigned.no ontology	Symbols: Cystathionine beta-synthase (CBS) family protein chr5:3429173-3430142 REVERSE LENGTH=206	mitochondrion	0.0936335	0.0671683	0.0265068	0.614211	0.51138	0.886272	No
AT1G47420.1	AT1G47420.1	35.2	not assigned.unknown	Symbols: SDH5 succinate dehydrogenase 5 chr1:17395774-17397176 REVERSE LENGTH=257	mitochondrion	0.346535	0.0781496	0.270215	0.00238188	0.285358	0.0110878	Yes
AT2G02510.1	AT2G02510.1	35.2	not assigned.unknown	Symbols: NADH dehydrogenase (ubiquinone)s chr2:673338-673556 FORWARD LENGTH=72	mitochondrion	-0.145259	-0.510856	0.372508				No
AT2G27730.1	AT2G27730.1	35.2	not assigned.unknown	Symbols: copper ion binding chr2:11820056-11820867 REVERSE LENGTH=113	mitochondrion	-0.465611	-0.517531	0.0552483		0.0177832		Yes
AT2G40765.1	AT2G40765.1	35.2	not assigned.unknown	Symbols: unknown protein; FUNCTIONS IN: molecular_function unknown; INVOLVED IN: biological_process unknown; LOCATED IN: mitochondrion, mitochondrial respiratory chain complex III; EXPRESSED IN: 24 plant structures; EXPRESSED DURING: 15 growth stages; Has 32 Blast hits to 32 proteins in 11 species: Archae - 0; Bacteria - 0; Metazoa - 0; Fungi - 0; Plants - 32; Viruses - 0; Other Eukaryotes - 0 (s…	mitochondrion	-0.298076	-0.505599	0.215649				No
AT3G07480.1	AT3G07480.1	35.2	not assigned.unknown	Symbols: 2Fe-2S ferredoxin-like superfamily protein chr3:2389026-2389505 FORWARD LENGTH=159	mitochondrion	-0.314496	-0.0159841	-0.298888				No
AT5G24165.1	AT5G24165.1	35.2	not assigned.unknown	Symbols: unknown protein; FUNCTIONS IN: molecular_function unknown; INVOLVED IN: biological_process unknown; LOCATED IN: chloroplast; EXPRESSED IN: 22 plant structures; EXPRESSED DURING: 13 growth stages; BEST Arabidopsis thaliana protein match is: unknown protein (TAIR:AT4G23885.1); Has 30201 Blast hits to 17322 proteins in 780 species: Archae - 12; Bacteria - 1396; Metazoa - 17338; Fungi - 3422…	mitochondrion	-0.606626	-0.769808	0.184751				No
AT5G41970.1	AT5G41970.1	35.2	not assigned.unknown	Symbols: Metal-dependent protein hydrolase chr5:16791198-16792961 FORWARD LENGTH=373	mitochondrion	0.0425605	0.0644439	-0.0218984				No
AT2G26080.1	AT2G26080.1	1.2.4.1	PS.photorespiration.glycine cleavage.P subunit	Symbols: AtGLDP2, GLDP2 glycine decarboxylase P-protein 2 chr2:11109330-11113786 REVERSE LENGTH=1044	mitochondrion	1.08077	1.15019	-0.10072	0.00803368	0.000142829	0.501652	Yes
AT4G33010.1	AT4G33010.1	1.2.4.1	PS.photorespiration.glycine cleavage.P subunit	Symbols: AtGLDP1, GLDP1 glycine decarboxylase P-protein 1 chr4:15926852-15931150 REVERSE LENGTH=1037	mitochondrion	1.08692	1.20004	-0.167856			0.207583	No
AT1G11860.1,AT1G11860.2,AT1G11860.3	AT1G11860.1	1.2.4.2	PS.photorespiration.glycine cleavage.T subunit	Symbols: Glycine cleavage T-protein family chr1:4001801-4003245 FORWARD LENGTH=408	mitochondrion	0.245064	0.222836	0.0225358	0.115524	0.0406653	0.825936	Yes
AT1G32470.1	AT1G32470.1	1.2.4.4	PS.photorespiration.glycine cleavage.H protein	Symbols: Single hybrid motif superfamily protein chr1:11739479-11740246 REVERSE LENGTH=166	mitochondrion	-0.471669	-0.536194	0.0688806			0.583826	No
AT2G35370.1	AT2G35370.1	1.2.4.4	PS.photorespiration.glycine cleavage.H protein	Symbols: GDCH glycine decarboxylase complex H chr2:14891239-14892050 FORWARD LENGTH=165	mitochondrion	-0.826831	-1.00375	0.223242		0.0553897		No
AT2G30970.1,AT2G30970.2	AT2G30970.1	13.1.1.2.1	amino acid metabolism.synthesis.central amino acid metabolism.aspartate.aspartate aminotransferase	Symbols: ASP1 aspartate aminotransferase 1 chr2:13179012-13181686 FORWARD LENGTH=430	mitochondrion	0.494543	0.548943	-0.0583608	0.000857738	0.0057239	0.486954	Yes
AT1G17290.1	AT1G17290.1	13.1.1.3.1	amino acid metabolism.synthesis.central amino acid metabolism.alanine.alanine aminotransferase	Symbols: AlaAT1 alanine aminotransferas chr1:5922771-5926093 FORWARD LENGTH=543	mitochondrion	1.08157	1.11459	-0.0472761			0.844566	No
AT3G61440.1	AT3G61440.1	13.1.5.3.1	amino acid metabolism.synthesis.serine-glycine-cysteine group.cysteine.OASTL	Symbols: ATCYSC1, ARATH;BSAS3;1, CYSC1 cysteine synthase C1 chr3:22735885-22737792 FORWARD LENGTH=368	mitochondrion	0.532329	1.10192	-0.667478				No
AT4G08870.1	AT4G08870.1	13.2.2.3	amino acid metabolism.degradation.glutamate family.arginine	Symbols: Arginase/deacetylase superfamily protein chr4:5646654-5648693 REVERSE LENGTH=344	mitochondrion	0.850268	0.824107	0.0317161				No
AT3G23490.1	AT3G23490.1	16.4.3.1	secondary metabolism.N misc.cyanogenic glycosides.cyanase	Symbols: CYN cyanase chr3:8423238-8424415 REVERSE LENGTH=168	mitochondrion	-0.29423	-0.453105	0.164353	0.0681024	0.00762078	0.206035	Yes
AT4G37910.1	AT4G37910.1	20.2.1	stress.abiotic.heat	Symbols: mtHsc70-1 mitochondrial heat shock protein 70-1 chr4:17825368-17828099 REVERSE LENGTH=682	mitochondrion	0.841741	0.928175	-0.107414			0.392063	No
AT5G09590.1	AT5G09590.1	20.2.1	stress.abiotic.heat	Symbols: MTHSC70-2, HSC70-5 mitochondrial HSO70 2 chr5:2975721-2978508 FORWARD LENGTH=682	mitochondrion	1.24905	1.09896	0.228502			0.612589	No
AT1G01170.1,AT1G01170.2	AT1G01170.1	20.2.99	stress.abiotic.unspecified	Symbols: Protein of unknown function (DUF1138) chr1:74105-74443 REVERSE LENGTH=83	mitochondrion	-0.574869	-0.838683	0.29997				No
AT4G11600.1	AT4G11600.1	21.2.2	redox.ascorbate and glutathione.glutathione	Symbols: ATGPX6, PHGPX, LSC803, GPX6 glutathione peroxidase 6 chr4:7010021-7011330 REVERSE LENGTH=232	mitochondrion	-0.579357	-0.701917	0.13643	0.0105371	0.00195548	0.398	Yes
AT5G50370.1	AT5G50370.1	23.4.1	nucleotide metabolism.phosphotransfer and pyrophosphatases.adenylate kinase	Symbols: Adenylate kinase family protein chr5:20509382-20510631 REVERSE LENGTH=248	mitochondrion	-0.43512	-0.328239	-0.110838				No
AT5G63400.1	AT5G63400.1	23.4.1	nucleotide metabolism.phosphotransfer and pyrophosphatases.adenylate kinase	Symbols: ADK1 adenylate kinase 1 chr5:25393274-25394817 REVERSE LENGTH=246	mitochondrion	-0.559093	-0.791385	0.261183	0.016726	0.000700456	0.282756	Yes
AT4G11010.1	AT4G11010.1	23.4.10	nucleotide metabolism.phosphotransfer and pyrophosphatases.nucleoside diphosphate kinase	Symbols: NDPK3 nucleoside diphosphate kinase 3 chr4:6732780-6734298 REVERSE LENGTH=238	mitochondrion	-0.019474	-0.0470727	0.027605	0.782764	0.433824	0.643036	No
AT4G02930.1	AT4G02930.1	29.2.4	protein.synthesis.elongation	Symbols: GTP binding Elongation factor Tu family protein chr4:1295751-1298354 REVERSE LENGTH=454	mitochondrion	0.418646	0.514378	-0.10118	0.0459749			Yes
AT1G61570.1	AT1G61570.1	29.3.2	protein.targeting.mitochondria	Symbols: TIM13 translocase of the inner mitochondrial membrane 13 chr1:22718897-22719473 REVERSE LENGTH=87	mitochondrion	-0.523859	-0.773062	0.277275				No
AT5G23140.1	AT5G23140.1	29.5.5	protein.degradation.serine protease	Symbols: CLPP2, NCLPP7 nuclear-encoded CLP protease P7 chr5:7783811-7784826 FORWARD LENGTH=241	mitochondrion	-0.170601	-0.248643	0.0788789				No
AT3G62530.1	AT3G62530.1	35.1.3	not assigned.no ontology.armadillo/beta-catenin repeat family protein	Symbols: ARM repeat superfamily protein chr3:23132219-23133121 FORWARD LENGTH=221	mitochondrion	0.348886	0.463553	-0.119499	0.257882	0.0044403	0.595662	Yes
AT1G59900.1	AT1G59900.1	8.1.1.1	TCA / org transformation.TCA.pyruvate DH.E1	Symbols: AT-E1 ALPHA, E1 ALPHA pyruvate dehydrogenase complex E1 alpha subunit chr1:22051368-22053660 FORWARD LENGTH=389	mitochondrion	0.999749	1.15981	-0.225401			0.568453	No
AT5G50850.1	AT5G50850.1	8.1.1.1	TCA / org transformation.TCA.pyruvate DH.E1	Symbols: MAB1 Transketolase family protein chr5:20689671-20692976 FORWARD LENGTH=363	mitochondrion	0.888374	0.972628	-0.10747	0.0154048	0.00123099	0.5206	Yes
AT3G13930.1	AT3G13930.1	8.1.1.2	TCA / org transformation.TCA.pyruvate DH.E2	Symbols: Dihydrolipoamide acetyltransferase, long form protein chr3:4596240-4600143 FORWARD LENGTH=539	mitochondrion	0.87613	1.00398	-0.163892	0.00311694	0.0011324	0.0863365	Yes
AT1G48030.1,AT1G48030.2	AT1G48030.1	8.1.1.3	TCA / org transformation.TCA.pyruvate DH.E3	Symbols: mtLPD1 mitochondrial lipoamide dehydrogenase 1 chr1:17717432-17719141 REVERSE LENGTH=507	mitochondrion	0.929765	0.980094	-0.0651777	0.00302708	0.000387368	0.514809	Yes
AT2G05710.1	AT2G05710.1	8.1.3	TCA / org transformation.TCA.aconitase	Symbols: ACO3 aconitase 3 chr2:2141591-2146350 FORWARD LENGTH=990	mitochondrion	0.936943	0.966275	-0.0379139			0.843734	No
AT5G55070.1	AT5G55070.1	8.1.5	TCA / org transformation.TCA.2-oxoglutarate dehydrogenase	Symbols: Dihydrolipoamide succinyltransferase chr5:22347637-22350409 FORWARD LENGTH=464	mitochondrion	0.328644	0.208627	0.12211			0.359257	No
AT2G20420.1	AT2G20420.1	8.1.6	TCA / org transformation.TCA.succinyl-CoA ligase	Symbols: ATP citrate lyase (ACL) family protein chr2:8805574-8807858 FORWARD LENGTH=421	mitochondrion	1.05319	1.01394	0.0535468	0.0283003	0.000596933	0.814326	Yes
AT5G08300.1	AT5G08300.1	8.1.6	TCA / org transformation.TCA.succinyl-CoA ligase	Symbols: Succinyl-CoA ligase, alpha subunit chr5:2667579-2669672 FORWARD LENGTH=347	mitochondrion	0.624886	1.12431	-0.605827			0.206681	No
AT1G53240.1	AT1G53240.1	8.1.9	TCA / org transformation.TCA.malate DH	Symbols: mMDH1 Lactate/malate dehydrogenase family protein chr1:19854966-19856802 REVERSE LENGTH=341	mitochondrion	-0.193125	-0.170102	-0.0232134	0.123623	0.0467155	0.825335	Yes
AT4G00570.1	AT4G00570.1	8.2.10	TCA / org transformation.other organic acid transformatons.malic	Symbols: NAD-ME2 NAD-dependent malic enzyme 2 chr4:242817-246522 REVERSE LENGTH=607	mitochondrion	1.5587	1.3405	0.456839			0.40384	No
AT3G12260.1	AT3G12260.1	9.1.1	mitochondrial electron transport / ATP synthesis.NADH-DH.complex I	Symbols: LYR family of Fe/S cluster biogenesis protein chr3:3909252-3910337 REVERSE LENGTH=133	mitochondrion	-0.527801	-0.704372	0.194663	0.0203973	0.00344289	0.23761	Yes
AT1G47260.1	AT1G47260.1	9.1.1.5	mitochondrial electron transport / ATP synthesis.NADH-DH.complex I.carbonic anhydrase	Symbols: APFI, GAMMA CA2 gamma carbonic anhydrase 2 chr1:17321384-17323347 REVERSE LENGTH=278	mitochondrion	0.209846	0.175445	0.0347199	0.0251548	0.0392307	0.475571	Yes
AT2G02050.1	AT2G02050.1	9.1.2	mitochondrial electron transport / ATP synthesis.NADH-DH.localisation not clear	Symbols: NADH-ubiquinone oxidoreductase B18 subunit, putative chr2:490024-490335 FORWARD LENGTH=103	mitochondrion	-0.581345	-0.717315	0.151795				No
AT2G20360.1	AT2G20360.1	9.1.2	mitochondrial electron transport / ATP synthesis.NADH-DH.localisation not clear	Symbols: NAD(P)-binding Rossmann-fold superfamily protein chr2:8786070-8789098 FORWARD LENGTH=402	mitochondrion	0.568868	0.873263	-0.347559				No
AT4G02580.1	AT4G02580.1	9.1.2	mitochondrial electron transport / ATP synthesis.NADH-DH.localisation not clear	Symbols: NADH-ubiquinone oxidoreductase 24 kDa subunit, putative chr4:1134586-1136906 FORWARD LENGTH=255	mitochondrion	-0.00598087	0.0034548	-0.00943562	0.918266	0.942033	0.872113	No
AT5G37510.1,AT5G37510.2	AT5G37510.1	9.1.2	mitochondrial electron transport / ATP synthesis.NADH-DH.localisation not clear	Symbols: EMB1467, CI76 NADH-ubiquinone dehydrogenase, mitochondrial, putative chr5:14897490-14900352 FORWARD LENGTH=745	mitochondrion	1.2211	1.26889	-0.0780039				No
AT5G47890.1	AT5G47890.1	9.1.2	mitochondrial electron transport / ATP synthesis.NADH-DH.localisation not clear	Symbols: NADH-ubiquinone oxidoreductase B8 subunit, putative chr5:19388806-19390409 FORWARD LENGTH=97	mitochondrion	-0.18974	-0.127458	-0.0626603				No
AT5G52840.1	AT5G52840.1	9.1.2	mitochondrial electron transport / ATP synthesis.NADH-DH.localisation not clear	Symbols: NADH-ubiquinone oxidoreductase-related chr5:21413718-21414794 FORWARD LENGTH=169	mitochondrion	-0.0614662	-0.0563651	-0.00510561			0.944272	No
AT5G67590.1	AT5G67590.1	9.1.2	mitochondrial electron transport / ATP synthesis.NADH-DH.localisation not clear	Symbols: FRO1 NADH-ubiquinone oxidoreductase-related chr5:26958073-26959356 FORWARD LENGTH=154	mitochondrion	-0.660956	-0.949334	0.342031				No
AT2G45790.1	AT2G45790.1	10.1.21	cell wall.precursor synthesis.phosphomannomutase	Symbols: ATPMM, PMM phosphomannomutase chr2:18855876-18857753 FORWARD LENGTH=246	mitochondrion,cytosol	0.171431	0.150103	0.0214658	0.0131265	0.0470968	0.639924	Yes
AT2G24940.1	AT2G24940.1	21.2	redox.ascorbate and glutathione	Symbols: AtMAPR2, MAPR2 membrane-associated progesterone binding protein 2 chr2:10609447-10609749 FORWARD LENGTH=100	nucleus	-0.815141	-0.960773	0.181087	0.00402762	7.31804e-05	0.478771	Yes
AT4G34110.1	AT4G34110.1	27.1	RNA.processing	Symbols: PAB2, PABP2, ATPAB2 poly(A) binding protein 2 chr4:16336732-16339892 FORWARD LENGTH=629	nucleus	0.544717	0.51012	0.0371794			0.70747	No
AT2G21660.1	AT2G21660.1	27.4	RNA.RNA binding	Symbols: ATGRP7, CCR2, GR-RBP7, GRP7 cold, circadian rhythm, and rna binding 2 chr2:9265477-9266316 REVERSE LENGTH=176	nucleus	-0.663949	-0.793041	0.148661	0.010677	0.0010268	0.488126	Yes
AT2G25970.1	AT2G25970.1	27.4	RNA.RNA binding	Symbols: KH domain-containing protein chr2:11071844-11075604 REVERSE LENGTH=632	nucleus	-0.023428	-0.345562	0.322788		0.0311403		Yes
AT2G33410.1	AT2G33410.1	27.4	RNA.RNA binding	Symbols: RNA-binding (RRM/RBD/RNP motifs) family protein chr2:14156085-14157435 FORWARD LENGTH=404	nucleus	-0.302466	-0.506301	0.211949				No
AT4G14300.1	AT4G14300.1	27.4	RNA.RNA binding	Symbols: RNA-binding (RRM/RBD/RNP motifs) family protein chr4:8231179-8232785 FORWARD LENGTH=411	nucleus	-0.580234	-0.696046	0.128819				No
AT5G04280.1	AT5G04280.1	27.4	RNA.RNA binding	Symbols: RNA-binding (RRM/RBD/RNP motifs) family protein with retrovirus zinc finger-like domain chr5:1192461-1195413 FORWARD LENGTH=310	nucleus	-0.289531	-0.508646	0.227491				No
AT2G03440.1	AT2G03440.1	33.99	development.unspecified	Symbols: NRP1, ATNRP1 nodulin-related protein 1 chr2:1039409-1039972 REVERSE LENGTH=187	nucleus	-0.833884	-0.927397	0.115925	0.00570738	0.000604029	0.665394	Yes
AT1G26110.1,AT1G26110.2	AT1G26110.1	35.2	not assigned.unknown	Symbols: DCP5 decapping 5 chr1:9024616-9027556 REVERSE LENGTH=611	nucleus	0.0642928	0.182968	-0.119026				No
AT2G23120.1	AT2G23120.1	35.2	not assigned.unknown	Symbols: Late embryogenesis abundant protein, group 6 chr2:9842102-9842353 FORWARD LENGTH=83	nucleus	-0.837936	-1.08517	0.319972	0.00436338	0.000863822	0.180476	Yes
AT4G15802.1	AT4G15802.1	35.2	not assigned.unknown	Symbols: HSBP, AtHSBP heat shock factor binding protein chr4:8986864-8988339 REVERSE LENGTH=86	nucleus	-0.698109	-0.77961	0.0943364				No
AT4G37300.1	AT4G37300.1	35.2	not assigned.unknown	Symbols: MEE59 maternal effect embryo arrest 59 chr4:17554805-17555498 FORWARD LENGTH=173	nucleus	0.608553	0.974442	-0.429574	0.333871			No
AT4G39860.1,AT4G39860.2	AT4G39860.1	35.2	not assigned.unknown	Symbols: unknown protein; BEST Arabidopsis thaliana protein match is: unknown protein (TAIR:AT2G22270.1); Has 152 Blast hits to 146 proteins in 19 species: Archae - 0; Bacteria - 0; Metazoa - 0; Fungi - 2; Plants - 146; Viruses - 0; Other Eukaryotes - 4 (source: NCBI BLink). chr4:18499909-18501472 FORWARD LENGTH=299	nucleus	-0.47568	-0.59535	0.128787				No
AT5G64130.1,AT5G64130.3	AT5G64130.1	35.2	not assigned.unknown	Symbols: cAMP-regulated phosphoprotein 19-related protein chr5:25664547-25665339 REVERSE LENGTH=115	nucleus	-0.86857	-1.10487	0.310885				No
AT4G38680.1	AT4G38680.1	20.2.2	stress.abiotic.cold	Symbols: GRP2, CSDP2, CSP2, ATCSP2 glycine rich protein 2 chr4:18072240-18072851 REVERSE LENGTH=203	nucleus	1.38324	-0.751488	1.6944	0.430651	0.00662623	0.381484	Yes
AT3G46940.1	AT3G46940.1	23.5.5	nucleotide metabolism.deoxynucleotide metabolism.dUTP diphosphatase	Symbols: DUT1 DUTP-PYROPHOSPHATASE-LIKE 1 chr3:17288367-17288867 REVERSE LENGTH=166	nucleus	-0.245343	-0.715326	0.491549		0.00977672		Yes
AT1G07370.1,AT2G29570.1	AT1G07370.1	27.3.67	RNA.regulation of transcription.putative transcription regulator	Symbols: PCNA1, ATPCNA1 proliferating cellular nuclear antigen 1 chr1:2263204-2264382 FORWARD LENGTH=263	nucleus	1.48616	0.785627	0.989295			0.434179	No
AT2G21060.1	AT2G21060.1	27.3.75	RNA.regulation of transcription.GRP	Symbols: ATGRP2B, ATCSP4, GRP2B glycine-rich protein 2B chr2:9036983-9037588 REVERSE LENGTH=201	nucleus	-0.344141	-0.6577	0.332366		0.0124567		Yes
AT4G39260.1	AT4G39260.1	27.3.75	RNA.regulation of transcription.GRP	Symbols: CCR1, ATGRP8, GR-RBP8, GRP8 cold, circadian rhythm, and RNA binding 1 chr4:18274166-18274958 REVERSE LENGTH=169	nucleus	-0.383477	-0.513569	0.136829				No
AT4G27000.1	AT4G27000.1	27.3.99	RNA.regulation of transcription.unclassified	Symbols: ATRBP45C RNA-binding (RRM/RBD/RNP motifs) family protein chr4:13554983-13557763 REVERSE LENGTH=415	nucleus	-0.0574855	0.0265518	-0.0840053		0.859228		No
AT1G27970.1,AT1G27970.2	AT1G27970.1	29.3.1	protein.targeting.nucleus	Symbols: NTF2B nuclear transport factor 2B chr1:9746921-9747787 FORWARD LENGTH=126	nucleus	-0.366845	-0.602987	0.249965				No
AT1G26550.1	AT1G26550.1	31.3.1	cell.cycle.peptidylprolyl isomerase	Symbols: FKBP-like peptidyl-prolyl cis-trans isomerase family protein chr1:9171800-9172716 FORWARD LENGTH=142	nucleus	-0.269645	-0.592543	0.336333		0.0381182		Yes
AT1G27090.1	AT1G27090.1	35.1.40	not assigned.no ontology.glycine rich proteins	Symbols: glycine-rich protein chr1:9404041-9406098 REVERSE LENGTH=420	nucleus	0.343064	0.42645	-0.086551				No
AT4G01850.1,AT4G01850.2	AT4G01850.1	13.1.3.4.11	amino acid metabolism.synthesis.aspartate family.methionine.S-adenosylmethionine synthetase	Symbols: SAM-2, MAT2, SAM2, AtSAM2 S-adenosylmethionine synthetase 2 chr4:796298-797479 REVERSE LENGTH=393	nucleus,cytosol	0.309651	0.328522	-0.0193638	0.210043	0.181825	0.884556	No
AT3G43980.1,AT3G44010.1,AT4G33865.1	AT3G43980.1	29.2.1.2.1.29	protein.synthesis.ribosomal protein.eukaryotic.40S subunit.S29	Symbols: Ribosomal protein S14p/S29e family protein chr3:15778555-15779235 REVERSE LENGTH=56	nucleus,cytosol	-0.628201	-0.79314	0.188408		0.187419		No
AT1G27310.1	AT1G27310.1	29.3.1	protein.targeting.nucleus	Symbols: NTF2A nuclear transport factor 2A chr1:9484615-9485790 REVERSE LENGTH=122	nucleus,cytosol	-0.676198	-0.792122	0.133848				No
AT1G53850.1,AT1G53850.2	AT1G53850.1	29.5.11.20	protein.degradation.ubiquitin.proteasom	Symbols: PAE1, ATPAE1 20S proteasome alpha subunit E1 chr1:20104131-20105792 REVERSE LENGTH=237	nucleus,cytosol	0.128096	0.0305725	0.0976195	0.247962	0.845013	0.553205	No
AT1G56450.1	AT1G56450.1	29.5.11.20	protein.degradation.ubiquitin.proteasom	Symbols: PBG1 20S proteasome beta subunit G1 chr1:21141970-21144186 FORWARD LENGTH=246	nucleus,cytosol	0.767618	1.07132	-0.382303			0.00294809	No
AT3G14290.1	AT3G14290.1	29.5.11.20	protein.degradation.ubiquitin.proteasom	Symbols: PAE2 20S proteasome alpha subunit E2 chr3:4764364-4766381 FORWARD LENGTH=237	nucleus,cytosol	0.00729625	0.0133093	-0.00601318			0.963108	No
AT3G22110.1	AT3G22110.1	29.5.11.20	protein.degradation.ubiquitin.proteasom	Symbols: PAC1 20S proteasome alpha subunit C1 chr3:7792819-7793571 REVERSE LENGTH=250	nucleus,cytosol	0.734322	0.874822	-0.167381			0.351089	No
AT3G60820.1,AT3G60820.2,AT3G60820.3	AT3G60820.1	29.5.11.20	protein.degradation.ubiquitin.proteasom	Symbols: PBF1 N-terminal nucleophile aminohydrolases (Ntn hydrolases) superfamily protein chr3:22472038-22473809 REVERSE LENGTH=223	nucleus,cytosol	0.511297	0.57615	-0.0700084	0.00212884	0.000912416	0.242377	Yes
AT5G58290.1	AT5G58290.1	29.5.11.20	protein.degradation.ubiquitin.proteasom	Symbols: RPT3 regulatory particle triple-A ATPase 3 chr5:23569155-23571116 FORWARD LENGTH=408	nucleus,cytosol	0.934391	0.989679	-0.0719141				No
AT3G04120.1	AT3G04120.1	4.1.8	glycolysis.cytosolic branch.glyceraldehyde 3-phosphate dehydrogenase (GAP-DH)	Symbols: GAPC, GAPC-1, GAPC1 glyceraldehyde-3-phosphate dehydrogenase C subunit 1 chr3:1081077-1083131 FORWARD LENGTH=338	nucleus,cytosol	0.65026	0.733694	-0.0947325			0.552467	No
AT2G22780.1	AT2G22780.1	6.3	gluconeogenesis / glyoxylate cycle.Malate DH	Symbols: PMDH1 peroxisomal NAD-malate dehydrogenase 1 chr2:9689995-9691923 REVERSE LENGTH=354	peroxisome	0.480885	0.515933	-0.0373655				No
AT5G09660.1,AT5G09660.2	AT5G09660.1	6.3	gluconeogenesis / glyoxylate cycle.Malate DH	Symbols: PMDH2 peroxisomal NAD-malate dehydrogenase 2 chr5:2993645-2995551 REVERSE LENGTH=354	peroxisome	0.577019	0.607552	-0.0334665	0.175786	0.0434967	0.912339	Yes
AT5G42890.1	AT5G42890.1	11.8	lipid metabolism.'exotics'(steroids, squalene etc)	Symbols: ATSCP2, SCP2 sterol carrier protein 2 chr5:17194458-17195910 REVERSE LENGTH=123	peroxisome	-0.220024	-0.493323	0.280922				No
AT3G56240.1	AT3G56240.1	15.2	metal handling.binding, chelation and storage	Symbols: CCH copper chaperone chr3:20863460-20864402 REVERSE LENGTH=121	peroxisome	-0.752448	-0.860514	0.128937	0.017806	0.00968419	0.691659	Yes
AT3G52880.1,AT3G52880.2	AT3G52880.1	21.2	redox.ascorbate and glutathione	Symbols: ATMDAR1, MDAR1 monodehydroascorbate reductase 1 chr3:19601477-19604366 REVERSE LENGTH=434	peroxisome	0.994394	0.952296	0.0551552	0.0821748	0.000107642	0.861031	Yes
AT1G52400.1,AT1G52400.3	AT1G52400.1	26.3	misc.gluco-, galacto- and mannosidases	Symbols: BGL1, BGLU18, ATBG1 beta glucosidase 18 chr1:19515250-19517930 FORWARD LENGTH=528	peroxisome	0.614634	0.871277	-0.296314				No
AT1G78370.1	AT1G78370.1	26.9	misc.glutathione S transferases	Symbols: ATGSTU20, GSTU20 glutathione S-transferase TAU 20 chr1:29484428-29485204 REVERSE LENGTH=217	peroxisome	0.115998	0.0765336	0.0395526	0.065565	0.200862	0.278241	No
AT3G56490.1	AT3G56490.1	29.4	protein.postranslational modification	Symbols: HIT3, HINT1 HIS triad family protein 3 chr3:20941532-20943129 FORWARD LENGTH=147	peroxisome	-0.562464	-0.556097	-0.00690678	0.00895102			Yes
AT1G35720.1	AT1G35720.1	31.1	cell.organisation	Symbols: ANNAT1, OXY5, ATOXY5 annexin 1 chr1:13225304-13226939 FORWARD LENGTH=317	peroxisome	0.902916	1.02397	-0.15745	0.286382	0.0149537	0.744201	Yes
AT3G48140.1	AT3G48140.1	33.99	development.unspecified	Symbols: B12D protein chr3:17778471-17779299 FORWARD LENGTH=88	peroxisome	-0.308467	-0.18906	-0.121173				No
AT2G31670.1	AT2G31670.1	35.1	not assigned.no ontology	Symbols: Stress responsive alpha-beta barrel domain protein chr2:13472699-13473490 REVERSE LENGTH=263	peroxisome	-0.152338	-0.378482	0.229452	0.129368	0.023634	0.125186	Yes
AT2G13360.1,AT2G13360.2	AT2G13360.1	1.2.3	PS.photorespiration.aminotransferases peroxisomal	Symbols: AGT, AGT1, SGAT alanine:glyoxylate aminotransferase chr2:5539417-5540902 REVERSE LENGTH=401	peroxisome	1.1473	1.09161	0.0810671			0.876356	No
AT1G23310.1	AT1G23310.1	13.1.1.3.1	amino acid metabolism.synthesis.central amino acid metabolism.alanine.alanine aminotransferase	Symbols: GGT1, AOAT1, GGAT1 glutamate:glyoxylate aminotransferase chr1:8268720-8271329 REVERSE LENGTH=481	peroxisome	1.06628	0.997594	0.0935737	0.00629228	0.00169293	0.562404	Yes
AT1G08110.1,AT1G08110.2,AT1G08110.3,AT1G08110.4	AT1G08110.1	13.2.3.2	amino acid metabolism.degradation.aspartate family.threonine	Symbols: lactoylglutathione lyase family protein / glyoxalase I family protein chr1:2535702-2537630 FORWARD LENGTH=185	peroxisome	-0.373476	-0.454433	0.0845447		0.0259896		Yes
AT2G33150.1	AT2G33150.1	13.2.4.1	amino acid metabolism.degradation.branched chain group.shared	Symbols: PKT3, PED1, KAT2 peroxisomal 3-ketoacyl-CoA thiolase 3 chr2:14047814-14050983 REVERSE LENGTH=462	peroxisome	0.277829	0.269692	0.00829246	0.00321498	0.269929	0.966614	Yes
AT1G60550.1	AT1G60550.1	18.5.2.5	Co-factor and vitamine metabolism.folate & vitamine K.vitamine K.naphthoate synthase	Symbols: ECHID, DHNS enoyl-CoA hydratase/isomerase D chr1:22305988-22308092 REVERSE LENGTH=337	peroxisome	-0.0262739	-0.0414955	0.0152258				No
AT3G24170.1,AT3G24170.2,AT3G24170.3	AT3G24170.1	21.2.2	redox.ascorbate and glutathione.glutathione	Symbols: ATGR1, GR1 glutathione-disulfide reductase chr3:8729762-8734115 REVERSE LENGTH=499	peroxisome	1.0241	0.961179	0.0834606				No
AT1G66240.1	AT1G66240.1	15.2	metal handling.binding, chelation and storage	Symbols: ATX1, ATATX1 homolog of anti-oxidant 1 chr1:24686445-24687327 REVERSE LENGTH=106	plasma membrane	-0.820829	-0.984406	0.204986	0.00347669	0.000660833	0.344581	Yes
AT4G27520.1	AT4G27520.1	26.19	misc.plastocyanin-like	Symbols: ENODL2, AtENODL2 early nodulin-like protein 2 chr4:13750668-13751819 REVERSE LENGTH=349	plasma membrane	0.0194454	-0.0169884	0.0364308	0.917503	0.887615	0.808727	No
AT1G18210.1,AT1G18210.2	AT1G18210.1	30.3	signalling.calcium	Symbols: Calcium-binding EF-hand family protein chr1:6268273-6268785 REVERSE LENGTH=170	plasma membrane	-0.678164	-0.833367	0.18074				No
AT4G12420.1,AT4G12420.2	AT4G12420.1	33.99	development.unspecified	Symbols: SKU5 Cupredoxin superfamily protein chr4:7349941-7352868 REVERSE LENGTH=587	plasma membrane	0.409232	0.508877	-0.105118				No
AT2G40060.1	AT2G40060.1	35.2	not assigned.unknown	Symbols: Clathrin light chain protein chr2:16726564-16728001 FORWARD LENGTH=258	plasma membrane	0.250874	0.147808	0.10403				No
AT1G03870.1	AT1G03870.1	10.5.1.1	cell wall.cell wall proteins.AGPs.AGP	Symbols: FLA9 FASCICLIN-like arabinoogalactan 9 chr1:982625-983368 REVERSE LENGTH=247	plasma membrane	0.00531011	-0.0349897	0.040298			0.784684	No
AT3G07390.1	AT3G07390.1	17.2.3	hormone metabolism.auxin.induced-regulated-responsive-activated	Symbols: AIR12 auxin-responsive family protein chr3:2365452-2366273 FORWARD LENGTH=273	plasma membrane	0.0432742	0.000372015	0.0429023				No
AT2G45820.1	AT2G45820.1	27.3.67	RNA.regulation of transcription.putative transcription regulator	Symbols: Remorin family protein chr2:18863147-18864576 REVERSE LENGTH=190	plasma membrane	-0.0117827	0.0187265	-0.0305075	0.929548			No
AT3G61260.1	AT3G61260.1	27.3.67	RNA.regulation of transcription.putative transcription regulator	Symbols: Remorin family protein chr3:22675403-22676701 REVERSE LENGTH=212	plasma membrane	-0.186783	-0.395998	0.213157	0.485696			No
AT3G17020.1	AT3G17020.1	20.2.2	stress.abiotic.cold	Symbols: Adenine nucleotide alpha hydrolases-like superfamily protein chr3:5802728-5804063 REVERSE LENGTH=163	plasma membrane,cytosol	0.576804	0.748731	-0.192736				No
AT3G53990.1	AT3G53990.1	20.2.2	stress.abiotic.cold	Symbols: Adenine nucleotide alpha hydrolases-like superfamily protein chr3:19989658-19991019 REVERSE LENGTH=160	plasma membrane,cytosol	-0.517369	-0.505876	-0.0122979				No
AT2G04780.1,AT2G04780.2	AT2G04780.1	10.5.1.1	cell wall.cell wall proteins.AGPs.AGP	Symbols: FLA7 FASCICLIN-like arabinoogalactan 7 chr2:1677488-1678252 FORWARD LENGTH=254	plasma membrane,extracellular	0.0509672	-0.00951721	0.0604771	0.687643	0.952565	0.704661	No
AT2G45470.1	AT2G45470.1	10.5.1.1	cell wall.cell wall proteins.AGPs.AGP	Symbols: FLA8, AGP8 FASCICLIN-like arabinogalactan protein 8 chr2:18742797-18744059 REVERSE LENGTH=420	plasma membrane,extracellular	0.791759	0.72721	0.0754022	0.162373	0.00118301	0.838797	Yes
AT3G17390.1	AT3G17390.1	15.2	metal handling.binding, chelation and storage	Symbols: MTO3, SAMS3, MAT4 S-adenosylmethionine synthetase family protein chr3:5952484-5953665 REVERSE LENGTH=393	plasma membrane,nucleus	0.697273	0.756584	-0.0683209	0.00369609	0.0019611	0.288166	Yes
AT2G47400.1	AT2G47400.1	1.3	PS.calvin cycle	Symbols: CP12-1, CP12 CP12 domain-containing protein 1 chr2:19446889-19447263 FORWARD LENGTH=124	plastid	0.22743	0.323038	-0.0973967	0.516553	0.244822	0.63303	No
AT3G62410.1	AT3G62410.1	1.3	PS.calvin cycle	Symbols: CP12-2, CP12 CP12 domain-containing protein 2 chr3:23091006-23091401 FORWARD LENGTH=131	plastid	0.496804	0.592051	-0.102806	0.557832	0.285804	0.890702	No
AT1G06690.1	AT1G06690.1	3.5	minor CHO metabolism.others	Symbols: NAD(P)-linked oxidoreductase superfamily protein chr1:2049742-2052039 REVERSE LENGTH=377	plastid	0.227294	-0.0717459	0.297825				No
AT2G27680.1	AT2G27680.1	3.5	minor CHO metabolism.others	Symbols: NAD(P)-linked oxidoreductase superfamily protein chr2:11803981-11805965 REVERSE LENGTH=384	plastid	0.878409	0.873315	0.00630301				No
AT5G66530.1,AT5G66530.2	AT5G66530.1	3.5	minor CHO metabolism.others	Symbols: Galactose mutarotase-like superfamily protein chr5:26553821-26555575 REVERSE LENGTH=307	plastid	0.323549	0.37507	-0.0531328	0.0220727	0.00972159	0.477664	Yes
AT5G14740.2	AT5G14740.2	8.3	TCA / org transformation.carbonic anhydrases	Symbols: CA2, CA18, BETA CA2 carbonic anhydrase 2 chr5:4760536-4762382 FORWARD LENGTH=259	plastid	0.724869	0.60207	0.137838		0.0302558		Yes
AT1G19920.1	AT1G19920.1	14.1	S-assimilation.ATPS	Symbols: APS2, ASA1 Pseudouridine synthase/archaeosine transglycosylase-like family protein chr1:6914835-6916657 REVERSE LENGTH=476	plastid	0.448488	0.38186	0.0696081				No
AT2G40300.1	AT2G40300.1	15.2	metal handling.binding, chelation and storage	Symbols: ATFER4, FER4 ferritin 4 chr2:16831501-16833214 REVERSE LENGTH=259	plastid	-0.0205655	-0.162151	0.141704				No
AT5G01600.1	AT5G01600.1	15.2	metal handling.binding, chelation and storage	Symbols: ATFER1, FER1 ferretin 1 chr5:228149-229594 REVERSE LENGTH=255	plastid	-0.000642804	-0.475839	0.475232	0.998779	0.284014	0.241344	No
AT5G54770.1	AT5G54770.1	18.2	Co-factor and vitamine metabolism.thiamine	Symbols: THI1, TZ, THI4 thiazole biosynthetic enzyme, chloroplast (ARA6) (THI1) (THI4) chr5:22246634-22247891 FORWARD LENGTH=349	plastid	0.474965	0.346918	0.133548	0.00474398	0.060924	0.168656	Yes
AT1G48520.1	AT1G48520.1	19.1	tetrapyrrole synthesis.glu-tRNA synthetase	Symbols: GATB GLU-ADT subunit B chr1:17940185-17942540 FORWARD LENGTH=550	plastid	0.608131	0.733385	-0.140973				No
AT3G25660.1	AT3G25660.1	19.1	tetrapyrrole synthesis.glu-tRNA synthetase	Symbols: Amidase family protein chr3:9339640-9342044 REVERSE LENGTH=537	plastid	0.890135	0.909185	-0.0238813				No
AT4G18480.1	AT4G18480.1	19.10	tetrapyrrole synthesis.magnesium chelatase	Symbols: CHLI1, CH42, CH-42, CHL11, CHLI-1 P-loop containing nucleoside triphosphate hydrolases superfamily protein chr4:10201897-10203361 REVERSE LENGTH=424	plastid	0.336728	0.269141	0.0691536	0.0483658	0.0500951	0.531403	Yes
AT5G45930.1	AT5G45930.1	19.10	tetrapyrrole synthesis.magnesium chelatase	Symbols: CHLI2, CHL I2, CHLI-2 magnesium chelatase i2 chr5:18628095-18629565 FORWARD LENGTH=418	plastid	0.259758	0.296807	-0.0377766				No
AT1G03630.1,AT1G03630.2	AT1G03630.1	19.14	tetrapyrrole synthesis.protochlorophyllide reductase	Symbols: POR C, PORC protochlorophyllide oxidoreductase C chr1:907699-909245 FORWARD LENGTH=401	plastid	0.313113	0.457654	-0.149912	0.0437527	0.00137826	0.0986161	Yes
AT4G27440.1,AT4G27440.2	AT4G27440.1	19.14	tetrapyrrole synthesis.protochlorophyllide reductase	Symbols: PORB protochlorophyllide oxidoreductase B chr4:13725648-13727107 FORWARD LENGTH=401	plastid	0.695921	0.76936	-0.084788	0.00827686	0.000699682	0.373025	Yes
AT3G48730.1	AT3G48730.1	19.3	tetrapyrrole synthesis.GSA	Symbols: GSA2 glutamate-1-semialdehyde 2,1-aminomutase 2 chr3:18049697-18051550 FORWARD LENGTH=472	plastid	0.603055	0.699046	-0.107298	0.00135851	0.00157286	0.25298	Yes
AT5G63570.1	AT5G63570.1	19.3	tetrapyrrole synthesis.GSA	Symbols: GSA1 glutamate-1-semialdehyde-2,1-aminomutase chr5:25451957-25453620 FORWARD LENGTH=474	plastid	0.480909	0.54718	-0.0709379				No
AT1G69740.1,AT1G69740.2	AT1G69740.1	19.4	tetrapyrrole synthesis.ALA dehydratase	Symbols: HEMB1 Aldolase superfamily protein chr1:26232197-26234713 FORWARD LENGTH=430	plastid	0.538243	0.679704	-0.155701	0.022175	0.00247332	0.138647	Yes
AT5G08280.1	AT5G08280.1	19.5	tetrapyrrole synthesis.porphobilinogen deaminase	Symbols: HEMC hydroxymethylbilane synthase chr5:2663763-2665596 REVERSE LENGTH=382	plastid	0.298075	0.33926	-0.0422528	0.0147953	0.00831403	0.276374	Yes
AT2G40490.1	AT2G40490.1	19.7	tetrapyrrole synthesis.uroporphyrinogen decarboxylase	Symbols: HEME2 Uroporphyrinogen decarboxylase chr2:16912961-16914988 FORWARD LENGTH=394	plastid	0.759791	0.901455	-0.170933	7.62619e-05	8.04171e-06	0.000969973	Yes
AT1G03475.1	AT1G03475.1	19.8	tetrapyrrole synthesis.coproporphyrinogen III oxidase	Symbols: LIN2, HEMF1, ATCPO-I Coproporphyrinogen III oxidase chr1:869302-871175 REVERSE LENGTH=386	plastid	0.464762	0.506875	-0.0447478	0.00713674	0.000142651	0.550434	Yes
AT1G03680.1	AT1G03680.1	21.1	redox.thioredoxin	Symbols: ATHM1, TRX-M1, ATM1, THM1 thioredoxin M-type 1 chr1:916990-917865 REVERSE LENGTH=179	plastid	-0.509804	-0.694014	0.202085	0.010022	9.3584e-05	0.264785	Yes
AT1G50320.1	AT1G50320.1	21.1	redox.thioredoxin	Symbols: ATHX, ATX, THX thioredoxin X chr1:18638606-18639464 REVERSE LENGTH=182	plastid	-0.421017	-0.705759	0.307592	0.0698843			No
AT1G76080.1	AT1G76080.1	21.1	redox.thioredoxin	Symbols: ATCDSP32, CDSP32 chloroplastic drought-induced stress protein of 32 kD chr1:28548063-28549348 REVERSE LENGTH=302	plastid	0.774881	0.808429	-0.0397777	0.00491363	0.00119907	0.583321	Yes
AT2G04700.1	AT2G04700.1	21.1	redox.thioredoxin	Symbols: ferredoxin thioredoxin reductase catalytic beta chain family protein chr2:1646961-1648345 FORWARD LENGTH=146	plastid	-0.36526	-0.621511	0.271668	0.305569			No
AT3G02730.1	AT3G02730.1	21.1	redox.thioredoxin	Symbols: TRXF1, ATF1 thioredoxin F-type 1 chr3:588570-589591 REVERSE LENGTH=178	plastid	-0.442199	-0.580569	0.14786	0.0368967	0.000495173	0.46962	Yes
AT3G15360.1	AT3G15360.1	21.1	redox.thioredoxin	Symbols: ATHM4, TRX-M4, ATM4 thioredoxin M-type 4 chr3:5188448-5189457 FORWARD LENGTH=193	plastid	-0.728984	-0.80305	0.0867642	0.0145094	0.00576168	0.687215	Yes
AT4G03520.1	AT4G03520.1	21.1	redox.thioredoxin	Symbols: ATHM2 Thioredoxin superfamily protein chr4:1562585-1564055 REVERSE LENGTH=186	plastid	-0.416168	-0.453189	0.0388526				No
AT5G08410.1	AT5G08410.1	21.1	redox.thioredoxin	Symbols: FTRA2 ferredoxin/thioredoxin reductase subunit A (variable subunit) 2 chr5:2709974-2710528 REVERSE LENGTH=184	plastid	-0.650493	-0.703333	0.0596636	0.0936488			No
AT5G16400.1	AT5G16400.1	21.1	redox.thioredoxin	Symbols: TRXF2, ATF2 thioredoxin F2 chr5:5363905-5365249 REVERSE LENGTH=185	plastid	-0.554585	-0.633211	0.0861932	0.0240291	0.00280093	0.688444	Yes
AT2G25080.1	AT2G25080.1	21.2	redox.ascorbate and glutathione	Symbols: ATGPX1, GPX1 glutathione peroxidase 1 chr2:10668134-10669828 FORWARD LENGTH=236	plastid	-0.0228701	0.0755252	-0.0983528	0.878609	0.481565	0.568386	No
AT2G20270.1	AT2G20270.1	21.4	redox.glutaredoxins	Symbols: Thioredoxin superfamily protein chr2:8738001-8739617 REVERSE LENGTH=179	plastid	-0.270524	-0.153569	-0.118182				No
AT3G52960.1	AT3G52960.1	21.5	redox.peroxiredoxin	Symbols: Thioredoxin superfamily protein chr3:19639699-19640403 FORWARD LENGTH=234	plastid	-0.110858	-0.128961	0.0181681	0.23718	0.0648735	0.863	No
AT2G28190.1	AT2G28190.1	21.6	redox.dismutases and catalases	Symbols: CSD2, CZSOD2 copper/zinc superoxide dismutase 2 chr2:12014548-12016303 FORWARD LENGTH=216	plastid	-0.490517	-0.724741	0.257071	0.0327011	0.00772182	0.216043	Yes
AT5G63980.1	AT5G63980.1	23.2	nucleotide metabolism.degradation	Symbols: SAL1, ALX8, ATSAL1, HOS2, FRY1, RON1 Inositol monophosphatase family protein chr5:25609840-25611802 FORWARD LENGTH=407	plastid	0.486659	0.511454	-0.0264398			0.754575	No
AT1G67280.1	AT1G67280.1	24.2	Biodegradation of Xenobiotics.lactoylglutathione lyase	Symbols: Glyoxalase/Bleomycin resistance protein/Dioxygenase superfamily protein chr1:25188563-25190547 REVERSE LENGTH=350	plastid	0.36137	0.443365	-0.085416				No
AT5G14660.1,AT5G14660.2	AT5G14660.1	26.1	misc.misc2	Symbols: PDF1B, DEF2, ATDEF2 peptide deformylase 1B chr5:4727129-4728671 REVERSE LENGTH=273	plastid	-0.639746	-0.712941	0.0826149		0.0840812		No
AT4G27700.1	AT4G27700.1	26.23	misc.rhodanese	Symbols: Rhodanese/Cell cycle control phosphatase superfamily protein chr4:13826541-13827673 REVERSE LENGTH=224	plastid	0.710156	0.527486	0.201544				No
AT5G19370.1	AT5G19370.1	26.23	misc.rhodanese	Symbols: rhodanese-like domain-containing protein / PPIC-type PPIASE domain-containing protein chr5:6524247-6526629 REVERSE LENGTH=299	plastid	0.261815	0.143524	0.119413	0.296746	0.437222	0.471825	No
AT1G71500.1	AT1G71500.1	26.30	misc. other Ferredoxins and Rieske domain	Symbols: Rieske (2Fe-2S) domain-containing protein chr1:26936084-26937331 FORWARD LENGTH=287	plastid	0.475839	0.525614	-0.0530949	0.0963235	0.035274	0.774587	Yes
AT4G14890.1	AT4G14890.1	26.30	misc. other Ferredoxins and Rieske domain	Symbols: FdC2 2Fe-2S ferredoxin-like superfamily protein chr4:8520887-8521351 FORWARD LENGTH=154	plastid	-0.573473	-0.740974	0.18741	0.0094461	2.00403e-05	0.378166	Yes
AT1G23740.1	AT1G23740.1	26.7	misc.oxidases - copper, flavone etc	Symbols: Oxidoreductase, zinc-binding dehydrogenase family protein chr1:8398245-8399656 REVERSE LENGTH=386	plastid	0.484034	0.495791	-0.0125083	0.00100036	0.00131118	0.680445	Yes
AT2G47730.1	AT2G47730.1	26.9	misc.glutathione S transferases	Symbols: ATGSTF8, ATGSTF5, GST6, GSTF8 glutathione S-transferase phi 8 chr2:19558213-19559266 FORWARD LENGTH=263	plastid	-0.142296	-0.24143	0.0999926	0.136114	0.110337	0.394822	No
AT3G55040.1	AT3G55040.1	26.9	misc.glutathione S transferases	Symbols: GSTL2 glutathione transferase lambda 2 chr3:20398718-20400305 REVERSE LENGTH=292	plastid	-0.299112	-0.374341	0.0773953	0.0147872	0.00718663	0.459862	Yes
AT3G46780.1	AT3G46780.1	27.2	RNA.transcription	Symbols: PTAC16 plastid transcriptionally active 16 chr3:17228766-17231021 FORWARD LENGTH=510	plastid	1.28185	1.32851	-0.081264			0.841052	No
AT1G01080.1,AT1G01080.2	AT1G01080.1	27.4	RNA.RNA binding	Symbols: RNA-binding (RRM/RBD/RNP motifs) family protein chr1:45503-46789 REVERSE LENGTH=293	plastid	0.626035	0.770949	-0.164798			0.0947528	No
AT2G37220.1	AT2G37220.1	27.4	RNA.RNA binding	Symbols: RNA-binding (RRM/RBD/RNP motifs) family protein chr2:15634980-15636331 REVERSE LENGTH=289	plastid	0.137236	0.0558957	0.0814961	0.516173	0.405419	0.695168	No
AT3G59980.1	AT3G59980.1	27.4	RNA.RNA binding	Symbols: Nucleic acid-binding, OB-fold-like protein chr3:22154528-22155570 REVERSE LENGTH=273	plastid	0.183523	0.118058	0.0658219	0.061701	0.195226	0.48941	No
AT4G24770.1	AT4G24770.1	27.4	RNA.RNA binding	Symbols: RBP31, ATRBP31, CP31, ATRBP33 31-kDa RNA binding protein chr4:12766223-12767952 REVERSE LENGTH=329	plastid	0.968499	0.463666	0.568676	0.250766			No
AT5G50250.1	AT5G50250.1	27.4	RNA.RNA binding	Symbols: CP31B chloroplast RNA-binding protein 31B chr5:20452677-20453965 REVERSE LENGTH=289	plastid	-0.0880572	-0.0120069	-0.0760704	0.748497			No
AT2G20890.1	AT2G20890.1	29.3	protein.targeting	Symbols: PSB29, THF1 photosystem II reaction center PSB29 protein chr2:8987783-8989185 FORWARD LENGTH=300	plastid	1.27798	1.23856	0.065223				No
AT1G31160.1	AT1G31160.1	29.4	protein.postranslational modification	Symbols: HINT 2 HISTIDINE TRIAD NUCLEOTIDE-BINDING 2 chr1:11122880-11124106 REVERSE LENGTH=187	plastid	-0.139367	-0.410102	0.27466				No
AT1G53670.1	AT1G53670.1	29.4	protein.postranslational modification	Symbols: MSRB1, ATMSRB1 methionine sulfoxide reductase B 1 chr1:20036687-20038074 FORWARD LENGTH=202	plastid	-0.501335	-0.417702	-0.0882537				No
AT4G21860.1,AT4G21860.3	AT4G21860.1	29.4	protein.postranslational modification	Symbols: MSRB2 methionine sulfoxide reductase B 2 chr4:11600238-11601507 REVERSE LENGTH=202	plastid	-1.26815	-0.758491	-0.671013				No
AT4G25130.1	AT4G25130.1	29.4	protein.postranslational modification	Symbols: PMSR4 peptide met sulfoxide reductase 4 chr4:12898802-12899998 REVERSE LENGTH=258	plastid	-0.493433	-0.538789	0.0485847	0.0135054	0.000158795	0.773574	Yes
AT2G43560.1	AT2G43560.1	29.6	protein.folding	Symbols: FKBP-like peptidyl-prolyl cis-trans isomerase family protein chr2:18073995-18075385 REVERSE LENGTH=223	plastid	-0.638117	-0.799175	0.184592	0.0235706	0.00320459	0.478177	Yes
AT2G44650.1	AT2G44650.1	29.6	protein.folding	Symbols: CHL-CPN10, CPN10 chloroplast chaperonin 10 chr2:18419521-18420510 REVERSE LENGTH=139	plastid	-0.466331	-0.551797	0.0913428	0.0301473	0.0012717	0.641927	Yes
AT3G01480.1	AT3G01480.1	29.6	protein.folding	Symbols: CYP38, ATCYP38 cyclophilin 38 chr3:188569-190674 FORWARD LENGTH=437	plastid	0.0462968	0.00863426	0.0376663	0.78736	0.934843	0.824005	No
AT3G10060.1	AT3G10060.1	29.6	protein.folding	Symbols: FKBP-like peptidyl-prolyl cis-trans isomerase family protein chr3:3102291-3103801 FORWARD LENGTH=230	plastid	-0.232817	-0.232099	-0.000727161	0.0145361	0.00796206	0.991571	Yes
AT3G13470.1	AT3G13470.1	29.6	protein.folding	Symbols: TCP-1/cpn60 chaperonin family protein chr3:4389685-4392624 FORWARD LENGTH=596	plastid	0.951038	1.1492	-0.272664			0.125526	No
AT4G39710.1,AT4G39710.2	AT4G39710.1	29.6	protein.folding	Symbols: FKBP16-2 FK506-binding protein 16-2 chr4:18427249-18428325 REVERSE LENGTH=217	plastid	-0.77138	-0.73754	-0.0394507	0.00823381	0.00226228	0.854084	Yes
AT5G13410.1	AT5G13410.1	29.6	protein.folding	Symbols: FKBP-like peptidyl-prolyl cis-trans isomerase family protein chr5:4299830-4301706 REVERSE LENGTH=256	plastid	-0.659111	-0.642711	-0.0183427	0.00693423			Yes
AT5G20720.1,AT5G20720.2,AT5G20720.3	AT5G20720.1	29.6	protein.folding	Symbols: CPN20, CPN10, CHCPN10, ATCPN21, CPN21 chaperonin 20 chr5:7015015-7016354 FORWARD LENGTH=253	plastid	-0.278987	-0.452027	0.178673	0.0518809	0.000680144	0.201192	Yes
AT5G55220.1	AT5G55220.1	29.6	protein.folding	Symbols: trigger factor type chaperone family protein chr5:22397677-22400678 FORWARD LENGTH=547	plastid	1.28955	1.41555	-0.231761			0.205765	No
AT3G10670.1	AT3G10670.1	29.8	protein.assembly and cofactor ligation	Symbols: ATNAP7, NAP7 non-intrinsic ABC protein 7 chr3:3335325-3337304 REVERSE LENGTH=338	plastid	0.0492277	0.0280148	0.0212202	0.758387	0.618052	0.887884	No
AT3G24430.1	AT3G24430.1	29.8	protein.assembly and cofactor ligation	Symbols: HCF101 ATP binding chr3:8868731-8872154 REVERSE LENGTH=532	plastid	0.684001	0.899535	-0.254714			0.0385139	No
AT5G45680.1	AT5G45680.1	29.8	protein.assembly and cofactor ligation	Symbols: ATFKBP13, FKBP13 FK506-binding protein 13 chr5:18530894-18532128 FORWARD LENGTH=208	plastid	-0.533402	-0.779056	0.274132				No
AT4G01900.1	AT4G01900.1	30.1	signalling.in sugar and nutrient physiology	Symbols: PII, GLB1 GLNB1 homolog chr4:821736-823294 FORWARD LENGTH=196	plastid	-0.457272	-0.712099	0.27741		0.00078544		Yes
AT3G18890.1	AT3G18890.1	30.11	signalling.light	Symbols: NAD(P)-binding Rossmann-fold superfamily protein chr3:6511169-6514729 FORWARD LENGTH=641	plastid	1.33361	1.21478	0.199711				No
AT3G26740.1	AT3G26740.1	30.11	signalling.light	Symbols: CCL CCR-like chr3:9827868-9828461 FORWARD LENGTH=141	plastid	-0.717811	-0.745022	0.0314103	0.0111578	0.00424978	0.889072	Yes
AT4G18810.1,AT4G18810.2	AT4G18810.1	30.11	signalling.light	Symbols: NAD(P)-binding Rossmann-fold superfamily protein chr4:10322622-10325735 REVERSE LENGTH=596	plastid	0.386078	0.436968	-0.0531307				No
AT1G56050.1	AT1G56050.1	30.5	signalling.G-proteins	Symbols: GTP-binding protein-related chr1:20963793-20966181 FORWARD LENGTH=421	plastid	0.995686	1.08549	-0.123059				No
AT2G35490.1	AT2G35490.1	31.1	cell.organisation	Symbols: Plastid-lipid associated protein PAP / fibrillin family protein chr2:14912309-14913797 REVERSE LENGTH=376	plastid	0.754687	0.903412	-0.179284				No
AT3G23400.1	AT3G23400.1	31.1	cell.organisation	Symbols: FIB4 Plastid-lipid associated protein PAP / fibrillin family protein chr3:8376636-8378225 REVERSE LENGTH=284	plastid	0.217211	0.216404	0.000816648	0.0928934	0.0896171	0.989457	No
AT3G26070.1	AT3G26070.1	31.1	cell.organisation	Symbols: Plastid-lipid associated protein PAP / fibrillin family protein chr3:9526904-9528199 FORWARD LENGTH=242	plastid	0.111793	-0.0195664	0.131288			0.294665	No
AT4G22240.1	AT4G22240.1	31.1	cell.organisation	Symbols: Plastid-lipid associated protein PAP / fibrillin family protein chr4:11766090-11767227 REVERSE LENGTH=310	plastid	-0.0683884	-0.119117	0.0508324	0.546833			No
AT2G36250.1,AT2G36250.2	AT2G36250.1	31.2	cell.division	Symbols: FTSZ2-1, ATFTSZ2-1 Tubulin/FtsZ family protein chr2:15197661-15199932 REVERSE LENGTH=478	plastid	0.271873	0.33249	-0.0620182				No
AT3G63190.1	AT3G63190.1	31.2	cell.division	Symbols: RRF, HFP108, cpRRF, AtcpRRF ribosome recycling factor, chloroplast precursor chr3:23342861-23344640 REVERSE LENGTH=275	plastid	-0.687878	-0.783889	0.110971	0.00327145	5.78549e-06	0.558211	Yes
AT5G55280.1	AT5G55280.1	31.2	cell.division	Symbols: FTSZ1-1, ATFTSZ1-1, CPFTSZ homolog of bacterial cytokinesis Z-ring protein FTSZ 1-1 chr5:22420740-22422527 REVERSE LENGTH=433	plastid	0.0977054	0.29705	-0.200801			0.0408826	No
AT1G11430.1	AT1G11430.1	33.99	development.unspecified	Symbols: plastid developmental protein DAG, putative chr1:3847273-3848938 FORWARD LENGTH=232	plastid	-0.0994627	-0.140095	0.0407747	0.565675	0.0718558	0.831301	No
AT2G33430.1	AT2G33430.1	33.99	development.unspecified	Symbols: DAL1, DAL differentiation and greening-like 1 chr2:14162732-14164729 FORWARD LENGTH=219	plastid	-0.49808	-0.599808	0.109938	0.0142754			Yes
AT3G47650.1	AT3G47650.1	33.99	development.unspecified	Symbols: DnaJ/Hsp40 cysteine-rich domain superfamily protein chr3:17569576-17570262 FORWARD LENGTH=136	plastid	-0.839763	-1.11411	0.358106			0.344854	No
AT5G66040.1	AT5G66040.1	33.99	development.unspecified	Symbols: STR16 sulfurtransferase protein 16 chr5:26410557-26411139 FORWARD LENGTH=120	plastid	-0.353158	-0.402671	0.0513388		0.125938		No
AT1G32500.1	AT1G32500.1	34.16	transport.ABC transporters and multidrug resistance systems	Symbols: ATNAP6, NAP6 non-intrinsic ABC protein 6 chr1:11750091-11751994 REVERSE LENGTH=475	plastid	0.792814	0.671232	0.140239				No
AT2G38270.1	AT2G38270.1	34.21	transport.calcium	Symbols: CXIP2, ATGRX2 CAX-interacting protein 2 chr2:16031347-16033054 REVERSE LENGTH=293	plastid	0.817564	1.01469	-0.248703				No
AT3G54900.1	AT3G54900.1	34.21	transport.calcium	Symbols: CXIP1, ATGRXCP CAX interacting protein 1 chr3:20341850-20342371 REVERSE LENGTH=173	plastid	-1.89979	-1.84415	-0.448248				No
AT1G21440.1	AT1G21440.1	35.1	not assigned.no ontology	Symbols: Phosphoenolpyruvate carboxylase family protein chr1:7502325-7504103 REVERSE LENGTH=336	plastid	0.568679	0.478786	0.0964583			0.403066	No
AT1G52670.1	AT1G52670.1	35.1	not assigned.no ontology	Symbols: Single hybrid motif superfamily protein chr1:19615119-19617420 REVERSE LENGTH=274	plastid	-0.225119	-0.247241	0.0224343	0.234911	0.153617	0.865024	No
AT1G54780.1	AT1G54780.1	35.1	not assigned.no ontology	Symbols: TLP18.3 thylakoid lumen 18.3 kDa protein chr1:20439533-20440953 FORWARD LENGTH=285	plastid	0.335416	1.49553	-1.32646			0.377333	No
AT1G56500.1	AT1G56500.1	35.1	not assigned.no ontology	Symbols: haloacid dehalogenase-like hydrolase family protein chr1:21159775-21167092 FORWARD LENGTH=1055	plastid	0.510168	0.489399	0.0221521				No
AT2G21530.1	AT2G21530.1	35.1	not assigned.no ontology	Symbols: SMAD/FHA domain-containing protein chr2:9219372-9220464 FORWARD LENGTH=209	plastid	-0.67077	-0.816787	0.169191	0.00496482	0.000211779	0.433072	Yes
AT2G44920.2	AT2G44920.2	35.1	not assigned.no ontology	Symbols: Tetratricopeptide repeat (TPR)-like superfamily protein chr2:18524419-18526502 FORWARD LENGTH=224	plastid	-0.394421	-0.561283	0.176638		0.00992056		Yes
AT3G23940.1,AT3G23940.2	AT3G23940.1	35.1	not assigned.no ontology	Symbols: dehydratase family chr3:8648780-8652323 FORWARD LENGTH=608	plastid	0.940432	0.839453	0.125809				No
AT3G48420.1	AT3G48420.1	35.1	not assigned.no ontology	Symbols: Haloacid dehalogenase-like hydrolase (HAD) superfamily protein chr3:17929743-17931551 FORWARD LENGTH=319	plastid	0.740297	0.868379	-0.152609	0.00654997	0.000268287	0.155199	Yes
AT3G53560.1	AT3G53560.1	35.1	not assigned.no ontology	Symbols: Tetratricopeptide repeat (TPR)-like superfamily protein chr3:19859954-19860976 REVERSE LENGTH=340	plastid	0.229097	0.359061	-0.132692				No
AT4G02530.1	AT4G02530.1	35.1	not assigned.no ontology	Symbols: chloroplast thylakoid lumen protein chr4:1112335-1114005 REVERSE LENGTH=216	plastid	0.0829833	0.0278855	0.0551297	0.456853	0.823291	0.69965	No
AT4G24930.1	AT4G24930.1	35.1	not assigned.no ontology	Symbols: thylakoid lumenal 17.9 kDa protein, chloroplast chr4:12821496-12822389 REVERSE LENGTH=225	plastid	0.855877	1.15099	-0.39154				No
AT4G34290.1	AT4G34290.1	35.1	not assigned.no ontology	Symbols: SWIB/MDM2 domain superfamily protein chr4:16410883-16412122 FORWARD LENGTH=144	plastid	-0.409099	-0.745709	0.364402				No
AT4G36910.1	AT4G36910.1	35.1	not assigned.no ontology	Symbols: LEJ2, CDCP2 Cystathionine beta-synthase (CBS) family protein chr4:17391016-17393218 REVERSE LENGTH=236	plastid	-0.470936	-0.324123	-0.152638				No
AT4G39730.1	AT4G39730.1	35.1	not assigned.no ontology	Symbols: Lipase/lipooxygenase, PLAT/LH2 family protein chr4:18432950-18433581 FORWARD LENGTH=181	plastid	-0.605994	-0.633773	0.0307297			0.807816	No
AT4G39970.1	AT4G39970.1	35.1	not assigned.no ontology	Symbols: Haloacid dehalogenase-like hydrolase (HAD) superfamily protein chr4:18536678-18538429 REVERSE LENGTH=316	plastid	0.767752	0.939984	-0.210146	0.00270272	0.00101368	0.0954378	Yes
AT5G01650.1,AT5G01650.2	AT5G01650.1	35.1	not assigned.no ontology	Symbols: Tautomerase/MIF superfamily protein chr5:242734-244033 REVERSE LENGTH=115	plastid	-0.277159	-0.679417	0.42213				No
AT5G14910.1	AT5G14910.1	35.1	not assigned.no ontology	Symbols: Heavy metal transport/detoxification superfamily protein chr5:4823815-4825196 FORWARD LENGTH=178	plastid	-0.0777737	0.0241484	-0.101874		0.740883		No
AT5G45170.1	AT5G45170.1	35.1	not assigned.no ontology	Symbols: Haloacid dehalogenase-like hydrolase (HAD) superfamily protein chr5:18270555-18273129 REVERSE LENGTH=372	plastid	0.680771	0.838889	-0.184453				No
AT5G52970.1	AT5G52970.1	35.1	not assigned.no ontology	Symbols: thylakoid lumen 15.0 kDa protein chr5:21479620-21481018 FORWARD LENGTH=223	plastid	-0.331356	-0.525721	0.203214				No
AT1G09340.1	AT1G09340.1	35.2	not assigned.unknown	Symbols: CRB, CSP41B, HIP1.3 chloroplast RNA binding chr1:3015473-3018035 FORWARD LENGTH=378	plastid	0.989188	1.08938	-0.137139	0.00597016	0.00106572	0.333339	Yes
AT1G16080.1	AT1G16080.1	35.2	not assigned.unknown	Symbols: unknown protein; LOCATED IN: apoplast, chloroplast stroma, chloroplast, chloroplast envelope; EXPRESSED IN: 23 plant structures; EXPRESSED DURING: 14 growth stages; Has 81 Blast hits to 81 proteins in 28 species: Archae - 0; Bacteria - 2; Metazoa - 0; Fungi - 0; Plants - 62; Viruses - 0; Other Eukaryotes - 17 (source: NCBI BLink). chr1:5514394-5515761 FORWARD LENGTH=313	plastid	0.0586776	0.0285967	0.0300934	0.392622	0.691262	0.499656	No
AT1G21065.1	AT1G21065.1	35.2	not assigned.unknown	Symbols: unknown protein; INVOLVED IN: biological_process unknown; LOCATED IN: chloroplast; EXPRESSED IN: 22 plant structures; EXPRESSED DURING: 13 growth stages; CONTAINS InterPro DOMAIN/s: Uncharacterised protein family UPF0047 (InterPro:IPR001602); Has 3800 Blast hits to 3784 proteins in 1137 species: Archae - 215; Bacteria - 2154; Metazoa - 42; Fungi - 99; Plants - 99; Viruses - 0; Other Euka…	plastid	-0.232904	-0.186837	-0.046574	0.190478			No
AT1G29700.1	AT1G29700.1	35.2	not assigned.unknown	Symbols: Metallo-hydrolase/oxidoreductase superfamily protein chr1:10385196-10386906 REVERSE LENGTH=350	plastid	0.109221	0.0361742	0.0731188				No
AT1G32220.1	AT1G32220.1	35.2	not assigned.unknown	Symbols: NAD(P)-binding Rossmann-fold superfamily protein chr1:11608038-11609591 FORWARD LENGTH=296	plastid	0.93117	0.234172	0.737185				No
AT1G42960.1	AT1G42960.1	35.2	not assigned.unknown	Symbols: expressed protein localized to the inner membrane of the chloroplast. chr1:16125863-16127080 FORWARD LENGTH=168	plastid	-0.228068	-0.219166	-0.00901543		0.0272592		Yes
AT1G50900.1	AT1G50900.1	35.2	not assigned.unknown	Symbols: GDC1 Ankyrin repeat family protein chr1:18866272-18867014 FORWARD LENGTH=175	plastid	-0.632089	-0.8937	0.304632				No
AT1G55480.1	AT1G55480.1	35.2	not assigned.unknown	Symbols: ZKT protein containing PDZ domain, a K-box domain, and a TPR region chr1:20713822-20715351 FORWARD LENGTH=335	plastid	0.369154	0.414483	-0.0471322	0.0605064	0.0176001	0.584554	Yes
AT1G62780.1	AT1G62780.1	35.2	not assigned.unknown	Symbols: unknown protein; FUNCTIONS IN: molecular_function unknown; INVOLVED IN: biological_process unknown; LOCATED IN: chloroplast, chloroplast stroma; EXPRESSED IN: 22 plant structures; EXPRESSED DURING: 14 growth stages; Has 94 Blast hits to 94 proteins in 35 species: Archae - 6; Bacteria - 10; Metazoa - 21; Fungi - 2; Plants - 48; Viruses - 0; Other Eukaryotes - 7 (source: NCBI BLink). chr1:…	plastid	0.490764	0.558485	-0.072702	0.0225465	0.00449943	0.513851	Yes
AT2G03420.1	AT2G03420.1	35.2	not assigned.unknown	Symbols: unknown protein; Has 38 Blast hits to 38 proteins in 17 species: Archae - 0; Bacteria - 0; Metazoa - 0; Fungi - 0; Plants - 38; Viruses - 0; Other Eukaryotes - 0 (source: NCBI BLink). chr2:1035100-1035937 REVERSE LENGTH=170	plastid	-0.972438	-0.962795	-0.012589		0.000604545		Yes
AT2G04039.1,AT2G04039.2	AT2G04039.1	35.2	not assigned.unknown	Symbols: unknown protein; FUNCTIONS IN: molecular_function unknown; LOCATED IN: chloroplast; EXPRESSED IN: 21 plant structures; EXPRESSED DURING: 13 growth stages; CONTAINS InterPro DOMAIN/s: Protein of unknown function DUF2996 (InterPro:IPR021374); Has 159 Blast hits to 159 proteins in 52 species: Archae - 0; Bacteria - 76; Metazoa - 0; Fungi - 0; Plants - 38; Viruses - 0; Other Eukaryotes - 45 …	plastid	-0.545407	-0.614345	0.0752414	0.00355233	0.000228702	0.587165	Yes
AT2G24020.1,AT2G24020.2	AT2G24020.1	35.2	not assigned.unknown	Symbols: Uncharacterised BCR, YbaB family COG0718 chr2:10217869-10219269 REVERSE LENGTH=182	plastid	-0.437329	-0.482732	0.0479327	0.0436832	0.0118116	0.772366	Yes
AT2G36145.1	AT2G36145.1	35.2	not assigned.unknown	Symbols: unknown protein; FUNCTIONS IN: molecular_function unknown; INVOLVED IN: biological_process unknown; LOCATED IN: chloroplast thylakoid membrane, chloroplast stroma, chloroplast; EXPRESSED IN: 19 plant structures; EXPRESSED DURING: 13 growth stages; Has 49 Blast hits to 49 proteins in 17 species: Archae - 0; Bacteria - 0; Metazoa - 0; Fungi - 0; Plants - 49; Viruses - 0; Other Eukaryotes -…	plastid	-0.0352282	0.0435728	-0.0787708	0.845927			No
AT2G36835.1	AT2G36835.1	35.2	not assigned.unknown	Symbols: unknown protein; FUNCTIONS IN: molecular_function unknown; INVOLVED IN: biological_process unknown; LOCATED IN: chloroplast envelope; EXPRESSED IN: 22 plant structures; EXPRESSED DURING: 13 growth stages; Has 26 Blast hits to 26 proteins in 11 species: Archae - 0; Bacteria - 0; Metazoa - 0; Fungi - 0; Plants - 26; Viruses - 0; Other Eukaryotes - 0 (source: NCBI BLink). chr2:15449839-1545…	plastid	-0.959836	-1.01406	0.071668	0.000570914	0.000181844	0.671894	Yes
AT2G37660.1	AT2G37660.1	35.2	not assigned.unknown	Symbols: NAD(P)-binding Rossmann-fold superfamily protein chr2:15795481-15796977 REVERSE LENGTH=325	plastid	-0.0854726	-0.115919	0.0305221	0.527625	0.0508691	0.828414	No
AT2G45990.1,AT2G45990.2,AT2G45990.3	AT2G45990.1	35.2	not assigned.unknown	Symbols: unknown protein; FUNCTIONS IN: molecular_function unknown; INVOLVED IN: biological_process unknown; LOCATED IN: chloroplast, chloroplast stroma; EXPRESSED IN: 22 plant structures; EXPRESSED DURING: 13 growth stages; Has 312 Blast hits to 312 proteins in 90 species: Archae - 0; Bacteria - 131; Metazoa - 0; Fungi - 0; Plants - 67; Viruses - 0; Other Eukaryotes - 114 (source: NCBI BLink). c…	plastid	-0.0196787	0.081701	-0.101339				No
AT2G47390.1	AT2G47390.1	35.2	not assigned.unknown	Symbols: Prolyl oligopeptidase family protein chr2:19442278-19446253 REVERSE LENGTH=961	plastid	1.22207	1.32673	-0.175989			0.255481	No
AT2G47910.1,AT2G47910.2	AT2G47910.1	35.2	not assigned.unknown	Symbols: CRR6 chlororespiratory reduction 6 chr2:19614741-19615559 FORWARD LENGTH=246	plastid	-0.418307	-0.660672	0.260353				No
AT3G47070.1	AT3G47070.1	35.2	not assigned.unknown	Symbols: LOCATED IN: thylakoid, chloroplast thylakoid membrane, chloroplast, chloroplast envelope; EXPRESSED IN: 22 plant structures; EXPRESSED DURING: 13 growth stages; CONTAINS InterPro DOMAIN/s: Thylakoid soluble phosphoprotein TSP9 (InterPro:IPR021584); Has 37 Blast hits to 37 proteins in 10 species: Archae - 0; Bacteria - 0; Metazoa - 0; Fungi - 0; Plants - 37; Viruses - 0; Other Eukaryotes …	plastid	-0.699868	-0.792915	0.108034	0.00880665	0.00105214	0.660527	Yes
AT3G63160.1	AT3G63160.1	35.2	not assigned.unknown	Symbols: FUNCTIONS IN: molecular_function unknown; INVOLVED IN: biological_process unknown; LOCATED IN: chloroplast outer membrane, thylakoid, chloroplast thylakoid membrane, chloroplast, chloroplast envelope; EXPRESSED IN: 21 plant structures; EXPRESSED DURING: 13 growth stages; BEST Arabidopsis thaliana protein match is: outer envelope membrane protein 7 (TAIR:AT3G52420.1); Has 26 Blast hits to…	plastid	0.180892	0.363953	-0.186124				No
AT3G63540.1	AT3G63540.1	35.2	not assigned.unknown	Symbols: Mog1/PsbP/DUF1795-like photosystem II reaction center PsbP family protein chr3:23459372-23459803 REVERSE LENGTH=143	plastid	-0.17915	-0.230266	0.0516493	0.249868	0.125398	0.762246	No
AT4G01150.1	AT4G01150.1	35.2	not assigned.unknown	Symbols: unknown protein; FUNCTIONS IN: molecular_function unknown; INVOLVED IN: biological_process unknown; LOCATED IN: thylakoid, chloroplast thylakoid membrane, chloroplast, plastoglobule, chloroplast envelope; EXPRESSED IN: 23 plant structures; EXPRESSED DURING: 14 growth stages; BEST Arabidopsis thaliana protein match is: unknown protein (TAIR:AT4G38100.1); Has 323 Blast hits to 323 proteins…	plastid	1.19251	1.43863	-0.430952				No
AT4G10300.1	AT4G10300.1	35.2	not assigned.unknown	Symbols: RmlC-like cupins superfamily protein chr4:6384564-6385946 FORWARD LENGTH=134	plastid	-0.63717	-0.63837	0.00133621	0.0909354	0.0554157	0.996373	No
AT4G21210.1	AT4G21210.1	35.2	not assigned.unknown	Symbols: ATRP1, RP1 PPDK regulatory protein chr4:11307002-11308587 FORWARD LENGTH=403	plastid	-0.521906	-0.579443	0.062243				No
AT4G21445.1	AT4G21445.1	35.2	not assigned.unknown	Symbols: unknown protein; FUNCTIONS IN: molecular_function unknown; INVOLVED IN: biological_process unknown; LOCATED IN: chloroplast, chloroplast stroma; Has 30201 Blast hits to 17322 proteins in 780 species: Archae - 12; Bacteria - 1396; Metazoa - 17338; Fungi - 3422; Plants - 5037; Viruses - 0; Other Eukaryotes - 2996 (source: NCBI BLink). chr4:11424781-11425590 FORWARD LENGTH=154	plastid	0.19778	0.125454	0.0727766				No
AT4G23890.1	AT4G23890.1	35.2	not assigned.unknown	Symbols: unknown protein; FUNCTIONS IN: molecular_function unknown; INVOLVED IN: biological_process unknown; LOCATED IN: chloroplast thylakoid membrane, chloroplast; EXPRESSED IN: 22 plant structures; EXPRESSED DURING: 13 growth stages; CONTAINS InterPro DOMAIN/s: Protein of unknown function DUF3252 (InterPro:IPR021659); Has 287 Blast hits to 287 proteins in 81 species: Archae - 0; Bacteria - 118…	plastid	1.24501	1.31638	-0.120907				No
AT4G30620.1	AT4G30620.1	35.2	not assigned.unknown	Symbols: Uncharacterised BCR, YbaB family COG0718 chr4:14948724-14950035 REVERSE LENGTH=180	plastid	-0.113791	-0.153007	0.0393871				No
AT4G32915.1	AT4G32915.1	35.2	not assigned.unknown	Symbols: FUNCTIONS IN: molecular_function unknown; INVOLVED IN: regulation of translational fidelity; LOCATED IN: chloroplast; EXPRESSED IN: 22 plant structures; EXPRESSED DURING: 13 growth stages; CONTAINS InterPro DOMAIN/s: Glu-tRNAGln amidotransferase, C subunit (InterPro:IPR003837); Has 30201 Blast hits to 17322 proteins in 780 species: Archae - 12; Bacteria - 1396; Metazoa - 17338; Fungi - 3…	plastid	-0.525716	-0.781258	0.284783		0.00231009		Yes
AT5G16660.1,AT5G16660.2	AT5G16660.1	35.2	not assigned.unknown	Symbols: unknown protein; FUNCTIONS IN: molecular_function unknown; INVOLVED IN: biological_process unknown; LOCATED IN: chloroplast thylakoid membrane, chloroplast, membrane, chloroplast envelope; EXPRESSED IN: 23 plant structures; EXPRESSED DURING: 14 growth stages; BEST Arabidopsis thaliana protein match is: unknown protein (TAIR:AT3G02900.1); Has 30201 Blast hits to 17322 proteins in 780 spec…	plastid	-0.412691	-0.540865	0.13575	0.0740316	0.0232329	0.361706	Yes
AT5G42765.1	AT5G42765.1	35.2	not assigned.unknown	Symbols: INVOLVED IN: biological_process unknown; LOCATED IN: thylakoid, chloroplast thylakoid membrane, chloroplast; EXPRESSED IN: 22 plant structures; EXPRESSED DURING: 13 growth stages; CONTAINS InterPro DOMAIN/s: Twin-arginine translocation pathway, signal sequence (InterPro:IPR006311); Has 30201 Blast hits to 17322 proteins in 780 species: Archae - 12; Bacteria - 1396; Metazoa - 17338; Fungi…	plastid	-0.309279	-0.304491	-0.00490364	0.0124544	0.000438533	0.953854	Yes
AT5G42960.1	AT5G42960.1	35.2	not assigned.unknown	Symbols: unknown protein; FUNCTIONS IN: molecular_function unknown; INVOLVED IN: biological_process unknown; LOCATED IN: mitochondrion, chloroplast, plastid, chloroplast envelope; EXPRESSED IN: 24 plant structures; EXPRESSED DURING: 13 growth stages; BEST Arabidopsis thaliana protein match is: unknown protein (TAIR:AT1G45170.1); Has 30201 Blast hits to 17322 proteins in 780 species: Archae - 12; …	plastid	-0.187803	-0.00757383	-0.180293		0.942096		No
AT5G47870.1	AT5G47870.1	35.2	not assigned.unknown	Symbols: FUNCTIONS IN: molecular_function unknown; INVOLVED IN: biological_process unknown; LOCATED IN: chloroplast; EXPRESSED IN: 22 plant structures; EXPRESSED DURING: 13 growth stages; BEST Arabidopsis thaliana protein match is: cobalt ion binding (TAIR:AT1G71310.1); Has 1807 Blast hits to 1807 proteins in 277 species: Archae - 0; Bacteria - 0; Metazoa - 736; Fungi - 347; Plants - 385; Viruses…	plastid	-0.515171	-0.838751	0.362769				No
AT5G51110.1,AT5G51110.2	AT5G51110.1	35.2	not assigned.unknown	Symbols: Transcriptional coactivator/pterin dehydratase chr5:20778316-20779380 REVERSE LENGTH=220	plastid	-0.339824	-0.386617	0.0483823		0.0144973		Yes
AT5G51720.1	AT5G51720.1	35.2	not assigned.unknown	Symbols: 2 iron, 2 sulfur cluster binding chr5:21009645-21010227 FORWARD LENGTH=108	plastid	-0.544005	-0.895241	0.399928		0.000759876		Yes
AT5G58250.1	AT5G58250.1	35.2	not assigned.unknown	Symbols: unknown protein; FUNCTIONS IN: molecular_function unknown; INVOLVED IN: biological_process unknown; LOCATED IN: thylakoid, chloroplast; EXPRESSED IN: 22 plant structures; EXPRESSED DURING: 14 growth stages; CONTAINS InterPro DOMAIN/s: Protein of unknown function DUF2488 (InterPro:IPR019616); Has 1807 Blast hits to 1807 proteins in 277 species: Archae - 0; Bacteria - 0; Metazoa - 736; Fun…	plastid	-0.0829011	0.0774056	-0.16005	0.523796	0.585162	0.108955	No
AT5G66090.1	AT5G66090.1	35.2	not assigned.unknown	Symbols: unknown protein; FUNCTIONS IN: molecular_function unknown; LOCATED IN: chloroplast, chloroplast stroma; EXPRESSED IN: 21 plant structures; EXPRESSED DURING: 13 growth stages; Has 30201 Blast hits to 17322 proteins in 780 species: Archae - 12; Bacteria - 1396; Metazoa - 17338; Fungi - 3422; Plants - 5037; Viruses - 0; Other Eukaryotes - 2996 (source: NCBI BLink). chr5:26425831-26426955 FO…	plastid	0.400436	0.248847	0.155463			0.110711	No
AT1G15820.1	AT1G15820.1	1.1.1.1	PS.lightreaction.photosystem II.LHC-II	Symbols: LHCB6, CP24 light harvesting complex photosystem II subunit 6 chr1:5446685-5447676 REVERSE LENGTH=258	plastid	1.34742	1.34982	-0.00440033	0.11345	0.00739121	0.992161	Yes
AT1G29910.1,AT1G29920.1,AT1G29930.1	AT1G29910.1	1.1.1.1	PS.lightreaction.photosystem II.LHC-II	Symbols: CAB3, AB180, LHCB1.2 chlorophyll A/B binding protein 3 chr1:10472443-10473246 REVERSE LENGTH=267	plastid	1.15812	1.18472	-0.0404905	0.158343	0.00556037	0.930192	Yes
AT2G34430.1	AT2G34430.1	1.1.1.1	PS.lightreaction.photosystem II.LHC-II	Symbols: LHB1B1, LHCB1.4 light-harvesting chlorophyll-protein complex II subunit B1 chr2:14524818-14525618 FORWARD LENGTH=266	plastid	1.17848	1.26002	-0.129691	0.170002	0.0765453	0.820719	No
AT4G10340.1	AT4G10340.1	1.1.1.1	PS.lightreaction.photosystem II.LHC-II	Symbols: LHCB5 light harvesting complex of photosystem II 5 chr4:6408200-6409496 FORWARD LENGTH=280	plastid	1.35856	1.39092	-0.0613385	0.136184	0.00142951	0.893509	Yes
AT5G01530.1	AT5G01530.1	1.1.1.1	PS.lightreaction.photosystem II.LHC-II	Symbols: LHCB4.1 light harvesting complex photosystem II chr5:209084-210243 FORWARD LENGTH=290	plastid	1.405	1.42522	-0.0404881			0.938919	No
AT5G54270.1	AT5G54270.1	1.1.1.1	PS.lightreaction.photosystem II.LHC-II	Symbols: LHCB3, LHCB3*1 light-harvesting chlorophyll B-binding protein 3 chr5:22038424-22039383 FORWARD LENGTH=265	plastid	0.790857	0.859713	-0.082956	0.222379	0.0504326	0.840556	No
AT1G03600.1	AT1G03600.1	1.1.1.2	PS.lightreaction.photosystem II.PSII polypeptide subunits	Symbols: PSB27 photosystem II family protein chr1:898916-899440 FORWARD LENGTH=174	plastid	-0.238697	-0.233385	-0.00538622	0.11573	0.1168	0.96866	No
AT1G51400.1	AT1G51400.1	1.1.1.2	PS.lightreaction.photosystem II.PSII polypeptide subunits	Symbols: Photosystem II 5 kD protein chr1:19052172-19052492 REVERSE LENGTH=106	plastid	-0.77946	-0.83031	0.060666	0.00842375	0.00175399	0.805095	Yes
AT1G76450.1	AT1G76450.1	1.1.1.2	PS.lightreaction.photosystem II.PSII polypeptide subunits	Symbols: Photosystem II reaction center PsbP family protein chr1:28684618-28686109 FORWARD LENGTH=247	plastid	0.170964	0.0939736	0.0773004			0.475479	No
AT1G77090.1	AT1G77090.1	1.1.1.2	PS.lightreaction.photosystem II.PSII polypeptide subunits	Symbols: Mog1/PsbP/DUF1795-like photosystem II reaction center PsbP family protein chr1:28960576-28961875 REVERSE LENGTH=260	plastid	-0.17804	-0.383483	0.209011		0.051912		No
AT1G79040.1	AT1G79040.1	1.1.1.2	PS.lightreaction.photosystem II.PSII polypeptide subunits	Symbols: PSBR photosystem II subunit R chr1:29736085-29736781 FORWARD LENGTH=140	plastid	-0.52262	-0.571094	0.0523822	0.00646633	0.00121025	0.669944	Yes
AT3G21055.1	AT3G21055.1	1.1.1.2	PS.lightreaction.photosystem II.PSII polypeptide subunits	Symbols: PSBTN photosystem II subunit T chr3:7376761-7377072 REVERSE LENGTH=103	plastid	-0.79204	-0.915401	0.150672	0.00341286	0.000464085	0.473114	Yes
AT3G50820.1	AT3G50820.1	1.1.1.2	PS.lightreaction.photosystem II.PSII polypeptide subunits	Symbols: PSBO2, PSBO-2, OEC33 photosystem II subunit O-2 chr3:18891008-18892311 REVERSE LENGTH=331	plastid	-0.391014	-0.477178	0.0903793	0.0213006	0.00562661	0.51947	Yes
AT3G55330.1	AT3G55330.1	1.1.1.2	PS.lightreaction.photosystem II.PSII polypeptide subunits	Symbols: PPL1 PsbP-like protein 1 chr3:20514031-20515275 REVERSE LENGTH=230	plastid	-0.169172	-0.298175	0.130651	0.283268	0.0665285	0.270994	No
AT3G56650.1	AT3G56650.1	1.1.1.2	PS.lightreaction.photosystem II.PSII polypeptide subunits	Symbols: Mog1/PsbP/DUF1795-like photosystem II reaction center PsbP family protein chr3:20984807-20985913 FORWARD LENGTH=262	plastid	-0.045204	-0.107806	0.0626781	0.713817	0.188531	0.60732	No
AT4G05180.1	AT4G05180.1	1.1.1.2	PS.lightreaction.photosystem II.PSII polypeptide subunits	Symbols: PSBQ, PSBQ-2, PSII-Q photosystem II subunit Q-2 chr4:2672093-2673170 REVERSE LENGTH=230	plastid	-0.578684	-0.639425	0.066933	0.0059849	0.000129555	0.710261	Yes
AT4G15510.1,AT4G15510.3	AT4G15510.1	1.1.1.2	PS.lightreaction.photosystem II.PSII polypeptide subunits	Symbols: Photosystem II reaction center PsbP family protein chr4:8860701-8862529 FORWARD LENGTH=287	plastid	0.401369	-0.115716	0.51115				No
AT4G21280.1	AT4G21280.1	1.1.1.2	PS.lightreaction.photosystem II.PSII polypeptide subunits	Symbols: PSBQ, PSBQA, PSBQ-1 photosystem II subunit QA chr4:11334446-11335587 FORWARD LENGTH=223	plastid	-0.702595	-0.749207	0.0536751	0.0024267	0.000556656	0.797422	Yes
AT4G28660.1,AT4G28660.2	AT4G28660.1	1.1.1.2	PS.lightreaction.photosystem II.PSII polypeptide subunits	Symbols: PSB28 photosystem II reaction center PSB28 protein chr4:14150008-14150933 FORWARD LENGTH=183	plastid	-0.863892	-0.89983	0.0446072	0.00237996	0.00079906	0.822181	Yes
AT5G11450.1	AT5G11450.1	1.1.1.2	PS.lightreaction.photosystem II.PSII polypeptide subunits	Symbols: Mog1/PsbP/DUF1795-like photosystem II reaction center PsbP family protein chr5:3654475-3656357 FORWARD LENGTH=297	plastid	0.316414	0.383562	-0.0692489				No
AT5G66570.1	AT5G66570.1	1.1.1.2	PS.lightreaction.photosystem II.PSII polypeptide subunits	Symbols: PSBO-1, OEE1, OEE33, OE33, PSBO1, MSP-1 PS II oxygen-evolving complex 1 chr5:26568744-26570124 FORWARD LENGTH=332	plastid	-0.435419	-0.607999	0.184812	0.0242987	0.0026466	0.240632	Yes
ATCG00270.1	ATCG00270.1	1.1.1.2	PS.lightreaction.photosystem II.PSII polypeptide subunits	Symbols: PSBD photosystem II reaction center protein D chrC:32711-33772 FORWARD LENGTH=353	plastid	1.20935	1.2812	-0.117292			0.792701	No
ATCG00560.1	ATCG00560.1	1.1.1.2	PS.lightreaction.photosystem II.PSII polypeptide subunits	Symbols: PSBL photosystem II reaction center protein L chrC:63804-63920 REVERSE LENGTH=38	plastid	0.753031	0.639144	0.129465	0.361283	0.0612309	0.836499	No
ATCG00570.1	ATCG00570.1	1.1.1.2	PS.lightreaction.photosystem II.PSII polypeptide subunits	Symbols: PSBF photosystem II reaction center protein F chrC:63942-64061 REVERSE LENGTH=39	plastid	-0.664573	-0.839396	0.203155	0.0480565			Yes
ATCG00580.1	ATCG00580.1	1.1.1.2	PS.lightreaction.photosystem II.PSII polypeptide subunits	Symbols: PSBE photosystem II reaction center protein E chrC:64071-64322 REVERSE LENGTH=83	plastid	0.0435026	-0.158904	0.202057	0.87105	0.372261	0.542146	No
ATCG00710.1	ATCG00710.1	1.1.1.2	PS.lightreaction.photosystem II.PSII polypeptide subunits	Symbols: PSBH photosystem II reaction center protein H chrC:74485-74706 FORWARD LENGTH=73	plastid	0.513599	0.430904	0.0875381	0.400515	0.0689104	0.86125	No
AT5G23120.1	AT5G23120.1	1.1.1.3	PS.lightreaction.photosystem II.biogenesis	Symbols: HCF136 photosystem II stability/assembly factor, chloroplast (HCF136) chr5:7778154-7780463 FORWARD LENGTH=403	plastid	0.790604	0.863677	-0.0881148	0.0139437	0.00147234	0.510276	Yes
AT1G34000.1	AT1G34000.1	1.1.2.1	PS.lightreaction.photosystem I.LHC-I	Symbols: OHP2 one-helix protein 2 chr1:12358151-12358902 REVERSE LENGTH=172	plastid	-0.249347	-0.596969	0.361058				No
AT1G61520.1,AT1G61520.2,AT1G61520.3	AT1G61520.1	1.1.2.1	PS.lightreaction.photosystem I.LHC-I	Symbols: LHCA3 photosystem I light harvesting complex gene 3 chr1:22700152-22701149 FORWARD LENGTH=273	plastid	-0.145631	-0.177244	0.0318178	0.0482851	0.101716	0.773706	Yes
AT3G47470.1	AT3G47470.1	1.1.2.1	PS.lightreaction.photosystem I.LHC-I	Symbols: LHCA4, CAB4 light-harvesting chlorophyll-protein complex I subunit A4 chr3:17493622-17494773 REVERSE LENGTH=251	plastid	0.848975	0.956772	-0.135265	0.211955	0.00903367	0.743843	Yes
AT3G54890.1,AT3G54890.4	AT3G54890.1	1.1.2.1	PS.lightreaction.photosystem I.LHC-I	Symbols: LHCA1 photosystem I light harvesting complex gene 1 chr3:20339706-20340922 REVERSE LENGTH=241	plastid	0.0484651	0.140345	-0.0920364	0.69917	0.185765	0.504523	No
AT3G61470.1	AT3G61470.1	1.1.2.1	PS.lightreaction.photosystem I.LHC-I	Symbols: LHCA2 photosystem I light harvesting complex gene 2 chr3:22745736-22747032 FORWARD LENGTH=257	plastid	0.773326	0.926272	-0.18631	0.213456	0.0418219	0.670747	Yes
AT1G30380.1	AT1G30380.1	1.1.2.2	PS.lightreaction.photosystem I.PSI polypeptide subunits	Symbols: PSAK photosystem I subunit K chr1:10722325-10723013 FORWARD LENGTH=130	plastid	-0.137786	0.15013	-0.286434	0.385745	0.510994	0.278096	No
AT1G31330.1	AT1G31330.1	1.1.2.2	PS.lightreaction.photosystem I.PSI polypeptide subunits	Symbols: PSAF photosystem I subunit F chr1:11215011-11215939 REVERSE LENGTH=221	plastid	1.26836	1.3064	-0.0649507	0.113455	7.04973e-06	0.869471	Yes
AT1G55670.1	AT1G55670.1	1.1.2.2	PS.lightreaction.photosystem I.PSI polypeptide subunits	Symbols: PSAG photosystem I subunit G chr1:20802874-20803356 REVERSE LENGTH=160	plastid	-0.397254	-0.0684404	-0.331064				No
AT2G20260.1	AT2G20260.1	1.1.2.2	PS.lightreaction.photosystem I.PSI polypeptide subunits	Symbols: PSAE-2 photosystem I subunit E-2 chr2:8736780-8737644 FORWARD LENGTH=145	plastid	0.815822	1.17119	-0.466896	0.147475	0.00175492	0.103707	Yes
AT2G46820.1,AT2G46820.2	AT2G46820.1	1.1.2.2	PS.lightreaction.photosystem I.PSI polypeptide subunits	Symbols: PTAC8, TMP14, PSAP, PSI-P photosystem I P subunit chr2:19243729-19244870 FORWARD LENGTH=174	plastid	-0.0813146	-0.131497	0.0503166	0.53769	0.44848	0.676235	No
AT4G02770.1	AT4G02770.1	1.1.2.2	PS.lightreaction.photosystem I.PSI polypeptide subunits	Symbols: PSAD-1 photosystem I subunit D-1 chr4:1229247-1229873 REVERSE LENGTH=208	plastid	0.00125676	-0.0980966	0.0993503	0.985539	0.265137	0.304616	No
AT4G12800.1	AT4G12800.1	1.1.2.2	PS.lightreaction.photosystem I.PSI polypeptide subunits	Symbols: PSAL photosystem I subunit l chr4:7521469-7522493 FORWARD LENGTH=219	plastid	1.33789	1.31779	0.0359405			0.936773	No
AT4G28750.1	AT4G28750.1	1.1.2.2	PS.lightreaction.photosystem I.PSI polypeptide subunits	Symbols: PSAE-1 Photosystem I reaction centre subunit IV / PsaE protein chr4:14202951-14203888 REVERSE LENGTH=143	plastid	0.315861	0.452808	-0.142025	0.143839	0.056785	0.397695	No
AT5G64040.1	AT5G64040.1	1.1.2.2	PS.lightreaction.photosystem I.PSI polypeptide subunits	Symbols: PSAN photosystem I reaction center subunit PSI-N, chloroplast, putative / PSI-N, putative (PSAN) chr5:25628724-25629409 REVERSE LENGTH=171	plastid	-0.820252	-0.92351	0.127381	0.00235099	0.000284708	0.593462	Yes
ATCG01060.1	ATCG01060.1	1.1.2.2	PS.lightreaction.photosystem I.PSI polypeptide subunits	Symbols: PSAC iron-sulfur cluster binding;electron carriers;4 iron, 4 sulfur cluster binding chrC:117318-117563 REVERSE LENGTH=81	plastid	-0.234804	-0.154961	-0.0805765	0.119675	0.329435	0.582077	No
AT4G03280.1,AT4G03280.2	AT4G03280.1	1.1.3	PS.lightreaction.cytochrome b6/f	Symbols: PETC, PGR1 photosynthetic electron transfer C chr4:1440314-1441717 FORWARD LENGTH=229	plastid	-0.556456	-0.69302	0.151135	0.00777126	0.000265613	0.380435	Yes
ATCG00540.1	ATCG00540.1	1.1.3.4	PS.lightreaction.cytochrome b6/f.apocytochrome f (CYF)	Symbols: PETA photosynthetic electron transfer A chrC:61657-62619 FORWARD LENGTH=320	plastid	-0.0673891	-0.142478	0.0752698	0.297985	0.0992222	0.192807	No
ATCG00120.1	ATCG00120.1	1.1.4.1	PS.lightreaction.ATP synthase.alpha subunit	Symbols: ATPA ATP synthase subunit alpha chrC:9938-11461 REVERSE LENGTH=507	plastid	1.17432	1.27692	-0.164139	0.125162	0.000393501	0.661096	Yes
ATCG00480.1	ATCG00480.1	1.1.4.2	PS.lightreaction.ATP synthase.beta subunit	Symbols: ATPB, PB ATP synthase subunit beta chrC:52660-54156 REVERSE LENGTH=498	plastid	0.711828	0.809837	-0.114512	0.00787119	0.000936398	0.273684	Yes
ATCG00470.1	ATCG00470.1	1.1.4.3	PS.lightreaction.ATP synthase.epsilon chain	Symbols: ATPE ATP synthase epsilon chain chrC:52265-52663 REVERSE LENGTH=132	plastid	-0.149643	-0.118113	-0.03167	0.169541	0.244427	0.734248	No
AT4G04640.1	AT4G04640.1	1.1.4.4	PS.lightreaction.ATP synthase.gamma chain	Symbols: ATPC1 ATPase, F1 complex, gamma subunit protein chr4:2350761-2351882 REVERSE LENGTH=373	plastid	1.36386	1.48785	-0.251653	0.183358	0.0019009	0.613072	Yes
AT4G09650.1	AT4G09650.1	1.1.4.7	PS.lightreaction.ATP synthase.delta chain	Symbols: ATPD ATP synthase delta-subunit gene chr4:6100799-6101503 FORWARD LENGTH=234	plastid	0.525192	0.599673	-0.0808471	0.0581939	0.0108774	0.549729	Yes
ATCG00130.1	ATCG00130.1	1.1.4.8	PS.lightreaction.ATP synthase.subunit B (ATPF)	Symbols: ATPF ATPase, F0 complex, subunit B/B', bacterial/chloroplast chrC:11529-12798 REVERSE LENGTH=184	plastid	0.396102	0.511379	-0.121426	0.164229	0.00917715	0.557495	Yes
AT4G32260.1	AT4G32260.1	1.1.4.9	PS.lightreaction.ATP synthase.subunit B_ (ATPX)	Symbols: ATPase, F0 complex, subunit B/B', bacterial/chloroplast chr4:15573859-15574586 REVERSE LENGTH=219	plastid	0.0702064	0.148905	-0.0789048	0.421529	0.318241	0.562329	No
AT1G20340.1	AT1G20340.1	1.1.5.1	PS.lightreaction.other electron carrier (ox/red).plastocyanin	Symbols: DRT112, PETE2 Cupredoxin superfamily protein chr1:7042770-7043273 REVERSE LENGTH=167	plastid	-0.70834	-0.816309	0.126213	0.00983	0.000752706	0.59738	Yes
AT1G76100.1	AT1G76100.1	1.1.5.1	PS.lightreaction.other electron carrier (ox/red).plastocyanin	Symbols: PETE1 plastocyanin 1 chr1:28554217-28554732 REVERSE LENGTH=171	plastid	-0.755627	-0.816118	0.071517	0.0043744	0.000320394	0.72378	Yes
AT1G10960.1	AT1G10960.1	1.1.5.2	PS.lightreaction.other electron carrier (ox/red).ferredoxin	Symbols: ATFD1, FD1 ferredoxin 1 chr1:3664445-3664891 FORWARD LENGTH=148	plastid	0.186499	-0.315417	0.494643				No
AT3G16250.1	AT3G16250.1	1.1.5.2	PS.lightreaction.other electron carrier (ox/red).ferredoxin	Symbols: NDF4 NDH-dependent cyclic electron flow 1 chr3:5507091-5508320 REVERSE LENGTH=204	plastid	-0.811409	-0.966182	0.192502			0.446192	No
AT5G66190.1	AT5G66190.1	1.1.5.3	PS.lightreaction.other electron carrier (ox/red).ferredoxin reductase	Symbols: ATLFNR1, FNR1 ferredoxin-NADP(+)-oxidoreductase 1 chr5:26451203-26453012 REVERSE LENGTH=360	plastid	0.649979	0.74442	-0.107437	0.0126873	0.0018707	0.238292	Yes
AT1G15140.1	AT1G15140.1	1.1.5.4	PS.lightreaction.other electron carrier (ox/red).ferredoxin oxireductase	Symbols: FAD/NAD(P)-binding oxidoreductase chr1:5210403-5212137 REVERSE LENGTH=295	plastid	0.281718	0.350514	-0.0705371		0.0207192		Yes
AT1G74880.1	AT1G74880.1	1.1.6	PS.lightreaction.NADH DH	Symbols: NDH-O NAD(P)H:plastoquinone dehydrogenase complex subunit O chr1:28130112-28131020 REVERSE LENGTH=158	plastid	0.146292	-0.154365	0.298969				No
AT4G37925.1	AT4G37925.1	1.1.6	PS.lightreaction.NADH DH	Symbols: NDH-M subunit NDH-M of NAD(P)H:plastoquinone dehydrogenase complex chr4:17830748-17831485 REVERSE LENGTH=217	plastid	0.483861	0.512564	-0.0306	0.0274375	0.030234	0.670398	Yes
AT4G32520.1,AT4G32520.2	AT4G32520.1	1.2.5	PS.photorespiration.serine hydroxymethyltransferase	Symbols: SHM3, AtSHMT3 serine hydroxymethyltransferase 3 chr4:15689642-15692334 REVERSE LENGTH=529	plastid	0.990615	0.989144	0.00194911			0.992302	No
AT1G80380.2,AT1G80380.3,AT1G80380.4	AT1G80380.2	1.2.7	PS.photorespiration.glycerate kinase	Symbols: P-loop containing nucleoside triphosphate hydrolases superfamily protein chr1:30217332-30219784 FORWARD LENGTH=456	plastid	0.821758	0.922208	-0.123929		7.3815e-05		Yes
ATCG00490.1	ATCG00490.1	1.3.1	PS.calvin cycle.rubisco large subunit	Symbols: RBCL ribulose-bisphosphate carboxylases chrC:54958-56397 FORWARD LENGTH=479	plastid	0.944799	1.03744	-0.122713	0.00365803	0.000312137	0.285247	Yes
AT3G04790.1	AT3G04790.1	1.3.10	PS.calvin cycle.Rib5P Isomerase	Symbols: Ribose 5-phosphate isomerase, type A protein chr3:1313365-1314195 FORWARD LENGTH=276	plastid	0.138754	0.0349327	0.103948	0.176832	0.700243	0.352158	No
AT5G61410.1,AT5G61410.2	AT5G61410.1	1.3.11	PS.calvin cycle.RPE	Symbols: RPE, EMB2728 D-ribulose-5-phosphate-3-epimerase chr5:24684085-24685836 REVERSE LENGTH=281	plastid	0.321266	0.364527	-0.0445665	0.0136375	0.00711008	0.427326	Yes
AT1G32060.1	AT1G32060.1	1.3.12	PS.calvin cycle.PRK	Symbols: PRK phosphoribulokinase chr1:11532668-11534406 FORWARD LENGTH=395	plastid	0.471542	0.491847	-0.0215546	0.0041679	0.000741421	0.76234	Yes
AT1G55490.1,AT1G55490.2	AT1G55490.1	1.3.13	PS.calvin cycle.rubisco interacting	Symbols: CPN60B, LEN1 chaperonin 60 beta chr1:20715717-20718673 REVERSE LENGTH=600	plastid	1.25638	1.35789	-0.176988	0.00826471	5.43544e-05	0.279177	Yes
AT1G73110.1	AT1G73110.1	1.3.13	PS.calvin cycle.rubisco interacting	Symbols: P-loop containing nucleoside triphosphate hydrolases superfamily protein chr1:27494344-27496844 REVERSE LENGTH=432	plastid	0.378606	0.349349	0.0302571				No
AT2G28000.1	AT2G28000.1	1.3.13	PS.calvin cycle.rubisco interacting	Symbols: CPN60A, CH-CPN60A, SLP chaperonin-60alpha chr2:11926603-11929184 FORWARD LENGTH=586	plastid	1.03276	1.14699	-0.162302	0.00484428	0.000361833	0.230249	Yes
[truncated: 153 more rows]
