# Supplementary material for: Defects in autophagy lead to selective in vivo changes in turnover of cytosolic and organelle proteins in Arabidopsis
Source: Plant Cell. 2022 Jun 29;34(10):3936–60. doi: 10.1093/plcell/koac185 (PMC9516138; doi:10.1093/plcell/koac185)
Supplement: koac185_Supplementary_Data [file koac185_supplementary_data.zip › koac185_Supplementary_Data/tpc.21.00373_SupplementalDS4.xlsx]

## Sheet: DataS4 root abun and KD changes
Supplemental Data. Li et al. (2022). Plant Cell.
Supplemental Data Set 4 Changes in protein abundance and degradation rate in autophagy mutants. Relative changes in protein abundance (Relative Δabundance) and degradation (Relative ΔKD) were combined and clustered into four groups in atg5 and atg11 compared to Wt. Four groups of atg5/11 root proteins with statistically significant differences were shown in Fig 5 A-B.						Relative∆Abundance			T-test (P-value)			Relative ΔKD			T-test (P-value)			Four Groups
AGI	1st AGI	BINCODE	NAME	description	Location SUBAcon	11-Wt	5-Wt	atg11-5	atg11 vs wt	atg5vswt	atg5vs11	11-Wt	5-Wt	atg11-5	WTvsATG11	WTvsATG5	ATG5vs11	More-Slower	Less-Faster	More-Faster	Less-Slower
AT1G63000.1	AT1G63000.1	10.1.11	cell wall.precursor synthesis.UER	Symbols: NRS/ER, UER1 nucleotide-rhamnose synthase/epimerase-reductase chr1:23342510-23343859 FORWARD LENGTH=301	cytosol	-0.0317213	-0.0643944	0.0326898	0.796367	0.445844	0.75862	-0.0531054	-0.0134792	-0.0396333							YES
AT3G02230.1	AT3G02230.1	10.5.5	cell wall.cell wall proteins.RGP	Symbols: RGP1, ATRGP1 reversibly glycosylated polypeptide 1 chr3:415463-417304 FORWARD LENGTH=357	cytosol	0.0810932	0.165151	-0.0843402	0.241937	0.0696777	0.139046	-0.0453279	-0.155603	0.11047	0.0995616	0.00117094	0.00297635	YES
AT1G31812.1	AT1G31812.1	11.1.13	lipid metabolism.FA synthesis and FA elongation.acyl-CoA binding protein	Symbols: ACBP6, ACBP acyl-CoA-binding protein 6 chr1:11411132-11412099 REVERSE LENGTH=92	cytosol	0.170646	-0.10461	0.274033	0.163095	0.219772	0.0325338	-0.0281427	0.0342802	-0.0624078	0.282703	0.169821	0.0159459	YES	YES
AT1G80460.1,AT1G80460.2	AT1G80460.1	11.5.1	lipid metabolism.glyceral metabolism.glycerol kinase	Symbols: NHO1, GLI1 Actin-like ATPase superfamily protein chr1:30246960-30249055 REVERSE LENGTH=522	cytosol	0.295687	0.250945	0.0455877	0.136184	0.0257766	0.759344	-0.0195526	0.00511928	-0.0246712			0.534736	YES		YES
AT3G15730.1	AT3G15730.1	11.9.3.1	lipid metabolism.lipid degradation.lysophospholipases.phospholipase D	Symbols: PLDALPHA1, PLD phospholipase D alpha 1 chr3:5330835-5333474 FORWARD LENGTH=810	cytosol	0.0728179	0.226078	-0.153894	0.524941	0.0632142	0.0403624	-0.101888	-0.165707	0.0640896	0.000389985	0.00461964	0.105456	YES
AT3G17820.1	AT3G17820.1	12.2.2	N-metabolism.ammonia metabolism.glutamine synthetase	Symbols: ATGSKB6, GLN1.3, GLN1;3 glutamine synthetase 1.3 chr3:6097503-6099408 FORWARD LENGTH=354	cytosol	0.0783998	-0.172651	0.250204		0.479616		-0.146248	-0.158608	0.0124318			0.880926	YES			YES
AT5G37600.1	AT5G37600.1	12.2.2	N-metabolism.ammonia metabolism.glutamine synthetase	Symbols: ATGSR1, GLN1;1, GSR 1, ATGLN1;1 glutamine synthase clone R1 chr5:14933574-14935656 REVERSE LENGTH=356	cytosol	0.408567	0.426125	-0.0183563	0.0382509	0.0256577	0.880719	0.0253045	0.0490148	-0.0237176			0.245332			YES
AT5G17330.1	AT5G17330.1	13.1.1.1.1	amino acid metabolism.synthesis.central amino acid metabolism.GABA.Glutamate decarboxylase	Symbols: GAD, GAD1 glutamate decarboxylase chr5:5711141-5714839 FORWARD LENGTH=502	cytosol	0.215777	0.406231	-0.194721	0.0350832	0.00213773	0.0531476	-0.0449987	-0.135544	0.0906833	0.464311	0.0965616	0.199091	YES
AT5G19550.1	AT5G19550.1	13.1.1.2.1	amino acid metabolism.synthesis.central amino acid metabolism.aspartate.aspartate aminotransferase	Symbols: ASP2, AAT2 aspartate aminotransferase 2 chr5:6598201-6601597 FORWARD LENGTH=405	cytosol	0.114191	0.230378	-0.116957	0.229667	0.0283247	0.121693	-0.0706139	-0.0955616	0.0249899	0.0362569	0.0121659	0.344493	YES
AT2G36880.1,AT2G36880.2	AT2G36880.1	13.1.3.4	amino acid metabolism.synthesis.aspartate family.methionine	Symbols: MAT3 methionine adenosyltransferase 3 chr2:15479721-15480893 REVERSE LENGTH=390	cytosol	-0.0280181	-0.136454	0.108539	0.43263	0.015053	0.00329634	-0.0353201	0.0390628	-0.0743572	0.394461	0.277999	0.0952811		YES		YES
AT5G17920.1,AT5G17920.2	AT5G17920.1	13.1.3.4	amino acid metabolism.synthesis.aspartate family.methionine	Symbols: ATCIMS, ATMETS, ATMS1 Cobalamin-independent synthase family protein chr5:5935771-5939195 FORWARD LENGTH=765	cytosol	-0.0300599	-0.0280395	-0.00202083	0.198246	0.364089	0.945513	-0.103608	-0.0901817	-0.0134575	0.0023321	0.00475174	0.5706				YES
AT1G02500.1,AT1G02500.2	AT1G02500.1	13.1.3.4.11	amino acid metabolism.synthesis.aspartate family.methionine.S-adenosylmethionine synthetase	Symbols: SAM1, SAM-1, MAT1, AtSAM1 S-adenosylmethionine synthetase 1 chr1:519037-520218 FORWARD LENGTH=393	cytosol	-0.0121334	-0.0795386	0.0674215	0.926176	0.424917	0.531115	0.0194579	0.0544449	-0.0349963					YES
AT3G03780.1,AT3G03780.2,AT3G03780.3	AT3G03780.1	13.1.3.4.3	amino acid metabolism.synthesis.aspartate family.methionine.methionine synthase	Symbols: ATMS2, MS2 methionine synthase 2 chr3:957602-960740 FORWARD LENGTH=765	cytosol	-0.0692835	-0.091015	0.0217658	0.361376	0.216867	0.795097	-0.0862699	0.395337	-0.477536	0.0347771				YES		YES
AT4G14880.1,AT4G14880.2,AT4G14880.3,AT4G14880.4	AT4G14880.1	13.1.5.3.1	amino acid metabolism.synthesis.serine-glycine-cysteine group.cysteine.OASTL	Symbols: OASA1, OLD3, CYTACS1 O-acetylserine (thiol) lyase (OAS-TL) isoform A1 chr4:8518209-8520050 REVERSE LENGTH=322	cytosol	0.180261	0.0777751	0.102847	0.00888851	0.116681	0.00708794	-0.067687	0.00152808	-0.0692133	0.0019936	0.958216	0.0657088	YES		YES
AT5G47770.1	AT5G47770.1	16.1.2.9	secondary metabolism.isoprenoids.mevalonate pathway.farnesyl pyrophosphate synthetase	Symbols: FPS1 farnesyl diphosphate synthase 1 chr5:19345297-19347415 FORWARD LENGTH=384	cytosol	0.0499898	0.180027	-0.130331	0.731207	0.236548	0.300375	-0.0958709	-0.138089	0.0423585			0.229986	YES
AT3G19450.1	AT3G19450.1	16.2.1.10	secondary metabolism.phenylpropanoids.lignin biosynthesis.CAD	Symbols: CAD4, ATCAD4, CAD, CAD-C GroES-like zinc-binding alcohol dehydrogenase family protein chr3:6744859-6747005 FORWARD LENGTH=365	cytosol	0.209716	-0.0549722	0.263927	0.0132819	0.152737	0.00913744	-0.0176686	0.0911066	-0.108731			0.04988	YES	YES
AT3G44320.1	AT3G44320.1	16.5.1.3.3	secondary metabolism.sulfur-containing.glucosinolates.degradation.nitrilase	Symbols: NIT3, AtNIT3 nitrilase 3 chr3:15993419-15995493 FORWARD LENGTH=346	cytosol	0.099725	-0.0508481	0.150382	0.126087	0.200418	0.0354162	-0.0937081	-0.0814725	-0.0122591				YES			YES
AT1G59960.1	AT1G59960.1	16.8.2	secondary metabolism.flavonoids.chalcones	Symbols: NAD(P)-linked oxidoreductase superfamily protein chr1:22071410-22073067 REVERSE LENGTH=326	cytosol	-0.136626	0.0128563	-0.149417				-0.163882	-0.0648471	-0.0992989				YES			YES
AT3G22850.1	AT3G22850.1	17.2.3	hormone metabolism.auxin.induced-regulated-responsive-activated	Symbols: Aluminium induced protein with YGL and LRDR motifs chr3:8089067-8090275 FORWARD LENGTH=248	cytosol	0.0703196	0.0877399	-0.0174473	0.0918351	0.0993938	0.70642	-0.0130674	0.0568351	-0.0698896				YES		YES
AT5G43830.1	AT5G43830.1	17.2.3	hormone metabolism.auxin.induced-regulated-responsive-activated	Symbols: Aluminium induced protein with YGL and LRDR motifs chr5:17622593-17624239 REVERSE LENGTH=251	cytosol	0.113867	0.0941522	0.0197674	0.486243	0.244403	0.885763	-0.0351167	-0.0479241	0.0128128	0.167239	0.191523	0.701308	YES
AT1G09740.1	AT1G09740.1	17.5.3	hormone metabolism.ethylene.induced-regulated-responsive-activated	Symbols: Adenine nucleotide alpha hydrolases-like superfamily protein chr1:3154603-3155834 FORWARD LENGTH=171	cytosol	0.178442	0.464289	-0.291893		0.00949033		0.234917	0.338659	-0.105848			0.474927			YES
AT3G16440.1	AT3G16440.1	17.7.3	hormone metabolism.jasmonate.induced-regulated-responsive-activated	Symbols: ATMLP-300B, MEE36, MLP-300B myrosinase-binding protein-like protein-300B chr3:5586087-5587541 FORWARD LENGTH=300	cytosol	0.284373	0.547376	-0.273652				0.321983	0.0704591	0.252958						YES
AT3G16450.1,AT3G16450.2,AT3G16450.3	AT3G16450.1	17.7.3	hormone metabolism.jasmonate.induced-regulated-responsive-activated	Symbols: Mannose-binding lectin superfamily protein chr3:5588593-5589792 FORWARD LENGTH=300	cytosol	0.846416	0.32765	0.557412	0.242734	0.0595996	0.373282	-0.0399166	0.105662	-0.145425	0.361041	0.0294995	0.0306781	YES		YES
AT3G16460.1,AT3G16460.2	AT3G16460.1	17.7.3	hormone metabolism.jasmonate.induced-regulated-responsive-activated	Symbols: Mannose-binding lectin superfamily protein chr3:5593029-5595522 FORWARD LENGTH=705	cytosol	0.15441	0.291021	-0.138164	0.203094	0.0315121	0.0196747	0.0462169	-0.0366655	0.0828473	0.128052	0.324916	0.0173839	YES		YES
AT3G16470.1,AT3G16470.2	AT3G16470.1	17.7.3	hormone metabolism.jasmonate.induced-regulated-responsive-activated	Symbols: JR1 Mannose-binding lectin superfamily protein chr3:5596096-5597709 REVERSE LENGTH=451	cytosol	-0.00812382	-0.244006	0.235999				0.0235116	0.0957342	-0.0722633					YES
AT2G31390.1	AT2G31390.1	2.2.1.1	major CHO metabolism.degradation.sucrose.fructokinase	Symbols: pfkB-like carbohydrate kinase family protein chr2:13383635-13386116 REVERSE LENGTH=325	cytosol	0.159257	0.0686701	0.090835	0.00721163	0.0503826	0.018216	-0.0858962	-0.11684	0.0310213	0.00792876	0.0110447	0.275779	YES
AT3G28940.1	AT3G28940.1	20.1	stress.biotic	Symbols: AIG2-like (avirulence induced gene) family protein chr3:10968324-10969311 REVERSE LENGTH=169	cytosol	0.253772	0.0158246	0.238186	0.0556729	0.731564	0.0520626	0.0473421	0.11275	-0.0654955			0.236267			YES
AT3G17210.1	AT3G17210.1	20.1.7	stress.biotic.PR-proteins	Symbols: ATHS1, HS1 heat stable protein 1 chr3:5882318-5882896 FORWARD LENGTH=109	cytosol	0.0402951	-0.124536	0.164624	0.659413	0.233821	0.0233218	0.0231639	-0.0088951	0.0320573						YES	YES
AT3G07230.1	AT3G07230.1	20.2.4	stress.abiotic.touch/wounding	Symbols: wound-responsive protein-related chr3:2299920-2300183 FORWARD LENGTH=46	cytosol	0.228876	-0.0577699	0.285702	0.183882	0.461348	0.106872	-0.0979852	-0.14779	0.0499859				YES			YES
AT1G54410.1	AT1G54410.1	20.2.99	stress.abiotic.unspecified	Symbols: dehydrin family protein chr1:20310305-20310601 REVERSE LENGTH=98	cytosol	0.166562	0.186198	-0.0197901	0.205756	0.0313226	0.831274	-0.0626725	0.00517259	-0.0678396				YES		YES
AT1G70850.1,AT1G70850.3	AT1G70850.1	20.2.99	stress.abiotic.unspecified	Symbols: MLP34 MLP-like protein 34 chr1:26715429-26716744 REVERSE LENGTH=316	cytosol	0.373652	0.0659157	0.309643	0.073103	0.743848	0.0324265	0.175688	0.122085	0.053892			0.322936			YES
AT1G70880.1	AT1G70880.1	20.2.99	stress.abiotic.unspecified	Symbols: Polyketide cyclase/dehydrase and lipid transport superfamily protein chr1:26723086-26723717 REVERSE LENGTH=159	cytosol	0.308885	0.815798	-0.540994	0.157078	0.0196429	0.0657006	0.576236	0.866457	-0.331612			0.0633166			YES
AT2G01520.1	AT2G01520.1	20.2.99	stress.abiotic.unspecified	Symbols: MLP328 MLP-like protein 328 chr2:235992-236881 FORWARD LENGTH=151	cytosol	0.520444	0.0463737	0.476948	0.0237341	0.819335	0.00168267	0.0793324	0.0603026	0.0190526	0.157074	0.366689	0.653056			YES
AT2G01530.1	AT2G01530.1	20.2.99	stress.abiotic.unspecified	Symbols: MLP329 MLP-like protein 329 chr2:239815-240349 FORWARD LENGTH=151	cytosol	0.420927	0.077322	0.346424	0.0571218	0.721625	0.049429	0.256167	0.36265	-0.109014		0.000288828				YES
AT1G45145.1	AT1G45145.1	21.1	redox.thioredoxin	Symbols: ATTRX5, ATH5, LIV1, TRX5 thioredoxin H-type 5 chr1:17075264-17076256 REVERSE LENGTH=118	cytosol	0.2724	0.793676	-0.55106	0.075872	0.00029269	0.00258831	0.160593	0.359719	-0.202044			0.0837375			YES
AT5G42980.1	AT5G42980.1	21.1	redox.thioredoxin	Symbols: ATTRX3, ATH3, ATTRXH3, TRXH3, TRX3 thioredoxin 3 chr5:17242772-17243718 FORWARD LENGTH=118	cytosol	0.0175887	-0.104513	0.122046	0.84119	0.205088	0.101084	0.0314106	0.0403714	-0.00896362	0.384017	0.0388134	0.783522		YES	YES
AT1G75270.1	AT1G75270.1	21.2.1	redox.ascorbate and glutathione.ascorbate	Symbols: DHAR2 dehydroascorbate reductase 2 chr1:28250255-28251237 REVERSE LENGTH=213	cytosol	0.0113802	-0.0867384	0.0980945	0.920637	0.470333	0.46208	-0.0583625	-0.0272415	-0.0311334			0.373833	YES			YES
AT3G09940.1,AT3G09940.2	AT3G09940.1	21.2.1	redox.ascorbate and glutathione.ascorbate	Symbols: MDHAR, ATMDAR3, MDAR3, MDAR2 monodehydroascorbate reductase chr3:3056501-3059103 REVERSE LENGTH=441	cytosol	-0.491937	-0.270991	-0.228564	0.23564	0.446284	0.045746	0.0436242	-0.0122714	0.0558882	0.404793	0.862109	0.397964		YES		YES
AT5G03630.1	AT5G03630.1	21.2.1	redox.ascorbate and glutathione.ascorbate	Symbols: ATMDAR2 Pyridine nucleotide-disulphide oxidoreductase family protein chr5:922378-924616 REVERSE LENGTH=435	cytosol	0.0913964	0.0622555	0.0291825	0.132891	0.326427	0.535041	-0.116719	-0.0772404	-0.039568	0.000274468	0.00201963	0.00193003	YES
AT1G65980.1	AT1G65980.1	21.5	redox.peroxiredoxin	Symbols: TPX1 thioredoxin-dependent peroxidase 1 chr1:24559524-24560753 REVERSE LENGTH=162	cytosol	0.0840008	-0.0132105	0.0971843	0.145319	0.867854	0.233466	0.0106379	0.0213341	-0.0106967	0.903323	0.810296	0.618203		YES	YES
AT1G08830.1,AT1G08830.2	AT1G08830.1	21.6	redox.dismutases and catalases	Symbols: CSD1 copper/zinc superoxide dismutase 1 chr1:2827700-2829053 FORWARD LENGTH=152	cytosol	0.0861194	0.224615	-0.139168	0.336145	0.144078	0.347583	-0.0493722	0.0129884	-0.0623506	0.189312	0.661982	0.0109238	YES		YES
AT2G42910.1	AT2G42910.1	23.1.3	nucleotide metabolism.synthesis.PRS-PP	Symbols: Phosphoribosyltransferase family protein chr2:17856396-17858394 FORWARD LENGTH=337	cytosol	-0.0161433	-0.00564872	-0.0104949	0.705014	0.914223	0.871601	-0.117865	0.0151177	-0.132923					YES		YES
AT5G03300.1	AT5G03300.1	23.3.2.1	nucleotide metabolism.salvage.nucleoside kinases.adenosine kinase	Symbols: ADK2 adenosine kinase 2 chr5:796573-798997 FORWARD LENGTH=345	cytosol	0.728174	-0.0852595	0.801001	0.373655	0.395155	0.34329	-0.119328	-0.095661	-0.023735	0.0877734	0.0902256	0.543895	YES			YES
AT4G09320.1	AT4G09320.1	23.4.10	nucleotide metabolism.phosphotransfer and pyrophosphatases.nucleoside diphosphate kinase	Symbols: NDPK1 Nucleoside diphosphate kinase family protein chr4:5923424-5924366 FORWARD LENGTH=169	cytosol	0.080752	0.043049	0.0377358	0.0677217	0.0596076	0.288151	-0.147962	-0.180782	0.0330409	0.000681846	6.67543e-05	0.14721	YES
AT3G10850.1	AT3G10850.1	24.1	Biodegradation of Xenobiotics.hydroxyacylglutathione hydrolase	Symbols: GLX2-2, GLY2 Metallo-hydrolase/oxidoreductase superfamily protein chr3:3397756-3399522 REVERSE LENGTH=258	cytosol	0.0807538	-0.000139646	0.0808932				-0.0453204	-0.0202459	-0.0250802			0.277835	YES			YES
AT4G13930.1	AT4G13930.1	25.1	C1-metabolism.glycine hydroxymethyltransferase	Symbols: SHM4 serine hydroxymethyltransferase 4 chr4:8048013-8050021 REVERSE LENGTH=471	cytosol	0.0730038	-0.023756	0.0967178	0.304122	0.75518	0.0768749	-0.12485	-0.115351	-0.0095332	5.40517e-06	0.0124904	0.755419	YES			YES
AT1G50480.1	AT1G50480.1	25.2	C1-metabolism.formate-tetrahydrofolate ligase	Symbols: THFS 10-formyltetrahydrofolate synthetase chr1:18702064-18704687 FORWARD LENGTH=634	cytosol	0.0887631	0.0149154	0.0738722	0.0753026	0.836222	0.271341	-0.0142697	0.0405498	-0.0548116			0.0752975	YES		YES
AT3G59970.3	AT3G59970.3	25.6	C1-metabolism.methylenetetrahydrofolate reductase	Symbols: MTHFR1 methylenetetrahydrofolate reductase 1 chr3:22151303-22154323 FORWARD LENGTH=592	cytosol	0.078596	-0.063032	0.141453	0.0295643	0.106097	0.00651398	-0.128023	-0.121216	-0.00683365	0.0154688			YES			YES
AT3G16400.1,AT3G16400.2	AT3G16400.1	26.16	misc.myrosinases-lectin-jacalin	Symbols: ATMLP-470, NSP1, ATNSP1 nitrile specifier protein 1 chr3:5566516-5568330 FORWARD LENGTH=470	cytosol	0.115585	0.130197	-0.0146667	0.573301	0.4942	0.905888	-0.0628627	-0.00156206	-0.0613021	0.411683	0.973444	0.419786	YES
AT3G16420.1,AT3G16420.2,AT3G16420.3	AT3G16420.1	26.16	misc.myrosinases-lectin-jacalin	Symbols: PBP1, JAL30 PYK10-binding protein 1 chr3:5579560-5580674 FORWARD LENGTH=298	cytosol	0.18765	0.148356	0.0395698	0.21116	0.313708	0.465263	0.00262913	0.053143	-0.0505156	0.892494	0.114885	0.0981189			YES
AT1G78380.1	AT1G78380.1	26.9	misc.glutathione S transferases	Symbols: ATGSTU19, GST8, GSTU19 glutathione S-transferase TAU 19 chr1:29486659-29487819 REVERSE LENGTH=219	cytosol	-0.0223214	-0.209936	0.187835	0.895909	0.295511	0.00933576	-0.169297	0.00931279	-0.178539	0.0109617	0.80501	0.0109612		YES		YES
AT2G30870.1	AT2G30870.1	26.9	misc.glutathione S transferases	Symbols: ATGSTF10, ERD13, ATGSTF4, GSTF10 glutathione S-transferase PHI 10 chr2:13141490-13142392 FORWARD LENGTH=215	cytosol	0.0495945	-0.0344185	0.0839772	0.241752	0.361607	0.0269255	-0.0662344	0.00687781	-0.0731039	0.106844	0.815471	0.032057	YES	YES
AT4G02520.1	AT4G02520.1	26.9	misc.glutathione S transferases	Symbols: ATGSTF2, ATPM24.1, ATPM24, GST2, GSTF2 glutathione S-transferase PHI 2 chr4:1110673-1111531 REVERSE LENGTH=212	cytosol	0.301453	0.0917174	0.211195	0.0502921	0.473148	0.00460019	0.141948	0.294725	-0.154391		0.186681				YES
AT2G23350.1	AT2G23350.1	27.1	RNA.processing	Symbols: PAB4, PABP4 poly(A) binding protein 4 chr2:9943209-9946041 FORWARD LENGTH=662	cytosol	-0.0339475	0.0104378	-0.0443813	0.785155	0.927802	0.403634	-0.056844	-0.109662	0.0529				YES			YES
AT2G23930.1,AT2G23930.2,AT3G11500.1	AT2G23930.1	27.1	RNA.processing	Symbols: SNRNP-G probable small nuclear ribonucleoprotein G chr2:10182353-10183026 FORWARD LENGTH=80	cytosol	0.0810541	-0.328122	0.406474	0.583355	0.0418332	0.0271434	0.197612	0.215496	-0.0180761		0.0120436			YES	YES
AT5G23290.1	AT5G23290.1	27.3.99	RNA.regulation of transcription.unclassified	Symbols: PFD5 prefoldin 5 chr5:7846144-7847428 FORWARD LENGTH=151	cytosol	0.0466874	-0.0558333	0.102454	0.529242	0.455495	0.132956	-0.23432	-0.270222	0.0364791			0.0636269	YES			YES
AT5G27470.1	AT5G27470.1	29.1.11	protein.aa activation.serine-tRNA ligase	Symbols: seryl-tRNA synthetase / serine--tRNA ligase chr5:9695087-9697154 FORWARD LENGTH=451	cytosol	0.107051	0.108486	-0.00143913	0.00621426	0.0127844	0.94684	-0.101336	-0.109996	0.00868385			0.626345	YES
AT1G29880.1	AT1G29880.1	29.1.14	protein.aa activation.glycine-tRNA ligase	Symbols: glycyl-tRNA synthetase / glycine--tRNA ligase chr1:10459662-10462781 REVERSE LENGTH=729	cytosol	-0.308714	-0.173871	-0.136678	0.278448	0.491062	0.0626653	-0.0585128	-0.0949517	0.0364896	0.225688	0.07181	0.293869				YES
AT3G62120.1,AT3G62120.2	AT3G62120.1	29.1.40	protein.aa activation.bifunctional aminoacyl-tRNA synthetase	Symbols: Class II aaRS and biotin synthetases superfamily protein chr3:23001227-23003849 REVERSE LENGTH=530	cytosol	0.127163	0.363223	-0.238818	0.114028	0.000196329	0.0137674	-0.0801195	-0.0792935	-0.000827314				YES
AT3G11710.1	AT3G11710.1	29.1.6	protein.aa activation.lysine-tRNA ligase	Symbols: ATKRS-1 lysyl-tRNA synthetase 1 chr3:3702359-3705613 REVERSE LENGTH=626	cytosol	0.0589665	0.162864	-0.104148	0.529618	0.0653813	0.251824	-0.0990186	-0.150694	0.0518694				YES
AT3G48930.1	AT3G48930.1	29.2.1.2.1.11	protein.synthesis.ribosomal protein.eukaryotic.40S subunit.S11	Symbols: EMB1080 Nucleic acid-binding, OB-fold-like protein chr3:18141017-18142189 REVERSE LENGTH=160	cytosol	0.284332	0.0397357	0.245289	0.257983	0.874803	0.410385	-0.0176203	-0.0910221	0.0734312				YES
AT2G36160.1	AT2G36160.1	29.2.1.2.1.14	protein.synthesis.ribosomal protein.eukaryotic.40S subunit.S14	Symbols: Ribosomal protein S11 family protein chr2:15169925-15171159 FORWARD LENGTH=150	cytosol	0.306787	0.452415	-0.150863	0.00762021	0.000403229	0.016851	-0.168195	-0.220398	0.0526911	0.00438378	0.00130502	0.0440026	YES
AT1G22780.1,AT1G34030.1,AT4G09800.1	AT1G22780.1	29.2.1.2.1.18	protein.synthesis.ribosomal protein.eukaryotic.40S subunit.S18	Symbols: PFL, RPS18A, PFL1 Ribosomal protein S13/S18 family chr1:8067990-8069163 FORWARD LENGTH=152	cytosol	0.194044	0.367406	-0.176508	0.0826778	0.0224439	0.127033	-0.132184	-0.195075	0.0632996	0.00117093	0.000549256	0.0240399	YES
AT2G41840.1	AT2G41840.1	29.2.1.2.1.2	protein.synthesis.ribosomal protein.eukaryotic.40S subunit.S2	Symbols: Ribosomal protein S5 family protein chr2:17460016-17461398 REVERSE LENGTH=285	cytosol	0.112449	0.178308	-0.0661903	0.161761	0.111194	0.337907	-0.0845873	-0.112316	0.0277944	0.00256917	0.000928344	0.00216772	YES
AT3G45030.1,AT5G62300.1,AT5G62300.2	AT3G45030.1	29.2.1.2.1.20	protein.synthesis.ribosomal protein.eukaryotic.40S subunit.S20	Symbols: Ribosomal protein S10p/S20e family protein chr3:16471606-16472312 REVERSE LENGTH=124	cytosol	0.0474978	0.158533	-0.111245			0.250666	-0.143567	-0.105526	-0.0381857				YES
AT3G04920.1	AT3G04920.1	29.2.1.2.1.24	protein.synthesis.ribosomal protein.eukaryotic.40S subunit.S24	Symbols: Ribosomal protein S24e family protein chr3:1360989-1362065 FORWARD LENGTH=133	cytosol	0.59497	0.115572	0.487783	0.192791			-0.104694	-0.16342	0.0589785	0.00657054	0.00212688	0.110211	YES
AT5G28060.1	AT5G28060.1	29.2.1.2.1.24	protein.synthesis.ribosomal protein.eukaryotic.40S subunit.S24	Symbols: Ribosomal protein S24e family protein chr5:10069791-10070792 REVERSE LENGTH=133	cytosol	0.0957441	0.0311867	0.0646056				-0.164191	-0.13227	-0.0320957				YES
AT3G10090.1,AT5G03850.1	AT3G10090.1	29.2.1.2.1.28	protein.synthesis.ribosomal protein.eukaryotic.40S subunit.S28	Symbols: Nucleic acid-binding, OB-fold-like protein chr3:3108960-3109154 REVERSE LENGTH=64	cytosol	-0.0199124	0.133556	-0.153366	0.7766	0.0067471	0.0801708	-0.073329	-0.11907	0.0458409	0.257486	0.084791	0.156115	YES			YES
AT5G64140.1	AT5G64140.1	29.2.1.2.1.28	protein.synthesis.ribosomal protein.eukaryotic.40S subunit.S28	Symbols: RPS28 ribosomal protein S28 chr5:25667529-25667723 REVERSE LENGTH=64	cytosol	-0.0796397	0.0493556	-0.128869				-0.19147	-0.127233	-0.0646308				YES			YES
AT2G31610.1	AT2G31610.1	29.2.1.2.1.3	protein.synthesis.ribosomal protein.eukaryotic.40S subunit.S3	Symbols: Ribosomal protein S3 family protein chr2:13450384-13451669 FORWARD LENGTH=250	cytosol	-0.03705	0.216057	-0.252601	0.615767	0.00576286	0.0206435	-0.104644	-0.140171	0.0356572				YES			YES
AT1G72370.1,AT1G72370.2	AT1G72370.1	29.2.1.2.1.31	protein.synthesis.ribosomal protein.eukaryotic.40S subunit.SA	Symbols: P40, AP40, RP40, RPSAA 40s ribosomal protein SA chr1:27243148-27244842 REVERSE LENGTH=298	cytosol	0.01488	0.113263	-0.0984246	0.838544	0.0947455	0.0890425	-0.0934446	-0.116987	0.0236064	0.0119149	0.00534792	0.189123	YES
AT3G04840.1	AT3G04840.1	29.2.1.2.1.53	protein.synthesis.ribosomal protein.eukaryotic.40S subunit.S3A	Symbols: Ribosomal protein S3Ae chr3:1329751-1331418 FORWARD LENGTH=262	cytosol	0.062063	0.186615	-0.124914	0.199826	0.0068869	0.0035078	-0.130568	-0.18951	0.0593093	0.00375494	0.000952078	0.00222288	YES
AT5G10360.1	AT5G10360.1	29.2.1.2.1.6	protein.synthesis.ribosomal protein.eukaryotic.40S subunit.S6	Symbols: EMB3010, RPS6B Ribosomal protein S6e chr5:3258734-3260142 REVERSE LENGTH=249	cytosol	-0.0565885	0.0684936	-0.124961	0.551138	0.30481	0.103616	-0.0996025	-0.108801	0.00922305	0.0559821	0.0591305	0.781995	YES			YES
AT1G48830.1,AT1G48830.2	AT1G48830.1	29.2.1.2.1.7	protein.synthesis.ribosomal protein.eukaryotic.40S subunit.S7	Symbols: Ribosomal protein S7e family protein chr1:18059854-18060935 REVERSE LENGTH=191	cytosol	-0.0896681	-0.01573	-0.0739642	0.364301	0.821432	0.47776	0.0156762	-0.0636426	0.079299	0.492344	0.0768545	0.0342736		YES		YES
AT3G02560.1,AT3G02560.2	AT3G02560.1	29.2.1.2.1.7	protein.synthesis.ribosomal protein.eukaryotic.40S subunit.S7	Symbols: Ribosomal protein S7e family protein chr3:542341-543168 FORWARD LENGTH=191	cytosol	0.0793033	0.233116	-0.154526	0.119511	0.132115	0.279875	-0.0981936	-0.108242	0.0100748	0.0138451	0.0180333	0.696729	YES
AT5G16130.1	AT5G16130.1	29.2.1.2.1.7	protein.synthesis.ribosomal protein.eukaryotic.40S subunit.S7	Symbols: Ribosomal protein S7e family protein chr5:5268984-5269912 FORWARD LENGTH=190	cytosol	0.0694337	0.235537	-0.166785	0.609479	0.0149914	0.194692	-0.0825214	-0.161118	0.0788591	0.0341861	0.00265149	0.0138903	YES
AT5G27850.1	AT5G27850.1	29.2.1.2.2.18	protein.synthesis.ribosomal protein.eukaryotic.60S subunit.L18	Symbols: Ribosomal protein L18e/L15 superfamily protein chr5:9873169-9874297 FORWARD LENGTH=187	cytosol	-0.138457	0.209167	-0.345126	0.0878784	0.136832	0.0343886	-0.0279652	-0.114172	0.0862756				YES			YES
AT1G02780.1	AT1G02780.1	29.2.1.2.2.19	protein.synthesis.ribosomal protein.eukaryotic.60S subunit.L19	Symbols: emb2386 Ribosomal protein L19e family protein chr1:608120-609391 REVERSE LENGTH=214	cytosol	-0.277965	-0.00539155	-0.272676	0.488988	0.988461	0.470777	-0.0944587	-0.152509	0.0582601	0.00818958	0.00315781	0.0323801				YES
AT3G16780.1	AT3G16780.1	29.2.1.2.2.19	protein.synthesis.ribosomal protein.eukaryotic.60S subunit.L19	Symbols: Ribosomal protein L19e family protein chr3:5708982-5710249 FORWARD LENGTH=209	cytosol	-0.00974599	0.104382	-0.114099				-0.075474	-0.158127	0.0829007			0.00771538	YES			YES
AT2G19730.1,AT2G19730.2,AT2G19730.3	AT2G19730.1	29.2.1.2.2.28	protein.synthesis.ribosomal protein.eukaryotic.60S subunit.L28	Symbols: Ribosomal L28e protein family chr2:8511752-8512995 FORWARD LENGTH=143	cytosol	0.367204	0.0240471	0.343916	0.304166	0.874849	0.334817	-0.122177	-0.173337	0.0514329	0.00771132	0.000621797	0.0555262	YES
AT2G34480.1	AT2G34480.1	29.2.1.2.2.518	protein.synthesis.ribosomal protein.eukaryotic.60S subunit.L18A	Symbols: Ribosomal protein L18ae/LX family protein chr2:14532916-14534161 REVERSE LENGTH=178	cytosol	0.117582	0.0346438	0.0830228	0.253278	0.735651	0.284478	-0.135984	-0.17305	0.0372851	0.0662485	0.0237988	0.2624	YES
AT2G39460.1,AT2G39460.2,AT3G55280.1,AT3G55280.2,AT3G55280.3	AT2G39460.1	29.2.1.2.2.523	protein.synthesis.ribosomal protein.eukaryotic.60S subunit.L23A	Symbols: ATRPL23A, RPL23A, RPL23AA ribosomal protein L23AA chr2:16475049-16475904 FORWARD LENGTH=154	cytosol	0.0392977	-0.110877	0.150011	0.680991	0.514641	0.319377	-0.139277	-0.220094	0.0814415	0.00223745	0.000160705	0.0246032	YES			YES
AT1G18540.1	AT1G18540.1	29.2.1.2.2.6	protein.synthesis.ribosomal protein.eukaryotic.60S subunit.L6	Symbols: Ribosomal protein L6 family protein chr1:6377448-6378548 REVERSE LENGTH=233	cytosol	-1.04387	-1.23731	0.2857				-0.0861011	-0.146835	0.0609264			0.125472				YES
AT2G01250.1	AT2G01250.1	29.2.1.2.2.7	protein.synthesis.ribosomal protein.eukaryotic.60S subunit.L7	Symbols: Ribosomal protein L30/L7 family protein chr2:132943-134264 REVERSE LENGTH=242	cytosol	0.504305	0.480485	0.0253563			0.930172	-0.113338	-0.275331	0.163267	0.0120687	0.0478943	0.191457	YES
AT2G44120.1,AT2G44120.2	AT2G44120.1	29.2.1.2.2.7	protein.synthesis.ribosomal protein.eukaryotic.60S subunit.L7	Symbols: Ribosomal protein L30/L7 family protein chr2:18249227-18250402 REVERSE LENGTH=242	cytosol	0.388734	0.418684	-0.0312204				-0.237088	-0.278557	0.0421653			0.253854	YES
AT2G18020.1	AT2G18020.1	29.2.1.2.2.8	protein.synthesis.ribosomal protein.eukaryotic.60S subunit.L8	Symbols: EMB2296 Ribosomal protein L2 family chr2:7837151-7838160 FORWARD LENGTH=258	cytosol	0.0803772	0.0874469	-0.00708219	0.599105	0.517385	0.931323	-0.0324828	-0.0930043	0.0605672	0.371903	0.0124713	0.104904	YES
AT1G01100.1,AT1G01100.2,AT1G01100.4	AT1G01100.1	29.2.1.2.2.81	protein.synthesis.ribosomal protein.eukaryotic.60S subunit.P1	Symbols: 60S acidic ribosomal protein family chr1:50284-50954 REVERSE LENGTH=112	cytosol	-0.0214	0.0709477	-0.0923127	0.733428	0.245811	0.262459	-0.0161581	-0.0786458	0.0625076	0.663058	0.0753131	0.0488994	YES			YES
AT5G47700.1,AT5G47700.2	AT5G47700.1	29.2.1.2.2.81	protein.synthesis.ribosomal protein.eukaryotic.60S subunit.P1	Symbols: 60S acidic ribosomal protein family chr5:19328019-19328724 REVERSE LENGTH=113	cytosol	0.0667601	0.162429	-0.0959291			0.250982	-0.0823034	-0.132092	0.0499247	0.0355701	0.00306394	0.0825243	YES
AT2G27710.1,AT2G27710.2,AT2G27710.3	AT2G27710.1	29.2.1.2.2.82	protein.synthesis.ribosomal protein.eukaryotic.60S subunit.P2	Symbols: 60S acidic ribosomal protein family chr2:11816929-11817670 FORWARD LENGTH=115	cytosol	-0.125973	-0.242359	0.117281			0.328861	0.0227141	-0.0155194	0.0382302	0.774306	0.848429	0.154629		YES		YES
AT5G57290.1,AT5G57290.2,AT5G57290.3	AT5G57290.1	29.2.1.2.2.83	protein.synthesis.ribosomal protein.eukaryotic.60S subunit.P3	Symbols: 60S acidic ribosomal protein family chr5:23207049-23207835 REVERSE LENGTH=120	cytosol	-0.0544419	0.0097019	-0.0641353	0.450248	0.873392	0.327019	-0.00870562	-0.0459248	0.0372229	0.884463	0.468343	0.00397748	YES			YES
AT1G33120.1,AT1G33140.1	AT1G33120.1	29.2.1.2.2.9	protein.synthesis.ribosomal protein.eukaryotic.60S subunit.L9	Symbols: Ribosomal protein L6 family chr1:12010986-12012223 FORWARD LENGTH=194	cytosol	-0.0797767	0.301856	-0.379349	0.556377	0.000770493	0.0206338	-0.0851848	-0.135077	0.0500364	0.110315	0.0301072	0.0297186	YES			YES
AT1G30230.1,AT1G30230.2	AT1G30230.1	29.2.4	protein.synthesis.elongation	Symbols: Glutathione S-transferase, C-terminal-like;Translation elongation factor EF1B/ribosomal protein S6 chr1:10639286-10640515 FORWARD LENGTH=231	cytosol	0.24988	0.155678	0.095127			0.256805	-0.178243	-0.162413	-0.0159461	0.0058668	0.00933164	0.575008	YES
AT1G56070.1	AT1G56070.1	29.2.4	protein.synthesis.elongation	Symbols: LOS1 Ribosomal protein S5/Elongation factor G/III/V family protein chr1:20968245-20971077 REVERSE LENGTH=843	cytosol	0.0221564	0.0830014	-0.060873	0.531368	0.0753699	0.191492	-0.136046	-0.138091	0.00205537	1.99784e-05	4.80389e-05	0.832516	YES
AT1G57720.1,AT1G57720.2	AT1G57720.1	29.2.4	protein.synthesis.elongation	Symbols: Translation elongation factor EF1B, gamma chain chr1:21377873-21380114 FORWARD LENGTH=413	cytosol	0.0158579	0.0655608	-0.0497159	0.687151	0.16826	0.193059	-0.164774	-0.186679	0.0220755	0.000319256	0.000263292	0.0263953	YES
AT4G10480.1,AT4G10480.2	AT4G10480.1	29.2.4	protein.synthesis.elongation	Symbols: Nascent polypeptide-associated complex (NAC), alpha subunit family protein chr4:6478089-6479079 REVERSE LENGTH=212	cytosol	-0.116234	-0.236039	0.120633	0.218291	0.011168	0.178423	-0.0528935	0.0266012	-0.0794667	0.355312	0.754697	0.361543		YES		YES
AT5G19510.1	AT5G19510.1	29.2.4	protein.synthesis.elongation	Symbols: Translation elongation factor EF1B/ribosomal protein S6 family protein chr5:6581854-6583137 REVERSE LENGTH=224	cytosol	-0.454773	-0.470194	0.0162914	0.405451	0.39378	0.760715	-0.158972	-0.17955	0.020726	0.011658	0.00521293	0.504903				YES
AT1G30690.1,AT1G30690.2	AT1G30690.1	29.3.4.99	protein.targeting.secretory pathway.unspecified	Symbols: Sec14p-like phosphatidylinositol transfer family protein chr1:10888284-10890085 FORWARD LENGTH=540	cytosol	-0.258408	-0.424193	0.170457	0.0646814	0.0110755	0.0979398	0.246557	0.337621	-0.0929992					YES
AT1G72160.1	AT1G72160.1	29.3.4.99	protein.targeting.secretory pathway.unspecified	Symbols: Sec14p-like phosphatidylinositol transfer family protein chr1:27153823-27155609 REVERSE LENGTH=490	cytosol	-0.157839	-0.329076	0.173489	0.36335	0.0397547	0.298962	0.16691	0.298048	-0.132789					YES
AT1G12310.1	AT1G12310.1	29.4	protein.postranslational modification	Symbols: Calcium-binding EF-hand family protein chr1:4187500-4187946 REVERSE LENGTH=148	cytosol	0.0516356	-0.160977	0.212172	0.469401	0.0387206	0.0132404	-0.0426253	-0.018038	-0.024592	0.127363	0.290464	0.285938	YES			YES
AT3G25800.1	AT3G25800.1	29.4	protein.postranslational modification	Symbols: PDF1, PR 65, PP2AA2 protein phosphatase 2A subunit A2 chr3:9422822-9425783 REVERSE LENGTH=587	cytosol	-0.5519	-0.0908492	-0.466903				-0.03789	-0.0570742	0.0191946							YES
AT1G79340.1	AT1G79340.1	29.5	protein.degradation	Symbols: AtMC4, MC4 metacaspase 4 chr1:29842849-29844368 FORWARD LENGTH=418	cytosol	0.245616	0.189396	0.056882				0.0498625	0.175188	-0.1256						YES
AT2G24200.1,AT2G24200.2	AT2G24200.1	29.5	protein.degradation	Symbols: Cytosol aminopeptidase family protein chr2:10287017-10289450 REVERSE LENGTH=520	cytosol	-0.171438	-0.0738202	-0.0979278	0.058995	0.280523	0.150142	-0.0871983	-0.0664993	-0.020729	0.0229323	0.0376032	0.277383				YES
AT4G33090.1	AT4G33090.1	29.5	protein.degradation	Symbols: APM1, ATAPM1 aminopeptidase M1 chr4:15965915-15970418 REVERSE LENGTH=879	cytosol	0.11783	0.221965	-0.10482	0.211333	0.00123834	0.208996	-0.0769231	-0.132417	0.0556355				YES
AT4G38630.1	AT4G38630.1	29.5.11	protein.degradation.ubiquitin	Symbols: RPN10, MCB1, ATMCB1, MBP1 regulatory particle non-ATPase 10 chr4:18057357-18059459 REVERSE LENGTH=386	cytosol	-0.000655509	0.0253392	-0.0259946	0.993228	0.687876	0.617433	-0.0822224	-0.0364055	-0.0458512	0.0304475	0.183019	0.0656818	YES			YES
AT3G03960.1	AT3G03960.1	29.6	protein.folding	Symbols: TCP-1/cpn60 chaperonin family protein chr3:1024432-1027604 FORWARD LENGTH=549	cytosol	0.00222155	0.135966	-0.133754	0.968818	0.00209934	0.0469216	-0.220045	-0.244366	0.0246518	0.0123083	0.003484	0.580042	YES
AT3G18190.1	AT3G18190.1	29.6	protein.folding	Symbols: TCP-1/cpn60 chaperonin family protein chr3:6232226-6233836 FORWARD LENGTH=536	cytosol	0.146915	0.215928	-0.0695648	0.0658461	0.00864985	0.156031	-0.0835306	-0.158875	0.0755947				YES
AT3G20050.1	AT3G20050.1	29.6	protein.folding	Symbols: ATTCP-1, TCP-1 T-complex protein 1 alpha subunit chr3:6998544-7002266 REVERSE LENGTH=545	cytosol	0.0113906	0.12234	-0.110988	0.810464	0.000462823	0.0613391	-0.0636059	-0.105458	0.0419225			0.0989989	YES
AT3G25230.1,AT3G25230.2	AT3G25230.1	29.6	protein.folding	Symbols: ROF1, ATFKBP62, FKBP62 rotamase FKBP 1 chr3:9188257-9191137 FORWARD LENGTH=551	cytosol	-0.0539584	-0.0383689	-0.0155975				-0.192693	-0.091234	-0.101907							YES
AT5G20890.1	AT5G20890.1	29.6	protein.folding	Symbols: TCP-1/cpn60 chaperonin family protein chr5:7087020-7089906 REVERSE LENGTH=527	cytosol	0.0828328	0.114191	-0.0314325	0.0562317	0.0192693	0.434945	-0.0941026	-0.103207	0.00912678			0.548821	YES
AT5G26360.1	AT5G26360.1	29.6	protein.folding	Symbols: TCP-1/cpn60 chaperonin family protein chr5:9255561-9258891 REVERSE LENGTH=555	cytosol	0.0700313	0.162301	-0.0925331	0.061022	0.0151795	0.067132	-0.11514	-0.195272	0.0805847			0.107193	YES
AT5G51970.1,AT5G51970.2	AT5G51970.1	3.3	minor CHO metabolism.sugar alcohols	Symbols: GroES-like zinc-binding alcohol dehydrogenase family protein chr5:21111820-21113284 FORWARD LENGTH=364	cytosol	-0.0104266	-0.129469	0.119082	0.898368	0.184367	0.0327241	0.182893	0.206372	-0.0237022			0.43499		YES
AT1G62480.1	AT1G62480.1	30.3	signalling.calcium	Symbols: Vacuolar calcium-binding protein-related chr1:23128799-23129548 FORWARD LENGTH=152	cytosol	-0.158785	-0.366025	0.210296			0.0845825	-0.11952	-0.151565	0.0321901	0.000265861	0.00126699	0.141441				YES
AT4G23650.1	AT4G23650.1	30.3	signalling.calcium	Symbols: CDPK6, CPK3 calcium-dependent protein kinase 6 chr4:12324967-12327415 REVERSE LENGTH=529	cytosol	0.197317	0.354619	-0.160103	0.0487757	0.00109025	0.0410068	-0.147399	0.0288581	-0.17607				YES		YES
AT2G44100.1,AT2G44100.2	AT2G44100.1	30.5	signalling.G-proteins	Symbols: ATGDI1, AT-GDI1, GDI1 guanosine nucleotide diphosphate dissociation inhibitor 1 chr2:18241804-18244864 FORWARD LENGTH=445	cytosol	0.0641271	0.196316	-0.132606	0.752898			-0.15925	-0.138113	-0.0212534			0.688353	YES
AT1G22300.1,AT1G22300.2	AT1G22300.1	30.7	signalling.14-3-3 proteins	Symbols: GRF10, 14-3-3EPSILON, GF14 EPSILON general regulatory factor 10 chr1:7879146-7881103 REVERSE LENGTH=254	cytosol	0.100429	0.0702623	0.0302201	0.271503	0.0307908	0.71045	-0.0953389	-0.0255655	-0.0698159	0.0635068			YES
AT1G78300.1	AT1G78300.1	30.7	signalling.14-3-3 proteins	Symbols: GRF2, 14-3-3OMEGA, GF14 OMEGA general regulatory factor 2 chr1:29461883-29463052 FORWARD LENGTH=259	cytosol	0.0975909	0.0971482	0.000443772	0.0588094	0.0220091	0.989162	-0.0714087	-0.0739119	0.00250643	0.0836718	0.104017	0.907013	YES
AT4G09000.1	AT4G09000.1	30.7	signalling.14-3-3 proteins	Symbols: GRF1, GF14 CHI general regulatory factor 1 chr4:5775387-5777157 FORWARD LENGTH=267	cytosol	0.949268	0.435906	0.572596	0.345224	0.117618	0.502831	0.0110264	0.143152	-0.132178			0.0317164			YES
AT5G16050.1	AT5G16050.1	30.7	signalling.14-3-3 proteins	Symbols: GRF5, GF14 UPSILON general regulatory factor 5 chr5:5244008-5245402 REVERSE LENGTH=268	cytosol	0.0271289	0.062277	-0.035163	0.720788	0.406593	0.554118	-0.029318	-0.0354203	0.00610391	0.232518	0.305086	0.866458	YES
AT5G38480.1	AT5G38480.1	30.7	signalling.14-3-3 proteins	Symbols: GRF3, RCI1 general regulatory factor 3 chr5:15410277-15411285 FORWARD LENGTH=255	cytosol	-0.138004	-0.0637211	-0.0744469			0.361429	-0.0777689	-0.0582009	-0.0195902	0.0455869	0.154316	0.601937				YES
AT1G20010.1	AT1G20010.1	31.1	cell.organisation	Symbols: TUB5 tubulin beta-5 chain chr1:6938033-6940481 REVERSE LENGTH=449	cytosol	-0.0831034	0.362684	-0.442453	0.529976	0.510935	0.442289	0.159151	0.308565	-0.151271	0.0320668	0.0301326	0.128875		YES	YES
AT2G19760.1	AT2G19760.1	31.1	cell.organisation	Symbols: PFN1, PRF1 profilin 1 chr2:8517074-8518067 REVERSE LENGTH=131	cytosol	0.0814457	0.093766	-0.0123439	0.504085	0.289471	0.910173	0.0482091	0.052165	-0.0039584	0.60171	0.585117	0.870842			YES
AT4G20890.1	AT4G20890.1	31.1	cell.organisation	Symbols: TUB9 tubulin beta-9 chain chr4:11182218-11183840 FORWARD LENGTH=444	cytosol	-0.0503476	-0.207934	0.158	0.182301	0.0130441	0.0333228	-0.0164255	0.126902	-0.143253					YES		YES
AT4G29350.1	AT4G29350.1	31.1	cell.organisation	Symbols: PFN2, PRO2, PRF2 profilin 2 chr4:14450135-14451119 FORWARD LENGTH=131	cytosol	0.131681	-0.0117336	0.143359	0.154441	0.83259	0.10859	0.143286	0.232275	-0.0897352			0.0681876		YES	YES
AT5G09810.1	AT5G09810.1	31.1	cell.organisation	Symbols: ACT7 actin 7 chr5:3052809-3054220 FORWARD LENGTH=377	cytosol	-0.0581878	-0.108157	0.0500475	0.0192915	0.00508231	0.0936043	0.0563917	0.0499294	0.00646683	0.194206	0.195337	0.86871		YES
AT5G15970.1	AT5G15970.1	31.1	cell.organisation	Symbols: KIN2, COR6.6 stress-responsive protein (KIN2) / stress-induced protein (KIN2) / cold-responsive protein (COR6.6) / cold-regulated protein (COR6.6) chr5:5211966-5212441 FORWARD LENGTH=66	cytosol	0.139326	-0.303888	0.438571	0.319252	0.163382	0.0150668	-0.0386534	0.225223	-0.263304				YES	YES
AT5G19770.1,AT5G19780.1	AT5G19770.1	31.1	cell.organisation	Symbols: TUA3 tubulin alpha-3 chr5:6682761-6684474 REVERSE LENGTH=450	cytosol	0.00065775	-0.174311	0.174963			0.0383412	0.144929	0.110573	0.0344937	0.00698331	0.0187228	0.27399		YES	YES
AT5G44340.1	AT5G44340.1	31.1	cell.organisation	Symbols: TUB4 tubulin beta chain 4 chr5:17859442-17860994 REVERSE LENGTH=444	cytosol	-0.16465	-0.333284	0.17098	0.144843	0.0144978	0.0664252	0.145853	0.172167	-0.0264798					YES
AT5G62690.1,AT5G62700.1	AT5G62690.1	31.1	cell.organisation	Symbols: TUB2 tubulin beta chain 2 chr5:25181560-25183501 FORWARD LENGTH=450	cytosol	-0.114362	-0.26234	0.149096	0.139361	0.0164065	0.106334	-0.00296275	0.00930324	-0.0122659	0.91808	0.603707	0.715567		YES		YES
AT2G16600.1	AT2G16600.1	31.3.1	cell.cycle.peptidylprolyl isomerase	Symbols: ROC3 rotamase CYP 3 chr2:7200862-7201383 FORWARD LENGTH=173	cytosol	-0.0315506	-0.169042	0.137675	0.684721	0.0677413	0.0801293	-0.0171789	0.00620482	-0.0233831	0.275378	0.672889	0.222781		YES		YES
AT4G34870.1	AT4G34870.1	31.3.1	cell.cycle.peptidylprolyl isomerase	Symbols: ROC5, ATCYP1 rotamase cyclophilin 5 chr4:16614451-16614969 FORWARD LENGTH=172	cytosol	0.0302275	-0.0962468	0.126382	0.624564	0.0029773	0.101122	-0.105123	-0.0884534	-0.016708	0.00249575	0.00502643	0.0657264	YES			YES
AT4G38740.1	AT4G38740.1	31.3.1	cell.cycle.peptidylprolyl isomerase	Symbols: ROC1 rotamase CYP 1 chr4:18083620-18084138 REVERSE LENGTH=172	cytosol	-0.00526103	-0.157387	0.152158	0.917408	0.0140629	0.0265342	-0.0662244	-0.0676477	0.00142494	0.21631	0.190093	0.945194				YES
AT5G13850.1	AT5G13850.1	31.99	cell.unspecified	Symbols: NACA3 nascent polypeptide-associated complex subunit alpha-like protein 3 chr5:4471361-4472676 FORWARD LENGTH=204	cytosol	0.0970084	0.11853	-0.0215832	0.380653	0.150361	0.790572	0.00542507	-0.0906164	0.0960297			0.0117498	YES		YES
AT1G07750.1	AT1G07750.1	33.1	development.storage proteins	Symbols: RmlC-like cupins superfamily protein chr1:2404300-2405863 REVERSE LENGTH=356	cytosol	0.156533	0.120668	0.0360356	0.165055	0.0854127	0.668944	0.0164795	0.0322593	-0.0157819			0.666726			YES
AT5G44020.1	AT5G44020.1	33.1	development.storage proteins	Symbols: HAD superfamily, subfamily IIIB acid phosphatase chr5:17712433-17714046 FORWARD LENGTH=272	cytosol	-0.0650548	-0.100868	0.0358725	0.823122	0.530017	0.89131	0.418795	0.554618	-0.144197					YES
AT2G44060.1,AT2G44060.2	AT2G44060.1	33.2	development.late embryogenesis abundant	Symbols: Late embryogenesis abundant protein, group 2 chr2:18226922-18227988 FORWARD LENGTH=325	cytosol	0.0307965	0.0249332	0.00586442	0.531422	0.619472	0.889054	-0.0726922	-0.0760448	0.00335725	0.0361154	0.0374616	0.72179	YES
AT1G18080.1	AT1G18080.1	33.99	development.unspecified	Symbols: ATARCA, RACK1A_AT, RACK1A Transducin/WD40 repeat-like superfamily protein chr1:6222325-6223901 FORWARD LENGTH=327	cytosol	-0.0772068	0.0871394	-0.16407	0.249684	0.115408	0.0219216	0.0329784	-0.0113423	0.0443166	0.6031	0.859029	0.0788754	YES	YES
AT3G16640.1	AT3G16640.1	33.99	development.unspecified	Symbols: TCTP translationally controlled tumor protein chr3:5669709-5670729 REVERSE LENGTH=168	cytosol	0.0351598	-0.0176632	0.0528149	0.501189	0.829944	0.557457	-0.0993078	-0.116368	0.0171101	0.000374582	0.000274353	0.129681	YES			YES
AT3G06610.1	AT3G06610.1	35.1	not assigned.no ontology	Symbols: DNA-binding enhancer protein-related chr3:2060837-2061845 FORWARD LENGTH=115	cytosol	0.12428	-0.0895985	0.213284	0.317757	0.277866	0.106291	0.0498311	0.0468504	0.00298241			0.826403		YES	YES
AT4G15390.1	AT4G15390.1	35.1	not assigned.no ontology	Symbols: HXXXD-type acyl-transferase family protein chr4:8792941-8794281 REVERSE LENGTH=446	cytosol	0.222965	0.0756595	0.147929	0.0215301	0.281992	0.00799678	-0.00848266	-0.0319641	0.023483	0.65667	0.580594	0.668952	YES
AT4G02450.1,AT4G02450.2	AT4G02450.1	35.1.40	not assigned.no ontology.glycine rich proteins	Symbols: HSP20-like chaperones superfamily protein chr4:1073987-1075765 REVERSE LENGTH=241	cytosol	0.108045	0.0759683	0.0321429	0.269485	0.314735	0.706573	-0.140814	-0.145477	0.00468631	0.00137133	0.000218341	0.832945	YES
AT4G22670.1	AT4G22670.1	35.1.5	not assigned.no ontology.pentatricopeptide (PPR) repeat-containing protein	Symbols: AtHip1, HIP1, TPR11 HSP70-interacting protein 1 chr4:11918236-11920671 FORWARD LENGTH=441	cytosol	-0.0172197	-0.0661123	0.0489065	0.796637	0.215283	0.403443	-0.129673	-0.142849	0.0132367	0.0196849	0.0141187	0.469605				YES
AT1G29250.1	AT1G29250.1	35.2	not assigned.unknown	Symbols: Alba DNA/RNA-binding protein chr1:10223461-10224592 REVERSE LENGTH=130	cytosol	0.0317345	-0.0828536	0.114513	0.738367	0.292118	0.198468	-0.052222	-0.0285464	-0.0236844	0.299709	0.525585	0.206775	YES			YES
AT1G30580.1	AT1G30580.1	35.2	not assigned.unknown	Symbols: GTP binding chr1:10831953-10835454 REVERSE LENGTH=394	cytosol	0.00923738	0.0633725	-0.054143	0.624532	0.103596	0.164551	-0.0573795	-0.0439725	-0.0134154	0.000885956	0.0375833	0.377949	YES
AT3G60450.1	AT3G60450.1	35.2	not assigned.unknown	Symbols: Phosphoglycerate mutase family protein chr3:22340982-22342187 FORWARD LENGTH=274	cytosol	0.134579	0.33114	-0.198776	0.204062	0.0243259	0.0497534	-0.0430721	-0.0615353	0.0184754				YES
AT3G03250.1	AT3G03250.1	4.1.1	glycolysis.cytosolic branch.UGPase	Symbols: UGP, UGP1, AtUGP1 UDP-GLUCOSE PYROPHOSPHORYLASE 1 chr3:749761-754014 REVERSE LENGTH=469	cytosol	0.111343	0.149629	-0.0384465	0.140536	0.0110179	0.507865	-0.121694	-0.0901182	-0.0316628			0.375223	YES
AT1G79550.1,AT1G79550.2	AT1G79550.1	4.1.11	glycolysis.cytosolic branch.3-phosphoglycerate kinase (PGK)	Symbols: PGK phosphoglycerate kinase chr1:29924347-29926295 REVERSE LENGTH=401	cytosol	0.0111765	0.0379136	-0.02674	0.745272	0.195094	0.288211	-0.0909382	-0.0567701	-0.0342123	0.00618492	0.000276222	0.121532	YES
AT1G09780.1	AT1G09780.1	4.1.12	glycolysis.cytosolic branch.phosphoglycerate mutase	Symbols: Phosphoglycerate mutase, 2,3-bisphosphoglycerate-independent chr1:3165550-3167812 REVERSE LENGTH=557	cytosol	-0.00272304	-0.016219	0.0134961	0.949479	0.591021	0.78432	-0.053594	-0.0166457	-0.0369566	0.163077	0.511897	0.182754				YES
AT2G36530.1	AT2G36530.1	4.1.13	glycolysis.cytosolic branch.enolase	Symbols: LOS2, ENO2 Enolase chr2:15321081-15323786 REVERSE LENGTH=444	cytosol	0.0109096	-0.011455	0.0223639	0.843307	0.825916	0.477137	-0.0939734	-0.093361	-0.000613783	0.00328727	3.33581e-05	0.969282	YES			YES
AT5G63680.1	AT5G63680.1	4.1.14	glycolysis.cytosolic branch.pyruvate kinase (PK)	Symbols: Pyruvate kinase family protein chr5:25490507-25492530 FORWARD LENGTH=510	cytosol	0.220075	0.244509	-0.0247672	0.0796398	0.0255092	0.794219	-0.0900403	-0.0992317	0.0092119				YES
AT1G23190.1	AT1G23190.1	4.1.2	glycolysis.cytosolic branch.phosphoglucomutase (PGM)	Symbols: PGM3 Phosphoglucomutase/phosphomannomutase family protein chr1:8219946-8224186 FORWARD LENGTH=583	cytosol	-0.0270631	-0.0390335	0.0119735	0.736177	0.62039	0.655874	-0.0838548	-0.0787619	-0.00510131			0.815394				YES
AT3G55440.1	AT3G55440.1	4.1.7	glycolysis.cytosolic branch.triosephosphate isomerase (TPI)	Symbols: ATCTIMC, TPI, CYTOTPI triosephosphate isomerase chr3:20553794-20556078 FORWARD LENGTH=254	cytosol	0.0688876	0.0870251	-0.0181648	0.0553093	0.065764	0.660864	-0.0846531	-0.0603079	-0.0243763	0.0116018	0.0360518	0.0274938	YES
AT3G52930.1	AT3G52930.1	4.3.10	glycolysis.unclear/dually targeted.aldolase	Symbols: Aldolase superfamily protein chr3:19627383-19628874 REVERSE LENGTH=358	cytosol	0.110942	0.0711433	0.039877	0.0585118	0.0670056	0.322356	-0.112538	-0.0859615	-0.0266413	0.00296814	0.00571613	0.048461	YES
AT1G65930.1	AT1G65930.1	8.1.4	TCA / org transformation.TCA.IDH	Symbols: cICDH cytosolic NADP+-dependent isocitrate dehydrogenase chr1:24539088-24541861 FORWARD LENGTH=410	cytosol	0.0415014	-0.0511707	0.0926229	0.137449	0.150342	0.00981068	-0.0919468	-0.0827331	-0.00923126	0.000142985	0.00575475	0.583902	YES			YES
AT5G11670.1	AT5G11670.1	8.2.10	TCA / org transformation.other organic acid transformatons.malic	Symbols: ATNADP-ME2, NADP-ME2 NADP-malic enzyme 2 chr5:3754456-3758040 FORWARD LENGTH=588	cytosol	0.043437	-0.0734405	0.116784	0.402166	0.127086	0.0492708	0.0238293	0.126445	-0.102693	0.550261	0.0065766	0.0364713		YES	YES
AT1G09430.1	AT1G09430.1	8.2.11	TCA / org transformation.other organic acid transformatons.atp-citrate lyase	Symbols: ACLA-3 ATP-citrate lyase A-3 chr1:3042135-3044978 FORWARD LENGTH=424	cytosol	0.0508562	0.251025	-0.200809	0.737497	0.0724462	0.197114	-0.0269886	0.0226514	-0.0496324			0.620468	YES		YES
AT5G43330.1	AT5G43330.1	8.2.9	TCA / org transformation.other organic acid transformatons.cyt MDH	Symbols: Lactate/malate dehydrogenase family protein chr5:17390552-17392449 FORWARD LENGTH=332	cytosol	0.0268236	0.0127667	0.0140581				0.227858	0.238761	-0.0110535						YES
AT5G16510.1,AT5G16510.2	AT5G16510.1	10.5.5	cell wall.cell wall proteins.RGP	Symbols: Alpha-1,4-glucan-protein synthase family protein chr5:5393296-5394342 FORWARD LENGTH=348	cytosol,extracellular	-0.0300922	0.144402	-0.174305	0.638599	0.0242503	0.0175434	-0.0717561	-0.218544	0.147366				YES			YES
AT2G45790.1	AT2G45790.1	10.1.21	cell wall.precursor synthesis.phosphomannomutase	Symbols: ATPMM, PMM phosphomannomutase chr2:18855876-18857753 FORWARD LENGTH=246	cytosol,mitochondrion	0.108558	0.0698213	0.0388102	0.101686	0.211255	0.429267	-0.0838083	-0.0755756	-0.00824577				YES
AT4G01850.1,AT4G01850.2	AT4G01850.1	13.1.3.4.11	amino acid metabolism.synthesis.aspartate family.methionine.S-adenosylmethionine synthetase	Symbols: SAM-2, MAT2, SAM2, AtSAM2 S-adenosylmethionine synthetase 2 chr4:796298-797479 REVERSE LENGTH=393	cytosol,nucleus	0.0144112	-0.0858979	0.100278	0.895564	0.282835	0.333043	-0.0178875	0.0170821	-0.0349669			0.165521	YES	YES
AT5G20290.1	AT5G20290.1	29.2.1.2.1.8	protein.synthesis.ribosomal protein.eukaryotic.40S subunit.S8	Symbols: Ribosomal protein S8e family protein chr5:6851695-6853012 REVERSE LENGTH=222	cytosol,nucleus	0.233345	0.0734123	0.16062	0.22229	0.670333	0.32756	-0.0896515	-0.121	0.0314341	0.00655363	0.00100456	0.105912	YES
AT1G04480.1,AT2G33370.1,AT3G04400.1,AT3G04400.2	AT1G04480.1	29.2.1.2.2.23	protein.synthesis.ribosomal protein.eukaryotic.60S subunit.L23	Symbols: Ribosomal protein L14p/L23e family protein chr1:1216110-1217257 FORWARD LENGTH=140	cytosol,nucleus	0.100295	0.126874	-0.0266635	0.456706	0.194877	0.84789	-0.128656	-0.180083	0.0517272	0.000104058	0.000261944	0.0179139	YES
AT2G30050.1	AT2G30050.1	29.3.4.4	protein.targeting.secretory pathway.plasma membrane	Symbols: transducin family protein / WD-40 repeat family protein chr2:12825540-12826448 FORWARD LENGTH=302	cytosol,nucleus	0.0489764	0.0681145	-0.0191541	0.507096	0.343418	0.539155	0.235579	0.237385	-0.00183127						YES
AT1G53750.1	AT1G53750.1	29.5.11.20	protein.degradation.ubiquitin.proteasom	Symbols: RPT1A regulatory particle triple-A 1A chr1:20065921-20068324 REVERSE LENGTH=426	cytosol,nucleus	-0.0285947	0.114541	-0.143019	0.80066	0.0644681	0.240581	-0.0254736	-0.0514056	0.0259406				YES			YES
AT1G56450.1	AT1G56450.1	29.5.11.20	protein.degradation.ubiquitin.proteasom	Symbols: PBG1 20S proteasome beta subunit G1 chr1:21141970-21144186 FORWARD LENGTH=246	cytosol,nucleus	-0.0418812	0.0962971	-0.138039	0.530539	0.0817326	0.0907611	-0.0325139	-0.0861152	0.0536388	0.503875	0.162145	0.251081	YES			YES
AT1G64520.1	AT1G64520.1	29.5.11.20	protein.degradation.ubiquitin.proteasom	Symbols: RPN12a regulatory particle non-ATPase 12A chr1:23956459-23958120 FORWARD LENGTH=267	cytosol,nucleus	0.0900387	0.184922	-0.0952794	0.203012	0.0156044	0.0612082	0.0107438	-0.00292911	0.0136728				YES		YES
AT2G20140.1,AT4G29040.1	AT2G20140.1	29.5.11.20	protein.degradation.ubiquitin.proteasom	Symbols: AAA-type ATPase family protein chr2:8692736-8694837 FORWARD LENGTH=443	cytosol,nucleus	0.0214196	0.045605	-0.0241912	0.13346	0.30002	0.564843	-0.0336039	-0.00455998	-0.0290451	0.332706			YES
AT2G27020.1	AT2G27020.1	29.5.11.20	protein.degradation.ubiquitin.proteasom	Symbols: PAG1 20S proteasome alpha subunit G1 chr2:11528515-11530858 REVERSE LENGTH=249	cytosol,nucleus	-0.0869424	-0.000638217	-0.0863054	0.0071004	0.980993	0.0143021	0.0552507	0.0103317	0.0449254	0.274347	0.801645	0.196815		YES
AT2G39990.1	AT2G39990.1	29.5.11.20	protein.degradation.ubiquitin.proteasom	Symbols: EIF2, AteIF3f, eIF3F eukaryotic translation initiation factor 2 chr2:16698332-16699929 REVERSE LENGTH=293	cytosol,nucleus	0.00448154	-0.0402264	0.0447059	0.959255	0.193604	0.607269	-0.0389349	-0.121822	0.082986	0.184845	0.0070881	0.00207499	YES			YES
AT3G05530.1	AT3G05530.1	29.5.11.20	protein.degradation.ubiquitin.proteasom	Symbols: RPT5A, ATS6A.2 regulatory particle triple-A ATPase 5A chr3:1603540-1605993 FORWARD LENGTH=424	cytosol,nucleus	0.0700268	0.0412893	0.0287583	0.199193	0.414317	0.425609	-0.0704882	-0.0922488	0.021796			0.498863	YES
AT3G22110.1	AT3G22110.1	29.5.11.20	protein.degradation.ubiquitin.proteasom	Symbols: PAC1 20S proteasome alpha subunit C1 chr3:7792819-7793571 REVERSE LENGTH=250	cytosol,nucleus	0.0561058	0.00975692	0.0463552		0.806777		-0.0125941	0.0315411	-0.0441309		0.656306		YES		YES
AT3G60820.1,AT3G60820.2,AT3G60820.3	AT3G60820.1	29.5.11.20	protein.degradation.ubiquitin.proteasom	Symbols: PBF1 N-terminal nucleophile aminohydrolases (Ntn hydrolases) superfamily protein chr3:22472038-22473809 REVERSE LENGTH=223	cytosol,nucleus	0.0291833	-0.0215996	0.0507749	0.619136	0.627579	0.265002	-0.0387651	-0.0908694	0.0521503	0.241274	0.0341849	0.0238854	YES			YES
AT5G35590.1	AT5G35590.1	29.5.11.20	protein.degradation.ubiquitin.proteasom	Symbols: PAA1 proteasome alpha subunit A1 chr5:13765417-13767768 REVERSE LENGTH=246	cytosol,nucleus	-0.000846535	0.0793945	-0.0802396	0.992048	0.43437	0.329177	-0.0603263	-0.132843	0.072662				YES			YES
AT5G42790.1	AT5G42790.1	29.5.11.20	protein.degradation.ubiquitin.proteasom	Symbols: PAF1, ATPSM30, ARS5 proteasome alpha subunit F1 chr5:17159270-17160975 REVERSE LENGTH=278	cytosol,nucleus	0.0385831	0.0342419	0.00434259	0.564114	0.630229	0.949738	-0.166404	-0.202326	0.0362264			0.0362569	YES
AT5G58290.1	AT5G58290.1	29.5.11.20	protein.degradation.ubiquitin.proteasom	Symbols: RPT3 regulatory particle triple-A ATPase 3 chr5:23569155-23571116 FORWARD LENGTH=408	cytosol,nucleus	-0.0310134	0.0353045	-0.0662998	0.797113	0.532622	0.562833	-0.102307	-0.0709311	-0.0314325	0.0091701	0.139498	0.503905	YES			YES
AT3G04120.1	AT3G04120.1	4.1.8	glycolysis.cytosolic branch.glyceraldehyde 3-phosphate dehydrogenase (GAP-DH)	Symbols: GAPC, GAPC-1, GAPC1 glyceraldehyde-3-phosphate dehydrogenase C subunit 1 chr3:1081077-1083131 FORWARD LENGTH=338	cytosol,nucleus	-0.0487734	-0.0727545	0.0240024	0.531582	0.420409	0.620833	-0.059241	-0.0185859	-0.0406663	0.22355	0.748878	0.481198				YES
AT3G17020.1	AT3G17020.1	20.2.2	stress.abiotic.cold	Symbols: Adenine nucleotide alpha hydrolases-like superfamily protein chr3:5802728-5804063 REVERSE LENGTH=163	cytosol,plasma membrane	0.136997	0.0682544	0.0689041	0.21089	0.336684	0.462883	0.0259997	0.0910068	-0.0650456	0.461617	0.0325716	0.0277108			YES
AT3G53990.1	AT3G53990.1	20.2.2	stress.abiotic.cold	Symbols: Adenine nucleotide alpha hydrolases-like superfamily protein chr3:19989658-19991019 REVERSE LENGTH=160	cytosol,plasma membrane	0.0492853	0.14246	-0.0933387	0.625001	0.122995	0.149232	0.0269279	0.0559209	-0.0290039			0.103623			YES
AT1G20450.1,AT1G20450.2	AT1G20450.1	20.2.99	stress.abiotic.unspecified	Symbols: LTI29, LTI45, ERD10 Dehydrin family protein chr1:7088235-7089107 REVERSE LENGTH=260	cytosol,plasma membrane	0.0961231	0.0631631	0.0330101	0.492061	0.478717	0.77512	-0.157863	-0.144217	-0.0137242				YES
AT5G65020.1	AT5G65020.1	31.1	cell.organisation	Symbols: ANNAT2 annexin 2 chr5:25973915-25975554 FORWARD LENGTH=317	cytosol,plasma membrane	0.0475034	0.203602	-0.156477	0.616452	0.00152912	0.124007	-0.0917002	-0.0652536	-0.0264862				YES
AT1G22530.1	AT1G22530.1	34.99	transport.misc	Symbols: PATL2 PATELLIN 2 chr1:7955773-7958326 REVERSE LENGTH=683	cytosol,plasma membrane	-0.110837	-0.630044	0.528433	0.516522	0.0192697	0.0190891	0.360534	0.578267	-0.229706	0.000292468				YES
AT2G36580.1	AT2G36580.1	4.1.14	glycolysis.cytosolic branch.pyruvate kinase (PK)	Symbols: Pyruvate kinase family protein chr2:15339253-15342781 FORWARD LENGTH=527	cytosol,plasma membrane	0.0321839	0.240528	-0.208748	0.728245	0.0248936	0.0831176	-0.00658224	0.0205305	-0.0271118			0.441096	YES		YES
AT4G24190.1,AT4G24190.2	AT4G24190.1	20.2.1	stress.abiotic.heat	Symbols: SHD, HSP90.7, AtHsp90.7, AtHsp90-7 Chaperone protein htpG family protein chr4:12551902-12555851 REVERSE LENGTH=823	endoplasmic reticulum	0.0575013	0.206615	-0.149558	0.0201442	0.000194971	0.000123463	-0.148017	-0.258239	0.111285			0.000475635	YES
AT1G77510.1	AT1G77510.1	21.1.1	redox.thioredoxin.PDIL	Symbols: ATPDIL1-2, PDI6, ATPDI6, PDIL1-2 PDI-like 1-2 chr1:29126742-29129433 FORWARD LENGTH=508	endoplasmic reticulum	0.0446647	0.146801	-0.102305	0.585012	0.0451441	0.219584	-0.169379	-0.247253	0.0786981			0.0696827	YES
AT3G48890.1	AT3G48890.1	21.2	redox.ascorbate and glutathione	Symbols: ATMP2, ATMAPR3, MSBP2, MAPR3 membrane-associated progesterone binding protein 3 chr3:18129669-18131353 FORWARD LENGTH=233	endoplasmic reticulum	0.119329	0.320257	-0.202866				-0.0480892	-0.00382558	-0.0442656			0.525617	YES
AT5G52240.1	AT5G52240.1	21.2	redox.ascorbate and glutathione	Symbols: MSBP1, ATMP1, AtMAPR5 membrane steroid binding protein 1 chr5:21213121-21214557 FORWARD LENGTH=220	endoplasmic reticulum	0.444596	0.162698	0.287089		0.705997		-0.12228	-0.16515	0.0430868				YES
AT5G53560.1	AT5G53560.1	21.99	redox.misc	Symbols: ATB5-A, B5 #2, ATCB5-E, CB5-E cytochrome B5 isoform E chr5:21759628-21760353 FORWARD LENGTH=134	endoplasmic reticulum	0.11405	0.105451	0.00862458	0.20136	0.203329	0.879482	-0.105495	-0.171186	0.0659887	0.176911	0.061628	0.0143777	YES
AT1G66270.1,AT1G66270.2	AT1G66270.1	26.3	misc.gluco-, galacto- and mannosidases	Symbols: BGLU21 Glycosyl hydrolase superfamily protein chr1:24700110-24702995 REVERSE LENGTH=524	endoplasmic reticulum	-0.0623338	-0.0171099	-0.0452359	0.745432	0.91809	0.614034	0.182418	0.142425	0.040255	0.0633232	0.136125	0.261937		YES
AT1G66280.1	AT1G66280.1	26.3	misc.gluco-, galacto- and mannosidases	Symbols: BGLU22 Glycosyl hydrolase superfamily protein chr1:24706759-24709737 REVERSE LENGTH=524	endoplasmic reticulum	-0.000508129	-0.187047	0.186543	0.997759	0.343055	0.0689573	0.219899	0.340041	-0.12243	0.00108521	0.000746582	0.0215025		YES
AT3G09260.1	AT3G09260.1	26.3	misc.gluco-, galacto- and mannosidases	Symbols: PYK10, PSR3.1, BGLU23, LEB Glycosyl hydrolase superfamily protein chr3:2840657-2843730 REVERSE LENGTH=524	endoplasmic reticulum	-0.0450295	-0.451968	0.409019	0.757267	0.0514265	0.0194979	0.0475752	0.228661	-0.181579	0.327768	0.00906888	0.00658806		YES
AT4G38220.1,AT4G38220.2	AT4G38220.1	29.5	protein.degradation	Symbols: Peptidase M20/M25/M40 family protein chr4:17925251-17926919 FORWARD LENGTH=430	endoplasmic reticulum	0.187467	0.176462	0.0110966	0.0113753	0.0013517	0.761323	-0.155275	-0.239135	0.084646			0.0163783	YES
AT5G12140.1	AT5G12140.1	29.5.3	protein.degradation.cysteine protease	Symbols: ATCYS1, CYS1 cystatin-1 chr5:3923295-3923936 REVERSE LENGTH=101	endoplasmic reticulum	0.162786	0.00564131	0.157181	0.0392987	0.931787	0.00921221	0.14262	0.260218	-0.1187	0.225759	0.0842488	0.16941			YES
AT1G09210.1	AT1G09210.1	30.3	signalling.calcium	Symbols: CRT1b, AtCRT1b calreticulin 1b chr1:2973217-2976655 REVERSE LENGTH=424	endoplasmic reticulum	0.132101	0.290649	-0.160085	0.023478	0.00317212	0.0375265	-0.183965	-0.355778	0.174671			0.00379296	YES
AT1G56340.1,AT1G56340.2	AT1G56340.1	30.3	signalling.calcium	Symbols: CRT1, CRT1a, AtCRT1a calreticulin 1a chr1:21090059-21092630 REVERSE LENGTH=425	endoplasmic reticulum	0.0745888	0.183314	-0.109098	0.015139	0.0113025	0.0530609	-0.144954	-0.303002	0.159803	0.0290214	0.00234881	0.000914183	YES
AT5G61790.1	AT5G61790.1	30.3	signalling.calcium	Symbols: CNX1, ATCNX1 calnexin 1 chr5:24827394-24829642 REVERSE LENGTH=530	endoplasmic reticulum	0.0604508	0.19599	-0.135942	0.258954	0.018578	0.0278533	-0.123692	-0.208551	0.0854102	0.00429914	0.000752094	0.047604	YES
AT2G21160.1	AT2G21160.1	35.1	not assigned.no ontology	Symbols: Translocon-associated protein (TRAP), alpha subunit chr2:9068428-9070207 FORWARD LENGTH=258	endoplasmic reticulum	-0.188857	0.246241	-0.430097				-0.0508162	-0.12747	0.0767779			0.0452552	YES			YES
AT2G32240.1	AT2G32240.1	35.2	not assigned.unknown	Symbols: FUNCTIONS IN: molecular_function unknown; INVOLVED IN: response to cadmium ion; LOCATED IN: plasma membrane; EXPRESSED IN: 25 plant structures; EXPRESSED DURING: 13 growth stages; CONTAINS InterPro DOMAIN/s: Prefoldin (InterPro:IPR009053); BEST Arabidopsis thaliana protein match is: unknown protein (TAIR:AT1G05320.3); Has 470429 Blast hits to 168274 proteins in 4282 species: Archae - 689…	endoplasmic reticulum	0.157639	0.378192	-0.22389	0.141465	0.000556942	0.0391963	-0.0855265	-0.0179133	-0.0676391	0.00219125	0.47676	0.0343294	YES
AT1G11580.1	AT1G11580.1	10.8.1	cell wall.pectin*esterases.PME	Symbols: ATPMEPCRA, PMEPCRA methylesterase PCR A chr1:3888730-3890649 FORWARD LENGTH=557	extracellular	-0.265634	-0.0793828	-0.187238	0.0880173	0.44507	0.177113	0.172671	0.169382	0.00331311	0.00195111	0.013678	0.930136		YES
AT3G14310.1	AT3G14310.1	10.8.1	cell wall.pectin*esterases.PME	Symbols: ATPME3, PME3 pectin methylesterase 3 chr3:4772214-4775095 REVERSE LENGTH=592	extracellular	-0.166463	-0.335744	0.17168	0.403378	0.0100278	0.447988	0.173247	0.181637	-0.00845657	0.106545				YES
AT4G33720.1	AT4G33720.1	20.1	stress.biotic	Symbols: CAP (Cysteine-rich secretory proteins, Antigen 5, and Pathogenesis-related 1 protein) superfamily protein chr4:16182813-16183304 FORWARD LENGTH=163	extracellular	0.158242	-0.0237056	0.181777	0.224263	0.899575	0.207338	0.292325	0.762685	-0.498125					YES	YES
AT1G73260.1	AT1G73260.1	20.1.7.6.1	stress.biotic.PR-proteins.proteinase inhibitors.trypsin inhibitor	Symbols: ATKTI1, KTI1 kunitz trypsin inhibitor 1 chr1:27547410-27548057 REVERSE LENGTH=215	extracellular	-0.263032	-0.693681	0.451233	0.184099	0.0239344	0.00364643	0.458364	0.6578	-0.215695					YES
AT1G05260.1	AT1G05260.1	20.2.2	stress.abiotic.cold	Symbols: RCI3, RCI3A Peroxidase superfamily protein chr1:1529827-1531271 FORWARD LENGTH=326	extracellular	-0.153686	-0.278309	0.125969	0.1811	0.0234621	0.14174	0.322106	0.316512	0.00574064	0.0070577	0.00117224	0.920696		YES
AT1G09560.1	AT1G09560.1	20.2.99	stress.abiotic.unspecified	Symbols: GLP5 germin-like protein 5 chr1:3093896-3094639 FORWARD LENGTH=219	extracellular	-0.160202	-0.173603	0.0134941	0.0977298	0.0163855	0.853717	0.248196	0.38266	-0.137734					YES
AT1G18970.1	AT1G18970.1	20.2.99	stress.abiotic.unspecified	Symbols: GLP4 germin-like protein 4 chr1:6554702-6555364 REVERSE LENGTH=220	extracellular	-0.00948375	0.506928	-0.515792	0.971497	0.0672218	0.0513383	0.0737495							YES	YES
AT1G18980.1	AT1G18980.1	20.2.99	stress.abiotic.unspecified	Symbols: RmlC-like cupins superfamily protein chr1:6557364-6558026 REVERSE LENGTH=220	extracellular	0.121534	0.0436837	0.0779537		0.491529		0.434696	0.597858	-0.174499		0.00599021				YES
AT3G05950.1	AT3G05950.1	20.2.99	stress.abiotic.unspecified	Symbols: RmlC-like cupins superfamily protein chr3:1781130-1781964 REVERSE LENGTH=229	extracellular	0.0136121	-0.0732372	0.0868277	0.940045	0.701344	0.195686	0.375218	0.362274	0.0133989					YES	YES
AT5G38940.1	AT5G38940.1	20.2.99	stress.abiotic.unspecified	Symbols: RmlC-like cupins superfamily protein chr5:15588771-15589526 FORWARD LENGTH=223	extracellular	-0.0877109	0.00765555	-0.0953504	0.360314	0.941584	0.388704	0.382369	0.397187	-0.0154023	0.0239681	0.00780905	0.81811		YES	YES
AT2G38380.1	AT2G38380.1	26.12	misc.peroxidases	Symbols: Peroxidase superfamily protein chr2:16076443-16078314 FORWARD LENGTH=349	extracellular	-0.164484	-0.398883	0.238308	0.138271	0.00744237	0.0511699	0.207719	0.223877	-0.0163481					YES
AT3G01190.1	AT3G01190.1	26.12	misc.peroxidases	Symbols: Peroxidase superfamily protein chr3:67236-68477 REVERSE LENGTH=321	extracellular	-0.0984374	-0.0292337	-0.0692534	0.101292	0.31987	0.250406	0.260706	0.419431	-0.163186	0.00124916	0.00111638	0.0166617		YES
AT3G21770.1	AT3G21770.1	26.12	misc.peroxidases	Symbols: Peroxidase superfamily protein chr3:7673345-7674661 FORWARD LENGTH=329	extracellular	-0.16247	0.166702	-0.326958	0.326247	0.387339	0.183366	0.0021981	-0.0814492	0.0836436	0.992959	0.751479	0.158786	YES	YES
AT3G32980.1	AT3G32980.1	26.12	misc.peroxidases	Symbols: Peroxidase superfamily protein chr3:13526404-13529949 REVERSE LENGTH=352	extracellular	-0.100132	-0.308739	0.210231	0.402489	0.0621542	0.0250665	0.207862	0.218525	-0.0107855		0.00831728			YES
AT4G08770.1	AT4G08770.1	26.12	misc.peroxidases	Symbols: Prx37 Peroxidase superfamily protein chr4:5598259-5600262 REVERSE LENGTH=346	extracellular	-0.209075	-0.222321	0.0134023	0.0471415	0.011594	0.841116	0.198701	0.3837	-0.188593	0.00288459	0.0010964	0.0145039		YES
AT4G11290.1	AT4G11290.1	26.12	misc.peroxidases	Symbols: Peroxidase superfamily protein chr4:6869993-6871476 FORWARD LENGTH=326	extracellular	-0.0948024	-0.254418	0.160584	0.0901012	0.00251285	0.0102236	0.279463	0.4069	-0.131166	0.0260421	0.0148454	0.0939962		YES
AT4G30170.1	AT4G30170.1	26.12	misc.peroxidases	Symbols: Peroxidase family protein chr4:14762922-14764482 FORWARD LENGTH=325	extracellular	-0.16127	-0.167311	0.0060825	0.0441275	0.00122113	0.919986	0.156854	0.393815	-0.240678	0.000765326	0.00206374	0.0100069		YES
AT5G17820.1	AT5G17820.1	26.12	misc.peroxidases	Symbols: Peroxidase superfamily protein chr5:5888195-5890101 REVERSE LENGTH=313	extracellular	-0.240864	-0.0732857	-0.168321	0.00232033	0.027355	0.0103037	0.199928	0.257036	-0.0578512	0.00860588	0.00109404	0.126443		YES
AT5G64100.1	AT5G64100.1	26.12	misc.peroxidases	Symbols: Peroxidase superfamily protein chr5:25650824-25652062 REVERSE LENGTH=331	extracellular	0.0269879	0.142412	-0.115535	0.763288	0.00375537	0.219895	0.0501315	0.273989	-0.224629	0.0245307					YES
AT5G34850.1	AT5G34850.1	26.13	misc.acid and other phosphatases	Symbols: ATPAP26, PAP26 purple acid phosphatase 26 chr5:13108475-13111217 REVERSE LENGTH=475	extracellular	-0.193288	-0.307054	0.115479	0.0174665	0.0313268	0.303307	0.212183	0.391481	-0.183101	0.00411807				YES
AT1G78850.1	AT1G78850.1	26.16	misc.myrosinases-lectin-jacalin	Symbols: D-mannose binding lectin protein with Apple-like carbohydrate-binding domain chr1:29642072-29643397 REVERSE LENGTH=441	extracellular	-0.0441937	0.253528	-0.29689	0.776757	0.0190518	0.0649423	0.721564	0.528938	0.212943					YES	YES
AT4G31840.1	AT4G31840.1	26.19	misc.plastocyanin-like	Symbols: ENODL15, AtENODL15 early nodulin-like protein 15 chr4:15401798-15402426 FORWARD LENGTH=177	extracellular	-0.24446	-0.317207	0.0741853				-0.0682773	-0.00214137	-0.0661384							YES
AT3G22600.1	AT3G22600.1	26.21	misc.protease inhibitor/seed storage/lipid transfer protein (LTP) family protein	Symbols: Bifunctional inhibitor/lipid-transfer protein/seed storage 2S albumin superfamily protein chr3:8006711-8007397 REVERSE LENGTH=170	extracellular	-0.0437198	-0.452946	0.411262	0.79699	0.0117223	0.0692396	0.0820499	0.241359	-0.160102	0.102498				YES
AT5G13980.1,AT5G13980.2	AT5G13980.1	26.3.3	misc.gluco-, galacto- and mannosidases.alpha-mannosidase	Symbols: Glycosyl hydrolase family 38 protein chr5:4508626-4514334 FORWARD LENGTH=1024	extracellular	-0.364478						0.330715	0.232767	0.0998707					YES	YES
AT4G16260.1	AT4G16260.1	26.4.1	misc.beta 1,3 glucan hydrolases.glucan endo-1,3-beta-glucosidase	Symbols: Glycosyl hydrolase superfamily protein chr4:9200180-9201441 REVERSE LENGTH=344	extracellular	-0.269616	-0.457381	0.193738	0.0100985	0.000628403	0.0882023	0.049654	0.414441	-0.366673	0.750631				YES
AT1G14210.1	AT1G14210.1	27.1.19	RNA.processing.ribonucleases	Symbols: Ribonuclease T2 family protein chr1:4856902-4857941 REVERSE LENGTH=247	extracellular	-0.890189						0.322276							YES	YES
AT5G07030.1	AT5G07030.1	27.3.67	RNA.regulation of transcription.putative transcription regulator	Symbols: Eukaryotic aspartyl protease family protein chr5:2183600-2185717 REVERSE LENGTH=455	extracellular	-0.141675	0.170244	-0.310049				0.215435	0.0957056	0.12035					YES	YES
AT3G54400.1	AT3G54400.1	27.3.99	RNA.regulation of transcription.unclassified	Symbols: Eukaryotic aspartyl protease family protein chr3:20140291-20142599 REVERSE LENGTH=425	extracellular	-0.158699	-0.301029	0.14405			0.406883	0.24836	0.217583	0.0311981					YES
AT3G14067.1	AT3G14067.1	29.5.1	protein.degradation.subtilases	Symbols: Subtilase family protein chr3:4658421-4660754 REVERSE LENGTH=777	extracellular	-0.0895542	-0.321427	0.233553	0.495568	0.0671205	0.0404622	0.32251	0.405545	-0.0858413					YES
AT1G47128.1	AT1G47128.1	29.5.3	protein.degradation.cysteine protease	Symbols: RD21, RD21A Granulin repeat cysteine protease family protein chr1:17283139-17285609 REVERSE LENGTH=462	extracellular	-0.0128667	-0.178471	0.1657	0.925282	0.0590502	0.301011	0.242686	0.356807	-0.116646			0.00613805		YES
AT3G19390.1	AT3G19390.1	29.5.3	protein.degradation.cysteine protease	Symbols: Granulin repeat cysteine protease family protein chr3:6723024-6724768 FORWARD LENGTH=452	extracellular	-0.0553685	-0.333055	0.278973	0.714036	0.108141	0.031593	0.484352	0.582233	-0.105306	0.0144672				YES
AT5G43060.1	AT5G43060.1	29.5.3	protein.degradation.cysteine protease	Symbols: Granulin repeat cysteine protease family protein chr5:17269784-17272117 REVERSE LENGTH=463	extracellular	-0.112066	-0.353885	0.24424	0.364022	0.0254666	0.0501576	0.293003	0.453384	-0.165891	1.88355e-05	3.0701e-06	0.000174613		YES
AT1G03220.1	AT1G03220.1	29.5.4	protein.degradation.aspartate protease	Symbols: Eukaryotic aspartyl protease family protein chr1:787143-788444 FORWARD LENGTH=433	extracellular	-0.0560389	0.625566	-0.675683	0.608392	0.000418945	0.00122709	0.598781	0.65674	-0.0642782	0.000369972				YES	YES
AT1G58270.1	AT1G58270.1	35.1	not assigned.no ontology	Symbols: ZW9 TRAF-like family protein chr1:21612394-21614089 REVERSE LENGTH=396	extracellular	0.226114	0.131701	0.0951212	0.584833	0.796035	0.741066	0.193096	0.259034	-0.0667724	0.0722159					YES
AT2G22170.1	AT2G22170.1	35.1	not assigned.no ontology	Symbols: Lipase/lipooxygenase, PLAT/LH2 family protein chr2:9427010-9427742 REVERSE LENGTH=183	extracellular	-0.180771	-0.48073	0.306621	0.225473	0.00738909	0.0938297	0.236947	0.292046	-0.0560693	0.00879106	0.00361822	0.198849		YES
AT3G11780.1,AT3G11780.2	AT3G11780.1	35.1	not assigned.no ontology	Symbols: MD-2-related lipid recognition domain-containing protein / ML domain-containing protein chr3:3724326-3725476 REVERSE LENGTH=153	extracellular	-0.106077	-0.247359	0.142215	0.451003	0.157256	0.291992	0.30357							YES
AT3G20370.1	AT3G20370.1	35.1	not assigned.no ontology	Symbols: TRAF-like family protein chr3:7105481-7107079 FORWARD LENGTH=379	extracellular	-0.171558	-0.383659	0.215649	0.351022	0.0643834	0.131197	0.104273	0.227205	-0.123665	0.341648	0.0588207	0.0174919		YES
AT5G26260.1	AT5G26260.1	35.1	not assigned.no ontology	Symbols: TRAF-like family protein chr5:9200492-9202153 FORWARD LENGTH=351	extracellular	0.126831	-0.267722	0.391232	0.483832	0.182571	0.143778	0.165374							YES	YES
AT5G15650.1	AT5G15650.1	10.5.5	cell wall.cell wall proteins.RGP	Symbols: RGP2, ATRGP2 reversibly glycosylated polypeptide 2 chr5:5092203-5094093 FORWARD LENGTH=360	golgi	0.21198	0.110389	0.102188	0.341145	0.343841	0.608649	-0.0697164	-0.118676	0.0490611			0.317335	YES
AT2G32080.1,AT2G32080.2	AT2G32080.1	27.3.99	RNA.regulation of transcription.unclassified	Symbols: PUR ALPHA-1 purin-rich alpha 1 chr2:13642716-13644036 REVERSE LENGTH=296	golgi	0.228179	0.207578	0.0208484	0.0303199	0.196431	0.871814	0.111496	0.227437	-0.116681						YES
AT1G12000.1	AT1G12000.1	4.1.5	glycolysis.cytosolic branch.pyrophosphate-fructose-6-P phosphotransferase	Symbols: Phosphofructokinase family protein chr1:4050159-4053727 REVERSE LENGTH=566	golgi	-0.0854466	-0.197085	0.11211	0.109892	0.011207	0.00334386	-0.0778935	-0.130782	0.0530237		0.035171					YES
AT2G35120.1	AT2G35120.1	1.2.4.4	PS.photorespiration.glycine cleavage.H protein	Symbols: Single hybrid motif superfamily protein chr2:14805913-14807274 REVERSE LENGTH=156	mitochondrion	-0.0180056	-0.33589	0.318366	0.847081	0.00312825	0.0242011	-0.0145863	0.0417824	-0.0563601			0.0339229		YES		YES
AT5G07440.1,AT5G07440.2	AT5G07440.1	12.3.1	N-metabolism.N-degradation.glutamate dehydrogenase	Symbols: GDH2 glutamate dehydrogenase 2 chr5:2356153-2358012 FORWARD LENGTH=411	mitochondrion	-0.0798222	-0.0815907	0.00177138	0.648674	0.523196	0.989141	0.11135	0.229311	-0.118719	0.0565923				YES
AT3G22200.1,AT3G22200.2	AT3G22200.1	13.1.1.1.2	amino acid metabolism.synthesis.central amino acid metabolism.GABA.GABA transaminase	Symbols: POP2, GABA-T, HER1 Pyridoxal phosphate (PLP)-dependent transferases superfamily protein chr3:7835286-7838863 FORWARD LENGTH=504	mitochondrion	0.111122	-0.133174	0.243396	0.390835	0.0769191	0.118503	0.081552	0.29619	-0.215942					YES	YES
AT2G30970.1,AT2G30970.2	AT2G30970.1	13.1.1.2.1	amino acid metabolism.synthesis.central amino acid metabolism.aspartate.aspartate aminotransferase	Symbols: ASP1 aspartate aminotransferase 1 chr2:13179012-13181686 FORWARD LENGTH=430	mitochondrion	0.0166676	-0.0974023	0.114024	0.497113	0.0475981	0.0351163	-0.0251943	0.0881251	-0.113257	0.734887	0.266675	0.0212318	YES	YES
AT1G17290.1	AT1G17290.1	13.1.1.3.1	amino acid metabolism.synthesis.central amino acid metabolism.alanine.alanine aminotransferase	Symbols: AlaAT1 alanine aminotransferas chr1:5922771-5926093 FORWARD LENGTH=543	mitochondrion	0.0097965	0.0972457	-0.08747	0.920519	0.126732	0.328966	-0.00626388	0.0334759	-0.0397377	0.911394	0.465901	0.402188	YES		YES
AT3G61440.1	AT3G61440.1	13.1.5.3.1	amino acid metabolism.synthesis.serine-glycine-cysteine group.cysteine.OASTL	Symbols: ATCYSC1, ARATH;BSAS3;1, CYSC1 cysteine synthase C1 chr3:22735885-22737792 FORWARD LENGTH=368	mitochondrion	-0.0258763	-0.237095	0.211543	0.859636	0.166978	0.030703	0.0621736	0.119807	-0.057741					YES
AT4G00860.1	AT4G00860.1	20	stress	Symbols: ATOZI1, AT0ZI1 Protein of unknown function (DUF1138) chr4:359548-359868 REVERSE LENGTH=80	mitochondrion	0.257611	0.0605511	0.197831	0.0397696	0.452139	0.0276617	-0.022306	0.0963262	-0.118569		0.224856		YES		YES
AT4G37910.1	AT4G37910.1	20.2.1	stress.abiotic.heat	Symbols: mtHsc70-1 mitochondrial heat shock protein 70-1 chr4:17825368-17828099 REVERSE LENGTH=682	mitochondrion	-0.118219	-0.163038	0.0450358	0.0626449	0.0266593	0.00425048	0.0996337	0.158708	-0.0593091			0.0188748		YES
AT5G09590.1	AT5G09590.1	20.2.1	stress.abiotic.heat	Symbols: MTHSC70-2, HSC70-5 mitochondrial HSO70 2 chr5:2975721-2978508 FORWARD LENGTH=682	mitochondrion	-0.109444	-0.100572	-0.00889646	0.0344424	0.0452388	0.863423	0.0891695	0.212214	-0.123629			0.0147598		YES
AT4G11600.1	AT4G11600.1	21.2.2	redox.ascorbate and glutathione.glutathione	Symbols: ATGPX6, PHGPX, LSC803, GPX6 glutathione peroxidase 6 chr4:7010021-7011330 REVERSE LENGTH=232	mitochondrion	-0.0694798	-0.145833	0.0765472	0.1157	0.00712147	0.112506	-0.062387	0.127453	-0.189463					YES		YES
AT3G06050.1	AT3G06050.1	21.5	redox.peroxiredoxin	Symbols: PRXIIF, ATPRXIIF peroxiredoxin IIF chr3:1826311-1827809 REVERSE LENGTH=201	mitochondrion	0.150138	0.0932813	0.0570562	0.0278212	0.0571398	0.30183	0.056376	0.254441	-0.198778	0.126954	0.00495278	0.00804667			YES
AT5G50370.1	AT5G50370.1	23.4.1	nucleotide metabolism.phosphotransfer and pyrophosphatases.adenylate kinase	Symbols: Adenylate kinase family protein chr5:20509382-20510631 REVERSE LENGTH=248	mitochondrion	-0.110459	0.408659	-0.513325				-0.151702	-0.0718029	-0.0801172			0.239844	YES			YES
AT5G63400.1	AT5G63400.1	23.4.1	nucleotide metabolism.phosphotransfer and pyrophosphatases.adenylate kinase	Symbols: ADK1 adenylate kinase 1 chr5:25393274-25394817 REVERSE LENGTH=246	mitochondrion	0.0648833	-0.107864	0.172445	0.476727	0.165435	0.0615267	-0.00513582	0.0601063	-0.0652371	0.896297	0.2022	0.0174472	YES	YES
AT4G11010.1	AT4G11010.1	23.4.10	nucleotide metabolism.phosphotransfer and pyrophosphatases.nucleoside diphosphate kinase	Symbols: NDPK3 nucleoside diphosphate kinase 3 chr4:6732780-6734298 REVERSE LENGTH=238	mitochondrion	0.0297113	-0.0190277	0.0487321	0.399022	0.384898	0.234201	-0.12322	-0.114182	-0.00906968			0.728066	YES			YES
AT4G02930.1	AT4G02930.1	29.2.4	protein.synthesis.elongation	Symbols: GTP binding Elongation factor Tu family protein chr4:1295751-1298354 REVERSE LENGTH=454	mitochondrion	0.00397785	-0.0406911	0.0446671	0.94887	0.310053	0.533596	-0.0861244	0.0286148	-0.114669	0.0691028	0.294749	0.012547	YES	YES
AT1G61570.1	AT1G61570.1	29.3.2	protein.targeting.mitochondria	Symbols: TIM13 translocase of the inner mitochondrial membrane 13 chr1:22718897-22719473 REVERSE LENGTH=87	mitochondrion	0.361759	-0.151235	0.506072		0.075623		-0.0693173	-0.000100609	-0.0692168			0.256146	YES			YES
AT3G46560.1	AT3G46560.1	29.3.2	protein.targeting.mitochondria	Symbols: TIM9, emb2474 Tim10/DDP family zinc finger protein chr3:17138632-17139301 FORWARD LENGTH=93	mitochondrion	0.368163	-0.110696	0.474029				-0.200541	-0.128534	-0.0724739	0.0362557	0.217032	0.364659	YES			YES
AT5G50810.1	AT5G50810.1	29.3.2	protein.targeting.mitochondria	Symbols: TIM8 translocase inner membrane subunit 8 chr5:20675875-20676505 REVERSE LENGTH=77	mitochondrion	0.287518	-0.141564	0.42476		0.220582		-0.0532358	-0.0317241	-0.0215207			0.500695	YES			YES
AT1G14980.1	AT1G14980.1	29.6	protein.folding	Symbols: CPN10 chaperonin 10 chr1:5165930-5166654 REVERSE LENGTH=98	mitochondrion	0.0714683	-0.238939	0.309088	0.606359	0.0244933	0.0785755	-0.10177	-0.0488604	-0.0529755	0.0367345	0.185842	0.019378	YES			YES
AT2G33210.1,AT2G33210.2	AT2G33210.1	29.6	protein.folding	Symbols: HSP60-2 heat shock protein 60-2 chr2:14075093-14078568 REVERSE LENGTH=585	mitochondrion	-0.0314814	-0.0369162	0.0054364	0.709831	0.633736	0.898853	-0.0975096	-0.0162687	-0.0812731	0.204083	0.807755	0.0854949				YES
AT3G13860.1	AT3G13860.1	29.6	protein.folding	Symbols: HSP60-3A heat shock protein 60-3A chr3:4561704-4565133 REVERSE LENGTH=572	mitochondrion	-0.0333948	0.127434	-0.160657	0.467288	0.167735	0.0783478	0.172291	0.253419	-0.0820227					YES	YES
AT3G23990.1	AT3G23990.1	29.6	protein.folding	Symbols: HSP60, HSP60-3B heat shock protein 60 chr3:8669013-8672278 FORWARD LENGTH=577	mitochondrion	-0.0134422	-0.0195429	0.00610115	0.770031	0.555756	0.891787	-0.12477	-0.0551609	-0.0697287	0.0195878	0.146138	0.0435369				YES
AT3G56070.1,AT3G56070.2	AT3G56070.1	31.3.1	cell.cycle.peptidylprolyl isomerase	Symbols: ROC2 rotamase cyclophilin 2 chr3:20806987-20807517 REVERSE LENGTH=176	mitochondrion	0.343433	0.0377654	0.306662	0.302011	0.708604	0.355742	-0.0998108	-0.0233366	-0.0765188	0.000495755			YES
AT2G21045.1	AT2G21045.1	33.99	development.unspecified	Symbols: Rhodanese/Cell cycle control phosphatase superfamily protein chr2:9027858-9028805 FORWARD LENGTH=169	mitochondrion	0.128197	0.270255	-0.143299	0.0573572	0.0045458	0.0781163	0.115365	0.277847	-0.163794	0.00627053	5.92448e-05	0.00241925			YES
AT3G01280.1	AT3G01280.1	34.20	transport.porins	Symbols: VDAC1, ATVDAC1 voltage dependent anion channel 1 chr3:85754-87612 FORWARD LENGTH=276	mitochondrion	0.0170069	-0.0527369	0.0697282	0.712892	0.259105	0.24908	0.0023164	0.0491039	-0.0467889	0.966031	0.383196	0.320663		YES	YES
AT5G15090.1,AT5G15090.2	AT5G15090.1	34.20	transport.porins	Symbols: VDAC3, ATVDAC3 voltage dependent anion channel 3 chr5:4889641-4891389 REVERSE LENGTH=274	mitochondrion	0.0829354	-0.0307891	0.113652	0.32748	0.493234	0.204531	-0.0800501	-0.0379295	-0.0421526	0.0957619	0.527223	0.387067	YES			YES
AT5G67500.1,AT5G67500.2	AT5G67500.1	34.20	transport.porins	Symbols: VDAC2, ATVDAC2 voltage dependent anion channel 2 chr5:26935223-26937123 FORWARD LENGTH=276	mitochondrion	0.0581626	-0.0527031	0.110781	0.273243	0.296177	0.023851	0.0191214	0.0217836	-0.00266245	0.693038	0.644203	0.882087		YES	YES
AT3G08580.1,AT3G08580.2	AT3G08580.1	34.8	transport.metabolite transporters at the envelope membrane	Symbols: AAC1 ADP/ATP carrier 1 chr3:2605706-2607030 REVERSE LENGTH=381	mitochondrion	0.107497	0.320321	-0.214672	0.469725	0.0239884	0.0991675	-0.0404306	-0.0423323	0.00190259			0.980591	YES
AT1G67350.1,AT1G67350.2	AT1G67350.1	35.1	not assigned.no ontology	Symbols: unknown protein; Has 2 Blast hits to 2 proteins in 1 species: Archae - 0; Bacteria - 0; Metazoa - 0; Fungi - 0; Plants - 2; Viruses - 0; Other Eukaryotes - 0 (source: NCBI BLink). chr1:25235826-25236122 FORWARD LENGTH=98	mitochondrion	0.134337	-0.105609	0.239098			0.0255517	-0.0590789	-0.0534205	-0.00566283			0.87735	YES			YES
AT5G10860.1	AT5G10860.1	35.1	not assigned.no ontology	Symbols: Cystathionine beta-synthase (CBS) family protein chr5:3429173-3430142 REVERSE LENGTH=206	mitochondrion	0.217942	-0.0546056	0.271739	0.0134898	0.335113	0.00108507	0.069962	0.197499	-0.127979	0.0344211	0.000689998	0.000122619		YES	YES
AT1G08480.1	AT1G08480.1	35.2	not assigned.unknown	Symbols: unknown protein; FUNCTIONS IN: molecular_function unknown; INVOLVED IN: biological_process unknown; LOCATED IN: mitochondrion, plasma membrane, plastid, vacuole; EXPRESSED IN: 27 plant structures; EXPRESSED DURING: 15 growth stages; Has 39 Blast hits to 39 proteins in 13 species: Archae - 0; Bacteria - 0; Metazoa - 0; Fungi - 0; Plants - 39; Viruses - 0; Other Eukaryotes - 0 (source: NCB…	mitochondrion	0.0764	0.0426491	0.0337784	0.0579723	0.253068	0.0521863	0.00625413	0.105264	-0.099026	0.910958	0.105773	0.0144129			YES
AT1G47420.1	AT1G47420.1	35.2	not assigned.unknown	Symbols: SDH5 succinate dehydrogenase 5 chr1:17395774-17397176 REVERSE LENGTH=257	mitochondrion	0.0655522	-0.0643335	0.129749	0.4282	0.220613	0.194228	0.0116933	0.083863	-0.0721874	0.893536	0.351209	0.00545831		YES	YES
AT1G72170.1	AT1G72170.1	35.2	not assigned.unknown	Symbols: Domain of unknown function (DUF543) chr1:27156403-27157516 FORWARD LENGTH=102	mitochondrion	0.132042	-0.113062	0.244192	0.0233359	0.0515697	0.00841997		0.0954103						YES	YES
AT2G27730.1	AT2G27730.1	35.2	not assigned.unknown	Symbols: copper ion binding chr2:11820056-11820867 REVERSE LENGTH=113	mitochondrion	-0.111054	-0.183248	0.0725625	0.379674	0.13917	0.411268	0.0762543	0.161896	-0.0859065	0.378605	0.09487	0.000918463		YES
AT3G07480.1	AT3G07480.1	35.2	not assigned.unknown	Symbols: 2Fe-2S ferredoxin-like superfamily protein chr3:2389026-2389505 FORWARD LENGTH=159	mitochondrion	0.101118	-0.157324	0.257418	0.351816	0.163466	0.0250182	-0.0850784	0.0964814	-0.181188			0.0402079	YES	YES
AT5G47570.1	AT5G47570.1	35.2	not assigned.unknown	Symbols: unknown protein; Has 30201 Blast hits to 17322 proteins in 780 species: Archae - 12; Bacteria - 1396; Metazoa - 17338; Fungi - 3422; Plants - 5037; Viruses - 0; Other Eukaryotes - 2996 (source: NCBI BLink). chr5:19292869-19294666 REVERSE LENGTH=125	mitochondrion	0.511176	-0.126437	0.627474				0.0159581	0.0124411	0.00351722					YES	YES
AT5G41670.1,AT5G41670.2	AT5G41670.1	7.1.3	OPP.oxidative PP.6-phosphogluconate dehydrogenase	Symbols: 6-phosphogluconate dehydrogenase family protein chr5:16665647-16667110 REVERSE LENGTH=487	mitochondrion	-0.17214	-0.107516	-0.0649249	0.0652296	0.178421	0.201459	0.128593	0.189207	-0.0609858	0.0326026	0.00632874	0.236742		YES
AT1G24180.1	AT1G24180.1	8.1.1.1	TCA / org transformation.TCA.pyruvate DH.E1	Symbols: IAR4 Thiamin diphosphate-binding fold (THDP-binding) superfamily protein chr1:8560777-8563382 REVERSE LENGTH=393	mitochondrion	0.142615	0.0111226	0.131545	0.0112987	0.818049	0.037994	-0.044628	0.0909301	-0.135421	0.13012	0.0522023	0.0103894	YES		YES
AT5G50850.1	AT5G50850.1	8.1.1.1	TCA / org transformation.TCA.pyruvate DH.E1	Symbols: MAB1 Transketolase family protein chr5:20689671-20692976 FORWARD LENGTH=363	mitochondrion	0.143532	-0.00873485	0.152219	0.0554702	0.767227	0.0340502	-0.0724044	0.046235	-0.11854	0.0486306	0.129179	0.00211396	YES	YES
AT3G13930.1	AT3G13930.1	8.1.1.2	TCA / org transformation.TCA.pyruvate DH.E2	Symbols: Dihydrolipoamide acetyltransferase, long form protein chr3:4596240-4600143 FORWARD LENGTH=539	mitochondrion	0.0914206	-0.0631913	0.154389	0.176784	0.230702	0.0314942	-0.0288058	0.0828378	-0.111577	0.330281	0.00212818	0.00924877	YES	YES
AT3G52200.1,AT3G52200.2	AT3G52200.1	8.1.1.2	TCA / org transformation.TCA.pyruvate DH.E2	Symbols: LTA3 Dihydrolipoamide acetyltransferase, long form protein chr3:19360317-19366091 FORWARD LENGTH=637	mitochondrion	0.105118	-0.00601485	0.111115	0.181103	0.882714	0.167793	0.00177311	0.157168	-0.155406			0.0122419		YES	YES
AT1G48030.1,AT1G48030.2	AT1G48030.1	8.1.1.3	TCA / org transformation.TCA.pyruvate DH.E3	Symbols: mtLPD1 mitochondrial lipoamide dehydrogenase 1 chr1:17717432-17719141 REVERSE LENGTH=507	mitochondrion	-0.0482202	-0.123806	0.0756986	0.730645	0.0571288	0.597504		0.0859408						YES
AT3G17240.1,AT3G17240.3	AT3G17240.1	8.1.1.3	TCA / org transformation.TCA.pyruvate DH.E3	Symbols: mtLPD2 lipoamide dehydrogenase 2 chr3:5890278-5892166 REVERSE LENGTH=507	mitochondrion	0.0325796	-0.0379524	0.0705102	0.60847	0.19618	0.299935	0.00233157	0.0702549	-0.0679261	0.968439	0.285074	0.02604		YES	YES
AT2G44350.1,AT2G44350.2	AT2G44350.1	8.1.2	TCA / org transformation.TCA.CS	Symbols: ATCS, CSY4 Citrate synthase family protein chr2:18316673-18320524 FORWARD LENGTH=473	mitochondrion	0.033496	0.0255828	0.00791491	0.71038	0.760865	0.844557	0.141355	0.138706	0.0026628						YES
AT2G05710.1	AT2G05710.1	8.1.3	TCA / org transformation.TCA.aconitase	Symbols: ACO3 aconitase 3 chr2:2141591-2146350 FORWARD LENGTH=990	mitochondrion	0.0858527	0.0219723	0.0639105	0.126924	0.504446	0.170635	-0.0550974	-0.00325509	-0.0518447	0.0862602	0.875718	0.0281817	YES
AT4G26970.1	AT4G26970.1	8.1.3	TCA / org transformation.TCA.aconitase	Symbols: ACO2 aconitase 2 chr4:13543077-13548427 FORWARD LENGTH=995	mitochondrion	0.0900145	0.095806	-0.00580398	0.131336	0.0702347	0.906595	0.0447917	0.153507	-0.108902	0.319189	0.0175836	0.00261412			YES
AT3G55410.1	AT3G55410.1	8.1.5	TCA / org transformation.TCA.2-oxoglutarate dehydrogenase	Symbols: 2-oxoglutarate dehydrogenase, E1 component chr3:20541897-20545728 FORWARD LENGTH=1017	mitochondrion	0.0429837	0.0303189	0.0126688	0.507825	0.647289	0.457498	-0.0147051	0.112604	-0.127256				YES		YES
AT5G55070.1	AT5G55070.1	8.1.5	TCA / org transformation.TCA.2-oxoglutarate dehydrogenase	Symbols: Dihydrolipoamide succinyltransferase chr5:22347637-22350409 FORWARD LENGTH=464	mitochondrion	0.0208245	-0.0208325	0.0416525	0.828917	0.738999	0.64233	-0.137694	0.0239741	-0.161534				YES	YES
AT2G20420.1	AT2G20420.1	8.1.6	TCA / org transformation.TCA.succinyl-CoA ligase	Symbols: ATP citrate lyase (ACL) family protein chr2:8805574-8807858 FORWARD LENGTH=421	mitochondrion	0.0154667	0.0107388	0.0047281	0.748099	0.659894	0.916312	-0.0396378	0.0481041	-0.0877001	0.241302	0.161176	0.00459864	YES		YES
AT2G47510.1,AT2G47510.2	AT2G47510.1	8.1.8	TCA / org transformation.TCA.fumarase	Symbols: FUM1 fumarase 1 chr2:19498614-19502020 FORWARD LENGTH=492	mitochondrion	-0.00526508	8.65398e-05	-0.00535162	0.902856	0.998893	0.913654	-0.0629955	-0.0541891	-0.00881389		0.168261		YES			YES
AT1G53240.1	AT1G53240.1	8.1.9	TCA / org transformation.TCA.malate DH	Symbols: mMDH1 Lactate/malate dehydrogenase family protein chr1:19854966-19856802 REVERSE LENGTH=341	mitochondrion	0.11241	-0.0812244	0.193193	0.163556	0.278382	0.0145737	-0.0680323	-0.0131656	-0.0548789	9.68463e-05	0.263941	0.00455873	YES			YES
AT4G00570.1	AT4G00570.1	8.2.10	TCA / org transformation.other organic acid transformatons.malic	Symbols: NAD-ME2 NAD-dependent malic enzyme 2 chr4:242817-246522 REVERSE LENGTH=607	mitochondrion	0.128148	-0.0747003	0.202364	0.246914	0.557602	0.0438265	-0.185972	-0.17176	-0.0143265				YES			YES
AT5G03290.1	AT5G03290.1	8.2.4	TCA / org transformation.other organic acid transformatons.IDH	Symbols: IDH-V isocitrate dehydrogenase V chr5:794043-795939 FORWARD LENGTH=374	mitochondrion	0.0513742	0.0336825	0.0176994	0.514332	0.500741	0.816556	-0.12889	0.0370089	-0.165702		0.427773		YES		YES
AT1G79440.1	AT1G79440.1	8.2.99	TCA / org transformation.other organic acid transformatons.misc	Symbols: ALDH5F1, SSADH1, SSADH aldehyde dehydrogenase 5F1 chr1:29882525-29887275 REVERSE LENGTH=528	mitochondrion	0.116389	0.0111545	0.105268				-0.0872822	-0.110705	0.0234797				YES
AT3G12260.1	AT3G12260.1	9.1.1	mitochondrial electron transport / ATP synthesis.NADH-DH.complex I	Symbols: LYR family of Fe/S cluster biogenesis protein chr3:3909252-3910337 REVERSE LENGTH=133	mitochondrion	0.0563669	-0.134875	0.190879	0.192192	0.00842355	0.00217236	-0.0237335	0.102903	-0.12656				YES	YES
AT1G47260.1	AT1G47260.1	9.1.1.5	mitochondrial electron transport / ATP synthesis.NADH-DH.complex I.carbonic anhydrase	Symbols: APFI, GAMMA CA2 gamma carbonic anhydrase 2 chr1:17321384-17323347 REVERSE LENGTH=278	mitochondrion	0.00107854	-0.0626076	0.0636851	0.967976	0.184177	0.102724	-0.0278209	0.0505293	-0.0783227	0.186104	0.265409	0.13959	YES	YES
AT2G02050.1	AT2G02050.1	9.1.2	mitochondrial electron transport / ATP synthesis.NADH-DH.localisation not clear	Symbols: NADH-ubiquinone oxidoreductase B18 subunit, putative chr2:490024-490335 FORWARD LENGTH=103	mitochondrion	-0.197278	-0.540535	0.352659	0.613915	0.256689	0.0316099	-0.0589496	-0.00736667	-0.0515885							YES
AT2G20360.1	AT2G20360.1	9.1.2	mitochondrial electron transport / ATP synthesis.NADH-DH.localisation not clear	Symbols: NAD(P)-binding Rossmann-fold superfamily protein chr2:8786070-8789098 FORWARD LENGTH=402	mitochondrion	0.087078	-0.0538201	0.140733			0.206612	-0.1196	-0.0223636	-0.0973011				YES			YES
AT4G02580.1	AT4G02580.1	9.1.2	mitochondrial electron transport / ATP synthesis.NADH-DH.localisation not clear	Symbols: NADH-ubiquinone oxidoreductase 24 kDa subunit, putative chr4:1134586-1136906 FORWARD LENGTH=255	mitochondrion	0.0412832	-0.0484955	0.0897338	0.389315	0.286618	0.123942	-0.0283952	0.0534947	-0.0818588	0.431012			YES	YES
AT5G37510.1,AT5G37510.2	AT5G37510.1	9.1.2	mitochondrial electron transport / ATP synthesis.NADH-DH.localisation not clear	Symbols: EMB1467, CI76 NADH-ubiquinone dehydrogenase, mitochondrial, putative chr5:14897490-14900352 FORWARD LENGTH=745	mitochondrion	0.0333836	-0.0490397	0.0823896	0.584966	0.260823	0.221419	-0.0904483	0.0300644	-0.120431			0.00171486	YES	YES
AT5G52840.1	AT5G52840.1	9.1.2	mitochondrial electron transport / ATP synthesis.NADH-DH.localisation not clear	Symbols: NADH-ubiquinone oxidoreductase-related chr5:21413718-21414794 FORWARD LENGTH=169	mitochondrion	0.197666	0.0625726	0.135512	0.0209284	0.244514	0.0844177	-0.00511381	0.0838341	-0.0889384	0.889482	0.0732294	0.00393936	YES		YES
AT5G67590.1	AT5G67590.1	9.1.2	mitochondrial electron transport / ATP synthesis.NADH-DH.localisation not clear	Symbols: FRO1 NADH-ubiquinone oxidoreductase-related chr5:26958073-26959356 FORWARD LENGTH=154	mitochondrion	0.163571	-0.0651072	0.228071	0.3897	0.577367	0.311082	-0.0649175	0.0442972	-0.109136				YES	YES
ATMG00070.1	ATMG00070.1	9.1.2	mitochondrial electron transport / ATP synthesis.NADH-DH.localisation not clear	Symbols: NAD9 NADH dehydrogenase subunit 9 chrM:23663-24235 REVERSE LENGTH=190	mitochondrion	0.0273964	0.0142851	0.0131125	0.760273	0.816234	0.840668	0.0658474	0.245782	-0.180665						YES
AT3G52730.1	AT3G52730.1	9.5	mitochondrial electron transport / ATP synthesis.cytochrome c reductase	Symbols: ubiquinol-cytochrome C reductase UQCRX/QCR9-like family protein chr3:19543146-19544167 REVERSE LENGTH=72	mitochondrion	-1.53213	-1.50017	-0.0751231			0.588609	-0.0916109	-0.0166498	-0.0749896							YES
AT5G13430.1,AT5G13440.1	AT5G13430.1	9.5	mitochondrial electron transport / ATP synthesis.cytochrome c reductase	Symbols: Ubiquinol-cytochrome C reductase iron-sulfur subunit chr5:4305414-4307399 REVERSE LENGTH=272	mitochondrion	0.00472986	0.09584	-0.0911205	0.949706	0.185426	0.148694	0.0882005	0.195091	-0.107352						YES
AT3G27240.1	AT3G27240.1	9.6	mitochondrial electron transport / ATP synthesis.cytochrome c	Symbols: Cytochrome C1 family chr3:10056144-10058370 REVERSE LENGTH=307	mitochondrion	0.187565	0.0415077	0.146342	0.205221	0.383667	0.29091	-0.103328	-0.0824018	-0.0209708	0.021837	0.0512084	0.184998	YES
AT1G22450.1	AT1G22450.1	9.7	mitochondrial electron transport / ATP synthesis.cytochrome c oxidase	Symbols: COX6B, ATCOX6B2 cytochrome C oxidase 6B chr1:7925447-7926918 FORWARD LENGTH=191	mitochondrion	0.0465761	0.0678104	-0.0212511	0.697926	0.564075	0.81798	-0.131094	-0.0217795	-0.109393	0.0491779	0.629378	0.0130259	YES
AT2G47380.1	AT2G47380.1	9.7	mitochondrial electron transport / ATP synthesis.cytochrome c oxidase	Symbols: Cytochrome c oxidase subunit Vc family protein chr2:19441694-19441888 FORWARD LENGTH=64	mitochondrion	0.0946695	-0.275145	0.367422				-0.106706	-0.0216694	-0.0850861				YES			YES
AT3G15640.1,AT3G15640.2	AT3G15640.1	9.7	mitochondrial electron transport / ATP synthesis.cytochrome c oxidase	Symbols: Rubredoxin-like superfamily protein chr3:5299273-5301371 FORWARD LENGTH=176	mitochondrion	0.122892	0.00487872	0.118031	0.394061			-0.0597657	0.0791299	-0.138732	0.42455			YES		YES
AT1G51650.1	AT1G51650.1	9.9	mitochondrial electron transport / ATP synthesis.F1-ATPase	Symbols: ATP synthase epsilon chain, mitochondrial chr1:19152680-19153641 FORWARD LENGTH=70	mitochondrion	0.101314	-0.0900123	0.190892	0.344391	0.221839	0.121813	-0.112945	-0.0325166	-0.0805023				YES			YES
AT2G33040.1	AT2G33040.1	9.9	mitochondrial electron transport / ATP synthesis.F1-ATPase	Symbols: ATP3 gamma subunit of Mt ATP synthase chr2:14018978-14021047 REVERSE LENGTH=325	mitochondrion	0.0430351	0.122305	-0.0793747	0.634479	0.188046	0.434756	0.0409136	0.0995263	-0.0586724	0.73762	0.41748	0.086192			YES
AT3G46430.1,AT5G59613.1,AT5G59613.2	AT3G46430.1	9.9	mitochondrial electron transport / ATP synthesis.F1-ATPase	Symbols: unknown protein; FUNCTIONS IN: molecular_function unknown; INVOLVED IN: biological_process unknown; LOCATED IN: mitochondrion, mitochondrial respiratory chain complex III; EXPRESSED IN: 25 plant structures; EXPRESSED DURING: 15 growth stages; BEST Arabidopsis thaliana protein match is: unknown protein (TAIR:AT5G59613.2); Has 51 Blast hits to 51 proteins in 16 species: Archae - 0; Bacteri…	mitochondrion	-0.0754634	0.0961897	-0.171342	0.539293				-0.042854					YES	YES
AT3G52300.1	AT3G52300.1	9.9	mitochondrial electron transport / ATP synthesis.F1-ATPase	Symbols: ATPQ ATP synthase D chain, mitochondrial chr3:19396689-19398119 FORWARD LENGTH=168	mitochondrion	0.198476	-0.0821034	0.279441	0.086336	0.10237	0.0442413	-0.177263	-0.129268	-0.0482718	0.0158799	0.0217211	0.22018	YES			YES
AT5G08670.1,AT5G08680.1,AT5G08690.1	AT5G08670.1	9.9	mitochondrial electron transport / ATP synthesis.F1-ATPase	Symbols: ATP synthase alpha/beta family protein chr5:2818395-2821149 REVERSE LENGTH=556	mitochondrion	0.102415	-0.0422196	0.144479	0.0224678	0.036502	0.00696773	-0.0745949	0.0358068	-0.110328	0.0252572	0.22213	0.00748492	YES	YES
AT5G13450.1	AT5G13450.1	9.9	mitochondrial electron transport / ATP synthesis.F1-ATPase	Symbols: ATP5 delta subunit of Mt ATP synthase chr5:4310558-4311941 REVERSE LENGTH=238	mitochondrion	0.0664925	0.048822	0.0176849	0.183233	0.452897	0.809276	-0.0916799	-0.00343248	-0.0882543	0.0164829	0.869919	0.00159938	YES
AT5G47030.1	AT5G47030.1	9.9	mitochondrial electron transport / ATP synthesis.F1-ATPase	Symbols: ATPase, F1 complex, delta/epsilon subunit chr5:19090384-19092034 FORWARD LENGTH=203	mitochondrion	0.0526535	-0.106911	0.15934	0.52057	0.202598	0.0254856	-0.11176	-0.0379291	-0.0739093				YES			YES
AT4G38680.1	AT4G38680.1	20.2.2	stress.abiotic.cold	Symbols: GRP2, CSDP2, CSP2, ATCSP2 glycine rich protein 2 chr4:18072240-18072851 REVERSE LENGTH=203	nucleus	-0.00545936	-0.0596818	0.0542269	0.957982			-0.0544238	-0.0682673	0.0138564	0.100705	0.0948708	0.540323				YES
AT1G20440.1	AT1G20440.1	20.2.99	stress.abiotic.unspecified	Symbols: COR47, RD17, AtCOR47 cold-regulated 47 chr1:7084722-7085664 REVERSE LENGTH=265	nucleus	0.0947988	0.0347478	0.0601005	0.319568	0.690089	0.177865	-0.112203	0.0224908	-0.134609	0.00680714	0.315169	0.00391515	YES		YES
AT2G21060.1	AT2G21060.1	27.3.75	RNA.regulation of transcription.GRP	Symbols: ATGRP2B, ATCSP4, GRP2B glycine-rich protein 2B chr2:9036983-9037588 REVERSE LENGTH=201	nucleus	-0.0229887	-0.17413	0.151292	0.780403	0.0903551	0.0144035	-0.00835235	-0.00532766	-0.00302472	0.749732						YES
AT2G14285.1,AT4G30220.1,AT4G30220.2	AT2G14285.1	27.4	RNA.RNA binding	Symbols: Small nuclear ribonucleoprotein family protein chr2:6052612-6053500 REVERSE LENGTH=61	nucleus	-0.193315	-0.463246	0.276112					0.11254						YES
AT2G33410.1	AT2G33410.1	27.4	RNA.RNA binding	Symbols: RNA-binding (RRM/RBD/RNP motifs) family protein chr2:14156085-14157435 FORWARD LENGTH=404	nucleus	-0.103222	-0.225167	0.122658	0.154217	0.0129414	0.211446	-0.0033911	-0.109514	0.106133							YES
AT5G47210.1	AT5G47210.1	27.4	RNA.RNA binding	Symbols: Hyaluronan / mRNA binding family chr5:19169222-19171012 REVERSE LENGTH=357	nucleus	0.14394	-0.0818767	0.225154	0.58591			-0.098435	-0.10546	0.00704278			0.910723	YES			YES
AT3G12390.1	AT3G12390.1	29.2.4	protein.synthesis.elongation	Symbols: Nascent polypeptide-associated complex (NAC), alpha subunit family protein chr3:3942344-3943595 FORWARD LENGTH=203	nucleus	-0.160852	0.0269961	-0.187645	0.117838	0.630849	0.10356	-0.109564	-0.153398	0.0440195			0.105059	YES			YES
AT1G27970.1,AT1G27970.2	AT1G27970.1	29.3.1	protein.targeting.nucleus	Symbols: NTF2B nuclear transport factor 2B chr1:9746921-9747787 FORWARD LENGTH=126	nucleus	0.629426	-0.126737	0.741378				-0.219479	-0.0569117	-0.163076				YES			YES
AT5G60980.1,AT5G60980.2	AT5G60980.1	29.3.1	protein.targeting.nucleus	Symbols: Nuclear transport factor 2 (NTF2) family protein with RNA binding (RRM-RBD-RNP motifs) domain chr5:24543988-24546027 FORWARD LENGTH=459	nucleus	-0.0983892	-0.107578	0.00921308	0.276433	0.187513	0.921902	-0.0065228	-0.0637243	0.0572074							YES
AT2G03440.1	AT2G03440.1	33.99	development.unspecified	Symbols: NRP1, ATNRP1 nodulin-related protein 1 chr2:1039409-1039972 REVERSE LENGTH=187	nucleus	-0.0194897	0.63474	-0.652213				-0.129769	-0.100865	-0.0289985				YES			YES
AT2G19520.1	AT2G19520.1	33.99	development.unspecified	Symbols: FVE, ACG1, MSI4, NFC4, NFC04, ATMSI4 Transducin family protein / WD-40 repeat family protein chr2:8456006-8459235 FORWARD LENGTH=507	nucleus	-0.00302057	-0.298875	0.295921	0.992595			0.238884	0.289766	-0.0517779					YES
AT3G05900.1	AT3G05900.1	35.1	not assigned.no ontology	Symbols: neurofilament protein-related chr3:1761408-1763854 REVERSE LENGTH=673	nucleus	-0.0566354	-0.292845	0.237193	0.613438	0.0590741	0.0374218	0.0628964	0.090298	-0.0274406					YES
AT2G23120.1	AT2G23120.1	35.2	not assigned.unknown	Symbols: Late embryogenesis abundant protein, group 6 chr2:9842102-9842353 FORWARD LENGTH=83	nucleus	-0.0118591	-0.144261	0.132459			0.0839908	-0.0547727	-0.0167662	-0.0380152			0.142376				YES
AT4G15802.1	AT4G15802.1	35.2	not assigned.unknown	Symbols: HSBP, AtHSBP heat shock factor binding protein chr4:8986864-8988339 REVERSE LENGTH=86	nucleus	0.0849823	-0.162212	0.246345	0.350972	0.0588901	0.0354214	0.00302256	0.0232721	-0.0202499	0.931522	0.48334	0.285331		YES	YES
AT5G39570.1	AT5G39570.1	35.2	not assigned.unknown	Symbols: FUNCTIONS IN: molecular_function unknown; INVOLVED IN: biological_process unknown; LOCATED IN: cytosol, nucleus; EXPRESSED IN: 25 plant structures; EXPRESSED DURING: 14 growth stages; BEST Arabidopsis thaliana protein match is: glycine-rich protein (TAIR:AT3G29075.1); Has 30201 Blast hits to 17322 proteins in 780 species: Archae - 12; Bacteria - 1396; Metazoa - 17338; Fungi - 3422; Plant…	nucleus	0.0752258	0.214278	-0.139615	0.105744	0.00178343	0.0304258	-0.0516342	-0.00311275	-0.0485234	0.180512	0.918396	0.111848	YES
AT3G17390.1	AT3G17390.1	15.2	metal handling.binding, chelation and storage	Symbols: MTO3, SAMS3, MAT4 S-adenosylmethionine synthetase family protein chr3:5952484-5953665 REVERSE LENGTH=393	nucleus,plasma membrane	-0.0278622	-0.116729	0.0889389	0.73007	0.100027	0.205957	-0.0938519	-0.0516095	-0.0422935	0.0394378	0.157846	0.157731				YES
AT3G48990.1	AT3G48990.1	11.1.8	lipid metabolism.FA synthesis and FA elongation.acyl coa ligase	Symbols: AMP-dependent synthetase and ligase family protein chr3:18159031-18161294 REVERSE LENGTH=514	peroxisome	-0.040002	-0.0484494	0.00845149	0.475288	0.411736	0.654218	0.0161791	0.0583982	-0.042229	0.633046	0.16909	0.0731032		YES
AT3G56240.1	AT3G56240.1	15.2	metal handling.binding, chelation and storage	Symbols: CCH copper chaperone chr3:20863460-20864402 REVERSE LENGTH=121	peroxisome	0.2701	0.14788	0.123453	0.0201241	0.138428	0.0407015	-0.0407625	-0.012671	-0.028095			0.279109	YES
AT1G76180.1,AT1G76180.2	AT1G76180.1	20.2.99	stress.abiotic.unspecified	Symbols: ERD14 Dehydrin family protein chr1:28587013-28587657 REVERSE LENGTH=185	peroxisome	0.0782545	0.189847	-0.112008	0.383626	0.0516391	0.0842051	-0.113315	-0.0668773	-0.0465255			0.00218109	YES
AT2G17420.1	AT2G17420.1	21.1	redox.thioredoxin	Symbols: NTRA, ATNTRA, NTR2 NADPH-dependent thioredoxin reductase A chr2:7564357-7566219 FORWARD LENGTH=378	peroxisome	0.0537464	0.0218588	0.031897	0.244628	0.587543	0.425108	0.0123079	0.0519165	-0.0396149			0.573445			YES
AT3G52880.1,AT3G52880.2	AT3G52880.1	21.2	redox.ascorbate and glutathione	Symbols: ATMDAR1, MDAR1 monodehydroascorbate reductase 1 chr3:19601477-19604366 REVERSE LENGTH=434	peroxisome	-0.0269749	0.0452276	-0.0721805	0.741617	0.564594	0.371389	0.00306308	0.0666413	-0.0635815	0.967553	0.385705	0.00221973		YES	YES
AT1G19570.1,AT1G19570.2	AT1G19570.1	21.2.1	redox.ascorbate and glutathione.ascorbate	Symbols: DHAR1, ATDHAR1, DHAR5 dehydroascorbate reductase chr1:6773462-6774413 REVERSE LENGTH=213	peroxisome	-0.126292	-0.353927	0.230208	0.0945577	0.0110875	0.0531445	-0.0325609	0.080826	-0.113312	0.332122	0.0123963	0.0170926		YES		YES
AT5G43940.1	AT5G43940.1	26.11	misc.alcohol dehydrogenases	Symbols: HOT5, ADH2, GSNOR, ATGSNOR1, PAR2 GroES-like zinc-binding dehydrogenase family protein chr5:17684265-17686379 FORWARD LENGTH=379	peroxisome	0.0120234	0.0441018	-0.0320826		0.443444		-0.0906928	-0.103024	0.0123602			0.912676	YES
AT3G56490.1	AT3G56490.1	29.4	protein.postranslational modification	Symbols: HIT3, HINT1 HIS triad family protein 3 chr3:20941532-20943129 FORWARD LENGTH=147	peroxisome	0.221674	0.0282466	0.193731	0.0816621	0.790474	0.0762955	-0.0451918	-0.032985	-0.0122113	0.0669156	0.153678	0.360608	YES
AT1G35720.1	AT1G35720.1	31.1	cell.organisation	Symbols: ANNAT1, OXY5, ATOXY5 annexin 1 chr1:13225304-13226939 FORWARD LENGTH=317	peroxisome	0.112705	0.153504	-0.0409761	0.0493081	0.00790039	0.402293	-0.111931	-0.0546525	-0.0573665	0.00382929	0.0582179	0.094729	YES
AT2G31670.1	AT2G31670.1	35.1	not assigned.no ontology	Symbols: Stress responsive alpha-beta barrel domain protein chr2:13472699-13473490 REVERSE LENGTH=263	peroxisome	0.0759727	-0.0959964	0.171656	0.58176	0.470731	0.192958	0.0189504	0.066392	-0.0474565			0.571954		YES	YES
AT1G03870.1	AT1G03870.1	10.5.1.1	cell wall.cell wall proteins.AGPs.AGP	Symbols: FLA9 FASCICLIN-like arabinoogalactan 9 chr1:982625-983368 REVERSE LENGTH=247	plasma membrane	-0.28364	-0.618359	0.350068	0.184789	0.0249981	0.0469384	0.415324	0.519712	-0.110343					YES
AT5G54500.1	AT5G54500.1	11.8	lipid metabolism.'exotics'(steroids, squalene etc)	Symbols: FQR1 flavodoxin-like quinone reductase 1 chr5:22124674-22126256 FORWARD LENGTH=204	plasma membrane	0.0576202	-0.0560479	0.113576				0.192278	0.214375	-0.0223278					YES	YES
AT3G25780.1	AT3G25780.1	17.7.1.4	hormone metabolism.jasmonate.synthesis-degradation.allene oxidase cyclase	Symbols: AOC3 allene oxide cyclase 3 chr3:9409362-9410409 FORWARD LENGTH=258	plasma membrane	-0.0079499	-0.254371	0.246545		0.128437		0.188918	0.283272	-0.0956335					YES
AT2G44790.1	AT2G44790.1	26.19	misc.plastocyanin-like	Symbols: UCC2 uclacyanin 2 chr2:18462182-18463232 REVERSE LENGTH=202	plasma membrane	-0.0777446	-0.187552	0.110209	0.209419	0.000421421	0.118782	0.302976	0.450053	-0.152268	0.00416308	0.000755238	0.000492661		YES
AT2G13820.1,AT2G13820.2	AT2G13820.1	26.21	misc.protease inhibitor/seed storage/lipid transfer protein (LTP) family protein	Symbols: Bifunctional inhibitor/lipid-transfer protein/seed storage 2S albumin superfamily protein chr2:5774295-5776279 REVERSE LENGTH=169	plasma membrane	-0.344617	-0.370963	0.0272161				0.0988088							YES
AT3G61260.1	AT3G61260.1	27.3.67	RNA.regulation of transcription.putative transcription regulator	Symbols: Remorin family protein chr3:22675403-22676701 REVERSE LENGTH=212	plasma membrane	-0.580528			0.205292			0.430488							YES	YES
AT1G18210.1,AT1G18210.2	AT1G18210.1	30.3	signalling.calcium	Symbols: Calcium-binding EF-hand family protein chr1:6268273-6268785 REVERSE LENGTH=170	plasma membrane	-0.0509686	-0.066352	0.0153964	0.494382	0.453183	0.816892	0.0572143	0.0956372	-0.0384754					YES
AT4G12420.1,AT4G12420.2	AT4G12420.1	33.99	development.unspecified	Symbols: SKU5 Cupredoxin superfamily protein chr4:7349941-7352868 REVERSE LENGTH=587	plasma membrane	-0.264645	-0.303029	0.0391692	0.022511	0.00389107	0.597191	0.243452	0.388371	-0.148428					YES
AT1G01620.1	AT1G01620.1	34.19.1	transport.Major Intrinsic Proteins.PIP	Symbols: PIP1C, TMP-B, PIP1;3 plasma membrane intrinsic protein 1C chr1:225986-227176 REVERSE LENGTH=286	plasma membrane	-0.132989	-0.183592	0.0509137				0.00266585							YES
AT2G37170.1	AT2G37170.1	34.19.1	transport.Major Intrinsic Proteins.PIP	Symbols: PIP2B, PIP2;2 plasma membrane intrinsic protein 2 chr2:15613624-15614791 REVERSE LENGTH=285	plasma membrane	-0.0837702	-0.152825	0.0692762	0.444071	0.216896	0.598463	0.275671	0.350229	-0.0764015	0.00205542	8.87194e-05	0.0659312		YES
AT2G45960.1,AT2G45960.2,AT2G45960.3	AT2G45960.1	34.19.1	transport.Major Intrinsic Proteins.PIP	Symbols: PIP1B, TMP-A, ATHH2, PIP1;2 plasma membrane intrinsic protein 1B chr2:18910450-18911703 FORWARD LENGTH=286	plasma membrane	-0.29392	-0.195959	-0.0993923	0.35091	0.603595	0.754368	0.203055	0.241758	-0.0391845					YES
AT3G53420.1,AT3G53420.2	AT3G53420.1	34.19.1	transport.Major Intrinsic Proteins.PIP	Symbols: PIP2A, PIP2, PIP2;1 plasma membrane intrinsic protein 2A chr3:19803906-19805454 REVERSE LENGTH=287	plasma membrane	0.0497437	-0.271892	0.320551	0.477262	0.0367463	0.00895423	0.306582	0.334963	-0.0291289					YES	YES
AT3G61430.1,AT3G61430.2	AT3G61430.1	34.19.1	transport.Major Intrinsic Proteins.PIP	Symbols: PIP1A, ATPIP1, PIP1, PIP1;1 plasma membrane intrinsic protein 1A chr3:22733657-22735113 FORWARD LENGTH=286	plasma membrane	-0.0364082	-0.16297	0.12675	0.544944	0.118694	0.219547	0.308704	0.363018	-0.0558796	0.0282119	0.00750572	0.35178		YES
AT4G35100.1,AT4G35100.2	AT4G35100.1	34.19.1	transport.Major Intrinsic Proteins.PIP	Symbols: PIP3, PIP3A, PIP2;7, SIMIP plasma membrane intrinsic protein 3 chr4:16708672-16709958 FORWARD LENGTH=280	plasma membrane	-0.0804077	-0.276493	0.197181	0.221344	0.0120462	0.00107429	0.111378	0.150666	-0.0394534	0.00418458	0.0153976	0.339486		YES
AT5G60660.1	AT5G60660.1	34.19.1	transport.Major Intrinsic Proteins.PIP	Symbols: PIP2F, PIP2;4 plasma membrane intrinsic protein 2;4 chr5:24375673-24376939 REVERSE LENGTH=291	plasma membrane	-0.00497824	-0.269116	0.264226	0.948951	0.0112902	0.035754	0.243158							YES
AT2G36100.1	AT2G36100.1	35.1	not assigned.no ontology	Symbols: Uncharacterised protein family (UPF0497) chr2:15159744-15160669 REVERSE LENGTH=206	plasma membrane	0.509979	-0.14082	0.639321				0.25206							YES	YES
AT1G12080.2	AT1G12080.2	35.2	not assigned.unknown	Symbols: Vacuolar calcium-binding protein-related chr1:4084289-4084888 FORWARD LENGTH=138	plasma membrane	0.0602729	-0.0989931	0.159029	0.663776	0.478646	0.108946	-0.105521	-0.0747924	-0.0307897	0.0202003			YES			YES
AT2G30930.1	AT2G30930.1	35.2	not assigned.unknown	Symbols: unknown protein; FUNCTIONS IN: molecular_function unknown; INVOLVED IN: biological_process unknown; LOCATED IN: chloroplast, plasma membrane, membrane; EXPRESSED IN: 24 plant structures; EXPRESSED DURING: 14 growth stages; BEST Arabidopsis thaliana protein match is: unknown protein (TAIR:AT1G06540.1); Has 194 Blast hits to 176 proteins in 78 species: Archae - 0; Bacteria - 101; Metazoa -…	plasma membrane	-0.0872482	-0.431249	0.347268	0.630702	0.0621063	0.0406806	0.364506	0.399043	-0.0358402	0.000939512	0.000442023	0.346378		YES
AT2G04780.1,AT2G04780.2	AT2G04780.1	10.5.1.1	cell wall.cell wall proteins.AGPs.AGP	Symbols: FLA7 FASCICLIN-like arabinoogalactan 7 chr2:1677488-1678252 FORWARD LENGTH=254	plasma membrane,extracellular	-0.189744	-0.353998	0.16706	0.0131175	0.00011696	0.0445152	0.21837	0.282252	-0.0648821	5.48557e-05	0.000213391	0.0401516		YES
AT4G14630.1	AT4G14630.1	20.2.99	stress.abiotic.unspecified	Symbols: GLP9 germin-like protein 9 chr4:8392920-8393680 FORWARD LENGTH=222	plasma membrane,extracellular	0.161818	0.837184	-0.699041	0.0963139	6.53093e-05	9.10676e-05	0.303398	0.399064	-0.0986518		0.0910144				YES
AT3G04790.1	AT3G04790.1	1.3.10	PS.calvin cycle.Rib5P Isomerase	Symbols: Ribose 5-phosphate isomerase, type A protein chr3:1313365-1314195 FORWARD LENGTH=276	plastid	-0.129895	-0.254563	0.125708	0.215451	0.0215416	0.19577	0.0700415	0.153698	-0.0838823	0.134786	0.0149742	0.0291316		YES
AT2G28000.1	AT2G28000.1	1.3.13	PS.calvin cycle.rubisco interacting	Symbols: CPN60A, CH-CPN60A, SLP chaperonin-60alpha chr2:11926603-11929184 FORWARD LENGTH=586	plastid	-0.142421	-0.236719	0.0950992	0.0325943	0.0074522	0.0834953	0.0389067	0.0723292	-0.033446	0.159577	0.0217229	0.0819444		YES
AT2G01140.1	AT2G01140.1	1.3.6	PS.calvin cycle.aldolase	Symbols: Aldolase superfamily protein chr2:95006-96491 REVERSE LENGTH=391	plastid	-0.0839255	-0.222579	0.139305	0.0287533	0.000590973	0.0171329	0.0165017	0.081652	-0.0651723	0.535559	0.0125789	0.0344021		YES
AT3G60750.1,AT3G60750.2	AT3G60750.1	1.3.8	PS.calvin cycle.transketolase	Symbols: Transketolase chr3:22454004-22456824 FORWARD LENGTH=741	plastid	-0.114759	-0.292745	0.179494	0.0213226	0.000586656	0.0108079	0.0971125	0.113011	-0.015942	0.00785657	0.0255405	0.591164		YES
AT2G38040.1,AT2G38040.2	AT2G38040.1	11.1.1.2.1	lipid metabolism.FA synthesis and FA elongation.Acetyl CoA Carboxylation.heteromeric Complex.alpha Carboxyltransferase	Symbols: CAC3 acetyl Co-enzyme a carboxylase carboxyltransferase alpha subunit chr2:15917612-15920749 FORWARD LENGTH=769	plastid	-0.2187	-0.281133	0.0634079	0.00972189	0.00388694	0.321892	0.107905							YES
AT5G16390.1,AT5G16390.2	AT5G16390.1	11.1.1.2.3	lipid metabolism.FA synthesis and FA elongation.Acetyl CoA Carboxylation.heteromeric Complex.Biotin Carboxyl Carrier Protein	Symbols: CAC1, CAC1A, BCCP, BCCP1 chloroplastic acetylcoenzyme A carboxylase 1 chr5:5361098-5363020 REVERSE LENGTH=280	plastid	-0.0727807	-0.262824	0.190956	0.353426	0.0455061	0.154524	0.124535	0.179904	-0.055681			0.149218		YES
AT3G05020.1	AT3G05020.1	11.1.12	lipid metabolism.FA synthesis and FA elongation.ACP protein	Symbols: ACP1, ACP acyl carrier protein 1 chr3:1391863-1392878 REVERSE LENGTH=137	plastid	-0.047382	-0.309132	0.262712	0.661095	0.00533415	0.0619036	-0.0240491	-0.00249176	-0.0215577	0.295997	0.892764	0.182189				YES
AT1G62640.1,AT1G62640.2	AT1G62640.1	11.1.3	lipid metabolism.FA synthesis and FA elongation.ketoacyl ACP synthase	Symbols: KAS III 3-ketoacyl-acyl carrier protein synthase III chr1:23192502-23194737 FORWARD LENGTH=404	plastid	-0.0401067	-0.251368	0.211795		0.0310365		0.0948153	0.186851	-0.092445					YES
AT3G25860.1	AT3G25860.1	11.1.31	lipid metabolism.FA synthesis and FA elongation.pyruvate DH	Symbols: LTA2, PLE2 2-oxoacid dehydrogenases acyltransferase family protein chr3:9460632-9462585 FORWARD LENGTH=480	plastid	0.0147425	-0.215258	0.229818	0.789954	0.0254087	0.00273464	0.0365441	0.133106	-0.0966798	0.326606				YES	YES
AT1G24360.1	AT1G24360.1	11.1.4	lipid metabolism.FA synthesis and FA elongation.ACP oxoacyl reductase	Symbols: NAD(P)-binding Rossmann-fold superfamily protein chr1:8640820-8643283 FORWARD LENGTH=319	plastid	-0.210359	-0.179806	-0.0308447	0.0401868	0.0340612	0.525481	0.0635399	0.121806	-0.0583786	0.181689	0.0440183	0.260765		YES
AT2G05990.1,AT2G05990.2	AT2G05990.1	11.1.6	lipid metabolism.FA synthesis and FA elongation.enoyl ACP reductase	Symbols: MOD1, ENR1 NAD(P)-binding Rossmann-fold superfamily protein chr2:2322876-2324867 FORWARD LENGTH=390	plastid	-0.0500442	-0.311027	0.262003	0.513587	0.00536689	0.0188246	-0.0244656	-0.00430811	-0.020158	0.520658	0.937084	0.713211				YES
AT2G15620.1	AT2G15620.1	12.1.2	N-metabolism.nitrate metabolism.nitrite reductase	Symbols: NIR1, NIR, ATHNIR nitrite reductase 1 chr2:6810552-6812666 FORWARD LENGTH=586	plastid	0.0199356	-0.133421	0.153254	0.719905	0.0491853	0.00858888	0.0797569	0.0794242	0.000333267	0.143507	0.140177	0.982096		YES	YES
AT5G35630.1,AT5G35630.2,AT5G35630.3	AT5G35630.1	12.2.2	N-metabolism.ammonia metabolism.glutamine synthetase	Symbols: GS2, GLN2, ATGSL1 glutamine synthetase 2 chr5:13831220-13833239 FORWARD LENGTH=430	plastid	0.0689061	-0.170451	0.238656	0.328109	0.115622	0.00756828	-0.00342737	0.111733	-0.115149	0.968291	0.208183	0.026734	YES	YES
AT5G04740.1	AT5G04740.1	13	amino acid metabolism	Symbols: ACT domain-containing protein chr5:1368713-1371391 REVERSE LENGTH=301	plastid	0.184076	0.0639774	0.120453			0.28089	0.0991986	0.168511	-0.0696033						YES
AT4G29840.1	AT4G29840.1	13.1.3.2.1	amino acid metabolism.synthesis.aspartate family.threonine.threonine synthase	Symbols: MTO2, TS Pyridoxal-5'-phosphate-dependent enzyme family protein chr4:14599434-14601014 REVERSE LENGTH=526	plastid	-0.181323	0.396817	-0.567924	0.0713543	0.555263	0.44025	0.0508875	0.136435	-0.0856963					YES	YES
AT1G14810.1	AT1G14810.1	13.1.3.6.1.2	amino acid metabolism.synthesis.aspartate family.misc.homoserine.aspartate semialdehyde dehydrogenase	Symbols: semialdehyde dehydrogenase family protein chr1:5102684-5104633 REVERSE LENGTH=375	plastid	-0.1561	-0.205844	0.050147	0.0269757	0.00847444	0.0951357	0.0388302	0.06083	-0.0220128	0.137662	0.0439246	0.271099		YES
AT3G58610.1,AT3G58610.2,AT3G58610.3	AT3G58610.1	13.1.4.1.2	amino acid metabolism.synthesis.branched chain group.common.ketol-acid reductoisomerase	Symbols: ketol-acid reductoisomerase chr3:21671561-21674639 FORWARD LENGTH=591	plastid	-0.197045	-0.207829	0.0108956	0.00157687	0.00194744	0.714771	0.00418755	0.07841	-0.0742285	0.950471	0.248365	0.0171215		YES
AT4G34200.1	AT4G34200.1	13.1.5.1.1	amino acid metabolism.synthesis.serine-glycine-cysteine group.serine.phosphoglycerate dehydrogenase	Symbols: EDA9 D-3-phosphoglycerate dehydrogenase chr4:16374041-16376561 REVERSE LENGTH=603	plastid	-0.1	-0.220599	0.121267	0.0781801	0.001298	0.0696848	0.0219377	0.078028	-0.0561143	0.486029	0.0529444	0.00257018		YES
AT4G35630.1	AT4G35630.1	13.1.5.1.2	amino acid metabolism.synthesis.serine-glycine-cysteine group.serine.phosphoserine aminotransferase	Symbols: PSAT phosphoserine aminotransferase chr4:16904205-16905497 FORWARD LENGTH=430	plastid	-0.103572	-0.243267	0.14058	0.0123913	0.0180999	0.10311	0.0257954	0.0680155	-0.0422386					YES
AT2G43750.1,AT2G43750.2	AT2G43750.1	13.1.5.3.1	amino acid metabolism.synthesis.serine-glycine-cysteine group.cysteine.OASTL	Symbols: OASB, ACS1, CPACS1, ATCS-B O-acetylserine (thiol) lyase B chr2:18129604-18132322 REVERSE LENGTH=392	plastid	-0.134632	-0.292283	0.159218	0.324098	0.0900876	0.0182352	0.216736	0.0252285	0.19177					YES
AT5G54810.1	AT5G54810.1	13.1.6.5.5	amino acid metabolism.synthesis.aromatic aa.tryptophan.tryptophan synthase	Symbols: TSB1, TRPB, TRP2, ATTSB1 tryptophan synthase beta-subunit 1 chr5:22264805-22266738 REVERSE LENGTH=470	plastid	-0.112211	-0.251105	0.139879			0.0962221	0.0578079							YES
AT5G04590.1	AT5G04590.1	14.3	S-assimilation.sulfite redox	Symbols: SIR sulfite reductase chr5:1319404-1322298 FORWARD LENGTH=642	plastid	-0.165852	-0.206507	0.0410068	0.14677	0.0471866	0.685445	0.03372	0.0955341	-0.061864	0.279926				YES
AT5G01600.1	AT5G01600.1	15.2	metal handling.binding, chelation and storage	Symbols: ATFER1, FER1 ferretin 1 chr5:228149-229594 REVERSE LENGTH=255	plastid	0.184334	-0.189322	0.370425	0.398366	0.222977	0.121939	0.0963697							YES	YES
AT3G02780.1	AT3G02780.1	16.1.2.7	secondary metabolism.isoprenoids.mevalonate pathway.isopentenyl pyrophosphate:dimethyllallyl pyrophosphate isomerase	Symbols: IPP2, IPIAT1, IDI2 isopentenyl pyrophosphate:dimethylallyl pyrophosphate isomerase 2 chr3:602578-604648 REVERSE LENGTH=284	plastid	0.196274	0.145992	0.0506451	0.241911	0.344775	0.414766	-0.00938204	0.019726	-0.0291067			0.0578494	YES		YES
AT5G16440.1	AT5G16440.1	16.1.2.7	secondary metabolism.isoprenoids.mevalonate pathway.isopentenyl pyrophosphate:dimethyllallyl pyrophosphate isomerase	Symbols: IPP1 isopentenyl diphosphate isomerase 1 chr5:5371765-5373575 FORWARD LENGTH=291	plastid	-0.00551012	-0.037756	0.0322475	0.907815	0.49976	0.350479	-0.0720801	-0.0619089	-0.0101825			0.588622				YES
AT2G43100.1	AT2G43100.1	16.5.1.1.1.4	secondary metabolism.sulfur-containing.glucosinolates.synthesis.aliphatic.methylthioalkylmalate isomerase small subunit (MAM-IS)	Symbols: IPMI2, ATLEUD1 isopropylmalate isomerase 2 chr2:17920685-17921455 FORWARD LENGTH=256	plastid	-0.307402	-0.439994	0.137232	0.0837941	0.0390154	0.0432581	0.217325	0.25197	-0.035126	0.0027187				YES
AT1G13280.1	AT1G13280.1	17.7.1.4	hormone metabolism.jasmonate.synthesis-degradation.allene oxidase cyclase	Symbols: AOC4 allene oxide cyclase 4 chr1:4547624-4548552 FORWARD LENGTH=254	plastid	0.156817	-0.287055	0.438933				0.0612462	0.0675243	-0.00628462	0.378997				YES	YES
AT3G52960.1	AT3G52960.1	21.5	redox.peroxiredoxin	Symbols: Thioredoxin superfamily protein chr3:19639699-19640403 FORWARD LENGTH=234	plastid	-0.00479689	-0.359458	0.354814	0.932781	0.00402299	0.00159575	0.0358697	0.0563418	-0.0204824	0.493155	0.0500681	0.693483		YES
AT3G11630.1	AT3G11630.1	21.5.1	redox.peroxiredoxin.BAS1	Symbols: Thioredoxin superfamily protein chr3:3672189-3673937 FORWARD LENGTH=266	plastid	-0.150268	-0.262789	0.113642	0.562976			0.0457293	0.148535	-0.102981	0.0788074	0.0918912	0.20155		YES
AT2G28190.1	AT2G28190.1	21.6	redox.dismutases and catalases	Symbols: CSD2, CZSOD2 copper/zinc superoxide dismutase 2 chr2:12014548-12016303 FORWARD LENGTH=216	plastid	-0.284321	-0.421431	0.141344	0.343433	0.20684	0.080365	0.155636	0.207449	-0.0522349	0.0442239	0.0153234	0.317316		YES
AT2G35040.1,AT2G35040.2	AT2G35040.1	23.1.2.9	nucleotide metabolism.synthesis.purine.AICAR transformylase	Symbols: AICARFT/IMPCHase bienzyme family protein chr2:14765347-14768269 REVERSE LENGTH=596	plastid	-0.135888	-0.198272	0.0628073			0.48025	0.12186	0.202822	-0.0814649					YES
AT3G17810.1	AT3G17810.1	23.2.1.3	nucleotide metabolism.degradation.pyrimidine.dihydrouracil dehydrogenase	Symbols: PYD1 pyrimidine 1 chr3:6094279-6096289 FORWARD LENGTH=426	plastid	0.0314818	-0.0603729	0.0918111	0.52127	0.0580402	0.107922	-0.00730563	0.137678	-0.144947	0.889517	0.0386237	0.000134025	YES	YES
AT5G09650.1	AT5G09650.1	23.4.99	nucleotide metabolism.phosphotransfer and pyrophosphatases.misc	Symbols: AtPPa6, PPa6 pyrophosphorylase 6 chr5:2991331-2993117 REVERSE LENGTH=300	plastid	-0.204402	-0.385818	0.185065	0.0666984	0.0166048	0.0349406	-0.00427688	0.0467141	-0.0509884	0.941132	0.455166	0.209096		YES		YES
AT2G47730.1	AT2G47730.1	26.9	misc.glutathione S transferases	Symbols: ATGSTF8, ATGSTF5, GST6, GSTF8 glutathione S-transferase phi 8 chr2:19558213-19559266 FORWARD LENGTH=263	plastid	0.0960575	0.165668	-0.0698888	0.0460029	0.0183164	0.17545	0.0143561	0.0264441	-0.0120891	0.410971	0.112218	0.416538			YES
AT3G20390.1	AT3G20390.1	27.1.19	RNA.processing.ribonucleases	Symbols: endoribonuclease L-PSP family protein chr3:7110227-7111695 REVERSE LENGTH=187	plastid	-0.188101	-0.252352	0.0650229	0.00654319	0.00420635	0.322704	0.0400761	0.0899328	-0.0499017	0.323176	0.0165137	0.222213		YES
AT5G45390.1	AT5G45390.1	29.5.5	protein.degradation.serine protease	Symbols: CLPP4, NCLPP4 CLP protease P4 chr5:18396351-18397586 FORWARD LENGTH=292	plastid	-0.0837464	-0.190958	0.107641	0.465291	0.176813	0.124283	0.0378804	0.0608153	-0.022948			0.634093		YES
AT3G13470.1	AT3G13470.1	29.6	protein.folding	Symbols: TCP-1/cpn60 chaperonin family protein chr3:4389685-4392624 FORWARD LENGTH=596	plastid	-0.238249	-0.405046	0.17092	0.200491	0.0164148	0.346444	-0.0889944							YES		YES
AT5G20720.1,AT5G20720.2,AT5G20720.3	AT5G20720.1	29.6	protein.folding	Symbols: CPN20, CPN10, CHCPN10, ATCPN21, CPN21 chaperonin 20 chr5:7015015-7016354 FORWARD LENGTH=253	plastid	-0.00408262	-0.285348	0.281347	0.944627	0.00185945	0.0050987	-0.012895	0.0420353	-0.0549229	0.570866	0.108858	0.000975923		YES		YES
AT5G56500.1,AT5G56500.2	AT5G56500.1	29.6	protein.folding	Symbols: TCP-1/cpn60 chaperonin family protein chr5:22874058-22876966 FORWARD LENGTH=597	plastid	-0.23559	-0.243247	0.00776855	0.0121064	0.00378333	0.893491	0.01316	0.10161	-0.0884795					YES
AT1G21440.1	AT1G21440.1	35.1	not assigned.no ontology	Symbols: Phosphoenolpyruvate carboxylase family protein chr1:7502325-7504103 REVERSE LENGTH=336	plastid	-0.201687	-0.460777	0.265253	0.156749	0.0173608	0.0133466	0.0157456	0.000933633	0.014812	0.862576	0.992265	0.714045		YES
AT1G53280.1	AT1G53280.1	35.1	not assigned.no ontology	Symbols: Class I glutamine amidotransferase-like superfamily protein chr1:19864942-19867341 REVERSE LENGTH=438	plastid	0.199571	-0.00700785	0.206507		0.954572		-0.0586808	0.0101853	-0.0688558				YES	YES
AT4G39730.1	AT4G39730.1	35.1	not assigned.no ontology	Symbols: Lipase/lipooxygenase, PLAT/LH2 family protein chr4:18432950-18433581 FORWARD LENGTH=181	plastid	-0.22762	-0.447004	0.225111	0.00282893	0.00132241	0.0208761	0.290333	0.437356	-0.151843			0.0280487		YES
AT1G42960.1	AT1G42960.1	35.2	not assigned.unknown	Symbols: expressed protein localized to the inner membrane of the chloroplast. chr1:16125863-16127080 FORWARD LENGTH=168	plastid	-0.0789444	-0.327478	0.25015		0.0312178		0.121946	0.208348	-0.0869536	0.016147	0.00101408	0.048483		YES
AT1G74030.1	AT1G74030.1	4.1.13	glycolysis.cytosolic branch.enolase	Symbols: ENO1 enolase 1 chr1:27839465-27841901 REVERSE LENGTH=477	plastid	-0.0378503	-0.123895	0.0861456	0.167308	0.0063948	0.0588492	0.024783	0.0728725	-0.0481112	0.479091	0.072214	0.150462		YES
AT1G79530.1	AT1G79530.1	4.2.8	glycolysis.plastid branch.glyceraldehyde 3-phosphate dehydrogenase (GAP-DH)	Symbols: GAPCP-1 glyceraldehyde-3-phosphate dehydrogenase of plastid 1 chr1:29916232-29919088 REVERSE LENGTH=422	plastid	-0.00552005	-0.153528	0.148039	0.905294	0.0264612	0.0470228	0.116518	0.174084	-0.0578587			0.125453		YES
AT5G13110.1	AT5G13110.1	7.1.1	OPP.oxidative PP.G6PD	Symbols: G6PD2 glucose-6-phosphate dehydrogenase 2 chr5:4158952-4161640 FORWARD LENGTH=596	plastid	-0.052825	-0.180793	0.128274	0.116761	0.00120557	0.006912	0.216065	0.0879229	0.128754					YES
AT1G64190.1	AT1G64190.1	7.1.3	OPP.oxidative PP.6-phosphogluconate dehydrogenase	Symbols: 6-phosphogluconate dehydrogenase family protein chr1:23825549-23827012 REVERSE LENGTH=487	plastid	-0.10033	-0.142507	0.0423285	0.16042	0.0401506	0.360746	0.04576	0.101686	-0.0559914	0.206663	0.148926	0.33806		YES
AT5G13420.1	AT5G13420.1	7.2.2	OPP.non-reductive PP.transaldolase	Symbols: Aldolase-type TIM barrel family protein chr5:4302080-4304212 REVERSE LENGTH=438	plastid	-0.0537687	-0.213913	0.160606	0.356075	0.00741679	0.0405184	0.126932	0.154514	-0.0277175	7.73147e-05	0.000258979	0.114676		YES
AT4G05390.1	AT4G05390.1	7.3	OPP.electron transfer	Symbols: ATRFNR1, RFNR1 root FNR 1 chr4:2738839-2740483 REVERSE LENGTH=378	plastid		-0.246958					0.167486	0.195899	-0.0286486			0.471273		YES	YES
AT1G34430.1	AT1G34430.1	8.1.1.2	TCA / org transformation.TCA.pyruvate DH.E2	Symbols: EMB3003 2-oxoacid dehydrogenases acyltransferase family protein chr1:12588027-12590084 REVERSE LENGTH=465	plastid	-0.147327	-0.314025	0.168648	0.104258			0.0937669	0.0926517	0.00111764					YES
AT4G13430.1	AT4G13430.1	8.2.3	TCA / org transformation.other organic acid transformatons.aconitase	Symbols: IIL1, ATLEUC1 isopropyl malate isomerase large subunit 1 chr4:7804194-7807789 REVERSE LENGTH=509	plastid	-0.283663	-0.405985	0.125948	0.0209088	0.00470616	0.107934	0.0556912	0.0470322	0.00866471					YES
AT3G47520.1	AT3G47520.1	8.2.9	TCA / org transformation.other organic acid transformatons.cyt MDH	Symbols: MDH malate dehydrogenase chr3:17513657-17514868 FORWARD LENGTH=403	plastid	-0.0699309	-0.269412	0.200425	0.129425	0.000128318	0.0103467	0.0745331	0.108266	-0.0338015	0.0262635	0.00668068	0.0786071		YES
AT1G79230.1,AT1G79230.3	AT1G79230.1	13.2.5.3	amino acid metabolism.degradation.serine-glycine-cysteine group.cysteine	Symbols: ST1, ATMST1, MST1, ATRDH1, STR1 mercaptopyruvate sulfurtransferase 1 chr1:29800824-29803679 FORWARD LENGTH=379	plastid,mitochondrion	0.0244478	-0.0421976	0.0666282	0.706885	0.566594	0.138062	-0.134502	-0.0669817	-0.0676722				YES			YES
AT4G08390.1,AT4G08390.2,AT4G08390.3	AT4G08390.1	21.2.1	redox.ascorbate and glutathione.ascorbate	Symbols: SAPX stromal ascorbate peroxidase chr4:5314999-5317071 FORWARD LENGTH=372	plastid,mitochondrion	0.0495733	-0.121204	0.170521	0.407492			0.0239394	0.125634	-0.101771			0.01454		YES	YES
AT5G26830.1	AT5G26830.1	29.1.3	protein.aa activation.threonine-tRNA ligase	Symbols: Threonyl-tRNA synthetase chr5:9437351-9441568 FORWARD LENGTH=709	plastid,mitochondrion	0.0141282	0.180956	-0.166934	0.759595	0.00905656	0.0297626	0.0221483	-0.0121442	0.0342902				YES		YES
AT1G54010.1	AT1G54010.1	16.5.1.3.1	secondary metabolism.sulfur-containing.glucosinolates.degradation.myrosinase	Symbols: GDSL-like Lipase/Acylhydrolase superfamily protein chr1:20158854-20160747 REVERSE LENGTH=386	vacuole	-0.0991947	-0.212214	0.113617	0.552608	0.198324	0.364593	0.0756855	-0.0235668	0.0992081					YES		YES
AT1G62660.1	AT1G62660.1	2.2.1.3.3	major CHO metabolism.degradation.sucrose.invertases.vacuolar	Symbols: Glycosyl hydrolases family 32 protein chr1:23199949-23203515 FORWARD LENGTH=648	vacuole	-0.143579	-0.323377	0.181909	0.287029	0.0407349	0.11027	0.272408	0.492728	-0.22797	0.000373277	0.000238476	0.0019836		YES
AT5G20500.1	AT5G20500.1	21.4	redox.glutaredoxins	Symbols: Glutaredoxin family protein chr5:6938652-6939665 FORWARD LENGTH=135	vacuole	0.180525	0.662288	-0.496606	0.209692			-0.117119	-0.182185	0.0654145	0.0910275	0.0297981	0.0759251	YES
AT1G54000.1	AT1G54000.1	26.16	misc.myrosinases-lectin-jacalin	Symbols: GDSL-like Lipase/Acylhydrolase superfamily protein chr1:20154548-20156365 REVERSE LENGTH=391	vacuole	-0.205319	-0.540043	0.344267	0.158144	0.0137596	0.0118356	0.207793	0.273991	-0.0671543	0.00296366	0.000515807	0.0831245		YES
AT1G11910.1	AT1G11910.1	29.5.4	protein.degradation.aspartate protease	Symbols: APA1, ATAPA1 aspartic proteinase A1 chr1:4017119-4019874 REVERSE LENGTH=506	vacuole	-0.207816	-0.339514	0.134064	0.104483	0.0269803	0.0495742	0.2462	0.283074	-0.0375287	0.00582409	6.05019e-06	0.397043		YES
AT5G60160.1	AT5G60160.1	29.5.4	protein.degradation.aspartate protease	Symbols: Zn-dependent exopeptidases superfamily protein chr5:24223887-24226783 REVERSE LENGTH=477	vacuole	-0.0203106	0.109601	-0.12984	0.778961	0.0872288	0.0342697	-0.0408239	0.00794076	-0.0487607			0.217914			YES	YES
AT3G01390.1,AT3G01390.2	AT3G01390.1	34.1	transport.p- and v-ATPases	Symbols: VMA10, AVMA10 vacuolar membrane ATPase 10 chr3:150265-150922 REVERSE LENGTH=110	vacuole	-0.323287	-0.485759	0.169111	0.0108386	0.00427483	0.141407	0.40743	0.365544	0.0435062	0.0466894	0.0918651	0.556078		YES
AT1G64200.1	AT1G64200.1	34.1.1	transport.p- and v-ATPases.H+-transporting two-sector ATPase	Symbols: VHA-E3 vacuolar H+-ATPase subunit E isoform 3 chr1:23828537-23830002 REVERSE LENGTH=237	vacuole	-0.110829	-0.590899	0.48806				0.34915	0.487016	-0.143986					YES
AT4G38510.1,AT4G38510.2,AT4G38510.3,AT4G38510.4,AT4G38510.5	AT4G38510.1	34.1.1.1	transport.p- and v-ATPases.H+-transporting two-sector ATPase.subunit B	Symbols: ATPase, V1 complex, subunit B protein chr4:18011155-18014789 REVERSE LENGTH=487	vacuole	-0.764685	-0.755744	-0.0104509				0.37017	0.458749	-0.0925062					YES
AT3G26520.1	AT3G26520.1	34.19.2	transport.Major Intrinsic Proteins.TIP	Symbols: TIP2, SITIP, GAMMA-TIP2, TIP1;2 tonoplast intrinsic protein 2 chr3:9722770-9723703 REVERSE LENGTH=253	vacuole	0.041127	-0.116437	0.157376	0.775182	0.489344	0.0978818	0.216787	0.345846	-0.131524	0.00455124	0.00542803	0.0530485		YES	YES
AT1G04410.1	AT1G04410.1	8.2.9	TCA / org transformation.other organic acid transformatons.cyt MDH	Symbols: Lactate/malate dehydrogenase family protein chr1:1189418-1191267 REVERSE LENGTH=332	vacuole	0.0803382	0.0478545	0.032515	0.131261	0.248911	0.504733	-0.0133333	0.0171696	-0.0305012	0.48201	0.429496	0.0550141	YES		YES
AT1G12840.1	AT1G12840.1	34.1	transport.p- and v-ATPases	Symbols: DET3, ATVHA-C vacuolar ATP synthase subunit C (VATC) / V-ATPase C subunit / vacuolar proton pump C subunit (DET3) chr1:4375584-4378220 FORWARD LENGTH=375	vacuole,golgi	-0.249757	-0.342023	0.0942794	0.0199795	0.00436253	0.120516	0.267936	0.363723	-0.0981791	0.00631543				YES
AT1G78900.1,AT1G78900.2	AT1G78900.1	34.1	transport.p- and v-ATPases	Symbols: VHA-A vacuolar ATP synthase subunit A chr1:29660463-29664575 FORWARD LENGTH=623	vacuole,golgi	-0.227477	-0.409132	0.185983	0.00371942	0.000364358	0.00112008	0.281329	0.433332	-0.156782	0.000297721	1.42442e-06	0.00130325		YES
AT4G23710.1	AT4G23710.1	34.1	transport.p- and v-ATPases	Symbols: VHA-G2, VAG2, VATG2 vacuolar ATP synthase subunit G2 chr4:12350577-12351354 FORWARD LENGTH=106	vacuole,golgi	-0.133404	-0.469731	0.34168	0.240269	0.00611177	0.0101974	0.333409	0.441365	-0.11208					YES
AT4G11150.1	AT4G11150.1	34.1.1.4	transport.p- and v-ATPases.H+-transporting two-sector ATPase.subunit E	Symbols: TUF, emb2448, TUFF, VHA-E1 vacuolar ATP synthase subunit E1 chr4:6800091-6801696 FORWARD LENGTH=230	vacuole,golgi	-0.161593	-0.398915	0.24121	0.161735	0.00225837	0.0899976	0.316185	0.429276	-0.117063	0.00353244	4.5265e-07	0.0489351		YES

## Sheet: DataS4 Shoot Abun and KD change
Supplemental Data. Li et al. (2022). Plant Cell.
Supplemental Data Set 4 Changes in protein abundance and degradation rate in autophagy mutants. Relative changes in protein abundance (Relative Δabundance) and degradation rate (Relative ΔKD) were combined and clustered into four groups in atg5 and atg11 compared to Wt. Four groups of atg5/11 shoot proteins with statistically significant differences were shown in Fig 5 D-E.						∆Abundance			T-test (P-value)			∆KD			T-test (P-value)			Four groups
AGI	1st AGI	BINCODE	BINName	description	Location SUBAcon	11-Wt	5-Wt	atg11-5	atg11 vs wt	atg5vswt	5vs11	Relatvive ΔATG5vsWT	Relatvive ∆ATG11vsWT	Relatvive ∆ATG11vs5	WTvsATG5	WTvsATG11	ATG5vs11	More-Slower	Less-Faster	More-Faster	Less-Slower
AT3G02230.1	AT3G02230.1	10.5.5	cell wall.cell wall proteins.RGP	Symbols: RGP1, ATRGP1 reversibly glycosylated polypeptide 1 chr3:415463-417304 FORWARD LENGTH=357	cytosol	0.336513	0.157296	0.18162					-0.152586
AT1G31812.1	AT1G31812.1	11.1.13	lipid metabolism.FA synthesis and FA elongation.acyl-CoA binding protein	Symbols: ACBP6, ACBP acyl-CoA-binding protein 6 chr1:11411132-11412099 REVERSE LENGTH=92	cytosol	-0.849765	-0.980728	0.165429	0.00131062	0.000163222	0.367549	-0.102948	-0.179506	-0.0769135		0.219583					YES
AT1G02500.1,AT1G02500.2	AT1G02500.1	13.1.3.4.11	amino acid metabolism.synthesis.aspartate family.methionine.S-adenosylmethionine synthetase	Symbols: SAM1, SAM-1, MAT1, AtSAM1 S-adenosylmethionine synthetase 1 chr1:519037-520218 FORWARD LENGTH=393	cytosol	0.203477	-0.0802769	0.2826			0.0565822	-0.153631
AT2G43910.1	AT2G43910.1	13.1.3.4.13	amino acid metabolism.synthesis.aspartate family.methionine.methionine S-methyltransferase	Symbols: ATHOL1, HOL1 HARMLESS TO OZONE LAYER 1 chr2:18184658-18186951 REVERSE LENGTH=227	cytosol	-0.169502	-0.595544	0.437072				-0.488603	-0.780425	-0.322573
AT4G14880.1,AT4G14880.2,AT4G14880.3,AT4G14880.4	AT4G14880.1	13.1.5.3.1	amino acid metabolism.synthesis.serine-glycine-cysteine group.cysteine.OASTL	Symbols: OASA1, OLD3, CYTACS1 O-acetylserine (thiol) lyase (OAS-TL) isoform A1 chr4:8518209-8520050 REVERSE LENGTH=322	cytosol	0.168599	0.108345	0.0605304	0.151034	0.275101	0.573895	-0.38821	-0.594056	-0.21844	0.0123337			Yes
AT2G34470.1,AT2G34470.2	AT2G34470.1	13.2.2.3	amino acid metabolism.degradation.glutamate family.arginine	Symbols: UREG, PSKF109 urease accessory protein G chr2:14530900-14532411 REVERSE LENGTH=275	cytosol	-0.182339	-0.130752	-0.0518961			0.649904	-0.337831	-0.250025	0.0896997
AT1G12050.1	AT1G12050.1	13.2.6.2	amino acid metabolism.degradation.aromatic aa.tyrosine	Symbols: fumarylacetoacetase, putative chr1:4072904-4075856 FORWARD LENGTH=421	cytosol		-0.135411					0.0666668	-0.249682	-0.315038
AT4G14030.1,AT4G14030.2	AT4G14030.1	15	metal handling	Symbols: SBP1 selenium-binding protein 1 chr4:8098121-8100165 REVERSE LENGTH=490	cytosol	-0.180496	-0.218364	0.0382448	0.0402405	0.0372497	0.705947	0.393171	-0.172083	-0.555852					YES		YES
AT4G14040.1	AT4G14040.1	15	metal handling	Symbols: EDA38, SBP2 selenium-binding protein 2 chr4:8100691-8102828 REVERSE LENGTH=487	cytosol	-0.158146	-0.204413	0.0466444	0.213379	0.103904	0.517891	-0.380368	-0.287528	0.0954499		0.0135527					YES
AT4G34050.1	AT4G34050.1	16.2.1.6	secondary metabolism.phenylpropanoids.lignin biosynthesis.CCoAOMT	Symbols: CCoAOMT1 S-adenosyl-L-methionine-dependent methyltransferases superfamily protein chr4:16310844-16311973 FORWARD LENGTH=259	cytosol	-0.237741	-0.225405	-0.0125031	0.129			-0.0707931	-0.146961	-0.0763664
AT1G74090.1	AT1G74090.1	16.5.1.1.1.9	secondary metabolism.sulfur-containing.glucosinolates.synthesis.aliphatic.sulfotransferase	Symbols: SOT18, ATSOT18, ATST5B desulfo-glucosinolate sulfotransferase 18 chr1:27863003-27864055 FORWARD LENGTH=350	cytosol	0.266823	0.163688	0.104274						-0.0690167
AT3G44310.1,AT3G44310.3	AT3G44310.1	16.5.1.3.3	secondary metabolism.sulfur-containing.glucosinolates.degradation.nitrilase	Symbols: NIT1, ATNIT1, NITI nitrilase 1 chr3:15986901-15988841 FORWARD LENGTH=346	cytosol	0.249976	0.146637	0.104295	0.113983	0.448408	0.396827	-0.669389			0.000158767			Yes
AT5G43830.1	AT5G43830.1	17.2.3	hormone metabolism.auxin.induced-regulated-responsive-activated	Symbols: Aluminium induced protein with YGL and LRDR motifs chr5:17622593-17624239 REVERSE LENGTH=251	cytosol	0.545587	0.724053	-0.198023				-0.00468896
AT2G38230.1	AT2G38230.1	18	Co-factor and vitamine metabolism	Symbols: ATPDX1.1, PDX1.1 pyridoxine biosynthesis 1.1 chr2:16011475-16012404 FORWARD LENGTH=309	cytosol	0.604308	0.638779	-0.038152	0.0161384	0.00749774	0.540211	-0.399176						Yes
AT1G43670.1	AT1G43670.1	2.1.1.3	major CHO metabolism.synthesis.sucrose.FBPase	Symbols: Inositol monophosphatase family protein chr1:16468184-16470347 FORWARD LENGTH=341	cytosol	0.449263	0.278401	0.176377	0.00762702	0.0637092	0.0956235	-0.59525			0.00445876			Yes
AT3G28940.1	AT3G28940.1	20.1	stress.biotic	Symbols: AIG2-like (avirulence induced gene) family protein chr3:10968324-10969311 REVERSE LENGTH=169	cytosol	-0.943897	-1.13773	0.264972				-0.453598	-0.305679	0.15323		0.0467516					YES
AT3G07230.1	AT3G07230.1	20.2.4	stress.abiotic.touch/wounding	Symbols: wound-responsive protein-related chr3:2299920-2300183 FORWARD LENGTH=46	cytosol	-0.114214	-0.556642	0.449574					-1.09518			0.0353992					YES
AT4G23670.1	AT4G23670.1	20.2.99	stress.abiotic.unspecified	Symbols: Polyketide cyclase/dehydrase and lipid transport superfamily protein chr4:12332846-12333656 REVERSE LENGTH=151	cytosol	-0.448304	-0.541018	0.0986977	0.0407971	0.0144521	0.662908	-0.580258	-1.19652	-0.74569	0.00200169						YES
AT5G42980.1	AT5G42980.1	21.1	redox.thioredoxin	Symbols: ATTRX3, ATH3, ATTRXH3, TRXH3, TRX3 thioredoxin 3 chr5:17242772-17243718 FORWARD LENGTH=118	cytosol	-0.387	-0.455493	0.07165	0.0191891	0.00399419	0.519482	0.192278	-0.282429	-0.468348					YES		YES
AT1G75270.1	AT1G75270.1	21.2.1	redox.ascorbate and glutathione.ascorbate	Symbols: DHAR2 dehydroascorbate reductase 2 chr1:28250255-28251237 REVERSE LENGTH=213	cytosol	-0.121711	-0.331988	0.212423						-0.202093
AT2G31570.1	AT2G31570.1	21.2.2	redox.ascorbate and glutathione.glutathione	Symbols: ATGPX2, GPX2 glutathione peroxidase 2 chr2:13438211-13439775 REVERSE LENGTH=169	cytosol	-0.636691	-0.522353	-0.124706				-0.0184946	-0.0718161	-0.0533393
AT5G40370.1	AT5G40370.1	21.4	redox.glutaredoxins	Symbols: Glutaredoxin family protein chr5:16147826-16149052 REVERSE LENGTH=111	cytosol	-0.848626	-0.943089	0.118092				-0.0397459	-0.065382	-0.0256527			0.869162
AT1G65980.1	AT1G65980.1	21.5	redox.peroxiredoxin	Symbols: TPX1 thioredoxin-dependent peroxidase 1 chr1:24559524-24560753 REVERSE LENGTH=162	cytosol	-0.370523	-0.611662	0.255622	0.0398265	0.00307783	0.207264		-0.376423								YES
AT1G08830.1,AT1G08830.2	AT1G08830.1	21.6	redox.dismutases and catalases	Symbols: CSD1 copper/zinc superoxide dismutase 1 chr1:2827700-2829053 FORWARD LENGTH=152	cytosol	-0.478347	-0.774483	0.326363	0.0647316	0.00976348	0.20595	-0.214405	-0.23347	-0.0193065	0.019814	0.00355335	0.792175				YES
AT1G27450.1,AT1G27450.2,AT1G27450.3	AT1G27450.1	23.3.1.1	nucleotide metabolism.salvage.phosphoribosyltransferases.aprt	Symbols: APT1, ATAPT1 adenine phosphoribosyl transferase 1 chr1:9532042-9533807 FORWARD LENGTH=243	cytosol		0.503555					-0.00613555
AT4G09320.1	AT4G09320.1	23.4.10	nucleotide metabolism.phosphotransfer and pyrophosphatases.nucleoside diphosphate kinase	Symbols: NDPK1 Nucleoside diphosphate kinase family protein chr4:5923424-5924366 FORWARD LENGTH=169	cytosol	0.282037	0.302744	-0.0211596	0.0283296	0.00435225	0.734512	-0.979391						Yes
AT2G18230.1	AT2G18230.1	23.4.99	nucleotide metabolism.phosphotransfer and pyrophosphatases.misc	Symbols: AtPPa2, PPa2 pyrophosphorylase 2 chr2:7932139-7933560 REVERSE LENGTH=218	cytosol	-0.41099	-0.61525	0.218043	0.0745146	0.00526097	0.410935			-0.723332
AT3G10850.1	AT3G10850.1	24.1	Biodegradation of Xenobiotics.hydroxyacylglutathione hydrolase	Symbols: GLX2-2, GLY2 Metallo-hydrolase/oxidoreductase superfamily protein chr3:3397756-3399522 REVERSE LENGTH=258	cytosol	-0.295406	-0.497465	0.209766			0.348775	-0.252793	-0.368907	-0.118886
AT2G41530.1	AT2G41530.1	25	C1-metabolism	Symbols: ATSFGH, SFGH S-formylglutathione hydrolase chr2:17323656-17325430 REVERSE LENGTH=284	cytosol	0.528398	0.505199	0.0248578	0.00574629	0.0160707	0.792206	-0.253403			0.178925			Yes
AT3G02770.1	AT3G02770.1	25	C1-metabolism	Symbols: Ribonuclease E inhibitor RraA/Dimethylmenaquinone methyltransferase chr3:601017-601884 REVERSE LENGTH=166	cytosol		-1.95346					0.201607	-0.653259	-0.827616
AT4G13930.1	AT4G13930.1	25.1	C1-metabolism.glycine hydroxymethyltransferase	Symbols: SHM4 serine hydroxymethyltransferase 4 chr4:8048013-8050021 REVERSE LENGTH=471	cytosol	0.709245	0.810854	-0.118671	0.00235634	0.00150302	0.245797	-1.02299						Yes
AT2G32520.1	AT2G32520.1	26.1	misc.misc2	Symbols: alpha/beta-Hydrolases superfamily protein chr2:13805823-13807442 REVERSE LENGTH=239	cytosol	-0.250987	-0.406915	0.160013		0.016355		-0.360509	-0.500941	-0.147072							YES
AT3G16420.1,AT3G16420.2,AT3G16420.3	AT3G16420.1	26.16	misc.myrosinases-lectin-jacalin	Symbols: PBP1, JAL30 PYK10-binding protein 1 chr3:5579560-5580674 FORWARD LENGTH=298	cytosol	-0.132363	-0.569933	0.445981	0.701369	0.171998	0.195148	6.76413	24.9812	-0.44169
AT1G78380.1	AT1G78380.1	26.9	misc.glutathione S transferases	Symbols: ATGSTU19, GST8, GSTU19 glutathione S-transferase TAU 19 chr1:29486659-29487819 REVERSE LENGTH=219	cytosol	-0.280109	-0.211108	-0.0700364	0.0591938	0.222553	0.752144	-0.757362	-1.22412	-0.607581
AT2G30860.1	AT2G30860.1	26.9	misc.glutathione S transferases	Symbols: ATGSTF9, GLUTTR, ATGSTF7, GSTF9 glutathione S-transferase PHI 9 chr2:13139132-13140057 FORWARD LENGTH=215	cytosol	-0.295605	-0.419392	0.127747	0.211594	0.152219	0.533755	-0.398795	-0.954603	-0.61427
AT5G02790.1	AT5G02790.1	26.9	misc.glutathione S transferases	Symbols: GSTL3 Glutathione S-transferase family protein chr5:632877-634858 FORWARD LENGTH=235	cytosol	-0.384162	-0.629544	0.261173	0.0679737	0.000555611	0.283397	-0.0733467	-0.0934328	-0.0201206							YES
AT1G49760.1,AT1G49760.2	AT1G49760.1	27.1	RNA.processing	Symbols: PAB8, PABP8 poly(A) binding protein 8 chr1:18416740-18419753 FORWARD LENGTH=671	cytosol	0.652755	0.716124	-0.0717535	0.00395123	0.000594454	0.338914	-0.365426	-0.857226	-0.533587				Yes
AT5G23290.1	AT5G23290.1	27.3.99	RNA.regulation of transcription.unclassified	Symbols: PFD5 prefoldin 5 chr5:7846144-7847428 FORWARD LENGTH=151	cytosol	-1.37459	-1.44896	0.148124		0.256879		-0.485315	-0.550425	-0.0697696
AT3G10090.1,AT5G03850.1	AT3G10090.1	29.2.1.2.1.28	protein.synthesis.ribosomal protein.eukaryotic.40S subunit.S28	Symbols: Nucleic acid-binding, OB-fold-like protein chr3:3108960-3109154 REVERSE LENGTH=64	cytosol	0.0601314	-0.00717272	0.0672968	0.381748	0.917249	0.191849	-0.10747	-1.19903	-1.12789
AT5G64140.1	AT5G64140.1	29.2.1.2.1.28	protein.synthesis.ribosomal protein.eukaryotic.40S subunit.S28	Symbols: RPS28 ribosomal protein S28 chr5:25667529-25667723 REVERSE LENGTH=64	cytosol	-0.00279949	0.0131382	-0.0159375				-0.277064
AT1G56070.1	AT1G56070.1	29.2.4	protein.synthesis.elongation	Symbols: LOS1 Ribosomal protein S5/Elongation factor G/III/V family protein chr1:20968245-20971077 REVERSE LENGTH=843	cytosol	1.42598	1.4336	-0.0155824	0.118619	4.62895e-05	0.971977	-0.266671						Yes
AT1G12310.1	AT1G12310.1	29.4	protein.postranslational modification	Symbols: Calcium-binding EF-hand family protein chr1:4187500-4187946 REVERSE LENGTH=148	cytosol	-0.906228	-1.10931	0.271248		0.019491			-0.133244
AT5G02240.1	AT5G02240.1	29.5	protein.degradation	Symbols: NAD(P)-binding Rossmann-fold superfamily protein chr5:451502-452984 FORWARD LENGTH=253	cytosol	-0.517053	-0.664486	0.161286	0.0178786	0.000608224	0.443365	-0.282657	-0.477993	-0.202164	0.0588549	0.000736201	0.211591				YES
AT5G51970.1,AT5G51970.2	AT5G51970.1	3.3	minor CHO metabolism.sugar alcohols	Symbols: GroES-like zinc-binding alcohol dehydrogenase family protein chr5:21111820-21113284 FORWARD LENGTH=364	cytosol	0.214998	0.219595	-0.0046521	0.0114019	0.00702429	0.90682	-0.503454	-0.439459	0.067742	0.0241991			Yes
AT2G44310.1	AT2G44310.1	30.3	signalling.calcium	Symbols: Calcium-binding EF-hand family protein chr2:18309285-18309713 FORWARD LENGTH=142	cytosol	-0.957167	-0.879441	-0.0984429		0.00274427		-0.310457	-0.274383	0.0368591							YES
AT2G19760.1	AT2G19760.1	31.1	cell.organisation	Symbols: PFN1, PRF1 profilin 1 chr2:8517074-8518067 REVERSE LENGTH=131	cytosol	-0.61058	-0.715454	0.117732	0.0285002			-0.499892	-0.224779	0.283065		0.137039					YES
AT4G29350.1	AT4G29350.1	31.1	cell.organisation	Symbols: PFN2, PRO2, PRF2 profilin 2 chr4:14450135-14451119 FORWARD LENGTH=131	cytosol	-0.414114	-0.521946	0.113992	0.0281703	0.00339893	0.441489	-0.27254	-0.553277	-0.291734							YES
AT5G09810.1	AT5G09810.1	31.1	cell.organisation	Symbols: ACT7 actin 7 chr5:3052809-3054220 FORWARD LENGTH=377	cytosol	0.687739	0.683646	0.00463925	0.0326902	0.00155584	0.979177	-0.510036						Yes
AT5G15970.1	AT5G15970.1	31.1	cell.organisation	Symbols: KIN2, COR6.6 stress-responsive protein (KIN2) / stress-induced protein (KIN2) / cold-responsive protein (COR6.6) / cold-regulated protein (COR6.6) chr5:5211966-5212441 FORWARD LENGTH=66	cytosol	-0.901773	-1.01749	0.150157	0.00209128	4.22406e-05	0.567512	-0.245478	-0.0944194	0.151939	0.0895522	0.351845	0.152544				YES
AT2G16600.1	AT2G16600.1	31.3.1	cell.cycle.peptidylprolyl isomerase	Symbols: ROC3 rotamase CYP 3 chr2:7200862-7201383 FORWARD LENGTH=173	cytosol	-0.561564	-0.661886	0.110599	0.0021303	0.000149986	0.432081	-0.218381	-0.398124	-0.183737	0.0107541	0.00159193	0.0489773				YES
AT2G21130.1	AT2G21130.1	31.3.1	cell.cycle.peptidylprolyl isomerase	Symbols: Cyclophilin-like peptidyl-prolyl cis-trans isomerase family protein chr2:9055619-9056143 REVERSE LENGTH=174	cytosol	-0.165957	-0.480207	0.320638						0.333485
AT4G34870.1	AT4G34870.1	31.3.1	cell.cycle.peptidylprolyl isomerase	Symbols: ROC5, ATCYP1 rotamase cyclophilin 5 chr4:16614451-16614969 FORWARD LENGTH=172	cytosol	-0.493418	-0.646346	0.166177	0.0074364	0.000375089	0.277547	-0.0993378	-0.332648	-0.235254	0.340171	0.0302579	0.00602054				YES
AT4G38740.1	AT4G38740.1	31.3.1	cell.cycle.peptidylprolyl isomerase	Symbols: ROC1 rotamase CYP 1 chr4:18083620-18084138 REVERSE LENGTH=172	cytosol	-0.553761	-0.640111	0.0947461	0.00569269	0.00305614	0.541967	-0.337982	-0.381532	-0.0450003	0.0577604	0.0415799	0.489263				YES
AT3G16640.1	AT3G16640.1	33.99	development.unspecified	Symbols: TCTP translationally controlled tumor protein chr3:5669709-5670729 REVERSE LENGTH=168	cytosol	-0.159502	-0.266706	0.108356	0.150858	0.0333297	0.153946	-0.36828	-0.435209	-0.0697236							YES
AT3G06610.1	AT3G06610.1	35.1	not assigned.no ontology	Symbols: DNA-binding enhancer protein-related chr3:2060837-2061845 FORWARD LENGTH=115	cytosol	-0.642881	-0.861128	0.253305	0.0116434	0.00220717	0.185055		-0.222799								YES
AT1G79550.1,AT1G79550.2	AT1G79550.1	4.1.11	glycolysis.cytosolic branch.3-phosphoglycerate kinase (PGK)	Symbols: PGK phosphoglycerate kinase chr1:29924347-29926295 REVERSE LENGTH=401	cytosol	0.413884	0.444502	-0.0320949	0.00832535	0.00243565	0.644319	0.361944								YES
AT2G36530.1	AT2G36530.1	4.1.13	glycolysis.cytosolic branch.enolase	Symbols: LOS2, ENO2 Enolase chr2:15321081-15323786 REVERSE LENGTH=444	cytosol	0.831355	0.852809	-0.0260752	0.00143627	0.000953935	0.726182	-0.12078						Yes
AT3G55440.1	AT3G55440.1	4.1.7	glycolysis.cytosolic branch.triosephosphate isomerase (TPI)	Symbols: ATCTIMC, TPI, CYTOTPI triosephosphate isomerase chr3:20553794-20556078 FORWARD LENGTH=254	cytosol	0.165997	0.0874342	0.0788489	0.0651707	0.450073	0.339001	-0.465477	-0.61975	-0.166264	0.00145129			Yes
AT3G52930.1	AT3G52930.1	4.3.10	glycolysis.unclear/dually targeted.aldolase	Symbols: Aldolase superfamily protein chr3:19627383-19628874 REVERSE LENGTH=358	cytosol	0.594167	0.709186	-0.128563	0.00240234	0.00498094	0.320896	-0.585292	-1.66974	-1.43506	0.00610048			Yes
AT1G77510.1	AT1G77510.1	21.1.1	redox.thioredoxin.PDIL	Symbols: ATPDIL1-2, PDI6, ATPDI6, PDIL1-2 PDI-like 1-2 chr1:29126742-29129433 FORWARD LENGTH=508	endoplasmic reticulum	0.289377	0.0675761	0.222891				-0.793971
AT5G12140.1	AT5G12140.1	29.5.3	protein.degradation.cysteine protease	Symbols: ATCYS1, CYS1 cystatin-1 chr5:3923295-3923936 REVERSE LENGTH=101	endoplasmic reticulum	-0.740338	-0.840045	0.118064	0.00482391	0.000140683	0.604714	-0.00208459	-0.229103	-0.227045	0.991447	0.311062	0.0104448				YES
AT5G58070.1	AT5G58070.1	34.99	transport.misc	Symbols: ATTIL, TIL temperature-induced lipocalin chr5:23500512-23501156 REVERSE LENGTH=186	endoplasmic reticulum	-0.603066	-0.848151	0.281019				-0.436849	-0.346567	0.0938327
AT2G25110.1	AT2G25110.1	35.1	not assigned.no ontology	Symbols: SDF2, ATSDL, AtSDF2 stromal cell-derived factor 2-like protein precursor chr2:10684428-10685838 FORWARD LENGTH=218	endoplasmic reticulum	-0.0672416	-0.10107	0.0338858				-0.328768	-0.638863	-0.32728	0.056014
AT5G55730.1,AT5G55730.2	AT5G55730.1	10.5.1.1	cell wall.cell wall proteins.AGPs.AGP	Symbols: FLA1 FASCICLIN-like arabinogalactan 1 chr5:22558375-22560392 REVERSE LENGTH=424	extracellular	0.162656	-0.378743	0.533187				-1.39841	-0.206947	1.28438
AT3G14310.1	AT3G14310.1	10.8.1	cell wall.pectin*esterases.PME	Symbols: ATPME3, PME3 pectin methylesterase 3 chr3:4772214-4775095 REVERSE LENGTH=592	extracellular	-0.0122756	-0.309183	0.297189			0.316562	-0.00848049			0.971096
AT2G38530.1	AT2G38530.1	11.6	lipid metabolism.lipid transfer proteins etc	Symbols: LTP2, LP2, cdf3 lipid transfer protein 2 chr2:16128481-16128948 FORWARD LENGTH=118	extracellular		-0.344365					0.780519	0.716146	-0.0748291
AT2G38540.1	AT2G38540.1	11.6	lipid metabolism.lipid transfer proteins etc	Symbols: LP1, LTP1, ATLTP1 lipid transfer protein 1 chr2:16130418-16130893 FORWARD LENGTH=118	extracellular	-0.841336	-0.915586	0.0919586	0.0225346	0.0128374	0.695946	0.129279	0.058343	-0.0710698	0.0623288	0.0726547	0.218348		YES
AT1G17100.1	AT1G17100.1	19.99	tetrapyrrole synthesis.unspecified	Symbols: SOUL heme-binding family protein chr1:5844766-5845539 FORWARD LENGTH=232	extracellular	-0.443453	-0.513245	0.0740025	0.0553935	0.0272939	0.620673	0.0976724	-0.178643	-0.275116		0.223117			YES
AT1G75040.1	AT1G75040.1	20.1	stress.biotic	Symbols: PR5, PR-5 pathogenesis-related gene 5 chr1:28177754-28178731 FORWARD LENGTH=239	extracellular	-0.474932	-0.813307	0.374543	0.0659954	0.0354977	0.169501	1.0673	0.576602	-0.57992					YES
AT2G28790.1	AT2G28790.1	20.2	stress.abiotic	Symbols: Pathogenesis-related thaumatin superfamily protein chr2:12354664-12355413 REVERSE LENGTH=249	extracellular	-1.10257	-1.08885	-0.019606	0.00240878	0.00152723	0.915005	0.151019	0.0158919	-0.135209	0.417972	0.905903	0.452273		YES
AT1G72610.1	AT1G72610.1	20.2.99	stress.abiotic.unspecified	Symbols: GLP1, ATGER1, GER1 germin-like protein 1 chr1:27339302-27339928 REVERSE LENGTH=208	extracellular	-0.616412	-0.774481	0.179491	0.0101147	0.00788735	0.412887	-1.2616	-0.251114	1.0974		0.647615					YES
AT5G20630.1	AT5G20630.1	20.2.99	stress.abiotic.unspecified	Symbols: GLP3, GLP3A, GLP3B, ATGER3, GER3 germin 3 chr5:6975315-6975950 REVERSE LENGTH=211	extracellular	-0.753971	-0.809387	0.0653928	0.0053916	0.00106332	0.757234	0.05325	-0.22853	-0.280925	0.891793	0.519742	0.37828		YES		YES
AT3G49120.1	AT3G49120.1	26.12	misc.peroxidases	Symbols: ATPERX34, PERX34, PRXCB, ATPCB, PRX34 peroxidase CB chr3:18207819-18210041 FORWARD LENGTH=353	extracellular	-0.682004	-0.903966	0.262406			0.313854	0.2877	-0.042242	-0.328943		0.888228
AT1G78820.1	AT1G78820.1	26.16	misc.myrosinases-lectin-jacalin	Symbols: D-mannose binding lectin protein with Apple-like carbohydrate-binding domain chr1:29634401-29635768 REVERSE LENGTH=455	extracellular	-0.323784	-0.440967	0.121521	0.256805	0.0469823	0.6513	0.014398	0.0892845	0.0749106		0.125749			YES
AT1G78830.1	AT1G78830.1	26.16	misc.myrosinases-lectin-jacalin	Symbols: Curculin-like (mannose-binding) lectin family protein chr1:29637141-29638508 REVERSE LENGTH=455	extracellular	-0.51061	-0.682704	0.188523	0.00578269	0.000162763	0.209253	0.578135	0.728884	0.1685		0.143342			YES
AT4G12880.1,AT4G12880.2	AT4G12880.1	26.19	misc.plastocyanin-like	Symbols: ENODL19, AtENODL19 early nodulin-like protein 19 chr4:7544572-7545226 REVERSE LENGTH=141	extracellular		-1.00975					0.0758982	0.201887	0.126473
AT1G29670.1	AT1G29670.1	26.28	misc.GDSL-motif lipase	Symbols: GDSL-like Lipase/Acylhydrolase superfamily protein chr1:10375843-10377717 FORWARD LENGTH=363	extracellular	-0.16811	-0.313	0.146821	0.172976	0.000254217	0.28779	0.194964	-0.0758277	-0.269795	0.0119932	0.726862	0.218871		YES
AT1G68560.1	AT1G68560.1	26.3.1	misc.gluco-, galacto- and mannosidases.alpha-galactosidase	Symbols: ATXYL1, XYL1, TRG1 alpha-xylosidase 1 chr1:25734435-25737897 REVERSE LENGTH=915	extracellular	-0.430319	-0.212525	-0.222889		0.331405		0.0132147	-0.282869	-0.295807		0.54762
AT5G13980.1,AT5G13980.2	AT5G13980.1	26.3.3	misc.gluco-, galacto- and mannosidases.alpha-mannosidase	Symbols: Glycosyl hydrolase family 38 protein chr5:4508626-4514334 FORWARD LENGTH=1024	extracellular	-0.568143	-0.801515	0.263354				-0.787089	-4.75332	-61.3219
AT1G09750.1	AT1G09750.1	27.3.99	RNA.regulation of transcription.unclassified	Symbols: Eukaryotic aspartyl protease family protein chr1:3157541-3158960 FORWARD LENGTH=449	extracellular	-0.536164	-0.771337	0.262292	0.0191192	0.00211479	0.189962	0.235965	-0.0699034	-0.304612	0.11052	0.734679	0.19929		YES		YES
AT3G18490.1	AT3G18490.1	27.3.99	RNA.regulation of transcription.unclassified	Symbols: Eukaryotic aspartyl protease family protein chr3:6349090-6350592 REVERSE LENGTH=500	extracellular	-0.127637	-0.0161071	-0.111587	0.405012	0.956572	0.708684	-0.00747003	-0.809486	-0.80323
AT3G54400.1	AT3G54400.1	27.3.99	RNA.regulation of transcription.unclassified	Symbols: Eukaryotic aspartyl protease family protein chr3:20140291-20142599 REVERSE LENGTH=425	extracellular	-0.638739	-0.840047	0.232496	0.0340169	0.00696842	0.49087	0.563933	-0.0764439	-0.633549	0.0475017	0.555232	0.0321333		YES		YES
AT3G52500.1	AT3G52500.1	29.5	protein.degradation	Symbols: Eukaryotic aspartyl protease family protein chr3:19465644-19467053 REVERSE LENGTH=469	extracellular	-0.289598	-0.316678	0.0277155		0.00150723		0.00871259	0.364168	0.355737					YES
AT3G14067.1	AT3G14067.1	29.5.1	protein.degradation.subtilases	Symbols: Subtilase family protein chr3:4658421-4660754 REVERSE LENGTH=777	extracellular	-0.390737	-0.204674	-0.189859	0.567954	0.740194	0.0845152	0.401635	0.266662	-0.138686		0.0089697			YES
AT5G67360.1	AT5G67360.1	29.5.1	protein.degradation.subtilases	Symbols: ARA12 Subtilase family protein chr5:26872192-26874465 REVERSE LENGTH=757	extracellular	0.0310572	-0.106115	0.137059	0.829091	0.467322	0.0780326	0.114381
AT1G47128.1	AT1G47128.1	29.5.3	protein.degradation.cysteine protease	Symbols: RD21, RD21A Granulin repeat cysteine protease family protein chr1:17283139-17285609 REVERSE LENGTH=462	extracellular	0.122796	0.141467	-0.0187522	0.302542	0.12438	0.845007	0.347567	-0.181934	-0.521261
AT3G47800.1	AT3G47800.1	3.5	minor CHO metabolism.others	Symbols: Galactose mutarotase-like superfamily protein chr3:17634971-17636998 FORWARD LENGTH=358	extracellular	0.526984	-0.303385	0.798454				-0.903342
AT1G49750.1	AT1G49750.1	35.1	not assigned.no ontology	Symbols: Leucine-rich repeat (LRR) family protein chr1:18411177-18412779 REVERSE LENGTH=494	extracellular	-0.702561							0.10345
AT1G71950.1	AT1G71950.1	35.1	not assigned.no ontology	Symbols: Proteinase inhibitor, propeptide chr1:27080453-27081573 REVERSE LENGTH=136	extracellular	-0.668583	-1.13988	0.582227				0.0791311	0.60918	0.536515
AT3G20820.1	AT3G20820.1	35.1	not assigned.no ontology	Symbols: Leucine-rich repeat (LRR) family protein chr3:7280930-7282027 FORWARD LENGTH=365	extracellular	-0.59835	-0.655653	0.0635341	0.0122324			0.127897	0.249373	0.122453					YES
AT1G24020.1,AT1G24020.2	AT1G24020.1	20.2.99	stress.abiotic.unspecified	Symbols: MLP423 MLP-like protein 423 chr1:8500653-8501458 REVERSE LENGTH=155	golgi	-0.550583	-0.628987	0.0858354	0.0151547	0.00534676	0.70705	-0.353676	-0.579517	-0.238038	0.00194926	0.000386022	0.0146731				YES
AT2G26080.1	AT2G26080.1	1.2.4.1	PS.photorespiration.glycine cleavage.P subunit	Symbols: AtGLDP2, GLDP2 glycine decarboxylase P-protein 2 chr2:11109330-11113786 REVERSE LENGTH=1044	mitochondrion	1.08077	1.15019	-0.10072	0.00803368	0.000142829	0.501652	-0.0500946						Yes
AT4G33010.1	AT4G33010.1	1.2.4.1	PS.photorespiration.glycine cleavage.P subunit	Symbols: AtGLDP1, GLDP1 glycine decarboxylase P-protein 1 chr4:15926852-15931150 REVERSE LENGTH=1037	mitochondrion	1.08692	1.20004	-0.167856			0.207583	0.00199369
AT1G11860.1,AT1G11860.2,AT1G11860.3	AT1G11860.1	1.2.4.2	PS.photorespiration.glycine cleavage.T subunit	Symbols: Glycine cleavage T-protein family chr1:4001801-4003245 FORWARD LENGTH=408	mitochondrion	0.245064	0.222836	0.0225358	0.115524	0.0406653	0.825936	0.149943	-0.774614	-0.898468	0.312385	0.00205835	0.00441333	Yes		YES
AT1G32470.1	AT1G32470.1	1.2.4.4	PS.photorespiration.glycine cleavage.H protein	Symbols: Single hybrid motif superfamily protein chr1:11739479-11740246 REVERSE LENGTH=166	mitochondrion	-0.471669	-0.536194	0.0688806			0.583826	0.103254	0.345012	0.243931		0.507026
AT2G35370.1	AT2G35370.1	1.2.4.4	PS.photorespiration.glycine cleavage.H protein	Symbols: GDCH glycine decarboxylase complex H chr2:14891239-14892050 FORWARD LENGTH=165	mitochondrion	-0.826831	-1.00375	0.223242		0.0553897		0.0400072	0.0149971	-0.0250139
AT2G30970.1,AT2G30970.2	AT2G30970.1	13.1.1.2.1	amino acid metabolism.synthesis.central amino acid metabolism.aspartate.aspartate aminotransferase	Symbols: ASP1 aspartate aminotransferase 1 chr2:13179012-13181686 FORWARD LENGTH=430	mitochondrion	0.494543	0.548943	-0.0583608	0.000857738	0.0057239	0.486954		-0.29526					Yes
AT4G00860.1	AT4G00860.1	20	stress	Symbols: ATOZI1, AT0ZI1 Protein of unknown function (DUF1138) chr4:359548-359868 REVERSE LENGTH=80	mitochondrion	-0.350928	-0.449059	0.102156	0.125154	0.0610417	0.359646	-0.391667	-0.628787	-0.252677			0.123201
AT1G01170.1,AT1G01170.2	AT1G01170.1	20.2.99	stress.abiotic.unspecified	Symbols: Protein of unknown function (DUF1138) chr1:74105-74443 REVERSE LENGTH=83	mitochondrion	-0.574869	-0.838683	0.29997				0.088521	0.167269	0.0790402
AT2G35010.1,AT2G35010.2	AT2G35010.1	21.1	redox.thioredoxin	Symbols: ATO1, TO1 thioredoxin O1 chr2:14754398-14755888 FORWARD LENGTH=194	mitochondrion		-0.715211					-0.65388	-0.280953	0.390879
AT4G11600.1	AT4G11600.1	21.2.2	redox.ascorbate and glutathione.glutathione	Symbols: ATGPX6, PHGPX, LSC803, GPX6 glutathione peroxidase 6 chr4:7010021-7011330 REVERSE LENGTH=232	mitochondrion	-0.579357	-0.701917	0.13643	0.0105371	0.00195548	0.398	-0.255411	-0.105366	0.151062							YES
AT3G15660.1,AT3G15660.2	AT3G15660.1	21.4	redox.glutaredoxins	Symbols: ATGRX4, GRX4 glutaredoxin 4 chr3:5308134-5309383 REVERSE LENGTH=169	mitochondrion			0.163065				-0.0719904	-0.156032	-0.0842779
AT3G06050.1	AT3G06050.1	21.5	redox.peroxiredoxin	Symbols: PRXIIF, ATPRXIIF peroxiredoxin IIF chr3:1826311-1827809 REVERSE LENGTH=201	mitochondrion	-0.578286	-0.731548	0.171388	0.00904379	0.000384147	0.351496	-0.085345	-0.353114	-0.269801	0.594373	0.000832383	0.188426				YES
AT3G10920.1,AT3G10920.2	AT3G10920.1	21.6	redox.dismutases and catalases	Symbols: MSD1, MEE33, ATMSD1 manganese superoxide dismutase 1 chr3:3418015-3419581 FORWARD LENGTH=231	mitochondrion	-0.0995813	-0.00710439	-0.0924933	0.0642496	0.802739	0.105597		1.04801
AT5G20080.1	AT5G20080.1	21.99	redox.misc	Symbols: FAD/NAD(P)-binding oxidoreductase chr5:6782708-6786360 FORWARD LENGTH=328	mitochondrion	-0.0632924	0.699988	-0.754919				-0.238384	-0.44613	-0.21342
AT5G50370.1	AT5G50370.1	23.4.1	nucleotide metabolism.phosphotransfer and pyrophosphatases.adenylate kinase	Symbols: Adenylate kinase family protein chr5:20509382-20510631 REVERSE LENGTH=248	mitochondrion	-0.43512	-0.328239	-0.110838				-1.48843	-0.61903	1.1296
AT5G63400.1	AT5G63400.1	23.4.1	nucleotide metabolism.phosphotransfer and pyrophosphatases.adenylate kinase	Symbols: ADK1 adenylate kinase 1 chr5:25393274-25394817 REVERSE LENGTH=246	mitochondrion	-0.559093	-0.791385	0.261183	0.016726	0.000700456	0.282756	-0.968853	-0.337584	0.687483		0.101456					YES
AT4G37930.1	AT4G37930.1	25.1	C1-metabolism.glycine hydroxymethyltransferase	Symbols: SHM1, STM, SHMT1 serine transhydroxymethyltransferase 1 chr4:17831891-17834742 REVERSE LENGTH=517	mitochondrion	0.96892	1.03987	-0.0948372	0.00257044	0.0003694	0.260429	0.140994			0.12574					YES
AT5G14780.1	AT5G14780.1	25.10	C1-metabolism.formate dehydrogenase	Symbols: FDH formate dehydrogenase chr5:4777043-4779190 FORWARD LENGTH=384	mitochondrion	0.384887	0.256597	0.131538		0.527763		-0.174613
AT4G02930.1	AT4G02930.1	29.2.4	protein.synthesis.elongation	Symbols: GTP binding Elongation factor Tu family protein chr4:1295751-1298354 REVERSE LENGTH=454	mitochondrion	0.418646	0.514378	-0.10118	0.0459749			-3.23363
AT1G61570.1	AT1G61570.1	29.3.2	protein.targeting.mitochondria	Symbols: TIM13 translocase of the inner mitochondrial membrane 13 chr1:22718897-22719473 REVERSE LENGTH=87	mitochondrion	-0.523859	-0.773062	0.277275				-0.135759	0.0676566	0.20295
AT5G43970.1	AT5G43970.1	29.3.2	protein.targeting.mitochondria	Symbols: TOM22-V, TOM9-2, ATTOM22-V translocase of outer membrane 22-V chr5:17692888-17693187 FORWARD LENGTH=99	mitochondrion	-0.0395292						-0.533611	-0.647195	-0.124318
AT5G50810.1	AT5G50810.1	29.3.2	protein.targeting.mitochondria	Symbols: TIM8 translocase inner membrane subunit 8 chr5:20675875-20676505 REVERSE LENGTH=77	mitochondrion		-0.370984					-0.199585	-0.433699	-0.239293
AT1G23100.1	AT1G23100.1	29.4	protein.postranslational modification	Symbols: GroES-like family protein chr1:8195867-8196336 FORWARD LENGTH=97	mitochondrion	-0.889985							-0.55153
AT5G23140.1	AT5G23140.1	29.5.5	protein.degradation.serine protease	Symbols: CLPP2, NCLPP7 nuclear-encoded CLP protease P7 chr5:7783811-7784826 FORWARD LENGTH=241	mitochondrion	-0.170601	-0.248643	0.0788789					-0.963384
AT1G14980.1	AT1G14980.1	29.6	protein.folding	Symbols: CPN10 chaperonin 10 chr1:5165930-5166654 REVERSE LENGTH=98	mitochondrion	-0.81086	-0.949367	0.171516	0.00687761	0.00198959	0.388185	-0.0277904	-0.263995	-0.236639	0.832303	0.0218091	0.186452				YES
AT3G56070.1,AT3G56070.2	AT3G56070.1	31.3.1	cell.cycle.peptidylprolyl isomerase	Symbols: ROC2 rotamase cyclophilin 2 chr3:20806987-20807517 REVERSE LENGTH=176	mitochondrion	-0.121498						-0.118554	-0.674641	-0.567432
AT3G01280.1	AT3G01280.1	34.20	transport.porins	Symbols: VDAC1, ATVDAC1 voltage dependent anion channel 1 chr3:85754-87612 FORWARD LENGTH=276	mitochondrion	-0.0630876	-0.0912645	0.0282176	0.485376	0.299467	0.529306	-0.182845	1.4294	1.51337	0.496975
AT5G15090.1,AT5G15090.2	AT5G15090.1	34.20	transport.porins	Symbols: VDAC3, ATVDAC3 voltage dependent anion channel 3 chr5:4889641-4891389 REVERSE LENGTH=274	mitochondrion	-0.00470694	-0.059173	0.0544698	0.949842	0.441562	0.235903	-0.795289	-3.74682	-11.5724	0.107071
AT5G67500.1,AT5G67500.2	AT5G67500.1	34.20	transport.porins	Symbols: VDAC2, ATVDAC2 voltage dependent anion channel 2 chr5:26935223-26937123 FORWARD LENGTH=276	mitochondrion	0.525332	0.527114	-0.00191407	0.00978749	0.00676363	0.979641	2.45719								YES
AT1G67350.1,AT1G67350.2	AT1G67350.1	35.1	not assigned.no ontology	Symbols: unknown protein; Has 2 Blast hits to 2 proteins in 1 species: Archae - 0; Bacteria - 0; Metazoa - 0; Fungi - 0; Plants - 2; Viruses - 0; Other Eukaryotes - 0 (source: NCBI BLink). chr1:25235826-25236122 FORWARD LENGTH=98	mitochondrion	-0.559219	-0.665359	0.117026				-0.555073	-0.362191	0.20309
AT5G10860.1	AT5G10860.1	35.1	not assigned.no ontology	Symbols: Cystathionine beta-synthase (CBS) family protein chr5:3429173-3430142 REVERSE LENGTH=206	mitochondrion	0.0936335	0.0671683	0.0265068	0.614211	0.51138	0.886272	0.116356
AT1G72170.1	AT1G72170.1	35.2	not assigned.unknown	Symbols: Domain of unknown function (DUF543) chr1:27156403-27157516 FORWARD LENGTH=102	mitochondrion	-0.621116						0.187052	0.402291	0.219365
AT2G27730.1	AT2G27730.1	35.2	not assigned.unknown	Symbols: copper ion binding chr2:11820056-11820867 REVERSE LENGTH=113	mitochondrion	-0.465611	-0.517531	0.0552483		0.0177832		0.043119	-0.188836	-0.231484			0.0501553		YES
AT2G40765.1	AT2G40765.1	35.2	not assigned.unknown	Symbols: unknown protein; FUNCTIONS IN: molecular_function unknown; INVOLVED IN: biological_process unknown; LOCATED IN: mitochondrion, mitochondrial respiratory chain complex III; EXPRESSED IN: 24 plant structures; EXPRESSED DURING: 15 growth stages; Has 32 Blast hits to 32 proteins in 11 species: Archae - 0; Bacteria - 0; Metazoa - 0; Fungi - 0; Plants - 32; Viruses - 0; Other Eukaryotes - 0 (s…	mitochondrion	-0.298076	-0.505599	0.215649					0.129619
AT2G46540.1	AT2G46540.1	35.2	not assigned.unknown	Symbols: unknown protein; FUNCTIONS IN: molecular_function unknown; INVOLVED IN: biological_process unknown; LOCATED IN: mitochondrion, membrane; EXPRESSED IN: 25 plant structures; EXPRESSED DURING: 16 growth stages; Has 42 Blast hits to 42 proteins in 11 species: Archae - 0; Bacteria - 0; Metazoa - 0; Fungi - 0; Plants - 42; Viruses - 0; Other Eukaryotes - 0 (source: NCBI BLink). chr2:19110687-1…	mitochondrion	-0.542601						-0.205066	-0.0996573	0.10595		0.50407
AT4G23760.1	AT4G23760.1	35.2	not assigned.unknown	Symbols: Cox19-like CHCH family protein chr4:12381845-12382850 FORWARD LENGTH=116	mitochondrion	-0.643798							-0.207835
AT5G24165.1	AT5G24165.1	35.2	not assigned.unknown	Symbols: unknown protein; FUNCTIONS IN: molecular_function unknown; INVOLVED IN: biological_process unknown; LOCATED IN: chloroplast; EXPRESSED IN: 22 plant structures; EXPRESSED DURING: 13 growth stages; BEST Arabidopsis thaliana protein match is: unknown protein (TAIR:AT4G23885.1); Has 30201 Blast hits to 17322 proteins in 780 species: Archae - 12; Bacteria - 1396; Metazoa - 17338; Fungi - 3422…	mitochondrion	-0.606626	-0.769808	0.184751				-0.0149246	-0.158682	-0.143842
AT3G48000.1	AT3G48000.1	5.10	fermentation.aldehyde dehydrogenase	Symbols: ALDH2B4, ALDH2, ALDH2A aldehyde dehydrogenase 2B4 chr3:17717082-17719843 REVERSE LENGTH=538	mitochondrion	0.418836	0.381642	0.0387415	0.00496349	0.0119951	0.522907	-0.217318	0.182984	0.396362				Yes		YES
AT1G48030.1,AT1G48030.2	AT1G48030.1	8.1.1.3	TCA / org transformation.TCA.pyruvate DH.E3	Symbols: mtLPD1 mitochondrial lipoamide dehydrogenase 1 chr1:17717432-17719141 REVERSE LENGTH=507	mitochondrion	0.929765	0.980094	-0.0651777	0.00302708	0.000387368	0.514809	-0.121065						Yes
AT5G55070.1	AT5G55070.1	8.1.5	TCA / org transformation.TCA.2-oxoglutarate dehydrogenase	Symbols: Dihydrolipoamide succinyltransferase chr5:22347637-22350409 FORWARD LENGTH=464	mitochondrion	0.328644	0.208627	0.12211			0.359257	-0.568093
AT1G53240.1	AT1G53240.1	8.1.9	TCA / org transformation.TCA.malate DH	Symbols: mMDH1 Lactate/malate dehydrogenase family protein chr1:19854966-19856802 REVERSE LENGTH=341	mitochondrion	-0.193125	-0.170102	-0.0232134	0.123623	0.0467155	0.825335	-0.376644	-0.747818	-0.39929		0.00675672					YES
AT3G27890.1	AT3G27890.1	9.1.1	mitochondrial electron transport / ATP synthesis.NADH-DH.complex I	Symbols: NQR NADPH:quinone oxidoreductase chr3:10350807-10351938 REVERSE LENGTH=196	mitochondrion	-0.298203						0.888927
AT1G47260.1	AT1G47260.1	9.1.1.5	mitochondrial electron transport / ATP synthesis.NADH-DH.complex I.carbonic anhydrase	Symbols: APFI, GAMMA CA2 gamma carbonic anhydrase 2 chr1:17321384-17323347 REVERSE LENGTH=278	mitochondrion	0.209846	0.175445	0.0347199	0.0251548	0.0392307	0.475571	-0.103138			0.756056			Yes
AT2G02050.1	AT2G02050.1	9.1.2	mitochondrial electron transport / ATP synthesis.NADH-DH.localisation not clear	Symbols: NADH-ubiquinone oxidoreductase B18 subunit, putative chr2:490024-490335 FORWARD LENGTH=103	mitochondrion	-0.581345	-0.717315	0.151795				-0.189949	-0.082097	0.108274	0.368762	0.651221	0.629438
AT4G02580.1	AT4G02580.1	9.1.2	mitochondrial electron transport / ATP synthesis.NADH-DH.localisation not clear	Symbols: NADH-ubiquinone oxidoreductase 24 kDa subunit, putative chr4:1134586-1136906 FORWARD LENGTH=255	mitochondrion	-0.00598087	0.0034548	-0.00943562	0.918266	0.942033	0.872113		-0.0859461
AT5G47890.1	AT5G47890.1	9.1.2	mitochondrial electron transport / ATP synthesis.NADH-DH.localisation not clear	Symbols: NADH-ubiquinone oxidoreductase B8 subunit, putative chr5:19388806-19390409 FORWARD LENGTH=97	mitochondrion	-0.18974	-0.127458	-0.0626603				0.00543863	-0.491038	-0.496145
AT5G67590.1	AT5G67590.1	9.1.2	mitochondrial electron transport / ATP synthesis.NADH-DH.localisation not clear	Symbols: FRO1 NADH-ubiquinone oxidoreductase-related chr5:26958073-26959356 FORWARD LENGTH=154	mitochondrion	-0.660956	-0.949334	0.342031				-0.0857536	-0.112704	-0.0270159
AT1G15120.1,AT1G15120.2	AT1G15120.1	9.5	mitochondrial electron transport / ATP synthesis.cytochrome c reductase	Symbols: Ubiquinol-cytochrome C reductase hinge protein chr1:5203091-5203897 FORWARD LENGTH=69	mitochondrion	-1.09839						0.158653	-0.179358	-0.335624
AT4G10040.1	AT4G10040.1	9.6	mitochondrial electron transport / ATP synthesis.cytochrome c	Symbols: CYTC-2 cytochrome c-2 chr4:6277083-6278281 FORWARD LENGTH=112	mitochondrion	-0.353855	-0.757486	0.432621				-0.493697	-0.789858	-0.328153
AT3G52300.1	AT3G52300.1	9.9	mitochondrial electron transport / ATP synthesis.F1-ATPase	Symbols: ATPQ ATP synthase D chain, mitochondrial chr3:19396689-19398119 FORWARD LENGTH=168	mitochondrion	-0.591264	-0.710225	0.132915	0.00213985	4.71798e-06	0.352182	-0.0793576	-0.203773	-0.12492							YES
AT5G08670.1,AT5G08680.1,AT5G08690.1	AT5G08670.1	9.9	mitochondrial electron transport / ATP synthesis.F1-ATPase	Symbols: ATP synthase alpha/beta family protein chr5:2818395-2821149 REVERSE LENGTH=556	mitochondrion	0.688068	0.748402	-0.0692492	0.00660874	0.000657314	0.525779	-0.0865054			0.608134			Yes
AT5G47030.1	AT5G47030.1	9.9	mitochondrial electron transport / ATP synthesis.F1-ATPase	Symbols: ATPase, F1 complex, delta/epsilon subunit chr5:19090384-19092034 FORWARD LENGTH=203	mitochondrion	-0.155616	-0.196587	0.0412875	0.218215	0.121424	0.599292		-0.710592
AT2G45790.1	AT2G45790.1	10.1.21	cell wall.precursor synthesis.phosphomannomutase	Symbols: ATPMM, PMM phosphomannomutase chr2:18855876-18857753 FORWARD LENGTH=246	mitochondrion,cytosol	0.171431	0.150103	0.0214658	0.0131265	0.0470968	0.639924	-0.229518						Yes
AT4G38680.1	AT4G38680.1	20.2.2	stress.abiotic.cold	Symbols: GRP2, CSDP2, CSP2, ATCSP2 glycine rich protein 2 chr4:18072240-18072851 REVERSE LENGTH=203	nucleus	1.38324	-0.751488	1.6944	0.430651	0.00662623	0.381484		-0.167352
AT2G24940.1	AT2G24940.1	21.2	redox.ascorbate and glutathione	Symbols: AtMAPR2, MAPR2 membrane-associated progesterone binding protein 2 chr2:10609447-10609749 FORWARD LENGTH=100	nucleus	-0.815141	-0.960773	0.181087	0.00402762	7.31804e-05	0.478771	-0.113652	-0.139322	-0.0257713	0.12086	0.0745885	0.599054				YES
AT4G39260.1	AT4G39260.1	27.3.75	RNA.regulation of transcription.GRP	Symbols: CCR1, ATGRP8, GR-RBP8, GRP8 cold, circadian rhythm, and RNA binding 1 chr4:18274166-18274958 REVERSE LENGTH=169	nucleus	-0.383477	-0.513569	0.136829				0.0397156	-0.234407	-0.273486
AT2G21660.1	AT2G21660.1	27.4	RNA.RNA binding	Symbols: ATGRP7, CCR2, GR-RBP7, GRP7 cold, circadian rhythm, and rna binding 2 chr2:9265477-9266316 REVERSE LENGTH=176	nucleus	-0.663949	-0.793041	0.148661	0.010677	0.0010268	0.488126	0.0886301	0.00261294	-0.0860222	0.256598	0.967255	0.0987591		YES
AT2G25970.1	AT2G25970.1	27.4	RNA.RNA binding	Symbols: KH domain-containing protein chr2:11071844-11075604 REVERSE LENGTH=632	nucleus	-0.023428	-0.345562	0.322788		0.0311403			-0.309192
AT1G27970.1,AT1G27970.2	AT1G27970.1	29.3.1	protein.targeting.nucleus	Symbols: NTF2B nuclear transport factor 2B chr1:9746921-9747787 FORWARD LENGTH=126	nucleus	-0.366845	-0.602987	0.249965					-0.58883
AT2G03440.1	AT2G03440.1	33.99	development.unspecified	Symbols: NRP1, ATNRP1 nodulin-related protein 1 chr2:1039409-1039972 REVERSE LENGTH=187	nucleus	-0.833884	-0.927397	0.115925	0.00570738	0.000604029	0.665394	-0.173472	-0.0957807	0.0780154		0.193874					YES
AT2G23120.1	AT2G23120.1	35.2	not assigned.unknown	Symbols: Late embryogenesis abundant protein, group 6 chr2:9842102-9842353 FORWARD LENGTH=83	nucleus	-0.837936	-1.08517	0.319972	0.00436338	0.000863822	0.180476	-0.254518	-0.194673	0.0605961		0.186259					YES
AT4G37300.1	AT4G37300.1	35.2	not assigned.unknown	Symbols: MEE59 maternal effect embryo arrest 59 chr4:17554805-17555498 FORWARD LENGTH=173	nucleus	0.608553	0.974442	-0.429574	0.333871			-0.319981	-0.378856	-0.0607152	0.00115234			Yes
AT3G43980.1,AT3G44010.1,AT4G33865.1	AT3G43980.1	29.2.1.2.1.29	protein.synthesis.ribosomal protein.eukaryotic.40S subunit.S29	Symbols: Ribosomal protein S14p/S29e family protein chr3:15778555-15779235 REVERSE LENGTH=56	nucleus,cytosol	-0.628201	-0.79314	0.188408		0.187419		-0.103277	-0.479335	-0.380771
AT1G27310.1	AT1G27310.1	29.3.1	protein.targeting.nucleus	Symbols: NTF2A nuclear transport factor 2A chr1:9484615-9485790 REVERSE LENGTH=122	nucleus,cytosol	-0.676198	-0.792122	0.133848					-0.650567
AT3G60820.1,AT3G60820.2,AT3G60820.3	AT3G60820.1	29.5.11.20	protein.degradation.ubiquitin.proteasom	Symbols: PBF1 N-terminal nucleophile aminohydrolases (Ntn hydrolases) superfamily protein chr3:22472038-22473809 REVERSE LENGTH=223	nucleus,cytosol	0.511297	0.57615	-0.0700084	0.00212884	0.000912416	0.242377	-0.659751						Yes
AT2G13360.1,AT2G13360.2	AT2G13360.1	1.2.3	PS.photorespiration.aminotransferases peroxisomal	Symbols: AGT, AGT1, SGAT alanine:glyoxylate aminotransferase chr2:5539417-5540902 REVERSE LENGTH=401	peroxisome	1.1473	1.09161	0.0810671			0.876356	-0.244334
AT5G42890.1	AT5G42890.1	11.8	lipid metabolism.'exotics'(steroids, squalene etc)	Symbols: ATSCP2, SCP2 sterol carrier protein 2 chr5:17194458-17195910 REVERSE LENGTH=123	peroxisome	-0.220024	-0.493323	0.280922						0.197348
AT1G23310.1	AT1G23310.1	13.1.1.3.1	amino acid metabolism.synthesis.central amino acid metabolism.alanine.alanine aminotransferase	Symbols: GGT1, AOAT1, GGAT1 glutamate:glyoxylate aminotransferase chr1:8268720-8271329 REVERSE LENGTH=481	peroxisome	1.06628	0.997594	0.0935737	0.00629228	0.00169293	0.562404	-0.569408						Yes
AT1G08110.1,AT1G08110.2,AT1G08110.3,AT1G08110.4	AT1G08110.1	13.2.3.2	amino acid metabolism.degradation.aspartate family.threonine	Symbols: lactoylglutathione lyase family protein / glyoxalase I family protein chr1:2535702-2537630 FORWARD LENGTH=185	peroxisome	-0.373476	-0.454433	0.0845447		0.0259896		-0.523097	-0.549902	-0.0288812		0.043367					YES
AT2G33150.1	AT2G33150.1	13.2.4.1	amino acid metabolism.degradation.branched chain group.shared	Symbols: PKT3, PED1, KAT2 peroxisomal 3-ketoacyl-CoA thiolase 3 chr2:14047814-14050983 REVERSE LENGTH=462	peroxisome	0.277829	0.269692	0.00829246	0.00321498	0.269929	0.966614	-0.823023	-0.305201	0.552518	0.00172265			Yes
AT3G56240.1	AT3G56240.1	15.2	metal handling.binding, chelation and storage	Symbols: CCH copper chaperone chr3:20863460-20864402 REVERSE LENGTH=121	peroxisome	-0.752448	-0.860514	0.128937	0.017806	0.00968419	0.691659	-0.121599	-0.200018	-0.0788982							YES
AT1G06460.1	AT1G06460.1	20.2.1	stress.abiotic.heat	Symbols: ACD32.1, ACD31.2 alpha-crystallin domain 32.1 chr1:1967308-1969414 REVERSE LENGTH=285	peroxisome	1.39289								0.537711
AT1G78370.1	AT1G78370.1	26.9	misc.glutathione S transferases	Symbols: ATGSTU20, GSTU20 glutathione S-transferase TAU 20 chr1:29484428-29485204 REVERSE LENGTH=217	peroxisome	0.115998	0.0765336	0.0395526	0.065565	0.200862	0.278241	-0.391418	-0.597132	-0.21848
AT3G56490.1	AT3G56490.1	29.4	protein.postranslational modification	Symbols: HIT3, HINT1 HIS triad family protein 3 chr3:20941532-20943129 FORWARD LENGTH=147	peroxisome	-0.562464	-0.556097	-0.00690678	0.00895102			-0.373885	-0.604498	-0.244425							YES
AT3G48140.1	AT3G48140.1	33.99	development.unspecified	Symbols: B12D protein chr3:17778471-17779299 FORWARD LENGTH=88	peroxisome	-0.308467	-0.18906	-0.121173				-0.00632602
AT2G31670.1	AT2G31670.1	35.1	not assigned.no ontology	Symbols: Stress responsive alpha-beta barrel domain protein chr2:13472699-13473490 REVERSE LENGTH=263	peroxisome	-0.152338	-0.378482	0.229452	0.129368	0.023634	0.125186		0.0538243
AT5G09660.1,AT5G09660.2	AT5G09660.1	6.3	gluconeogenesis / glyoxylate cycle.Malate DH	Symbols: PMDH2 peroxisomal NAD-malate dehydrogenase 2 chr5:2993645-2995551 REVERSE LENGTH=354	peroxisome	0.577019	0.607552	-0.0334665	0.175786	0.0434967	0.912339	-0.53551	-1.70402	-1.51387	0.268586			Yes
AT1G03870.1	AT1G03870.1	10.5.1.1	cell wall.cell wall proteins.AGPs.AGP	Symbols: FLA9 FASCICLIN-like arabinoogalactan 9 chr1:982625-983368 REVERSE LENGTH=247	plasma membrane	0.00531011	-0.0349897	0.040298			0.784684		6.06333
AT1G66240.1	AT1G66240.1	15.2	metal handling.binding, chelation and storage	Symbols: ATX1, ATATX1 homolog of anti-oxidant 1 chr1:24686445-24687327 REVERSE LENGTH=106	plasma membrane	-0.820829	-0.984406	0.204986	0.00347669	0.000660833	0.344581	-0.067949	-0.48937	-0.424954							YES
AT3G07390.1	AT3G07390.1	17.2.3	hormone metabolism.auxin.induced-regulated-responsive-activated	Symbols: AIR12 auxin-responsive family protein chr3:2365452-2366273 FORWARD LENGTH=273	plasma membrane	0.0432742	0.000372015	0.0429023				0.729116			0.0806618
AT4G27520.1	AT4G27520.1	26.19	misc.plastocyanin-like	Symbols: ENODL2, AtENODL2 early nodulin-like protein 2 chr4:13750668-13751819 REVERSE LENGTH=349	plasma membrane	0.0194454	-0.0169884	0.0364308	0.917503	0.887615	0.808727	1.73666
AT3G61260.1	AT3G61260.1	27.3.67	RNA.regulation of transcription.putative transcription regulator	Symbols: Remorin family protein chr3:22675403-22676701 REVERSE LENGTH=212	plasma membrane	-0.186783	-0.395998	0.213157	0.485696				0.379249
AT2G04780.1,AT2G04780.2	AT2G04780.1	10.5.1.1	cell wall.cell wall proteins.AGPs.AGP	Symbols: FLA7 FASCICLIN-like arabinoogalactan 7 chr2:1677488-1678252 FORWARD LENGTH=254	plasma membrane,extracellular	0.0509672	-0.00951721	0.0604771	0.687643	0.952565	0.704661	2.93969
AT3G17390.1	AT3G17390.1	15.2	metal handling.binding, chelation and storage	Symbols: MTO3, SAMS3, MAT4 S-adenosylmethionine synthetase family protein chr3:5952484-5953665 REVERSE LENGTH=393	plasma membrane,nucleus	0.697273	0.756584	-0.0683209	0.00369609	0.0019611	0.288166	-0.179797						Yes
AT1G15820.1	AT1G15820.1	1.1.1.1	PS.lightreaction.photosystem II.LHC-II	Symbols: LHCB6, CP24 light harvesting complex photosystem II subunit 6 chr1:5446685-5447676 REVERSE LENGTH=258	plastid	1.34742	1.34982	-0.00440033	0.11345	0.00739121	0.992161	1.44707			0.116966					YES
AT2G34430.1	AT2G34430.1	1.1.1.1	PS.lightreaction.photosystem II.LHC-II	Symbols: LHB1B1, LHCB1.4 light-harvesting chlorophyll-protein complex II subunit B1 chr2:14524818-14525618 FORWARD LENGTH=266	plastid	1.17848	1.26002	-0.129691	0.170002	0.0765453	0.820719	0.620956
AT4G10340.1	AT4G10340.1	1.1.1.1	PS.lightreaction.photosystem II.LHC-II	Symbols: LHCB5 light harvesting complex of photosystem II 5 chr4:6408200-6409496 FORWARD LENGTH=280	plastid	1.35856	1.39092	-0.0613385	0.136184	0.00142951	0.893509	0.256744								YES
AT5G01530.1	AT5G01530.1	1.1.1.1	PS.lightreaction.photosystem II.LHC-II	Symbols: LHCB4.1 light harvesting complex photosystem II chr5:209084-210243 FORWARD LENGTH=290	plastid	1.405	1.42522	-0.0404881			0.938919	1.0322
AT5G54270.1	AT5G54270.1	1.1.1.1	PS.lightreaction.photosystem II.LHC-II	Symbols: LHCB3, LHCB3*1 light-harvesting chlorophyll B-binding protein 3 chr5:22038424-22039383 FORWARD LENGTH=265	plastid	0.790857	0.859713	-0.082956	0.222379	0.0504326	0.840556	-0.411621
AT1G03600.1	AT1G03600.1	1.1.1.2	PS.lightreaction.photosystem II.PSII polypeptide subunits	Symbols: PSB27 photosystem II family protein chr1:898916-899440 FORWARD LENGTH=174	plastid	-0.238697	-0.233385	-0.00538622	0.11573	0.1168	0.96866	0.0605614	0.0375141	-0.0230605	0.484578
AT1G51400.1	AT1G51400.1	1.1.1.2	PS.lightreaction.photosystem II.PSII polypeptide subunits	Symbols: Photosystem II 5 kD protein chr1:19052172-19052492 REVERSE LENGTH=106	plastid	-0.77946	-0.83031	0.060666	0.00842375	0.00175399	0.805095	0.0393302	0.00260058	-0.0367306		0.9781			YES
AT1G77090.1	AT1G77090.1	1.1.1.2	PS.lightreaction.photosystem II.PSII polypeptide subunits	Symbols: Mog1/PsbP/DUF1795-like photosystem II reaction center PsbP family protein chr1:28960576-28961875 REVERSE LENGTH=260	plastid	-0.17804	-0.383483	0.209011		0.051912		0.231169	-0.174261	-0.401387
AT1G79040.1	AT1G79040.1	1.1.1.2	PS.lightreaction.photosystem II.PSII polypeptide subunits	Symbols: PSBR photosystem II subunit R chr1:29736085-29736781 FORWARD LENGTH=140	plastid	-0.52262	-0.571094	0.0523822	0.00646633	0.00121025	0.669944	0.255765	0.214482	-0.0418561	0.00122537	2.69393e-05	0.215518		YES
AT3G21055.1	AT3G21055.1	1.1.1.2	PS.lightreaction.photosystem II.PSII polypeptide subunits	Symbols: PSBTN photosystem II subunit T chr3:7376761-7377072 REVERSE LENGTH=103	plastid	-0.79204	-0.915401	0.150672	0.00341286	0.000464085	0.473114	0.0937223	0.198832	0.105601		0.342279			YES
AT3G50820.1	AT3G50820.1	1.1.1.2	PS.lightreaction.photosystem II.PSII polypeptide subunits	Symbols: PSBO2, PSBO-2, OEC33 photosystem II subunit O-2 chr3:18891008-18892311 REVERSE LENGTH=331	plastid	-0.391014	-0.477178	0.0903793	0.0213006	0.00562661	0.51947	0.186887	0.25254	0.0664377	0.0431895	0.00497053	0.324053		YES
AT3G55330.1	AT3G55330.1	1.1.1.2	PS.lightreaction.photosystem II.PSII polypeptide subunits	Symbols: PPL1 PsbP-like protein 1 chr3:20514031-20515275 REVERSE LENGTH=230	plastid	-0.169172	-0.298175	0.130651	0.283268	0.0665285	0.270994	1.15103
AT3G56650.1	AT3G56650.1	1.1.1.2	PS.lightreaction.photosystem II.PSII polypeptide subunits	Symbols: Mog1/PsbP/DUF1795-like photosystem II reaction center PsbP family protein chr3:20984807-20985913 FORWARD LENGTH=262	plastid	-0.045204	-0.107806	0.0626781	0.713817	0.188531	0.60732	0.476822	0.80796	0.36643
AT4G05180.1	AT4G05180.1	1.1.1.2	PS.lightreaction.photosystem II.PSII polypeptide subunits	Symbols: PSBQ, PSBQ-2, PSII-Q photosystem II subunit Q-2 chr4:2672093-2673170 REVERSE LENGTH=230	plastid	-0.578684	-0.639425	0.066933	0.0059849	0.000129555	0.710261	0.0337024	0.267226	0.23405	0.762123	0.0197395	0.0655399		YES
AT4G15510.1,AT4G15510.3	AT4G15510.1	1.1.1.2	PS.lightreaction.photosystem II.PSII polypeptide subunits	Symbols: Photosystem II reaction center PsbP family protein chr4:8860701-8862529 FORWARD LENGTH=287	plastid	0.401369	-0.115716	0.51115				1.64804
AT4G21280.1	AT4G21280.1	1.1.1.2	PS.lightreaction.photosystem II.PSII polypeptide subunits	Symbols: PSBQ, PSBQA, PSBQ-1 photosystem II subunit QA chr4:11334446-11335587 FORWARD LENGTH=223	plastid	-0.702595	-0.749207	0.0536751	0.0024267	0.000556656	0.797422	0.0801436	0.0665318	-0.0136299	0.649849	0.674283	0.917066		YES
AT4G28660.1,AT4G28660.2	AT4G28660.1	1.1.1.2	PS.lightreaction.photosystem II.PSII polypeptide subunits	Symbols: PSB28 photosystem II reaction center PSB28 protein chr4:14150008-14150933 FORWARD LENGTH=183	plastid	-0.863892	-0.89983	0.0446072	0.00237996	0.00079906	0.822181	0.214466	0.146759	-0.0682438	0.00768509	0.369587	0.628147		YES
AT5G66570.1	AT5G66570.1	1.1.1.2	PS.lightreaction.photosystem II.PSII polypeptide subunits	Symbols: PSBO-1, OEE1, OEE33, OE33, PSBO1, MSP-1 PS II oxygen-evolving complex 1 chr5:26568744-26570124 FORWARD LENGTH=332	plastid	-0.435419	-0.607999	0.184812	0.0242987	0.0026466	0.240632	0.137686	0.268347	0.131879	0.0701666	0.000453656	0.0466282		YES
ATCG00270.1	ATCG00270.1	1.1.1.2	PS.lightreaction.photosystem II.PSII polypeptide subunits	Symbols: PSBD photosystem II reaction center protein D chrC:32711-33772 FORWARD LENGTH=353	plastid	1.20935	1.2812	-0.117292			0.792701		-0.324288
ATCG00560.1	ATCG00560.1	1.1.1.2	PS.lightreaction.photosystem II.PSII polypeptide subunits	Symbols: PSBL photosystem II reaction center protein L chrC:63804-63920 REVERSE LENGTH=38	plastid	0.753031	0.639144	0.129465	0.361283	0.0612309	0.836499		0.228127
ATCG00580.1	ATCG00580.1	1.1.1.2	PS.lightreaction.photosystem II.PSII polypeptide subunits	Symbols: PSBE photosystem II reaction center protein E chrC:64071-64322 REVERSE LENGTH=83	plastid	0.0435026	-0.158904	0.202057	0.87105	0.372261	0.542146	0.0458134	-0.69902	-0.738917
ATCG00710.1	ATCG00710.1	1.1.1.2	PS.lightreaction.photosystem II.PSII polypeptide subunits	Symbols: PSBH photosystem II reaction center protein H chrC:74485-74706 FORWARD LENGTH=73	plastid	0.513599	0.430904	0.0875381	0.400515	0.0689104	0.86125	-0.0386797	0.0763844	0.114979	0.872342	0.755855	0.403086
AT5G23120.1	AT5G23120.1	1.1.1.3	PS.lightreaction.photosystem II.biogenesis	Symbols: HCF136 photosystem II stability/assembly factor, chloroplast (HCF136) chr5:7778154-7780463 FORWARD LENGTH=403	plastid	0.790604	0.863677	-0.0881148	0.0139437	0.00147234	0.510276	1.2053								YES
AT1G34000.1	AT1G34000.1	1.1.2.1	PS.lightreaction.photosystem I.LHC-I	Symbols: OHP2 one-helix protein 2 chr1:12358151-12358902 REVERSE LENGTH=172	plastid	-0.249347	-0.596969	0.361058				0.291468	0.297046	0.00570156
AT1G61520.1,AT1G61520.2,AT1G61520.3	AT1G61520.1	1.1.2.1	PS.lightreaction.photosystem I.LHC-I	Symbols: LHCA3 photosystem I light harvesting complex gene 3 chr1:22700152-22701149 FORWARD LENGTH=273	plastid	-0.145631	-0.177244	0.0318178	0.0482851	0.101716	0.773706	0.528869	0.468588	-0.0642621	0.00451377	0.0362393	0.61217		YES
AT3G47470.1	AT3G47470.1	1.1.2.1	PS.lightreaction.photosystem I.LHC-I	Symbols: LHCA4, CAB4 light-harvesting chlorophyll-protein complex I subunit A4 chr3:17493622-17494773 REVERSE LENGTH=251	plastid	0.848975	0.956772	-0.135265	0.211955	0.00903367	0.743843	-0.00544684						Yes
AT3G54890.1,AT3G54890.4	AT3G54890.1	1.1.2.1	PS.lightreaction.photosystem I.LHC-I	Symbols: LHCA1 photosystem I light harvesting complex gene 1 chr3:20339706-20340922 REVERSE LENGTH=241	plastid	0.0484651	0.140345	-0.0920364	0.69917	0.185765	0.504523	-0.474247	-0.238161	0.242946
AT1G30380.1	AT1G30380.1	1.1.2.2	PS.lightreaction.photosystem I.PSI polypeptide subunits	Symbols: PSAK photosystem I subunit K chr1:10722325-10723013 FORWARD LENGTH=130	plastid	-0.137786	0.15013	-0.286434	0.385745	0.510994	0.278096	-0.214635
AT1G31330.1	AT1G31330.1	1.1.2.2	PS.lightreaction.photosystem I.PSI polypeptide subunits	Symbols: PSAF photosystem I subunit F chr1:11215011-11215939 REVERSE LENGTH=221	plastid	1.26836	1.3064	-0.0649507	0.113455	7.04973e-06	0.869471	0.501149	-0.577096	-1.00554	0.101367	0.599707	0.257304			YES
AT1G55670.1	AT1G55670.1	1.1.2.2	PS.lightreaction.photosystem I.PSI polypeptide subunits	Symbols: PSAG photosystem I subunit G chr1:20802874-20803356 REVERSE LENGTH=160	plastid	-0.397254	-0.0684404	-0.331064				-0.303589
AT2G20260.1	AT2G20260.1	1.1.2.2	PS.lightreaction.photosystem I.PSI polypeptide subunits	Symbols: PSAE-2 photosystem I subunit E-2 chr2:8736780-8737644 FORWARD LENGTH=145	plastid	0.815822	1.17119	-0.466896	0.147475	0.00175492	0.103707	0.924186								YES
AT2G46820.1,AT2G46820.2	AT2G46820.1	1.1.2.2	PS.lightreaction.photosystem I.PSI polypeptide subunits	Symbols: PTAC8, TMP14, PSAP, PSI-P photosystem I P subunit chr2:19243729-19244870 FORWARD LENGTH=174	plastid	-0.0813146	-0.131497	0.0503166	0.53769	0.44848	0.676235	0.0798051	-0.120113	-0.199441
AT4G02770.1	AT4G02770.1	1.1.2.2	PS.lightreaction.photosystem I.PSI polypeptide subunits	Symbols: PSAD-1 photosystem I subunit D-1 chr4:1229247-1229873 REVERSE LENGTH=208	plastid	0.00125676	-0.0980966	0.0993503	0.985539	0.265137	0.304616		-0.407252
AT4G28750.1	AT4G28750.1	1.1.2.2	PS.lightreaction.photosystem I.PSI polypeptide subunits	Symbols: PSAE-1 Photosystem I reaction centre subunit IV / PsaE protein chr4:14202951-14203888 REVERSE LENGTH=143	plastid	0.315861	0.452808	-0.142025	0.143839	0.056785	0.397695	0.707223
AT5G64040.1	AT5G64040.1	1.1.2.2	PS.lightreaction.photosystem I.PSI polypeptide subunits	Symbols: PSAN photosystem I reaction center subunit PSI-N, chloroplast, putative / PSI-N, putative (PSAN) chr5:25628724-25629409 REVERSE LENGTH=171	plastid	-0.820252	-0.92351	0.127381	0.00235099	0.000284708	0.593462	-0.00674903	0.110357	0.117084	0.948281	0.207667	0.357211		YES		YES
ATCG01060.1	ATCG01060.1	1.1.2.2	PS.lightreaction.photosystem I.PSI polypeptide subunits	Symbols: PSAC iron-sulfur cluster binding;electron carriers;4 iron, 4 sulfur cluster binding chrC:117318-117563 REVERSE LENGTH=81	plastid	-0.234804	-0.154961	-0.0805765	0.119675	0.329435	0.582077	0.231178	0.170281	-0.061503	0.00537832	0.29995	0.64088		YES
AT4G03280.1,AT4G03280.2	AT4G03280.1	1.1.3	PS.lightreaction.cytochrome b6/f	Symbols: PETC, PGR1 photosynthetic electron transfer C chr4:1440314-1441717 FORWARD LENGTH=229	plastid	-0.556456	-0.69302	0.151135	0.00777126	0.000265613	0.380435	0.0684986	0.0476872	-0.0208284	0.142261	0.536591	0.772583		YES
ATCG00540.1	ATCG00540.1	1.1.3.4	PS.lightreaction.cytochrome b6/f.apocytochrome f (CYF)	Symbols: PETA photosynthetic electron transfer A chrC:61657-62619 FORWARD LENGTH=320	plastid	-0.0673891	-0.142478	0.0752698	0.297985	0.0992222	0.192807	0.209221	-0.198352	-0.403388	0.0377082	0.333689	0.0776119		YES
ATCG00120.1	ATCG00120.1	1.1.4.1	PS.lightreaction.ATP synthase.alpha subunit	Symbols: ATPA ATP synthase subunit alpha chrC:9938-11461 REVERSE LENGTH=507	plastid	1.17432	1.27692	-0.164139	0.125162	0.000393501	0.661096	0.404809			0.0193978					YES
ATCG00480.1	ATCG00480.1	1.1.4.2	PS.lightreaction.ATP synthase.beta subunit	Symbols: ATPB, PB ATP synthase subunit beta chrC:52660-54156 REVERSE LENGTH=498	plastid	0.711828	0.809837	-0.114512	0.00787119	0.000936398	0.273684	0.150706	-0.528205	-0.665664	0.0340212			Yes		YES
ATCG00470.1	ATCG00470.1	1.1.4.3	PS.lightreaction.ATP synthase.epsilon chain	Symbols: ATPE ATP synthase epsilon chain chrC:52265-52663 REVERSE LENGTH=132	plastid	-0.149643	-0.118113	-0.03167	0.169541	0.244427	0.734248	0.270145	0.0421083	-0.228687	0.00709869	0.53875	0.000600195		YES
AT4G04640.1	AT4G04640.1	1.1.4.4	PS.lightreaction.ATP synthase.gamma chain	Symbols: ATPC1 ATPase, F1 complex, gamma subunit protein chr4:2350761-2351882 REVERSE LENGTH=373	plastid	1.36386	1.48785	-0.251653	0.183358	0.0019009	0.613072	0.808083								YES
ATCG00130.1	ATCG00130.1	1.1.4.8	PS.lightreaction.ATP synthase.subunit B (ATPF)	Symbols: ATPF ATPase, F0 complex, subunit B/B', bacterial/chloroplast chrC:11529-12798 REVERSE LENGTH=184	plastid	0.396102	0.511379	-0.121426	0.164229	0.00917715	0.557495	0.00238733	-0.0480299	-0.0504157	0.987477	0.7518	0.813357			YES
AT4G32260.1	AT4G32260.1	1.1.4.9	PS.lightreaction.ATP synthase.subunit B_ (ATPX)	Symbols: ATPase, F0 complex, subunit B/B', bacterial/chloroplast chr4:15573859-15574586 REVERSE LENGTH=219	plastid	0.0702064	0.148905	-0.0789048	0.421529	0.318241	0.562329	0.457584	-0.681517	-1.05672
AT1G20340.1	AT1G20340.1	1.1.5.1	PS.lightreaction.other electron carrier (ox/red).plastocyanin	Symbols: DRT112, PETE2 Cupredoxin superfamily protein chr1:7042770-7043273 REVERSE LENGTH=167	plastid	-0.70834	-0.816309	0.126213	0.00983	0.000752706	0.59738	0.453617	0.438791	-0.0156022	0.0352773	0.0381213	0.858756		YES
AT1G76100.1	AT1G76100.1	1.1.5.1	PS.lightreaction.other electron carrier (ox/red).plastocyanin	Symbols: PETE1 plastocyanin 1 chr1:28554217-28554732 REVERSE LENGTH=171	plastid	-0.755627	-0.816118	0.071517	0.0043744	0.000320394	0.72378	1.01575	1.187	0.245147	0.0180126	0.0073648	0.0665509		YES
AT3G16250.1	AT3G16250.1	1.1.5.2	PS.lightreaction.other electron carrier (ox/red).ferredoxin	Symbols: NDF4 NDH-dependent cyclic electron flow 1 chr3:5507091-5508320 REVERSE LENGTH=204	plastid	-0.811409	-0.966182	0.192502			0.446192		-0.362605
AT1G15140.1	AT1G15140.1	1.1.5.4	PS.lightreaction.other electron carrier (ox/red).ferredoxin oxireductase	Symbols: FAD/NAD(P)-binding oxidoreductase chr1:5210403-5212137 REVERSE LENGTH=295	plastid	0.281718	0.350514	-0.0705371		0.0207192			-0.451575			0.0812252
AT3G62410.1	AT3G62410.1	1.3	PS.calvin cycle	Symbols: CP12-2, CP12 CP12 domain-containing protein 2 chr3:23091006-23091401 FORWARD LENGTH=131	plastid	0.496804	0.592051	-0.102806	0.557832	0.285804	0.890702	0.158892
ATCG00490.1	ATCG00490.1	1.3.1	PS.calvin cycle.rubisco large subunit	Symbols: RBCL ribulose-bisphosphate carboxylases chrC:54958-56397 FORWARD LENGTH=479	plastid	0.944799	1.03744	-0.122713	0.00365803	0.000312137	0.285247	0.263319	-5.85598	-4.41668	0.0143835	0.0730317	0.0435936	Yes		YES
AT3G04790.1	AT3G04790.1	1.3.10	PS.calvin cycle.Rib5P Isomerase	Symbols: Ribose 5-phosphate isomerase, type A protein chr3:1313365-1314195 FORWARD LENGTH=276	plastid	0.138754	0.0349327	0.103948	0.176832	0.700243	0.352158	0.0682575	-0.0730741	-0.141156		0.242675
AT5G61410.1,AT5G61410.2	AT5G61410.1	1.3.11	PS.calvin cycle.RPE	Symbols: RPE, EMB2728 D-ribulose-5-phosphate-3-epimerase chr5:24684085-24685836 REVERSE LENGTH=281	plastid	0.321266	0.364527	-0.0445665	0.0136375	0.00711008	0.427326	0.265845	-0.0995626	-0.363006				Yes		YES
AT1G32060.1	AT1G32060.1	1.3.12	PS.calvin cycle.PRK	Symbols: PRK phosphoribulokinase chr1:11532668-11534406 FORWARD LENGTH=395	plastid	0.471542	0.491847	-0.0215546	0.0041679	0.000741421	0.76234	0.148823	-0.114963	-0.262663	0.193941			Yes		YES
AT1G73110.1	AT1G73110.1	1.3.13	PS.calvin cycle.rubisco interacting	Symbols: P-loop containing nucleoside triphosphate hydrolases superfamily protein chr1:27494344-27496844 REVERSE LENGTH=432	plastid	0.378606	0.349349	0.0302571				-0.0805966
AT2G28000.1	AT2G28000.1	1.3.13	PS.calvin cycle.rubisco interacting	Symbols: CPN60A, CH-CPN60A, SLP chaperonin-60alpha chr2:11926603-11929184 FORWARD LENGTH=586	plastid	1.03276	1.14699	-0.162302	0.00484428	0.000361833	0.230249	0.0344424			0.736976					YES
AT2G39730.1	AT2G39730.1	1.3.13	PS.calvin cycle.rubisco interacting	Symbols: RCA rubisco activase chr2:16570951-16573345 REVERSE LENGTH=474	plastid	0.325049	0.59706	-0.285882				0.114531	0.0829643	-0.0316422	0.10126	0.23696	0.576717
AT1G67090.1	AT1G67090.1	1.3.2	PS.calvin cycle.rubisco small subunit	Symbols: RBCS1A ribulose bisphosphate carboxylase small chain 1A chr1:25048465-25049249 REVERSE LENGTH=180	plastid	-0.153157	-0.215237	0.0625965	0.165166	0.000425705	0.570091	0.383001	-0.201405	-0.573349	0.203894	0.547887	0.113054		YES
AT5G38430.1	AT5G38430.1	1.3.2	PS.calvin cycle.rubisco small subunit	Symbols: Ribulose bisphosphate carboxylase (small chain) family protein chr5:15384350-15385155 REVERSE LENGTH=181	plastid	-0.127991	-0.209916	0.0824789	0.148583	0.0310806	0.452965	0.592135	-0.288209	-0.844322	0.325785	0.0326312	0.21867		YES		YES
AT1G56190.1,AT1G56190.2	AT1G56190.1	1.3.3	PS.calvin cycle.phosphoglycerate kinase	Symbols: Phosphoglycerate kinase family protein chr1:21028403-21030454 FORWARD LENGTH=478	plastid	0.846724	0.937684	-0.113486			0.498188	-0.488804
AT3G12780.1	AT3G12780.1	1.3.3	PS.calvin cycle.phosphoglycerate kinase	Symbols: PGK1 phosphoglycerate kinase 1 chr3:4061127-4063140 REVERSE LENGTH=481	plastid	0.832339	0.854598	-0.0270736	0.00613611	0.00233138	0.799817	0.309317	-0.474568	-0.756136	0.147431			Yes		YES
AT1G12900.1,AT1G12900.3,AT1G12900.4	AT1G12900.1	1.3.4	PS.calvin cycle.GAP	Symbols: GAPA-2 glyceraldehyde 3-phosphate dehydrogenase A subunit 2 chr1:4392634-4394283 REVERSE LENGTH=399	plastid	1.0172	1.27942	-0.388673	0.00300924	0.00203748	0.0489274	0.782353								YES
AT1G42970.1	AT1G42970.1	1.3.4	PS.calvin cycle.GAP	Symbols: GAPB glyceraldehyde-3-phosphate dehydrogenase B subunit chr1:16127552-16129584 FORWARD LENGTH=447	plastid	0.846429	0.910033	-0.0787728	0.00189374	0.000703081	0.345944	0.288541			0.00449663					YES
AT3G26650.1	AT3G26650.1	1.3.4	PS.calvin cycle.GAP	Symbols: GAPA, GAPA-1 glyceraldehyde 3-phosphate dehydrogenase A subunit chr3:9795226-9796848 FORWARD LENGTH=396	plastid	1.07801	1.23813	-0.240304	0.0410264	0.0101553	0.421716	0.738116								YES
AT4G26530.1,AT4G26530.2	AT4G26530.1	1.3.6	PS.calvin cycle.aldolase	Symbols: Aldolase superfamily protein chr4:13391566-13392937 FORWARD LENGTH=358	plastid	0.616318	0.613657	0.00293823	0.0165996	0.0101335	0.979748	-0.157378			0.4814			Yes
AT3G54050.1,AT3G54050.2	AT3G54050.1	1.3.7	PS.calvin cycle.FBPase	Symbols: HCEF1 high cyclic electron flow 1 chr3:20016951-20018527 FORWARD LENGTH=417	plastid	1.37802	1.41074	-0.0636554	0.0349259	2.99763e-05	0.811775	0.618542								YES
AT3G60750.1,AT3G60750.2	AT3G60750.1	1.3.8	PS.calvin cycle.transketolase	Symbols: Transketolase chr3:22454004-22456824 FORWARD LENGTH=741	plastid	1.21422	1.2707	-0.0919357	0.0143203	0.00019741	0.614768	0.464899			0.00348761					YES
AT3G55800.1	AT3G55800.1	1.3.9	PS.calvin cycle.seduheptulose bisphosphatase	Symbols: SBPASE sedoheptulose-bisphosphatase chr3:20709640-20711421 FORWARD LENGTH=393	plastid	0.367111	0.38454	-0.0180662	0.0131053	0.00842547	0.840997	0.223751	-0.253842	-0.470906	0.0137482	0.014655	0.000546218	Yes		YES
AT5G16390.1,AT5G16390.2	AT5G16390.1	11.1.1.2.3	lipid metabolism.FA synthesis and FA elongation.Acetyl CoA Carboxylation.heteromeric Complex.Biotin Carboxyl Carrier Protein	Symbols: CAC1, CAC1A, BCCP, BCCP1 chloroplastic acetylcoenzyme A carboxylase 1 chr5:5361098-5363020 REVERSE LENGTH=280	plastid	-0.187608	-0.172006	-0.0157285	0.188112	0.0524296	0.914641			0.179802
AT4G25050.1,AT4G25050.2	AT4G25050.1	11.1.12	lipid metabolism.FA synthesis and FA elongation.ACP protein	Symbols: ACP4 acyl carrier protein 4 chr4:12870178-12871024 FORWARD LENGTH=137	plastid	-0.401234	-0.402278	0.00108823	0.0330327	0.00352992	0.99484	0.207926	-2.57462	-2.45411					YES		YES
AT1G32200.1,AT1G32200.2	AT1G32200.1	11.3.1	lipid metabolism.Phospholipid synthesis.1-acylglycerol-3-phosphate O-acyltransferase	Symbols: ATS1, ACT1 phospholipid/glycerol acyltransferase family protein chr1:11602223-11605001 REVERSE LENGTH=459	plastid	0.131464	0.125937	0.00555009	0.507239	0.29542	0.970719	0.18113	0.0832671	-0.0982338		0.667273
AT5G04140.1,AT5G04140.2	AT5G04140.1	12.2.1.1	N-metabolism.ammonia metabolism.glutamate synthase.ferredoxin dependent	Symbols: GLU1, GLS1, GLUS, FD-GOGAT glutamate synthase 1 chr5:1130031-1138186 FORWARD LENGTH=1622	plastid	1.39719	1.46304	-0.134685			0.662979	0.343134	0.730572	0.413343	0.0323418					YES
AT5G35630.1,AT5G35630.2,AT5G35630.3	AT5G35630.1	12.2.2	N-metabolism.ammonia metabolism.glutamine synthetase	Symbols: GS2, GLN2, ATGSL1 glutamine synthetase 2 chr5:13831220-13833239 FORWARD LENGTH=430	plastid	0.466898	0.497549	-0.0325404	0.0220711	0.000497933	0.771955	0.176283	0.0846395	-0.0919864	0.309005	0.630237	0.666586			YES
AT1G17650.1	AT1G17650.1	13.1.1.1.4	amino acid metabolism.synthesis.central amino acid metabolism.GABA.gamma-hydroxybutyrate DH	Symbols: GLYR2, GR2 glyoxylate reductase 2 chr1:6069594-6071964 REVERSE LENGTH=358	plastid	0.312025	0.243481	0.0698712				-0.365571	-0.0543537	0.312771
AT1G75330.1	AT1G75330.1	13.1.2.3.21	amino acid metabolism.synthesis.glutamate family.arginine.ornithine carbamoyltransferase	Symbols: OTC ornithine carbamoyltransferase chr1:28266457-28268383 REVERSE LENGTH=375	plastid	0.127512	0.120045	0.00749574				0.107789	-0.279404	-0.384299
AT2G19940.1,AT2G19940.2	AT2G19940.1	13.1.2.3.3	amino acid metabolism.synthesis.glutamate family.arginine.N-Acetylglutamate-5-P reductase	Symbols: oxidoreductases, acting on the aldehyde or oxo group of donors, NAD or NADP as acceptor;copper ion binding chr2:8613168-8615649 FORWARD LENGTH=401	plastid	0.915365						0.239843	0.29443	0.0555685		0.688631
AT4G29840.1	AT4G29840.1	13.1.3.2.1	amino acid metabolism.synthesis.aspartate family.threonine.threonine synthase	Symbols: MTO2, TS Pyridoxal-5'-phosphate-dependent enzyme family protein chr4:14599434-14601014 REVERSE LENGTH=526	plastid	0.896614	0.82292	0.0903623			0.148486	0.202326	0.294886	0.0939607
AT1G31180.1	AT1G31180.1	13.1.4.4.3	amino acid metabolism.synthesis.branched chain group.leucine specific.3-isopropylmalate dehydrogenase	Symbols: ATIMD3, IMD3, IPMDH1 isopropylmalate dehydrogenase 3 chr1:11142843-11144617 REVERSE LENGTH=404	plastid	0.190409	0.126309	0.0644875			0.471946		-0.826739
AT2G43750.1,AT2G43750.2	AT2G43750.1	13.1.5.3.1	amino acid metabolism.synthesis.serine-glycine-cysteine group.cysteine.OASTL	Symbols: OASB, ACS1, CPACS1, ATCS-B O-acetylserine (thiol) lyase B chr2:18129604-18132322 REVERSE LENGTH=392	plastid	0.676544	0.744857	-0.07816	0.00233118	0.00054273	0.16008	0.238737			0.261499					YES
AT1G48850.1	AT1G48850.1	13.1.6.1.7	amino acid metabolism.synthesis.aromatic aa.chorismate.chorismate synthase	Symbols: EMB1144 chorismate synthase, putative / 5-enolpyruvylshikimate-3-phosphate phospholyase, putative chr1:18065154-18067956 REVERSE LENGTH=436	plastid			0.180414				-0.0584144
AT5G01600.1	AT5G01600.1	15.2	metal handling.binding, chelation and storage	Symbols: ATFER1, FER1 ferretin 1 chr5:228149-229594 REVERSE LENGTH=255	plastid	-0.000642804	-0.475839	0.475232	0.998779	0.284014	0.241344	0.380912	-0.0904958	-0.46738
AT1G74470.1	AT1G74470.1	16.1.1	secondary metabolism.isoprenoids.non-mevalonate pathway	Symbols: Pyridine nucleotide-disulphide oxidoreductase family protein chr1:27991248-27992845 FORWARD LENGTH=467	plastid	1.22641	1.3638	-0.236134			0.330289	0.602986
AT1G63970.1,AT1G63970.2	AT1G63970.1	16.1.1.5	secondary metabolism.isoprenoids.non-mevalonate pathway.MCS	Symbols: ISPF, MECPS isoprenoid F chr1:23738923-23740336 REVERSE LENGTH=231	plastid		-1.40293			0.147503			0.155176
AT3G02780.1	AT3G02780.1	16.1.2.7	secondary metabolism.isoprenoids.mevalonate pathway.isopentenyl pyrophosphate:dimethyllallyl pyrophosphate isomerase	Symbols: IPP2, IPIAT1, IDI2 isopentenyl pyrophosphate:dimethylallyl pyrophosphate isomerase 2 chr3:602578-604648 REVERSE LENGTH=284	plastid	-0.894145						-0.154601
AT4G34120.1	AT4G34120.1	17.5.1	hormone metabolism.ethylene.synthesis-degradation	Symbols: LEJ1, CDCP1 Cystathionine beta-synthase (CBS) family protein chr4:16341194-16342893 FORWARD LENGTH=238	plastid	-0.301993	-0.407174	0.108517	0.0720576	0.0164492	0.548011		-0.134131
AT3G45140.1	AT3G45140.1	17.7.1.2	hormone metabolism.jasmonate.synthesis-degradation.lipoxygenase	Symbols: LOX2, ATLOX2 lipoxygenase 2 chr3:16525437-16529233 FORWARD LENGTH=896	plastid	1.28479	1.3975	-0.204493	0.0767332	8.25878e-05	0.528909	-0.515141			0.116818			Yes
AT1G13280.1	AT1G13280.1	17.7.1.4	hormone metabolism.jasmonate.synthesis-degradation.allene oxidase cyclase	Symbols: AOC4 allene oxide cyclase 4 chr1:4547624-4548552 FORWARD LENGTH=254	plastid		-0.780673						0.0530575			0.67393
AT3G25770.1	AT3G25770.1	17.7.1.4	hormone metabolism.jasmonate.synthesis-degradation.allene oxidase cyclase	Symbols: AOC2 allene oxide cyclase 2 chr3:9406975-9407839 FORWARD LENGTH=253	plastid	-0.69545	-0.916016	0.262347	0.132048	0.0837581	0.0211033	-0.0541932	0.146692	0.200487		0.482025
AT4G18480.1	AT4G18480.1	19.10	tetrapyrrole synthesis.magnesium chelatase	Symbols: CHLI1, CH42, CH-42, CHL11, CHLI-1 P-loop containing nucleoside triphosphate hydrolases superfamily protein chr4:10201897-10203361 REVERSE LENGTH=424	plastid	0.336728	0.269141	0.0691536	0.0483658	0.0500951	0.531403	0.00917746	-0.213811	-0.222879	0.954151	0.0633003	0.286935	Yes
AT1G03630.1,AT1G03630.2	AT1G03630.1	19.14	tetrapyrrole synthesis.protochlorophyllide reductase	Symbols: POR C, PORC protochlorophyllide oxidoreductase C chr1:907699-909245 FORWARD LENGTH=401	plastid	0.313113	0.457654	-0.149912	0.0437527	0.00137826	0.0986161	0.165801	0.166434	0.000637801	0.558737					YES
AT4G27440.1,AT4G27440.2	AT4G27440.1	19.14	tetrapyrrole synthesis.protochlorophyllide reductase	Symbols: PORB protochlorophyllide oxidoreductase B chr4:13725648-13727107 FORWARD LENGTH=401	plastid	0.695921	0.76936	-0.084788	0.00827686	0.000699682	0.373025		-0.105933					Yes
AT3G48730.1	AT3G48730.1	19.3	tetrapyrrole synthesis.GSA	Symbols: GSA2 glutamate-1-semialdehyde 2,1-aminomutase 2 chr3:18049697-18051550 FORWARD LENGTH=472	plastid	0.603055	0.699046	-0.107298	0.00135851	0.00157286	0.25298	0.290985	-0.098598	-0.386809	0.0315045			Yes		YES
AT5G63570.1	AT5G63570.1	19.3	tetrapyrrole synthesis.GSA	Symbols: GSA1 glutamate-1-semialdehyde-2,1-aminomutase chr5:25451957-25453620 FORWARD LENGTH=474	plastid	0.480909	0.54718	-0.0709379				0.693628	-0.0907495	-0.772225
AT1G69740.1,AT1G69740.2	AT1G69740.1	19.4	tetrapyrrole synthesis.ALA dehydratase	Symbols: HEMB1 Aldolase superfamily protein chr1:26232197-26234713 FORWARD LENGTH=430	plastid	0.538243	0.679704	-0.155701	0.022175	0.00247332	0.138647	0.450214								YES
AT5G08280.1	AT5G08280.1	19.5	tetrapyrrole synthesis.porphobilinogen deaminase	Symbols: HEMC hydroxymethylbilane synthase chr5:2663763-2665596 REVERSE LENGTH=382	plastid	0.298075	0.33926	-0.0422528	0.0147953	0.00831403	0.276374	0.456932	0.367036	-0.0938293	0.0356953					YES
AT2G40490.1	AT2G40490.1	19.7	tetrapyrrole synthesis.uroporphyrinogen decarboxylase	Symbols: HEME2 Uroporphyrinogen decarboxylase chr2:16912961-16914988 FORWARD LENGTH=394	plastid	0.759791	0.901455	-0.170933	7.62619e-05	8.04171e-06	0.000969973	0.0532622								YES
AT1G03475.1	AT1G03475.1	19.8	tetrapyrrole synthesis.coproporphyrinogen III oxidase	Symbols: LIN2, HEMF1, ATCPO-I Coproporphyrinogen III oxidase chr1:869302-871175 REVERSE LENGTH=386	plastid	0.464762	0.506875	-0.0447478	0.00713674	0.000142651	0.550434	0.233653								YES
AT5G48300.1	AT5G48300.1	2.1.2.1	major CHO metabolism.synthesis.starch.AGPase	Symbols: ADG1, APS1 ADP glucose pyrophosphorylase 1 chr5:19570326-19572557 FORWARD LENGTH=520	plastid	0.855226	0.96467	-0.137882	0.00619398	0.000171435	0.216565	0.448339			0.0304375					YES
AT1G69830.1	AT1G69830.1	2.2.2.1.1	major CHO metabolism.degradation.starch.starch cleavage.alpha amylase	Symbols: ATAMY3, AMY3 alpha-amylase-like 3 chr1:26288518-26293003 REVERSE LENGTH=887	plastid			0.123492				0.123707
AT3G47860.1	AT3G47860.1	20.2	stress.abiotic	Symbols: CHL chloroplastic lipocalin chr3:17656778-17658269 REVERSE LENGTH=353	plastid	-0.259046								0.380087
AT4G24280.1	AT4G24280.1	20.2.1	stress.abiotic.heat	Symbols: cpHsc70-1 chloroplast heat shock protein 70-1 chr4:12590094-12593437 FORWARD LENGTH=718	plastid	0.564636	0.611151	-0.0509074	0.0187237	0.00129906	0.656541	0.108113								YES
AT5G49910.1	AT5G49910.1	20.2.1	stress.abiotic.heat	Symbols: CPHSC70-2EAT SHOCK PROTEIN 70-2, HSC70-7, cpHsc70-2 chloroplast heat shock protein 70-2 chr5:20303470-20306295 FORWARD LENGTH=718	plastid	0.738324	0.803752	-0.0768248	0.00756085	8.91408e-05	0.519719	0.133981								YES
AT2G42530.1	AT2G42530.1	20.2.2	stress.abiotic.cold	Symbols: COR15B cold regulated 15b chr2:17709191-17709873 REVERSE LENGTH=141	plastid	-0.730847	-0.96391	0.282884	0.017972	0.00100403	0.407696	0.0705861	0.0354197	-0.0351884					YES
AT1G03680.1	AT1G03680.1	21.1	redox.thioredoxin	Symbols: ATHM1, TRX-M1, ATM1, THM1 thioredoxin M-type 1 chr1:916990-917865 REVERSE LENGTH=179	plastid	-0.509804	-0.694014	0.202085	0.010022	9.3584e-05	0.264785	0.23862	0.266163	0.0279883	0.0811175	0.0510194	0.823688		YES
AT1G43560.1	AT1G43560.1	21.1	redox.thioredoxin	Symbols: Aty2, ty2 thioredoxin Y2 chr1:16398359-16399828 REVERSE LENGTH=167	plastid	-0.926732							-0.0638242
AT2G04700.1	AT2G04700.1	21.1	redox.thioredoxin	Symbols: ferredoxin thioredoxin reductase catalytic beta chain family protein chr2:1646961-1648345 FORWARD LENGTH=146	plastid	-0.36526	-0.621511	0.271668	0.305569			0.334154
AT3G02730.1	AT3G02730.1	21.1	redox.thioredoxin	Symbols: TRXF1, ATF1 thioredoxin F-type 1 chr3:588570-589591 REVERSE LENGTH=178	plastid	-0.442199	-0.580569	0.14786	0.0368967	0.000495173	0.46962	0.0925224	0.0603843	-0.032183		0.386394			YES
AT3G15360.1	AT3G15360.1	21.1	redox.thioredoxin	Symbols: ATHM4, TRX-M4, ATM4 thioredoxin M-type 4 chr3:5188448-5189457 FORWARD LENGTH=193	plastid	-0.728984	-0.80305	0.0867642	0.0145094	0.00576168	0.687215	0.14431	0.114003	-0.0304325	0.102781	0.0593921	0.658921		YES
AT4G03520.1	AT4G03520.1	21.1	redox.thioredoxin	Symbols: ATHM2 Thioredoxin superfamily protein chr4:1562585-1564055 REVERSE LENGTH=186	plastid	-0.416168	-0.453189	0.0388526				0.369715	-0.148479	-0.511179
AT5G16400.1	AT5G16400.1	21.1	redox.thioredoxin	Symbols: TRXF2, ATF2 thioredoxin F2 chr5:5363905-5365249 REVERSE LENGTH=185	plastid	-0.554585	-0.633211	0.0861932	0.0240291	0.00280093	0.688444	0.667033	0.244298	-0.440688					YES
AT5G16710.1	AT5G16710.1	21.2.1	redox.ascorbate and glutathione.ascorbate	Symbols: DHAR3 dehydroascorbate reductase 1 chr5:5483312-5484926 FORWARD LENGTH=258	plastid	-0.348039	-0.426603	0.081593	0.0431886	0.00128341	0.581428	0.302463	0.0685795	-0.235102	0.142131	0.688536	0.140248		YES
AT4G23100.1,AT4G23100.3	AT4G23100.1	21.2.2	redox.ascorbate and glutathione.glutathione	Symbols: RML1, PAD2, GSH1, CAD2, ATECS1, GSHA glutamate-cysteine ligase chr4:12103458-12106751 REVERSE LENGTH=522	plastid	0.444716	0.48401	-0.041529	0.00230146	0.0149926	0.710549		-0.124165					Yes
AT2G20270.1	AT2G20270.1	21.4	redox.glutaredoxins	Symbols: Thioredoxin superfamily protein chr2:8738001-8739617 REVERSE LENGTH=179	plastid	-0.270524	-0.153569	-0.118182					0.149457
AT3G52960.1	AT3G52960.1	21.5	redox.peroxiredoxin	Symbols: Thioredoxin superfamily protein chr3:19639699-19640403 FORWARD LENGTH=234	plastid	-0.110858	-0.128961	0.0181681	0.23718	0.0648735	0.863	0.109116	-0.672981	-0.767999	0.500746	0.00359373	0.0118197				YES
AT3G11630.1	AT3G11630.1	21.5.1	redox.peroxiredoxin.BAS1	Symbols: Thioredoxin superfamily protein chr3:3672189-3673937 FORWARD LENGTH=266	plastid	1.10058	1.07874	0.0310505	0.00663957	0.000247676	0.831203	0.16768								YES
AT5G06290.1	AT5G06290.1	21.5.1	redox.peroxiredoxin.BAS1	Symbols: 2-Cys Prx B, 2CPB 2-cysteine peroxiredoxin B chr5:1919380-1921211 FORWARD LENGTH=273	plastid	0.7565	0.899503	-0.172318			0.256944	-1.97047
AT2G28190.1	AT2G28190.1	21.6	redox.dismutases and catalases	Symbols: CSD2, CZSOD2 copper/zinc superoxide dismutase 2 chr2:12014548-12016303 FORWARD LENGTH=216	plastid	-0.490517	-0.724741	0.257071	0.0327011	0.00772182	0.216043	0.452533	0.301704	-0.156159	0.077697	0.0983393	0.307919		YES
AT4G22930.1	AT4G22930.1	23.1.1.3	nucleotide metabolism.synthesis.pyrimidine.dihydroorotase	Symbols: PYR4, DHOASE pyrimidin 4 chr4:12019315-12021200 FORWARD LENGTH=377	plastid	-0.357879							0.82771
AT5G63980.1	AT5G63980.1	23.2	nucleotide metabolism.degradation	Symbols: SAL1, ALX8, ATSAL1, HOS2, FRY1, RON1 Inositol monophosphatase family protein chr5:25609840-25611802 FORWARD LENGTH=407	plastid	0.486659	0.511454	-0.0264398			0.754575	-0.127691
AT5G47840.1	AT5G47840.1	23.4.1	nucleotide metabolism.phosphotransfer and pyrophosphatases.adenylate kinase	Symbols: AMK2 adenosine monophosphate kinase chr5:19375488-19378058 FORWARD LENGTH=283	plastid	-0.389489	-0.553867	0.173748	0.0271314	0.00108929	0.260081	0.473392	0.0519816	-0.424019					YES
AT5G09650.1	AT5G09650.1	23.4.99	nucleotide metabolism.phosphotransfer and pyrophosphatases.misc	Symbols: AtPPa6, PPa6 pyrophosphorylase 6 chr5:2991331-2993117 REVERSE LENGTH=300	plastid	-0.346935	-0.486939	0.146178	0.0427491	3.74591e-05	0.400147	0.0976994	0.129184	0.0315848		0.374656			YES
AT5G57040.1	AT5G57040.1	24.2	Biodegradation of Xenobiotics.lactoylglutathione lyase	Symbols: Lactoylglutathione lyase / glyoxalase I family protein chr5:23084035-23085116 REVERSE LENGTH=197	plastid		-0.720599						0.0350851
AT5G14660.1,AT5G14660.2	AT5G14660.1	26.1	misc.misc2	Symbols: PDF1B, DEF2, ATDEF2 peptide deformylase 1B chr5:4727129-4728671 REVERSE LENGTH=273	plastid	-0.639746	-0.712941	0.0826149		0.0840812		0.178911	-0.162191	-0.338646		0.268703
AT5G19370.1	AT5G19370.1	26.23	misc.rhodanese	Symbols: rhodanese-like domain-containing protein / PPIC-type PPIASE domain-containing protein chr5:6524247-6526629 REVERSE LENGTH=299	plastid	0.261815	0.143524	0.119413	0.296746	0.437222	0.471825		0.220597
AT1G71500.1	AT1G71500.1	26.30	misc. other Ferredoxins and Rieske domain	Symbols: Rieske (2Fe-2S) domain-containing protein chr1:26936084-26937331 FORWARD LENGTH=287	plastid	0.475839	0.525614	-0.0530949	0.0963235	0.035274	0.774587	0.433092								YES
AT4G14890.1	AT4G14890.1	26.30	misc. other Ferredoxins and Rieske domain	Symbols: FdC2 2Fe-2S ferredoxin-like superfamily protein chr4:8520887-8521351 FORWARD LENGTH=154	plastid	-0.573473	-0.740974	0.18741	0.0094461	2.00403e-05	0.378166	0.0870375	-0.0401228	-0.127049		0.357369			YES		YES
AT1G23740.1	AT1G23740.1	26.7	misc.oxidases - copper, flavone etc	Symbols: Oxidoreductase, zinc-binding dehydrogenase family protein chr1:8398245-8399656 REVERSE LENGTH=386	plastid	0.484034	0.495791	-0.0125083	0.00100036	0.00131118	0.680445	0.584617								YES
AT2G47730.1	AT2G47730.1	26.9	misc.glutathione S transferases	Symbols: ATGSTF8, ATGSTF5, GST6, GSTF8 glutathione S-transferase phi 8 chr2:19558213-19559266 FORWARD LENGTH=263	plastid	-0.142296	-0.24143	0.0999926	0.136114	0.110337	0.394822	-0.574255	-0.893006	-0.365625	0.034514						YES
AT3G55040.1	AT3G55040.1	26.9	misc.glutathione S transferases	Symbols: GSTL2 glutathione transferase lambda 2 chr3:20398718-20400305 REVERSE LENGTH=292	plastid	-0.299112	-0.374341	0.0773953	0.0147872	0.00718663	0.459862	0.101083	-0.000101974	-0.101185		0.998009			YES		YES
AT3G20390.1	AT3G20390.1	27.1.19	RNA.processing.ribonucleases	Symbols: endoribonuclease L-PSP family protein chr3:7110227-7111695 REVERSE LENGTH=187	plastid	-0.62736	-0.770825	0.163195	0.0126444	0.0020129	0.380286	-0.232665	-0.0551598	0.178076	0.245878	0.850599	0.592869				YES
AT3G52150.1,AT3G52150.2	AT3G52150.1	27.3.99	RNA.regulation of transcription.unclassified	Symbols: RNA-binding (RRM/RBD/RNP motifs) family protein chr3:19342074-19343090 FORWARD LENGTH=253	plastid	-0.19497	-0.355489	0.163349	0.192283	0.000615065	0.344784	0.106686	-0.0797981	-0.186088	0.0329303	0.0764492	0.010713		YES
AT3G63140.1	AT3G63140.1	27.3.99	RNA.regulation of transcription.unclassified	Symbols: CSP41A chloroplast stem-loop binding protein of 41 kDa chr3:23327006-23328620 REVERSE LENGTH=406	plastid	0.641413	0.63563	0.00643928	0.00109796	0.000930573	0.878316	0.368188			0.0684094					YES
AT2G37220.1	AT2G37220.1	27.4	RNA.RNA binding	Symbols: RNA-binding (RRM/RBD/RNP motifs) family protein chr2:15634980-15636331 REVERSE LENGTH=289	plastid	0.137236	0.0558957	0.0814961	0.516173	0.405419	0.695168	0.062439	-0.0925247	-0.15474	0.305172	0.560782	0.315419
AT5G50250.1	AT5G50250.1	27.4	RNA.RNA binding	Symbols: CP31B chloroplast RNA-binding protein 31B chr5:20452677-20453965 REVERSE LENGTH=289	plastid	-0.0880572	-0.0120069	-0.0760704	0.748497			-0.176421
AT3G13120.1,AT3G13120.2	AT3G13120.1	29.2.1.1.1.1.10	protein.synthesis.ribosomal protein.prokaryotic.chloroplast.30S subunit.S10	Symbols: Ribosomal protein S10p/S20e family protein chr3:4220310-4221526 REVERSE LENGTH=191	plastid	-0.653303	-0.630577	-0.0253355	0.00433407	0.00116741	0.899669	0.232467	-0.0905302	-0.321307					YES		YES
AT1G64510.1	AT1G64510.1	29.2.1.1.1.1.6	protein.synthesis.ribosomal protein.prokaryotic.chloroplast.30S subunit.S6	Symbols: Translation elongation factor EF1B/ribosomal protein S6 family protein chr1:23954993-23956205 REVERSE LENGTH=207	plastid	-0.574977	-0.744198	0.189492	0.00687075	1.89373e-05	0.328278	0.146991	-0.189281	-0.333949					YES		YES
AT5G13510.1	AT5G13510.1	29.2.1.1.1.2.10	protein.synthesis.ribosomal protein.prokaryotic.chloroplast.50S subunit.L10	Symbols: Ribosomal protein L10 family protein chr5:4341294-4341956 FORWARD LENGTH=220	plastid	0.942977	0.823602	0.148137	0.0105447	0.00800966	0.469227	-1.1057						Yes
AT1G32990.1	AT1G32990.1	29.2.1.1.1.2.11	protein.synthesis.ribosomal protein.prokaryotic.chloroplast.50S subunit.L11	Symbols: PRPL11 plastid ribosomal protein l11 chr1:11955827-11957139 FORWARD LENGTH=222	plastid	-0.481336	-0.636525	0.168061	0.0347134	0.000154086	0.470623	0.0281237	-0.145075	-0.173023	0.681971	0.0169238	0.0691648		YES		YES
ATCG00780.1	ATCG00780.1	29.2.1.1.1.2.14	protein.synthesis.ribosomal protein.prokaryotic.chloroplast.50S subunit.L14	Symbols: RPL14 ribosomal protein L14 chrC:80696-81064 REVERSE LENGTH=122	plastid	-0.00312937	-0.0602716	0.0571449	0.987649	0.732448	0.697607	0.250245			0.257124
AT1G48350.1	AT1G48350.1	29.2.1.1.1.2.18	protein.synthesis.ribosomal protein.prokaryotic.chloroplast.50S subunit.L18	Symbols: Ribosomal L18p/L5e family protein chr1:17867269-17868215 FORWARD LENGTH=170	plastid	-0.00904618	-0.0952147	0.0861871	0.959627	0.524336	0.68029	-0.145397
AT1G35680.1	AT1G35680.1	29.2.1.1.1.2.21	protein.synthesis.ribosomal protein.prokaryotic.chloroplast.50S subunit.L21	Symbols: Ribosomal protein L21 chr1:13208777-13210246 FORWARD LENGTH=220	plastid	0.0356525	-0.0500379	0.0856522	0.906215	0.837555	0.670245	0.585817
AT1G75350.1	AT1G75350.1	29.2.1.1.1.2.31	protein.synthesis.ribosomal protein.prokaryotic.chloroplast.50S subunit.L31	Symbols: emb2184 Ribosomal protein L31 chr1:28272163-28272687 FORWARD LENGTH=144	plastid	-0.402528	-0.596028	0.205846	0.0689267	0.0126458	0.263831	0.208547							YES
AT4G01310.1	AT4G01310.1	29.2.1.1.1.2.5	protein.synthesis.ribosomal protein.prokaryotic.chloroplast.50S subunit.L5	Symbols: Ribosomal L5P family protein chr4:544166-545480 REVERSE LENGTH=262	plastid	0.112414	-0.203723	0.314338	0.693048	0.566508	0.473693			-1.10607
AT3G44890.1	AT3G44890.1	29.2.1.1.1.2.9	protein.synthesis.ribosomal protein.prokaryotic.chloroplast.50S subunit.L9	Symbols: RPL9 ribosomal protein L9 chr3:16386505-16387963 FORWARD LENGTH=197	plastid	-0.230931	-0.533922	0.312628	0.437487	0.0556546	0.477197	-0.0476543	-0.510864	-0.466047	0.815438	0.0498133	0.104329				YES
AT4G34620.1	AT4G34620.1	29.2.1.1.3.1.16	protein.synthesis.ribosomal protein.prokaryotic.unknown organellar.30S subunit.S16	Symbols: SSR16 small subunit ribosomal protein 16 chr4:16535084-16536092 REVERSE LENGTH=113	plastid	-0.629012	-0.863359	0.271161	0.0216165	0.000492219	0.348785	0.2094	-0.168282	-0.374383	0.00436884	0.0198479	0.000535136		YES		YES
AT4G20360.1	AT4G20360.1	29.2.4	protein.synthesis.elongation	Symbols: ATRAB8D, ATRABE1B, RABE1b RAB GTPase homolog E1B chr4:10990036-10991466 FORWARD LENGTH=476	plastid	1.11922	1.23517	-0.177179	0.00523892	8.89809e-05	0.176241	0.173539			0.205488					YES
AT2G20890.1	AT2G20890.1	29.3	protein.targeting	Symbols: PSB29, THF1 photosystem II reaction center PSB29 protein chr2:8987783-8989185 FORWARD LENGTH=300	plastid	1.27798	1.23856	0.065223				0.129353
AT2G28900.1	AT2G28900.1	29.3.3	protein.targeting.chloroplast	Symbols: OEP16, ATOEP16-L, ATOEP16-1, OEP16-1 outer plastid envelope protein 16-1 chr2:12414423-12415459 REVERSE LENGTH=148	plastid	0.0968591	0.107362	-0.0105308	0.262903	0.184676	0.848665	0.0714612	-1.29502	-1.33558	0.622967	0.144672	0.122177
AT5G16620.1	AT5G16620.1	29.3.3	protein.targeting.chloroplast	Symbols: PDE120, TIC40, ATTIC40 hydroxyproline-rich glycoprotein family protein chr5:5450808-5454256 FORWARD LENGTH=447	plastid	-0.329188	-0.327645	-0.00158592	0.0199016	0.000277726	0.989128		-0.154109			0.0639413					YES
AT5G52440.1	AT5G52440.1	29.3.3	protein.targeting.chloroplast	Symbols: HCF106 Bacterial sec-independent translocation protein mttA/Hcf106 chr5:21286896-21288613 FORWARD LENGTH=260	plastid	-0.512723	-0.66522	0.166712				0.169477	0.100835	-0.068936		0.123024
AT4G25370.1	AT4G25370.1	29.3.99	protein.targeting.unknown	Symbols: Double Clp-N motif protein chr4:12972747-12974580 FORWARD LENGTH=238	plastid	0.129948	0.104679	0.0253551	0.146783	0.116036	0.778903	-0.381813
AT1G31160.1	AT1G31160.1	29.4	protein.postranslational modification	Symbols: HINT 2 HISTIDINE TRIAD NUCLEOTIDE-BINDING 2 chr1:11122880-11124106 REVERSE LENGTH=187	plastid	-0.139367	-0.410102	0.27466				-0.137162	-0.0968181	0.0404782
AT4G21860.1,AT4G21860.3	AT4G21860.1	29.4	protein.postranslational modification	Symbols: MSRB2 methionine sulfoxide reductase B 2 chr4:11600238-11601507 REVERSE LENGTH=202	plastid	-1.26815	-0.758491	-0.671013				-0.255766	0.0100746	0.265669
AT4G25130.1	AT4G25130.1	29.4	protein.postranslational modification	Symbols: PMSR4 peptide met sulfoxide reductase 4 chr4:12898802-12899998 REVERSE LENGTH=258	plastid	-0.493433	-0.538789	0.0485847	0.0135054	0.000158795	0.773574	0.0549763	-0.00568297	-0.0606545	0.538281	0.944361	0.156508		YES		YES
AT1G02560.1	AT1G02560.1	29.5.5	protein.degradation.serine protease	Symbols: CLPP5, NCLPP5, NCLPP1 nuclear encoded CLP protease 5 chr1:538000-539805 FORWARD LENGTH=298	plastid	0.351367	0.32659	0.0255086	0.0231421	0.0306968	0.765637	0.20388	-0.019299	-0.22296				Yes		YES
AT1G09130.1,AT1G09130.2,AT1G09130.3	AT1G09130.1	29.5.5	protein.degradation.serine protease	Symbols: ATP-dependent caseinolytic (Clp) protease/crotonase family protein chr1:2940063-2942217 REVERSE LENGTH=330	plastid	0.0817563	-0.000819171	0.0825741	0.568366	0.994887	0.429734	0.25701	-0.0660967	-0.32174
AT1G11750.1,AT1G11750.2	AT1G11750.1	29.5.5	protein.degradation.serine protease	Symbols: CLPP6, NCLPP1, NCLPP6 CLP protease proteolytic subunit 6 chr1:3967609-3969535 FORWARD LENGTH=271	plastid	0.159901	0.183075	-0.0233445	0.0423739	0.010874	0.515761	-0.0431842						Yes
AT1G12410.1	AT1G12410.1	29.5.5	protein.degradation.serine protease	Symbols: CLPR2, NCLPP2, CLP2 CLP protease proteolytic subunit 2 chr1:4223099-4224954 FORWARD LENGTH=279	plastid	-0.0516402	0.00487501	-0.0565116				0.309895	0.29893	-0.0112252	0.315509
AT1G49970.1	AT1G49970.1	29.5.5	protein.degradation.serine protease	Symbols: CLPR1, NCLPP5, SVR2 CLP protease proteolytic subunit 1 chr1:18501936-18504462 REVERSE LENGTH=387	plastid	0.267765	0.273573	-0.00591654	0.0520734	0.0889871	0.965223	0.308529
AT3G27925.1	AT3G27925.1	29.5.5	protein.degradation.serine protease	Symbols: DEGP1, Deg1 DegP protease 1 chr3:10366659-10368864 REVERSE LENGTH=439	plastid	0.0495015	0.0881222	-0.0386628			0.769659	0.506308	0.450121	-0.0595808	0.0385288					YES
AT4G17040.1	AT4G17040.1	29.5.5	protein.degradation.serine protease	Symbols: CLPR4 CLP protease R subunit 4 chr4:9586740-9589297 REVERSE LENGTH=305	plastid	0.059509	0.179138	-0.119949	0.47068	0.249899	0.441326	0.170952	-0.243058	-0.409753	0.400746
AT5G45390.1	AT5G45390.1	29.5.5	protein.degradation.serine protease	Symbols: CLPP4, NCLPP4 CLP protease P4 chr5:18396351-18397586 FORWARD LENGTH=292	plastid	0.555663	0.526445	0.0315234	0.00546905	0.00687091	0.445496	0.261325								YES
AT2G30950.1	AT2G30950.1	29.5.7	protein.degradation.metalloprotease	Symbols: VAR2, FTSH2 FtsH extracellular protease family chr2:13174692-13177064 FORWARD LENGTH=695	plastid	0.731346	0.865038	-0.15881	0.0494039	0.000307694	0.398443	0.432247								YES
AT1G20810.1	AT1G20810.1	29.6	protein.folding	Symbols: FKBP-like peptidyl-prolyl cis-trans isomerase family protein chr1:7232025-7233367 FORWARD LENGTH=232	plastid		-0.564436					0.450426	0.0966595	-0.357659
AT2G43560.1	AT2G43560.1	29.6	protein.folding	Symbols: FKBP-like peptidyl-prolyl cis-trans isomerase family protein chr2:18073995-18075385 REVERSE LENGTH=223	plastid	-0.638117	-0.799175	0.184592	0.0235706	0.00320459	0.478177	0.424398	-0.0336913	-0.456458		0.836727			YES		YES
AT2G44650.1	AT2G44650.1	29.6	protein.folding	Symbols: CHL-CPN10, CPN10 chloroplast chaperonin 10 chr2:18419521-18420510 REVERSE LENGTH=139	plastid	-0.466331	-0.551797	0.0913428	0.0301473	0.0012717	0.641927	0.106783	-0.586731	-0.68282		0.0623474			YES		YES
AT3G01480.1	AT3G01480.1	29.6	protein.folding	Symbols: CYP38, ATCYP38 cyclophilin 38 chr3:188569-190674 FORWARD LENGTH=437	plastid	0.0462968	0.00863426	0.0376663	0.78736	0.934843	0.824005	0.616351	-0.637492	-1.14169
AT3G10060.1	AT3G10060.1	29.6	protein.folding	Symbols: FKBP-like peptidyl-prolyl cis-trans isomerase family protein chr3:3102291-3103801 FORWARD LENGTH=230	plastid	-0.232817	-0.232099	-0.000727161	0.0145361	0.00796206	0.991571	0.388452	0.142628	-0.249277					YES
AT4G39710.1,AT4G39710.2	AT4G39710.1	29.6	protein.folding	Symbols: FKBP16-2 FK506-binding protein 16-2 chr4:18427249-18428325 REVERSE LENGTH=217	plastid	-0.77138	-0.73754	-0.0394507	0.00823381	0.00226228	0.854084	-1.6759	-0.263835	1.58756							YES
AT5G13410.1	AT5G13410.1	29.6	protein.folding	Symbols: FKBP-like peptidyl-prolyl cis-trans isomerase family protein chr5:4299830-4301706 REVERSE LENGTH=256	plastid	-0.659111	-0.642711	-0.0183427	0.00693423			-0.28075	-0.160611	0.121509		0.57159					YES
AT5G20720.1,AT5G20720.2,AT5G20720.3	AT5G20720.1	29.6	protein.folding	Symbols: CPN20, CPN10, CHCPN10, ATCPN21, CPN21 chaperonin 20 chr5:7015015-7016354 FORWARD LENGTH=253	plastid	-0.278987	-0.452027	0.178673	0.0518809	0.000680144	0.201192	0.108728	-0.384445	-0.488073	0.0471711	0.014603	0.00510268		YES		YES
AT3G10670.1	AT3G10670.1	29.8	protein.assembly and cofactor ligation	Symbols: ATNAP7, NAP7 non-intrinsic ABC protein 7 chr3:3335325-3337304 REVERSE LENGTH=338	plastid	0.0492277	0.0280148	0.0212202	0.758387	0.618052	0.887884	0.154118
AT5G45680.1	AT5G45680.1	29.8	protein.assembly and cofactor ligation	Symbols: ATFKBP13, FKBP13 FK506-binding protein 13 chr5:18530894-18532128 FORWARD LENGTH=208	plastid	-0.533402	-0.779056	0.274132				0.651324	0.0510347	-0.60532
AT5G66530.1,AT5G66530.2	AT5G66530.1	3.5	minor CHO metabolism.others	Symbols: Galactose mutarotase-like superfamily protein chr5:26553821-26555575 REVERSE LENGTH=307	plastid	0.323549	0.37507	-0.0531328	0.0220727	0.00972159	0.477664		-0.918549					Yes
AT4G01900.1	AT4G01900.1	30.1	signalling.in sugar and nutrient physiology	Symbols: PII, GLB1 GLNB1 homolog chr4:821736-823294 FORWARD LENGTH=196	plastid	-0.457272	-0.712099	0.27741		0.00078544		-0.0605769	0.0115177	0.0720819		0.913108					YES
AT3G23400.1	AT3G23400.1	31.1	cell.organisation	Symbols: FIB4 Plastid-lipid associated protein PAP / fibrillin family protein chr3:8376636-8378225 REVERSE LENGTH=284	plastid	0.217211	0.216404	0.000816648	0.0928934	0.0896171	0.989457	0.121822			0.507151
AT3G26070.1	AT3G26070.1	31.1	cell.organisation	Symbols: Plastid-lipid associated protein PAP / fibrillin family protein chr3:9526904-9528199 FORWARD LENGTH=242	plastid	0.111793	-0.0195664	0.131288			0.294665	0.796083
AT4G04020.1	AT4G04020.1	31.1	cell.organisation	Symbols: FIB fibrillin chr4:1932161-1933546 FORWARD LENGTH=318	plastid		-0.17744					0.236353	0.205111	-0.031626
AT4G22240.1	AT4G22240.1	31.1	cell.organisation	Symbols: Plastid-lipid associated protein PAP / fibrillin family protein chr4:11766090-11767227 REVERSE LENGTH=310	plastid	-0.0683884	-0.119117	0.0508324	0.546833				0.602963
AT3G63190.1	AT3G63190.1	31.2	cell.division	Symbols: RRF, HFP108, cpRRF, AtcpRRF ribosome recycling factor, chloroplast precursor chr3:23342861-23344640 REVERSE LENGTH=275	plastid	-0.687878	-0.783889	0.110971	0.00327145	5.78549e-06	0.558211	0.287632	-0.268197	-0.545312		0.0144533			YES		YES
AT3G15520.1	AT3G15520.1	31.3.1	cell.cycle.peptidylprolyl isomerase	Symbols: Cyclophilin-like peptidyl-prolyl cis-trans isomerase family protein chr3:5249739-5252432 REVERSE LENGTH=466	plastid	0.126021	0.00946301	0.116593	0.182246			0.899493	0.271989	-0.668385
AT3G62030.1,AT3G62030.2,AT3G62030.3	AT3G62030.1	31.3.1	cell.cycle.peptidylprolyl isomerase	Symbols: ROC4 rotamase CYP 4 chr3:22973708-22975139 FORWARD LENGTH=260	plastid	0.568931	0.640122	-0.0783217	0.0131441	0.00815809	0.455047	0.477271			0.327303					YES
AT3G47650.1	AT3G47650.1	33.99	development.unspecified	Symbols: DnaJ/Hsp40 cysteine-rich domain superfamily protein chr3:17569576-17570262 FORWARD LENGTH=136	plastid	-0.839763	-1.11411	0.358106			0.344854	0.0363939	-0.149784	-0.185925
AT1G52670.1	AT1G52670.1	35.1	not assigned.no ontology	Symbols: Single hybrid motif superfamily protein chr1:19615119-19617420 REVERSE LENGTH=274	plastid	-0.225119	-0.247241	0.0224343	0.234911	0.153617	0.865024	0.303345	-0.0725846	-0.373872
AT1G56500.1	AT1G56500.1	35.1	not assigned.no ontology	Symbols: haloacid dehalogenase-like hydrolase family protein chr1:21159775-21167092 FORWARD LENGTH=1055	plastid	0.510168	0.489399	0.0221521				-0.237533	-1.28491	-1.13389
AT2G21530.1	AT2G21530.1	35.1	not assigned.no ontology	Symbols: SMAD/FHA domain-containing protein chr2:9219372-9220464 FORWARD LENGTH=209	plastid	-0.67077	-0.816787	0.169191	0.00496482	0.000211779	0.433072	0.0911151	0.145288	0.0543526	0.665995	0.0345785	0.777437		YES
AT2G44920.2	AT2G44920.2	35.1	not assigned.no ontology	Symbols: Tetratricopeptide repeat (TPR)-like superfamily protein chr2:18524419-18526502 FORWARD LENGTH=224	plastid	-0.394421	-0.561283	0.176638		0.00992056		0.0959423	0.044477	-0.0515202		0.79437			YES
AT3G48420.1	AT3G48420.1	35.1	not assigned.no ontology	Symbols: Haloacid dehalogenase-like hydrolase (HAD) superfamily protein chr3:17929743-17931551 FORWARD LENGTH=319	plastid	0.740297	0.868379	-0.152609	0.00654997	0.000268287	0.155199	0.151856								YES
AT4G02530.1	AT4G02530.1	35.1	not assigned.no ontology	Symbols: chloroplast thylakoid lumen protein chr4:1112335-1114005 REVERSE LENGTH=216	plastid	0.0829833	0.0278855	0.0551297	0.456853	0.823291	0.69965	-0.327491	-0.358356	-0.0317978
AT4G24930.1	AT4G24930.1	35.1	not assigned.no ontology	Symbols: thylakoid lumenal 17.9 kDa protein, chloroplast chr4:12821496-12822389 REVERSE LENGTH=225	plastid	0.855877	1.15099	-0.39154				-0.823205	-1.23943	-0.558746
AT5G52970.1	AT5G52970.1	35.1	not assigned.no ontology	Symbols: thylakoid lumen 15.0 kDa protein chr5:21479620-21481018 FORWARD LENGTH=223	plastid	-0.331356	-0.525721	0.203214					0.811122
AT4G01050.1	AT4G01050.1	35.1.41	not assigned.no ontology.hydroxyproline rich proteins	Symbols: TROL thylakoid rhodanese-like chr4:455874-458175 FORWARD LENGTH=466	plastid	0.217203	0.309781	-0.0941619	0.245468	0.0394226	0.453914	-0.0224129	-0.472822	-0.451606		0.235393		Yes
AT5G07020.1	AT5G07020.1	35.1.42	not assigned.no ontology.proline rich family	Symbols: proline-rich family protein chr5:2180669-2182284 REVERSE LENGTH=235	plastid	-0.775862	-0.669404	-0.122343		0.326623			0.303686
AT1G12250.1,AT1G12250.2	AT1G12250.1	35.1.5	not assigned.no ontology.pentatricopeptide (PPR) repeat-containing protein	Symbols: Pentapeptide repeat-containing protein chr1:4159287-4161269 FORWARD LENGTH=280	plastid	-0.0587938	-0.386391	0.329468		0.00202562		0.569702	0.20301	-0.37761		0.413838			YES
AT1G09340.1	AT1G09340.1	35.2	not assigned.unknown	Symbols: CRB, CSP41B, HIP1.3 chloroplast RNA binding chr1:3015473-3018035 FORWARD LENGTH=378	plastid	0.989188	1.08938	-0.137139	0.00597016	0.00106572	0.333339	0.43683	4.35475	7.47084	0.0281677					YES
AT1G16080.1	AT1G16080.1	35.2	not assigned.unknown	Symbols: unknown protein; LOCATED IN: apoplast, chloroplast stroma, chloroplast, chloroplast envelope; EXPRESSED IN: 23 plant structures; EXPRESSED DURING: 14 growth stages; Has 81 Blast hits to 81 proteins in 28 species: Archae - 0; Bacteria - 2; Metazoa - 0; Fungi - 0; Plants - 62; Viruses - 0; Other Eukaryotes - 17 (source: NCBI BLink). chr1:5514394-5515761 FORWARD LENGTH=313	plastid	0.0586776	0.0285967	0.0300934	0.392622	0.691262	0.499656	0.0236351	-0.0892089	-0.112785	0.718589	0.478938	0.362297
AT1G50900.1	AT1G50900.1	35.2	not assigned.unknown	Symbols: GDC1 Ankyrin repeat family protein chr1:18866272-18867014 FORWARD LENGTH=175	plastid	-0.632089	-0.8937	0.304632				0.0859043	-0.0242828	-0.11013		0.808026
AT1G55480.1	AT1G55480.1	35.2	not assigned.unknown	Symbols: ZKT protein containing PDZ domain, a K-box domain, and a TPR region chr1:20713822-20715351 FORWARD LENGTH=335	plastid	0.369154	0.414483	-0.0471322	0.0605064	0.0176001	0.584554	0.717938								YES
AT2G03420.1	AT2G03420.1	35.2	not assigned.unknown	Symbols: unknown protein; Has 38 Blast hits to 38 proteins in 17 species: Archae - 0; Bacteria - 0; Metazoa - 0; Fungi - 0; Plants - 38; Viruses - 0; Other Eukaryotes - 0 (source: NCBI BLink). chr2:1035100-1035937 REVERSE LENGTH=170	plastid	-0.972438	-0.962795	-0.012589		0.000604545		0.251696	-0.143398	-0.391562		0.592441			YES
AT2G04039.1,AT2G04039.2	AT2G04039.1	35.2	not assigned.unknown	Symbols: unknown protein; FUNCTIONS IN: molecular_function unknown; LOCATED IN: chloroplast; EXPRESSED IN: 21 plant structures; EXPRESSED DURING: 13 growth stages; CONTAINS InterPro DOMAIN/s: Protein of unknown function DUF2996 (InterPro:IPR021374); Has 159 Blast hits to 159 proteins in 52 species: Archae - 0; Bacteria - 76; Metazoa - 0; Fungi - 0; Plants - 38; Viruses - 0; Other Eukaryotes - 45 …	plastid	-0.545407	-0.614345	0.0752414	0.00355233	0.000228702	0.587165		0.151782						YES
AT2G24020.1,AT2G24020.2	AT2G24020.1	35.2	not assigned.unknown	Symbols: Uncharacterised BCR, YbaB family COG0718 chr2:10217869-10219269 REVERSE LENGTH=182	plastid	-0.437329	-0.482732	0.0479327	0.0436832	0.0118116	0.772366		-0.268071								YES
AT2G37660.1	AT2G37660.1	35.2	not assigned.unknown	Symbols: NAD(P)-binding Rossmann-fold superfamily protein chr2:15795481-15796977 REVERSE LENGTH=325	plastid	-0.0854726	-0.115919	0.0305221	0.527625	0.0508691	0.828414	0.279241	-0.175032	-0.448789	0.143823	0.2114	0.0392286
AT2G47910.1,AT2G47910.2	AT2G47910.1	35.2	not assigned.unknown	Symbols: CRR6 chlororespiratory reduction 6 chr2:19614741-19615559 FORWARD LENGTH=246	plastid	-0.418307	-0.660672	0.260353					0.146562
AT3G47070.1	AT3G47070.1	35.2	not assigned.unknown	Symbols: LOCATED IN: thylakoid, chloroplast thylakoid membrane, chloroplast, chloroplast envelope; EXPRESSED IN: 22 plant structures; EXPRESSED DURING: 13 growth stages; CONTAINS InterPro DOMAIN/s: Thylakoid soluble phosphoprotein TSP9 (InterPro:IPR021584); Has 37 Blast hits to 37 proteins in 10 species: Archae - 0; Bacteria - 0; Metazoa - 0; Fungi - 0; Plants - 37; Viruses - 0; Other Eukaryotes …	plastid	-0.699868	-0.792915	0.108034	0.00880665	0.00105214	0.660527	0.12418	0.139308	0.015193	0.0028883	0.0202521	0.667148		YES
AT3G63160.1	AT3G63160.1	35.2	not assigned.unknown	Symbols: FUNCTIONS IN: molecular_function unknown; INVOLVED IN: biological_process unknown; LOCATED IN: chloroplast outer membrane, thylakoid, chloroplast thylakoid membrane, chloroplast, chloroplast envelope; EXPRESSED IN: 21 plant structures; EXPRESSED DURING: 13 growth stages; BEST Arabidopsis thaliana protein match is: outer envelope membrane protein 7 (TAIR:AT3G52420.1); Has 26 Blast hits to…	plastid	0.180892	0.363953	-0.186124				0.0135618	0.457926	0.445055
AT3G63540.1	AT3G63540.1	35.2	not assigned.unknown	Symbols: Mog1/PsbP/DUF1795-like photosystem II reaction center PsbP family protein chr3:23459372-23459803 REVERSE LENGTH=143	plastid	-0.17915	-0.230266	0.0516493	0.249868	0.125398	0.762246	0.314343	-0.402379	-0.694753
AT4G10300.1	AT4G10300.1	35.2	not assigned.unknown	Symbols: RmlC-like cupins superfamily protein chr4:6384564-6385946 FORWARD LENGTH=134	plastid	-0.63717	-0.63837	0.00133621	0.0909354	0.0554157	0.996373	0.302056	0.115787	-0.187912	0.0216324	0.0919993	0.0571709		YES
AT4G32915.1	AT4G32915.1	35.2	not assigned.unknown	Symbols: FUNCTIONS IN: molecular_function unknown; INVOLVED IN: regulation of translational fidelity; LOCATED IN: chloroplast; EXPRESSED IN: 22 plant structures; EXPRESSED DURING: 13 growth stages; CONTAINS InterPro DOMAIN/s: Glu-tRNAGln amidotransferase, C subunit (InterPro:IPR003837); Has 30201 Blast hits to 17322 proteins in 780 species: Archae - 12; Bacteria - 1396; Metazoa - 17338; Fungi - 3…	plastid	-0.525716	-0.781258	0.284783		0.00231009		0.391024	-0.0994373	-0.48574					YES
AT5G02160.1	AT5G02160.1	35.2	not assigned.unknown	Symbols: unknown protein; FUNCTIONS IN: molecular_function unknown; INVOLVED IN: biological_process unknown; LOCATED IN: chloroplast thylakoid membrane; EXPRESSED IN: 23 plant structures; EXPRESSED DURING: 13 growth stages; Has 121 Blast hits to 121 proteins in 17 species: Archae - 0; Bacteria - 0; Metazoa - 0; Fungi - 0; Plants - 121; Viruses - 0; Other Eukaryotes - 0 (source: NCBI BLink). chr5:…	plastid		-0.671091					0.443411	0.632722	0.20359
AT5G42070.1	AT5G42070.1	35.2	not assigned.unknown	Symbols: unknown protein; FUNCTIONS IN: molecular_function unknown; INVOLVED IN: biological_process unknown; LOCATED IN: chloroplast thylakoid membrane, chloroplast; EXPRESSED IN: 21 plant structures; EXPRESSED DURING: 13 growth stages; Has 30201 Blast hits to 17322 proteins in 780 species: Archae - 12; Bacteria - 1396; Metazoa - 17338; Fungi - 3422; Plants - 5037; Viruses - 0; Other Eukaryotes -…	plastid		-0.884783					0.109498	0.0426034	-0.0669729		0.481175
AT5G42765.1	AT5G42765.1	35.2	not assigned.unknown	Symbols: INVOLVED IN: biological_process unknown; LOCATED IN: thylakoid, chloroplast thylakoid membrane, chloroplast; EXPRESSED IN: 22 plant structures; EXPRESSED DURING: 13 growth stages; CONTAINS InterPro DOMAIN/s: Twin-arginine translocation pathway, signal sequence (InterPro:IPR006311); Has 30201 Blast hits to 17322 proteins in 780 species: Archae - 12; Bacteria - 1396; Metazoa - 17338; Fungi…	plastid	-0.309279	-0.304491	-0.00490364	0.0124544	0.000438533	0.953854	0.0223775	0.72658	0.707077					YES
AT5G42960.1	AT5G42960.1	35.2	not assigned.unknown	Symbols: unknown protein; FUNCTIONS IN: molecular_function unknown; INVOLVED IN: biological_process unknown; LOCATED IN: mitochondrion, chloroplast, plastid, chloroplast envelope; EXPRESSED IN: 24 plant structures; EXPRESSED DURING: 13 growth stages; BEST Arabidopsis thaliana protein match is: unknown protein (TAIR:AT1G45170.1); Has 30201 Blast hits to 17322 proteins in 780 species: Archae - 12; …	plastid	-0.187803	-0.00757383	-0.180293		0.942096		0.324533	-2.81451	-2.5555
AT5G51720.1	AT5G51720.1	35.2	not assigned.unknown	Symbols: 2 iron, 2 sulfur cluster binding chr5:21009645-21010227 FORWARD LENGTH=108	plastid	-0.544005	-0.895241	0.399928		0.000759876		0.0529693	0.0460162	-0.00695741	0.584747	0.644987	0.956859		YES
AT3G47520.1	AT3G47520.1	8.2.9	TCA / org transformation.other organic acid transformatons.cyt MDH	Symbols: MDH malate dehydrogenase chr3:17513657-17514868 FORWARD LENGTH=403	plastid	0.545626	0.666489	-0.132949	0.010491	0.000700354	0.13063	0.710046	0.449533	-0.283104						YES
AT3G22890.1	AT3G22890.1	14.1	S-assimilation.ATPS	Symbols: APS1 ATP sulfurylase 1 chr3:8112837-8114734 FORWARD LENGTH=463	plastid,cytosol	0.270935	0.272194	-0.00128261	0.0477934	0.0263412	0.986671	0.0360581								YES
AT1G55160.1,AT1G55160.2,AT1G55160.3	AT1G55160.1	35.2	not assigned.unknown	Symbols: unknown protein; FUNCTIONS IN: molecular_function unknown; INVOLVED IN: biological_process unknown; LOCATED IN: mitochondrion, plastid; EXPRESSED IN: 24 plant structures; EXPRESSED DURING: 13 growth stages; BEST Arabidopsis thaliana protein match is: unknown protein (TAIR:AT2G19530.1); Has 63 Blast hits to 63 proteins in 14 species: Archae - 0; Bacteria - 0; Metazoa - 0; Fungi - 0; Plant…	plastid,mitochondrion	-0.29927	-0.610256	0.325864						1.87803
AT2G07698.1,ATMG01190.1	AT2G07698.1	9.9	mitochondrial electron transport / ATP synthesis.F1-ATPase	Symbols: ATPase, F1 complex, alpha subunit protein chr2:3361474-3364028 FORWARD LENGTH=777	plastid,mitochondrion	1.20673	1.32375	-0.194817	0.0789961	0.000302233	0.546009	0.827668			0.549216					YES
AT1G54010.1	AT1G54010.1	16.5.1.3.1	secondary metabolism.sulfur-containing.glucosinolates.degradation.myrosinase	Symbols: GDSL-like Lipase/Acylhydrolase superfamily protein chr1:20158854-20160747 REVERSE LENGTH=386	vacuole	-0.293055	-0.575917	0.295323		0.0135148		-1.24531	-0.0430239	1.21861							YES
AT3G14210.1	AT3G14210.1	16.5.1.3.1	secondary metabolism.sulfur-containing.glucosinolates.degradation.myrosinase	Symbols: ESM1 epithiospecifier modifier 1 chr3:4729886-4731562 FORWARD LENGTH=392	vacuole	-0.112297	-0.168046	0.056014	0.337971	0.215761	0.709833	-0.0355921	-0.0137559	0.0218389	0.730178	0.87751	0.674183
AT5G25980.2	AT5G25980.2	16.5.1.3.1.1	secondary metabolism.sulfur-containing.glucosinolates.degradation.myrosinase.TGG	Symbols: TGG2, BGLU37 glucoside glucohydrolase 2 chr5:9072730-9075477 FORWARD LENGTH=547	vacuole	0.32049	0.385144	-0.0667133			0.452907	-0.363074			0.393486
AT5G20500.1	AT5G20500.1	21.4	redox.glutaredoxins	Symbols: Glutaredoxin family protein chr5:6938652-6939665 FORWARD LENGTH=135	vacuole	-0.231426	-0.354071	0.12521	0.121217	0.00194334	0.406806		-0.641076
AT2G10940.1,AT2G10940.2	AT2G10940.1	26.21	misc.protease inhibitor/seed storage/lipid transfer protein (LTP) family protein	Symbols: Bifunctional inhibitor/lipid-transfer protein/seed storage 2S albumin superfamily protein chr2:4311160-4312035 REVERSE LENGTH=291	vacuole	-0.925978	-1.13314	0.280832	0.0318807	0.0153649	0.537477	0.0541424	0.337922	0.285083	0.545813	0.214208	0.278029		YES
AT2G45180.1	AT2G45180.1	26.21	misc.protease inhibitor/seed storage/lipid transfer protein (LTP) family protein	Symbols: Bifunctional inhibitor/lipid-transfer protein/seed storage 2S albumin superfamily protein chr2:18626377-18626781 FORWARD LENGTH=134	vacuole	-0.69572	-0.77308	0.0893778	0.0646596	0.0306002	0.765847	-0.439366	0.692003	1.05145		0.296628					YES
AT3G01390.1,AT3G01390.2	AT3G01390.1	34.1	transport.p- and v-ATPases	Symbols: VMA10, AVMA10 vacuolar membrane ATPase 10 chr3:150265-150922 REVERSE LENGTH=110	vacuole	-0.54767	-0.766332	0.244295	0.00843634	0.0007167	0.182835	0.335827	-0.140184	-0.470474		0.771344			YES		YES
AT1G04410.1	AT1G04410.1	8.2.9	TCA / org transformation.other organic acid transformatons.cyt MDH	Symbols: Lactate/malate dehydrogenase family protein chr1:1189418-1191267 REVERSE LENGTH=332	vacuole	0.0939054	-0.0567433	0.150448	0.387295	0.515908	0.153608	-0.392871	-0.623629	-0.245814	0.015015	0.00121714	0.146995			YES	YES
AT1G78900.1,AT1G78900.2	AT1G78900.1	34.1	transport.p- and v-ATPases	Symbols: VHA-A vacuolar ATP synthase subunit A chr1:29660463-29664575 FORWARD LENGTH=623	vacuole,golgi	1.42296	1.49496	-0.153784			0.676769	0.489903
AT4G23710.1	AT4G23710.1	34.1	transport.p- and v-ATPases	Symbols: VHA-G2, VAG2, VATG2 vacuolar ATP synthase subunit G2 chr4:12350577-12351354 FORWARD LENGTH=106	vacuole,golgi	-0.343476	-0.654533	0.32958					-0.223493
AT4G11150.1	AT4G11150.1	34.1.1.4	transport.p- and v-ATPases.H+-transporting two-sector ATPase.subunit E	Symbols: TUF, emb2448, TUFF, VHA-E1 vacuolar ATP synthase subunit E1 chr4:6800091-6801696 FORWARD LENGTH=230	vacuole,golgi	0.0917911	0.0135617	0.0782538	0.596605	0.928017	0.406666	0.323866	-0.556573	-0.842474	0.15955
