# Supplementary material for: Defects in autophagy lead to selective in vivo changes in turnover of cytosolic and organelle proteins in Arabidopsis
Source: Plant Cell. 2022 Jun 29;34(10):3936–60. doi: 10.1093/plcell/koac185 (PMC9516138; doi:10.1093/plcell/koac185)
Supplement: koac185_Supplementary_Data [file koac185_supplementary_data.zip › koac185_Supplementary_Data/tpc.21.00373_SupplementalDS5.xlsx]

## Sheet: DataS5 root delta A&KD groups 
Supplemental Data. Li et al. (2022). Plant Cell.
Supplemental Data Set 5 Proteins with significant differences in protein abundance & degradation rate. The set of 230 root proteins with both relative Δabundance and Δdegradation rates in atg11/5 mutants is shown. Values of relative Δabundance and Δdegradation rates with statistical significant differences to Wt (Student's T-test, P<0.05) were bolded. A root data summary combining two mutants is …					relative ∆Abundance and ∆Degradation				Groups					Groups (Counts)					Groups (Percentage)
1st AGI	BINCODE	NAME	description	Location SUBAcon	atg11 Relative ∆Abundance	atg11 Relative ∆Degradation	atg5 Relative ∆Abundance	atg5 Relative ∆Degradation	1 （More-Slower）	2 （Less-Faster）	3（More-Faster）	4 （Less-Slower）		1 （More-Slower）	2 （Less-Faster）	3（More-Faster）	4 （Less-Slower）		1 （More-Slower）	2 （Less-Faster）	3（More-Faster）	4 （Less-Slower）
AT1G02780.1	29.2.1.2.2.19	protein.synthesis.ribosomal protein.eukaryotic.60S subunit.L19	Symbols: emb2386 Ribosomal protein L19e family protein chr1:608120-609391 REVERSE LENGTH=214	cytosol	-0.277965	-0.0944587	-0.00539155	-0.152509				Yes	Extracellular (26)	0	21	5	0	Extracellular (26)	0	0.807692	0.192308	0
AT1G09740.1	17.5.3	hormone metabolism.ethylene.induced-regulated-responsive-activated	Symbols: Adenine nucleotide alpha hydrolases-like superfamily protein chr1:3154603-3155834 FORWARD LENGTH=171	cytosol	0.178442	0.234917	0.464289	0.338659			Yes		Plastid (41)	1	33	3	4	Plastid (41)	0.0243902	0.804878	0.0731707	0.097561
AT1G12310.1	29.4	protein.postranslational modification	Symbols: Calcium-binding EF-hand family protein chr1:4187500-4187946 REVERSE LENGTH=148	cytosol	0.0516356	-0.0426253	-0.160977	-0.018038	Yes			Yes	PM (11)	1	8	1	1	PM (11)	0.0909091	0.727273	0.0909091	0.0909091
AT1G20010.1	31.1	cell.organisation	Symbols: TUB5 tubulin beta-5 chain chr1:6938033-6940481 REVERSE LENGTH=449	cytosol	-0.0831034	0.159151	0.362684	0.308565		Yes	Yes		Vacuole (7)	1	5	1	0	Vacuole (7)	0.142857	0.714286	0.142857	0
AT1G22300.1	30.7	signalling.14-3-3 proteins	Symbols: GRF10, 14-3-3EPSILON, GF14 EPSILON general regulatory factor 10 chr1:7879146-7881103 REVERSE LENGTH=254	cytosol	0.100429	-0.0953389	0.0702623	-0.0255655	Yes				Mitochondrion (42)	17	11	7	7	Mitochondrion (42)	0.404762	0.261905	0.166667	0.166667
AT1G22780.1	29.2.1.2.1.18	protein.synthesis.ribosomal protein.eukaryotic.40S subunit.S18	Symbols: PFL, RPS18A, PFL1 Ribosomal protein S13/S18 family chr1:8067990-8069163 FORWARD LENGTH=152	cytosol	0.194044	-0.132184	0.367406	-0.195075	Yes				Nucleus (4)	2	0	1	1	Nucleus (4)	0.5	0	0.25	0.25
AT1G30230.1	29.2.4	protein.synthesis.elongation	Symbols: Glutathione S-transferase, C-terminal-like;Translation elongation factor EF1B/ribosomal protein S6 chr1:10639286-10640515 FORWARD LENGTH=231	cytosol	0.24988	-0.178243	0.155678	-0.162413	Yes				Peroxisome (4)	2	1	0	1	Peroxisome (4)	0.5	0.25	0	0.25
AT1G30580.1	35.2	not assigned.unknown	Symbols: GTP binding chr1:10831953-10835454 REVERSE LENGTH=394	cytosol	0.00923738	-0.0573795	0.0633725	-0.0439725	Yes				Cytosol (121)	62	16	17	26	Cytosol (121)	0.512397	0.132231	0.140496	0.214876
AT1G30690.1	29.3.4.99	protein.targeting.secretory pathway.unspecified	Symbols: Sec14p-like phosphatidylinositol transfer family protein chr1:10888284-10890085 FORWARD LENGTH=540	cytosol	-0.258408	0.246557	-0.424193	0.337621		Yes			ER (10)	7	2	1	0	ER (10)	0.7	0.2	0.1	0
AT1G33120.1	29.2.1.2.2.9	protein.synthesis.ribosomal protein.eukaryotic.60S subunit.L9	Symbols: Ribosomal protein L6 family chr1:12010986-12012223 FORWARD LENGTH=194	cytosol	-0.0797767	-0.0851848	0.301856	-0.135077	Yes			Yes
AT1G45145.1	21.1	redox.thioredoxin	Symbols: ATTRX5, ATH5, LIV1, TRX5 thioredoxin H-type 5 chr1:17075264-17076256 REVERSE LENGTH=118	cytosol	0.2724	0.160593	0.793676	0.359719			Yes
AT1G54410.1	20.2.99	stress.abiotic.unspecified	Symbols: dehydrin family protein chr1:20310305-20310601 REVERSE LENGTH=98	cytosol	0.166562	-0.0626725	0.186198	0.00517259	Yes		Yes
AT1G56070.1	29.2.4	protein.synthesis.elongation	Symbols: LOS1 Ribosomal protein S5/Elongation factor G/III/V family protein chr1:20968245-20971077 REVERSE LENGTH=843	cytosol	0.0221564	-0.136046	0.0830014	-0.138091	Yes
AT1G57720.1	29.2.4	protein.synthesis.elongation	Symbols: Translation elongation factor EF1B, gamma chain chr1:21377873-21380114 FORWARD LENGTH=413	cytosol	0.0158579	-0.164774	0.0655608	-0.186679	Yes
AT1G62480.1	30.3	signalling.calcium	Symbols: Vacuolar calcium-binding protein-related chr1:23128799-23129548 FORWARD LENGTH=152	cytosol	-0.158785	-0.11952	-0.366025	-0.151565				Yes
AT1G65930.1	8.1.4	TCA / org transformation.TCA.IDH	Symbols: cICDH cytosolic NADP+-dependent isocitrate dehydrogenase chr1:24539088-24541861 FORWARD LENGTH=410	cytosol	0.0415014	-0.0919468	-0.0511707	-0.0827331	Yes			Yes
AT1G70880.1	20.2.99	stress.abiotic.unspecified	Symbols: Polyketide cyclase/dehydrase and lipid transport superfamily protein chr1:26723086-26723717 REVERSE LENGTH=159	cytosol	0.308885	0.576236	0.815798	0.866457			Yes
AT1G72160.1	29.3.4.99	protein.targeting.secretory pathway.unspecified	Symbols: Sec14p-like phosphatidylinositol transfer family protein chr1:27153823-27155609 REVERSE LENGTH=490	cytosol	-0.157839	0.16691	-0.329076	0.298048		Yes
AT1G72370.1	29.2.1.2.1.31	protein.synthesis.ribosomal protein.eukaryotic.40S subunit.SA	Symbols: P40, AP40, RP40, RPSAA 40s ribosomal protein SA chr1:27243148-27244842 REVERSE LENGTH=298	cytosol	0.01488	-0.0934446	0.113263	-0.116987	Yes
AT1G78300.1	30.7	signalling.14-3-3 proteins	Symbols: GRF2, 14-3-3OMEGA, GF14 OMEGA general regulatory factor 2 chr1:29461883-29463052 FORWARD LENGTH=259	cytosol	0.0975909	-0.0714087	0.0971482	-0.0739119	Yes
AT1G78380.1	26.9	misc.glutathione S transferases	Symbols: ATGSTU19, GST8, GSTU19 glutathione S-transferase TAU 19 chr1:29486659-29487819 REVERSE LENGTH=219	cytosol	-0.0223214	-0.169297	-0.209936	0.00931279		Yes		Yes
AT1G79550.1	4.1.11	glycolysis.cytosolic branch.3-phosphoglycerate kinase (PGK)	Symbols: PGK phosphoglycerate kinase chr1:29924347-29926295 REVERSE LENGTH=401	cytosol	0.0111765	-0.0909382	0.0379136	-0.0567701	Yes
AT1G80460.1	11.5.1	lipid metabolism.glyceral metabolism.glycerol kinase	Symbols: NHO1, GLI1 Actin-like ATPase superfamily protein chr1:30246960-30249055 REVERSE LENGTH=522	cytosol	0.295687	-0.0195526	0.250945	0.00511928	Yes		Yes
AT2G01250.1	29.2.1.2.2.7	protein.synthesis.ribosomal protein.eukaryotic.60S subunit.L7	Symbols: Ribosomal protein L30/L7 family protein chr2:132943-134264 REVERSE LENGTH=242	cytosol	0.504305	-0.113338	0.480485	-0.275331	Yes
AT2G01520.1	20.2.99	stress.abiotic.unspecified	Symbols: MLP328 MLP-like protein 328 chr2:235992-236881 FORWARD LENGTH=151	cytosol	0.520444	0.0793324	0.0463737	0.0603026			Yes
AT2G01530.1	20.2.99	stress.abiotic.unspecified	Symbols: MLP329 MLP-like protein 329 chr2:239815-240349 FORWARD LENGTH=151	cytosol	0.420927	0.256167	0.077322	0.36265			Yes
AT2G18020.1	29.2.1.2.2.8	protein.synthesis.ribosomal protein.eukaryotic.60S subunit.L8	Symbols: EMB2296 Ribosomal protein L2 family chr2:7837151-7838160 FORWARD LENGTH=258	cytosol	0.0803772	-0.0324828	0.0874469	-0.0930043	Yes
AT2G19730.1	29.2.1.2.2.28	protein.synthesis.ribosomal protein.eukaryotic.60S subunit.L28	Symbols: Ribosomal L28e protein family chr2:8511752-8512995 FORWARD LENGTH=143	cytosol	0.367204	-0.122177	0.0240471	-0.173337	Yes
AT2G23930.1	27.1	RNA.processing	Symbols: SNRNP-G probable small nuclear ribonucleoprotein G chr2:10182353-10183026 FORWARD LENGTH=80	cytosol	0.0810541	0.197612	-0.328122	0.215496		Yes	Yes
AT2G24200.1	29.5	protein.degradation	Symbols: Cytosol aminopeptidase family protein chr2:10287017-10289450 REVERSE LENGTH=520	cytosol	-0.171438	-0.0871983	-0.0738202	-0.0664993				Yes
AT2G31390.1	2.2.1.1	major CHO metabolism.degradation.sucrose.fructokinase	Symbols: pfkB-like carbohydrate kinase family protein chr2:13383635-13386116 REVERSE LENGTH=325	cytosol	0.159257	-0.0858962	0.0686701	-0.11684	Yes
AT2G31610.1	29.2.1.2.1.3	protein.synthesis.ribosomal protein.eukaryotic.40S subunit.S3	Symbols: Ribosomal protein S3 family protein chr2:13450384-13451669 FORWARD LENGTH=250	cytosol	-0.03705	-0.104644	0.216057	-0.140171	Yes			Yes
AT2G34480.1	29.2.1.2.2.518	protein.synthesis.ribosomal protein.eukaryotic.60S subunit.L18A	Symbols: Ribosomal protein L18ae/LX family protein chr2:14532916-14534161 REVERSE LENGTH=178	cytosol	0.117582	-0.135984	0.0346438	-0.17305	Yes
AT2G36160.1	29.2.1.2.1.14	protein.synthesis.ribosomal protein.eukaryotic.40S subunit.S14	Symbols: Ribosomal protein S11 family protein chr2:15169925-15171159 FORWARD LENGTH=150	cytosol	0.306787	-0.168195	0.452415	-0.220398	Yes
AT2G36530.1	4.1.13	glycolysis.cytosolic branch.enolase	Symbols: LOS2, ENO2 Enolase chr2:15321081-15323786 REVERSE LENGTH=444	cytosol	0.0109096	-0.0939734	-0.011455	-0.093361	Yes			Yes
AT2G36880.1	13.1.3.4	amino acid metabolism.synthesis.aspartate family.methionine	Symbols: MAT3 methionine adenosyltransferase 3 chr2:15479721-15480893 REVERSE LENGTH=390	cytosol	-0.0280181	-0.0353201	-0.136454	0.0390628		Yes		Yes
AT2G39460.1	29.2.1.2.2.523	protein.synthesis.ribosomal protein.eukaryotic.60S subunit.L23A	Symbols: ATRPL23A, RPL23A, RPL23AA ribosomal protein L23AA chr2:16475049-16475904 FORWARD LENGTH=154	cytosol	0.0392977	-0.139277	-0.110877	-0.220094	Yes			Yes
AT2G41840.1	29.2.1.2.1.2	protein.synthesis.ribosomal protein.eukaryotic.40S subunit.S2	Symbols: Ribosomal protein S5 family protein chr2:17460016-17461398 REVERSE LENGTH=285	cytosol	0.112449	-0.0845873	0.178308	-0.112316	Yes
AT2G44060.1	33.2	development.late embryogenesis abundant	Symbols: Late embryogenesis abundant protein, group 2 chr2:18226922-18227988 FORWARD LENGTH=325	cytosol	0.0307965	-0.0726922	0.0249332	-0.0760448	Yes
AT3G02230.1	10.5.5	cell wall.cell wall proteins.RGP	Symbols: RGP1, ATRGP1 reversibly glycosylated polypeptide 1 chr3:415463-417304 FORWARD LENGTH=357	cytosol	0.0810932	-0.0453279	0.165151	-0.155603	Yes
AT3G02560.1	29.2.1.2.1.7	protein.synthesis.ribosomal protein.eukaryotic.40S subunit.S7	Symbols: Ribosomal protein S7e family protein chr3:542341-543168 FORWARD LENGTH=191	cytosol	0.0793033	-0.0981936	0.233116	-0.108242	Yes
AT3G03250.1	4.1.1	glycolysis.cytosolic branch.UGPase	Symbols: UGP, UGP1, AtUGP1 UDP-GLUCOSE PYROPHOSPHORYLASE 1 chr3:749761-754014 REVERSE LENGTH=469	cytosol	0.111343	-0.121694	0.149629	-0.0901182	Yes
AT3G03780.1	13.1.3.4.3	amino acid metabolism.synthesis.aspartate family.methionine.methionine synthase	Symbols: ATMS2, MS2 methionine synthase 2 chr3:957602-960740 FORWARD LENGTH=765	cytosol	-0.0692835	-0.0862699	-0.091015	0.395337		Yes		Yes
AT3G03960.1	29.6	protein.folding	Symbols: TCP-1/cpn60 chaperonin family protein chr3:1024432-1027604 FORWARD LENGTH=549	cytosol	0.00222155	-0.220045	0.135966	-0.244366	Yes
AT3G04840.1	29.2.1.2.1.53	protein.synthesis.ribosomal protein.eukaryotic.40S subunit.S3A	Symbols: Ribosomal protein S3Ae chr3:1329751-1331418 FORWARD LENGTH=262	cytosol	0.062063	-0.130568	0.186615	-0.18951	Yes
AT3G04920.1	29.2.1.2.1.24	protein.synthesis.ribosomal protein.eukaryotic.40S subunit.S24	Symbols: Ribosomal protein S24e family protein chr3:1360989-1362065 FORWARD LENGTH=133	cytosol	0.59497	-0.104694	0.115572	-0.16342	Yes
AT3G10090.1	29.2.1.2.1.28	protein.synthesis.ribosomal protein.eukaryotic.40S subunit.S28	Symbols: Nucleic acid-binding, OB-fold-like protein chr3:3108960-3109154 REVERSE LENGTH=64	cytosol	-0.0199124	-0.073329	0.133556	-0.11907	Yes			Yes
AT3G15730.1	11.9.3.1	lipid metabolism.lipid degradation.lysophospholipases.phospholipase D	Symbols: PLDALPHA1, PLD phospholipase D alpha 1 chr3:5330835-5333474 FORWARD LENGTH=810	cytosol	0.0728179	-0.101888	0.226078	-0.165707	Yes
AT3G16450.1	17.7.3	hormone metabolism.jasmonate.induced-regulated-responsive-activated	Symbols: Mannose-binding lectin superfamily protein chr3:5588593-5589792 FORWARD LENGTH=300	cytosol	0.846416	-0.0399166	0.32765	0.105662	Yes		Yes
AT3G16460.1	17.7.3	hormone metabolism.jasmonate.induced-regulated-responsive-activated	Symbols: Mannose-binding lectin superfamily protein chr3:5593029-5595522 FORWARD LENGTH=705	cytosol	0.15441	0.0462169	0.291021	-0.0366655	Yes		Yes
AT3G16640.1	33.99	development.unspecified	Symbols: TCTP translationally controlled tumor protein chr3:5669709-5670729 REVERSE LENGTH=168	cytosol	0.0351598	-0.0993078	-0.0176632	-0.116368	Yes			Yes
AT3G18190.1	29.6	protein.folding	Symbols: TCP-1/cpn60 chaperonin family protein chr3:6232226-6233836 FORWARD LENGTH=536	cytosol	0.146915	-0.0835306	0.215928	-0.158875	Yes
AT3G19450.1	16.2.1.10	secondary metabolism.phenylpropanoids.lignin biosynthesis.CAD	Symbols: CAD4, ATCAD4, CAD, CAD-C GroES-like zinc-binding alcohol dehydrogenase family protein chr3:6744859-6747005 FORWARD LENGTH=365	cytosol	0.209716	-0.0176686	-0.0549722	0.0911066	Yes	Yes
AT3G20050.1	29.6	protein.folding	Symbols: ATTCP-1, TCP-1 T-complex protein 1 alpha subunit chr3:6998544-7002266 REVERSE LENGTH=545	cytosol	0.0113906	-0.0636059	0.12234	-0.105458	Yes
AT3G52930.1	4.3.10	glycolysis.unclear/dually targeted.aldolase	Symbols: Aldolase superfamily protein chr3:19627383-19628874 REVERSE LENGTH=358	cytosol	0.110942	-0.112538	0.0711433	-0.0859615	Yes
AT3G55440.1	4.1.7	glycolysis.cytosolic branch.triosephosphate isomerase (TPI)	Symbols: ATCTIMC, TPI, CYTOTPI triosephosphate isomerase chr3:20553794-20556078 FORWARD LENGTH=254	cytosol	0.0688876	-0.0846531	0.0870251	-0.0603079	Yes
AT3G59970.3	25.6	C1-metabolism.methylenetetrahydrofolate reductase	Symbols: MTHFR1 methylenetetrahydrofolate reductase 1 chr3:22151303-22154323 FORWARD LENGTH=592	cytosol	0.078596	-0.128023	-0.063032	-0.121216	Yes			Yes
AT3G60450.1	35.2	not assigned.unknown	Symbols: Phosphoglycerate mutase family protein chr3:22340982-22342187 FORWARD LENGTH=274	cytosol	0.134579	-0.0430721	0.33114	-0.0615353	Yes
AT3G62120.1	29.1.40	protein.aa activation.bifunctional aminoacyl-tRNA synthetase	Symbols: Class II aaRS and biotin synthetases superfamily protein chr3:23001227-23003849 REVERSE LENGTH=530	cytosol	0.127163	-0.0801195	0.363223	-0.0792935	Yes
AT4G02450.1	35.1.40	not assigned.no ontology.glycine rich proteins	Symbols: HSP20-like chaperones superfamily protein chr4:1073987-1075765 REVERSE LENGTH=241	cytosol	0.108045	-0.140814	0.0759683	-0.145477	Yes
AT4G09320.1	23.4.10	nucleotide metabolism.phosphotransfer and pyrophosphatases.nucleoside diphosphate kinase	Symbols: NDPK1 Nucleoside diphosphate kinase family protein chr4:5923424-5924366 FORWARD LENGTH=169	cytosol	0.080752	-0.147962	0.043049	-0.180782	Yes
AT4G10480.1	29.2.4	protein.synthesis.elongation	Symbols: Nascent polypeptide-associated complex (NAC), alpha subunit family protein chr4:6478089-6479079 REVERSE LENGTH=212	cytosol	-0.116234	-0.0528935	-0.236039	0.0266012		Yes		Yes
AT4G13930.1	25.1	C1-metabolism.glycine hydroxymethyltransferase	Symbols: SHM4 serine hydroxymethyltransferase 4 chr4:8048013-8050021 REVERSE LENGTH=471	cytosol	0.0730038	-0.12485	-0.023756	-0.115351	Yes			Yes
AT4G14880.1	13.1.5.3.1	amino acid metabolism.synthesis.serine-glycine-cysteine group.cysteine.OASTL	Symbols: OASA1, OLD3, CYTACS1 O-acetylserine (thiol) lyase (OAS-TL) isoform A1 chr4:8518209-8520050 REVERSE LENGTH=322	cytosol	0.180261	-0.067687	0.0777751	0.00152808	Yes		Yes
AT4G15390.1	35.1	not assigned.no ontology	Symbols: HXXXD-type acyl-transferase family protein chr4:8792941-8794281 REVERSE LENGTH=446	cytosol	0.222965	-0.00848266	0.0756595	-0.0319641	Yes
AT4G20890.1	31.1	cell.organisation	Symbols: TUB9 tubulin beta-9 chain chr4:11182218-11183840 FORWARD LENGTH=444	cytosol	-0.0503476	-0.0164255	-0.207934	0.126902		Yes		Yes
AT4G22670.1	35.1.5	not assigned.no ontology.pentatricopeptide (PPR) repeat-containing protein	Symbols: AtHip1, HIP1, TPR11 HSP70-interacting protein 1 chr4:11918236-11920671 FORWARD LENGTH=441	cytosol	-0.0172197	-0.129673	-0.0661123	-0.142849				Yes
AT4G23650.1	30.3	signalling.calcium	Symbols: CDPK6, CPK3 calcium-dependent protein kinase 6 chr4:12324967-12327415 REVERSE LENGTH=529	cytosol	0.197317	-0.147399	0.354619	0.0288581	Yes		Yes
AT4G33090.1	29.5	protein.degradation	Symbols: APM1, ATAPM1 aminopeptidase M1 chr4:15965915-15970418 REVERSE LENGTH=879	cytosol	0.11783	-0.0769231	0.221965	-0.132417	Yes
AT4G34870.1	31.3.1	cell.cycle.peptidylprolyl isomerase	Symbols: ROC5, ATCYP1 rotamase cyclophilin 5 chr4:16614451-16614969 FORWARD LENGTH=172	cytosol	0.0302275	-0.105123	-0.0962468	-0.0884534	Yes			Yes
AT4G38630.1	29.5.11	protein.degradation.ubiquitin	Symbols: RPN10, MCB1, ATMCB1, MBP1 regulatory particle non-ATPase 10 chr4:18057357-18059459 REVERSE LENGTH=386	cytosol	-0.000655509	-0.0822224	0.0253392	-0.0364055	Yes			Yes
AT4G38740.1	31.3.1	cell.cycle.peptidylprolyl isomerase	Symbols: ROC1 rotamase CYP 1 chr4:18083620-18084138 REVERSE LENGTH=172	cytosol	-0.00526103	-0.0662244	-0.157387	-0.0676477				Yes
AT5G03630.1	21.2.1	redox.ascorbate and glutathione.ascorbate	Symbols: ATMDAR2 Pyridine nucleotide-disulphide oxidoreductase family protein chr5:922378-924616 REVERSE LENGTH=435	cytosol	0.0913964	-0.116719	0.0622555	-0.0772404	Yes
AT5G09810.1	31.1	cell.organisation	Symbols: ACT7 actin 7 chr5:3052809-3054220 FORWARD LENGTH=377	cytosol	-0.0581878	0.0563917	-0.108157	0.0499294		Yes
AT5G11670.1	8.2.10	TCA / org transformation.other organic acid transformatons.malic	Symbols: ATNADP-ME2, NADP-ME2 NADP-malic enzyme 2 chr5:3754456-3758040 FORWARD LENGTH=588	cytosol	0.043437	0.0238293	-0.0734405	0.126445		Yes	Yes
AT5G16130.1	29.2.1.2.1.7	protein.synthesis.ribosomal protein.eukaryotic.40S subunit.S7	Symbols: Ribosomal protein S7e family protein chr5:5268984-5269912 FORWARD LENGTH=190	cytosol	0.0694337	-0.0825214	0.235537	-0.161118	Yes
AT5G17330.1	13.1.1.1.1	amino acid metabolism.synthesis.central amino acid metabolism.GABA.Glutamate decarboxylase	Symbols: GAD, GAD1 glutamate decarboxylase chr5:5711141-5714839 FORWARD LENGTH=502	cytosol	0.215777	-0.0449987	0.406231	-0.135544	Yes
AT5G17920.1	13.1.3.4	amino acid metabolism.synthesis.aspartate family.methionine	Symbols: ATCIMS, ATMETS, ATMS1 Cobalamin-independent synthase family protein chr5:5935771-5939195 FORWARD LENGTH=765	cytosol	-0.0300599	-0.103608	-0.0280395	-0.0901817				Yes
AT5G19510.1	29.2.4	protein.synthesis.elongation	Symbols: Translation elongation factor EF1B/ribosomal protein S6 family protein chr5:6581854-6583137 REVERSE LENGTH=224	cytosol	-0.454773	-0.158972	-0.470194	-0.17955				Yes
AT5G19550.1	13.1.1.2.1	amino acid metabolism.synthesis.central amino acid metabolism.aspartate.aspartate aminotransferase	Symbols: ASP2, AAT2 aspartate aminotransferase 2 chr5:6598201-6601597 FORWARD LENGTH=405	cytosol	0.114191	-0.0706139	0.230378	-0.0955616	Yes
AT5G19770.1	31.1	cell.organisation	Symbols: TUA3 tubulin alpha-3 chr5:6682761-6684474 REVERSE LENGTH=450	cytosol	0.00065775	0.144929	-0.174311	0.110573		Yes	Yes
AT5G20890.1	29.6	protein.folding	Symbols: TCP-1/cpn60 chaperonin family protein chr5:7087020-7089906 REVERSE LENGTH=527	cytosol	0.0828328	-0.0941026	0.114191	-0.103207	Yes
AT5G26360.1	29.6	protein.folding	Symbols: TCP-1/cpn60 chaperonin family protein chr5:9255561-9258891 REVERSE LENGTH=555	cytosol	0.0700313	-0.11514	0.162301	-0.195272	Yes
AT5G27470.1	29.1.11	protein.aa activation.serine-tRNA ligase	Symbols: seryl-tRNA synthetase / serine--tRNA ligase chr5:9695087-9697154 FORWARD LENGTH=451	cytosol	0.107051	-0.101336	0.108486	-0.109996	Yes
AT5G37600.1	12.2.2	N-metabolism.ammonia metabolism.glutamine synthetase	Symbols: ATGSR1, GLN1;1, GSR 1, ATGLN1;1 glutamine synthase clone R1 chr5:14933574-14935656 REVERSE LENGTH=356	cytosol	0.408567	0.0253045	0.426125	0.0490148			Yes
AT5G38480.1	30.7	signalling.14-3-3 proteins	Symbols: GRF3, RCI1 general regulatory factor 3 chr5:15410277-15411285 FORWARD LENGTH=255	cytosol	-0.138004	-0.0777689	-0.0637211	-0.0582009				Yes
AT5G42980.1	21.1	redox.thioredoxin	Symbols: ATTRX3, ATH3, ATTRXH3, TRXH3, TRX3 thioredoxin 3 chr5:17242772-17243718 FORWARD LENGTH=118	cytosol	0.0175887	0.0314106	-0.104513	0.0403714		Yes	Yes
AT5G44340.1	31.1	cell.organisation	Symbols: TUB4 tubulin beta chain 4 chr5:17859442-17860994 REVERSE LENGTH=444	cytosol	-0.16465	0.145853	-0.333284	0.172167		Yes
AT5G47700.1	29.2.1.2.2.81	protein.synthesis.ribosomal protein.eukaryotic.60S subunit.P1	Symbols: 60S acidic ribosomal protein family chr5:19328019-19328724 REVERSE LENGTH=113	cytosol	0.0667601	-0.0823034	0.162429	-0.132092	Yes
AT5G62690.1	31.1	cell.organisation	Symbols: TUB2 tubulin beta chain 2 chr5:25181560-25183501 FORWARD LENGTH=450	cytosol	-0.114362	-0.00296275	-0.26234	0.00930324		Yes		Yes
AT5G63680.1	4.1.14	glycolysis.cytosolic branch.pyruvate kinase (PK)	Symbols: Pyruvate kinase family protein chr5:25490507-25492530 FORWARD LENGTH=510	cytosol	0.220075	-0.0900403	0.244509	-0.0992317	Yes
AT5G16510.1	10.5.5	cell wall.cell wall proteins.RGP	Symbols: Alpha-1,4-glucan-protein synthase family protein chr5:5393296-5394342 FORWARD LENGTH=348	cytosol,extracellular	-0.0300922	-0.0717561	0.144402	-0.218544	Yes			Yes
AT1G04480.1	29.2.1.2.2.23	protein.synthesis.ribosomal protein.eukaryotic.60S subunit.L23	Symbols: Ribosomal protein L14p/L23e family protein chr1:1216110-1217257 FORWARD LENGTH=140	cytosol,nucleus	0.100295	-0.128656	0.126874	-0.180083	Yes
AT1G64520.1	29.5.11.20	protein.degradation.ubiquitin.proteasom	Symbols: RPN12a regulatory particle non-ATPase 12A chr1:23956459-23958120 FORWARD LENGTH=267	cytosol,nucleus	0.0900387	0.0107438	0.184922	-0.00292911	Yes		Yes
AT2G27020.1	29.5.11.20	protein.degradation.ubiquitin.proteasom	Symbols: PAG1 20S proteasome alpha subunit G1 chr2:11528515-11530858 REVERSE LENGTH=249	cytosol,nucleus	-0.0869424	0.0552507	-0.000638217	0.0103317		Yes
AT2G39990.1	29.5.11.20	protein.degradation.ubiquitin.proteasom	Symbols: EIF2, AteIF3f, eIF3F eukaryotic translation initiation factor 2 chr2:16698332-16699929 REVERSE LENGTH=293	cytosol,nucleus	0.00448154	-0.0389349	-0.0402264	-0.121822	Yes			Yes
AT3G60820.1	29.5.11.20	protein.degradation.ubiquitin.proteasom	Symbols: PBF1 N-terminal nucleophile aminohydrolases (Ntn hydrolases) superfamily protein chr3:22472038-22473809 REVERSE LENGTH=223	cytosol,nucleus	0.0291833	-0.0387651	-0.0215996	-0.0908694	Yes			Yes
AT5G20290.1	29.2.1.2.1.8	protein.synthesis.ribosomal protein.eukaryotic.40S subunit.S8	Symbols: Ribosomal protein S8e family protein chr5:6851695-6853012 REVERSE LENGTH=222	cytosol,nucleus	0.233345	-0.0896515	0.0734123	-0.121	Yes
AT5G58290.1	29.5.11.20	protein.degradation.ubiquitin.proteasom	Symbols: RPT3 regulatory particle triple-A ATPase 3 chr5:23569155-23571116 FORWARD LENGTH=408	cytosol,nucleus	-0.0310134	-0.102307	0.0353045	-0.0709311	Yes			Yes
AT1G22530.1	34.99	transport.misc	Symbols: PATL2 PATELLIN 2 chr1:7955773-7958326 REVERSE LENGTH=683	cytosol,plasma membrane	-0.110837	0.360534	-0.630044	0.578267		Yes
AT2G36580.1	4.1.14	glycolysis.cytosolic branch.pyruvate kinase (PK)	Symbols: Pyruvate kinase family protein chr2:15339253-15342781 FORWARD LENGTH=527	cytosol,plasma membrane	0.0321839	-0.00658224	0.240528	0.0205305	Yes		Yes
AT3G17020.1	20.2.2	stress.abiotic.cold	Symbols: Adenine nucleotide alpha hydrolases-like superfamily protein chr3:5802728-5804063 REVERSE LENGTH=163	cytosol,plasma membrane	0.136997	0.0259997	0.0682544	0.0910068			Yes
AT5G65020.1	31.1	cell.organisation	Symbols: ANNAT2 annexin 2 chr5:25973915-25975554 FORWARD LENGTH=317	cytosol,plasma membrane	0.0475034	-0.0917002	0.203602	-0.0652536	Yes
AT1G09210.1	30.3	signalling.calcium	Symbols: CRT1b, AtCRT1b calreticulin 1b chr1:2973217-2976655 REVERSE LENGTH=424	endoplasmic reticulum	0.132101	-0.183965	0.290649	-0.355778	Yes
AT1G56340.1	30.3	signalling.calcium	Symbols: CRT1, CRT1a, AtCRT1a calreticulin 1a chr1:21090059-21092630 REVERSE LENGTH=425	endoplasmic reticulum	0.0745888	-0.144954	0.183314	-0.303002	Yes
AT1G66280.1	26.3	misc.gluco-, galacto- and mannosidases	Symbols: BGLU22 Glycosyl hydrolase superfamily protein chr1:24706759-24709737 REVERSE LENGTH=524	endoplasmic reticulum	-0.000508129	0.219899	-0.187047	0.340041		Yes
AT1G77510.1	21.1.1	redox.thioredoxin.PDIL	Symbols: ATPDIL1-2, PDI6, ATPDI6, PDIL1-2 PDI-like 1-2 chr1:29126742-29129433 FORWARD LENGTH=508	endoplasmic reticulum	0.0446647	-0.169379	0.146801	-0.247253	Yes
AT2G32240.1	35.2	not assigned.unknown	Symbols: FUNCTIONS IN: molecular_function unknown; INVOLVED IN: response to cadmium ion; LOCATED IN: plasma membrane; EXPRESSED IN: 25 plant structures; EXPRESSED DURING: 13 growth stages; CONTAINS InterPro DOMAIN/s: Prefoldin (InterPro:IPR009053); BEST Arabidopsis thaliana protein match is: unknown protein (TAIR:AT1G05320.3); Has 470429 Blast hits to 168274 proteins in 4282 species: Archae - 689…	endoplasmic reticulum	0.157639	-0.0855265	0.378192	-0.0179133	Yes
AT3G09260.1	26.3	misc.gluco-, galacto- and mannosidases	Symbols: PYK10, PSR3.1, BGLU23, LEB Glycosyl hydrolase superfamily protein chr3:2840657-2843730 REVERSE LENGTH=524	endoplasmic reticulum	-0.0450295	0.0475752	-0.451968	0.228661		Yes
AT4G24190.1	20.2.1	stress.abiotic.heat	Symbols: SHD, HSP90.7, AtHsp90.7, AtHsp90-7 Chaperone protein htpG family protein chr4:12551902-12555851 REVERSE LENGTH=823	endoplasmic reticulum	0.0575013	-0.148017	0.206615	-0.258239	Yes
AT4G38220.1	29.5	protein.degradation	Symbols: Peptidase M20/M25/M40 family protein chr4:17925251-17926919 FORWARD LENGTH=430	endoplasmic reticulum	0.187467	-0.155275	0.176462	-0.239135	Yes
AT5G12140.1	29.5.3	protein.degradation.cysteine protease	Symbols: ATCYS1, CYS1 cystatin-1 chr5:3923295-3923936 REVERSE LENGTH=101	endoplasmic reticulum	0.162786	0.14262	0.00564131	0.260218			Yes
AT5G61790.1	30.3	signalling.calcium	Symbols: CNX1, ATCNX1 calnexin 1 chr5:24827394-24829642 REVERSE LENGTH=530	endoplasmic reticulum	0.0604508	-0.123692	0.19599	-0.208551	Yes
AT1G03220.1	29.5.4	protein.degradation.aspartate protease	Symbols: Eukaryotic aspartyl protease family protein chr1:787143-788444 FORWARD LENGTH=433	extracellular	-0.0560389	0.598781	0.625566	0.65674		Yes	Yes
AT1G05260.1	20.2.2	stress.abiotic.cold	Symbols: RCI3, RCI3A Peroxidase superfamily protein chr1:1529827-1531271 FORWARD LENGTH=326	extracellular	-0.153686	0.322106	-0.278309	0.316512		Yes
AT1G09560.1	20.2.99	stress.abiotic.unspecified	Symbols: GLP5 germin-like protein 5 chr1:3093896-3094639 FORWARD LENGTH=219	extracellular	-0.160202	0.248196	-0.173603	0.38266		Yes
AT1G11580.1	10.8.1	cell wall.pectin*esterases.PME	Symbols: ATPMEPCRA, PMEPCRA methylesterase PCR A chr1:3888730-3890649 FORWARD LENGTH=557	extracellular	-0.265634	0.172671	-0.0793828	0.169382		Yes
AT1G18980.1	20.2.99	stress.abiotic.unspecified	Symbols: RmlC-like cupins superfamily protein chr1:6557364-6558026 REVERSE LENGTH=220	extracellular	0.121534	0.434696	0.0436837	0.597858			Yes
AT1G73260.1	20.1.7.6.1	stress.biotic.PR-proteins.proteinase inhibitors.trypsin inhibitor	Symbols: ATKTI1, KTI1 kunitz trypsin inhibitor 1 chr1:27547410-27548057 REVERSE LENGTH=215	extracellular	-0.263032	0.458364	-0.693681	0.6578		Yes
AT1G78850.1	26.16	misc.myrosinases-lectin-jacalin	Symbols: D-mannose binding lectin protein with Apple-like carbohydrate-binding domain chr1:29642072-29643397 REVERSE LENGTH=441	extracellular	-0.0441937	0.721564	0.253528	0.528938		Yes	Yes
AT2G22170.1	35.1	not assigned.no ontology	Symbols: Lipase/lipooxygenase, PLAT/LH2 family protein chr2:9427010-9427742 REVERSE LENGTH=183	extracellular	-0.180771	0.236947	-0.48073	0.292046		Yes
AT2G38380.1	26.12	misc.peroxidases	Symbols: Peroxidase superfamily protein chr2:16076443-16078314 FORWARD LENGTH=349	extracellular	-0.164484	0.207719	-0.398883	0.223877		Yes
AT3G01190.1	26.12	misc.peroxidases	Symbols: Peroxidase superfamily protein chr3:67236-68477 REVERSE LENGTH=321	extracellular	-0.0984374	0.260706	-0.0292337	0.419431		Yes
AT3G14310.1	10.8.1	cell wall.pectin*esterases.PME	Symbols: ATPME3, PME3 pectin methylesterase 3 chr3:4772214-4775095 REVERSE LENGTH=592	extracellular	-0.166463	0.173247	-0.335744	0.181637		Yes
AT3G19390.1	29.5.3	protein.degradation.cysteine protease	Symbols: Granulin repeat cysteine protease family protein chr3:6723024-6724768 FORWARD LENGTH=452	extracellular	-0.0553685	0.484352	-0.333055	0.582233		Yes
AT3G22600.1	26.21	misc.protease inhibitor/seed storage/lipid transfer protein (LTP) family protein	Symbols: Bifunctional inhibitor/lipid-transfer protein/seed storage 2S albumin superfamily protein chr3:8006711-8007397 REVERSE LENGTH=170	extracellular	-0.0437198	0.0820499	-0.452946	0.241359		Yes
AT3G32980.1	26.12	misc.peroxidases	Symbols: Peroxidase superfamily protein chr3:13526404-13529949 REVERSE LENGTH=352	extracellular	-0.100132	0.207862	-0.308739	0.218525		Yes
AT4G08770.1	26.12	misc.peroxidases	Symbols: Prx37 Peroxidase superfamily protein chr4:5598259-5600262 REVERSE LENGTH=346	extracellular	-0.209075	0.198701	-0.222321	0.3837		Yes
AT4G11290.1	26.12	misc.peroxidases	Symbols: Peroxidase superfamily protein chr4:6869993-6871476 FORWARD LENGTH=326	extracellular	-0.0948024	0.279463	-0.254418	0.4069		Yes
AT4G16260.1	26.4.1	misc.beta 1,3 glucan hydrolases.glucan endo-1,3-beta-glucosidase	Symbols: Glycosyl hydrolase superfamily protein chr4:9200180-9201441 REVERSE LENGTH=344	extracellular	-0.269616	0.049654	-0.457381	0.414441		Yes
AT4G30170.1	26.12	misc.peroxidases	Symbols: Peroxidase family protein chr4:14762922-14764482 FORWARD LENGTH=325	extracellular	-0.16127	0.156854	-0.167311	0.393815		Yes
AT5G17820.1	26.12	misc.peroxidases	Symbols: Peroxidase superfamily protein chr5:5888195-5890101 REVERSE LENGTH=313	extracellular	-0.240864	0.199928	-0.0732857	0.257036		Yes
AT5G34850.1	26.13	misc.acid and other phosphatases	Symbols: ATPAP26, PAP26 purple acid phosphatase 26 chr5:13108475-13111217 REVERSE LENGTH=475	extracellular	-0.193288	0.212183	-0.307054	0.391481		Yes
AT5G38940.1	20.2.99	stress.abiotic.unspecified	Symbols: RmlC-like cupins superfamily protein chr5:15588771-15589526 FORWARD LENGTH=223	extracellular	-0.0877109	0.382369	0.00765555	0.397187		Yes	Yes
AT5G43060.1	29.5.3	protein.degradation.cysteine protease	Symbols: Granulin repeat cysteine protease family protein chr5:17269784-17272117 REVERSE LENGTH=463	extracellular	-0.112066	0.293003	-0.353885	0.453384		Yes
AT5G64100.1	26.12	misc.peroxidases	Symbols: Peroxidase superfamily protein chr5:25650824-25652062 REVERSE LENGTH=331	extracellular	0.0269879	0.0501315	0.142412	0.273989			Yes
AT1G12000.1	4.1.5	glycolysis.cytosolic branch.pyrophosphate-fructose-6-P phosphotransferase	Symbols: Phosphofructokinase family protein chr1:4050159-4053727 REVERSE LENGTH=566	golgi	-0.0854466	-0.0778935	-0.197085	-0.130782				Yes
AT2G32080.1	27.3.99	RNA.regulation of transcription.unclassified	Symbols: PUR ALPHA-1 purin-rich alpha 1 chr2:13642716-13644036 REVERSE LENGTH=296	golgi	0.228179	0.111496	0.207578	0.227437			Yes
AT1G14980.1	29.6	protein.folding	Symbols: CPN10 chaperonin 10 chr1:5165930-5166654 REVERSE LENGTH=98	mitochondrion	0.0714683	-0.10177	-0.238939	-0.0488604	Yes			Yes
AT1G22450.1	9.7	mitochondrial electron transport / ATP synthesis.cytochrome c oxidase	Symbols: COX6B, ATCOX6B2 cytochrome C oxidase 6B chr1:7925447-7926918 FORWARD LENGTH=191	mitochondrion	0.0465761	-0.131094	0.0678104	-0.0217795	Yes
AT1G24180.1	8.1.1.1	TCA / org transformation.TCA.pyruvate DH.E1	Symbols: IAR4 Thiamin diphosphate-binding fold (THDP-binding) superfamily protein chr1:8560777-8563382 REVERSE LENGTH=393	mitochondrion	0.142615	-0.044628	0.0111226	0.0909301	Yes		Yes
AT1G53240.1	8.1.9	TCA / org transformation.TCA.malate DH	Symbols: mMDH1 Lactate/malate dehydrogenase family protein chr1:19854966-19856802 REVERSE LENGTH=341	mitochondrion	0.11241	-0.0680323	-0.0812244	-0.0131656	Yes			Yes
AT2G21045.1	33.99	development.unspecified	Symbols: Rhodanese/Cell cycle control phosphatase superfamily protein chr2:9027858-9028805 FORWARD LENGTH=169	mitochondrion	0.128197	0.115365	0.270255	0.277847			Yes
AT2G30970.1	13.1.1.2.1	amino acid metabolism.synthesis.central amino acid metabolism.aspartate.aspartate aminotransferase	Symbols: ASP1 aspartate aminotransferase 1 chr2:13179012-13181686 FORWARD LENGTH=430	mitochondrion	0.0166676	-0.0251943	-0.0974023	0.0881251	Yes	Yes
AT2G35120.1	1.2.4.4	PS.photorespiration.glycine cleavage.H protein	Symbols: Single hybrid motif superfamily protein chr2:14805913-14807274 REVERSE LENGTH=156	mitochondrion	-0.0180056	-0.0145863	-0.33589	0.0417824		Yes		Yes
AT3G06050.1	21.5	redox.peroxiredoxin	Symbols: PRXIIF, ATPRXIIF peroxiredoxin IIF chr3:1826311-1827809 REVERSE LENGTH=201	mitochondrion	0.150138	0.056376	0.0932813	0.254441			Yes
AT3G08580.1	34.8	transport.metabolite transporters at the envelope membrane	Symbols: AAC1 ADP/ATP carrier 1 chr3:2605706-2607030 REVERSE LENGTH=381	mitochondrion	0.107497	-0.0404306	0.320321	-0.0423323	Yes
AT3G12260.1	9.1.1	mitochondrial electron transport / ATP synthesis.NADH-DH.complex I	Symbols: LYR family of Fe/S cluster biogenesis protein chr3:3909252-3910337 REVERSE LENGTH=133	mitochondrion	0.0563669	-0.0237335	-0.134875	0.102903	Yes	Yes
AT3G13930.1	8.1.1.2	TCA / org transformation.TCA.pyruvate DH.E2	Symbols: Dihydrolipoamide acetyltransferase, long form protein chr3:4596240-4600143 FORWARD LENGTH=539	mitochondrion	0.0914206	-0.0288058	-0.0631913	0.0828378	Yes	Yes
AT3G23990.1	29.6	protein.folding	Symbols: HSP60, HSP60-3B heat shock protein 60 chr3:8669013-8672278 FORWARD LENGTH=577	mitochondrion	-0.0134422	-0.12477	-0.0195429	-0.0551609				Yes
AT3G27240.1	9.6	mitochondrial electron transport / ATP synthesis.cytochrome c	Symbols: Cytochrome C1 family chr3:10056144-10058370 REVERSE LENGTH=307	mitochondrion	0.187565	-0.103328	0.0415077	-0.0824018	Yes
AT3G46560.1	29.3.2	protein.targeting.mitochondria	Symbols: TIM9, emb2474 Tim10/DDP family zinc finger protein chr3:17138632-17139301 FORWARD LENGTH=93	mitochondrion	0.368163	-0.200541	-0.110696	-0.128534	Yes			Yes
AT3G52300.1	9.9	mitochondrial electron transport / ATP synthesis.F1-ATPase	Symbols: ATPQ ATP synthase D chain, mitochondrial chr3:19396689-19398119 FORWARD LENGTH=168	mitochondrion	0.198476	-0.177263	-0.0821034	-0.129268	Yes			Yes
AT3G56070.1	31.3.1	cell.cycle.peptidylprolyl isomerase	Symbols: ROC2 rotamase cyclophilin 2 chr3:20806987-20807517 REVERSE LENGTH=176	mitochondrion	0.343433	-0.0998108	0.0377654	-0.0233366	Yes
AT4G00860.1	20	stress	Symbols: ATOZI1, AT0ZI1 Protein of unknown function (DUF1138) chr4:359548-359868 REVERSE LENGTH=80	mitochondrion	0.257611	-0.022306	0.0605511	0.0963262	Yes		Yes
AT4G11600.1	21.2.2	redox.ascorbate and glutathione.glutathione	Symbols: ATGPX6, PHGPX, LSC803, GPX6 glutathione peroxidase 6 chr4:7010021-7011330 REVERSE LENGTH=232	mitochondrion	-0.0694798	-0.062387	-0.145833	0.127453		Yes		Yes
AT4G26970.1	8.1.3	TCA / org transformation.TCA.aconitase	Symbols: ACO2 aconitase 2 chr4:13543077-13548427 FORWARD LENGTH=995	mitochondrion	0.0900145	0.0447917	0.095806	0.153507			Yes
AT4G37910.1	20.2.1	stress.abiotic.heat	Symbols: mtHsc70-1 mitochondrial heat shock protein 70-1 chr4:17825368-17828099 REVERSE LENGTH=682	mitochondrion	-0.118219	0.0996337	-0.163038	0.158708		Yes
AT5G08670.1	9.9	mitochondrial electron transport / ATP synthesis.F1-ATPase	Symbols: ATP synthase alpha/beta family protein chr5:2818395-2821149 REVERSE LENGTH=556	mitochondrion	0.102415	-0.0745949	-0.0422196	0.0358068	Yes	Yes
AT5G09590.1	20.2.1	stress.abiotic.heat	Symbols: MTHSC70-2, HSC70-5 mitochondrial HSO70 2 chr5:2975721-2978508 FORWARD LENGTH=682	mitochondrion	-0.109444	0.0891695	-0.100572	0.212214		Yes
AT5G10860.1	35.1	not assigned.no ontology	Symbols: Cystathionine beta-synthase (CBS) family protein chr5:3429173-3430142 REVERSE LENGTH=206	mitochondrion	0.217942	0.069962	-0.0546056	0.197499		Yes	Yes
AT5G13450.1	9.9	mitochondrial electron transport / ATP synthesis.F1-ATPase	Symbols: ATP5 delta subunit of Mt ATP synthase chr5:4310558-4311941 REVERSE LENGTH=238	mitochondrion	0.0664925	-0.0916799	0.048822	-0.00343248	Yes
AT5G41670.1	7.1.3	OPP.oxidative PP.6-phosphogluconate dehydrogenase	Symbols: 6-phosphogluconate dehydrogenase family protein chr5:16665647-16667110 REVERSE LENGTH=487	mitochondrion	-0.17214	0.128593	-0.107516	0.189207		Yes
AT5G50850.1	8.1.1.1	TCA / org transformation.TCA.pyruvate DH.E1	Symbols: MAB1 Transketolase family protein chr5:20689671-20692976 FORWARD LENGTH=363	mitochondrion	0.143532	-0.0724044	-0.00873485	0.046235	Yes	Yes
AT5G52840.1	9.1.2	mitochondrial electron transport / ATP synthesis.NADH-DH.localisation not clear	Symbols: NADH-ubiquinone oxidoreductase-related chr5:21413718-21414794 FORWARD LENGTH=169	mitochondrion	0.197666	-0.00511381	0.0625726	0.0838341	Yes		Yes
AT1G20440.1	20.2.99	stress.abiotic.unspecified	Symbols: COR47, RD17, AtCOR47 cold-regulated 47 chr1:7084722-7085664 REVERSE LENGTH=265	nucleus	0.0947988	-0.112203	0.0347478	0.0224908	Yes		Yes
AT2G33410.1	27.4	RNA.RNA binding	Symbols: RNA-binding (RRM/RBD/RNP motifs) family protein chr2:14156085-14157435 FORWARD LENGTH=404	nucleus	-0.103222	-0.0033911	-0.225167	-0.109514				Yes
AT5G39570.1	35.2	not assigned.unknown	Symbols: FUNCTIONS IN: molecular_function unknown; INVOLVED IN: biological_process unknown; LOCATED IN: cytosol, nucleus; EXPRESSED IN: 25 plant structures; EXPRESSED DURING: 14 growth stages; BEST Arabidopsis thaliana protein match is: glycine-rich protein (TAIR:AT3G29075.1); Has 30201 Blast hits to 17322 proteins in 780 species: Archae - 12; Bacteria - 1396; Metazoa - 17338; Fungi - 3422; Plant…	nucleus	0.0752258	-0.0516342	0.214278	-0.00311275	Yes
AT3G17390.1	15.2	metal handling.binding, chelation and storage	Symbols: MTO3, SAMS3, MAT4 S-adenosylmethionine synthetase family protein chr3:5952484-5953665 REVERSE LENGTH=393	nucleus,plasma membrane	-0.0278622	-0.0938519	-0.116729	-0.0516095				Yes
AT1G19570.1	21.2.1	redox.ascorbate and glutathione.ascorbate	Symbols: DHAR1, ATDHAR1, DHAR5 dehydroascorbate reductase chr1:6773462-6774413 REVERSE LENGTH=213	peroxisome	-0.126292	-0.0325609	-0.353927	0.080826		Yes		Yes
AT1G35720.1	31.1	cell.organisation	Symbols: ANNAT1, OXY5, ATOXY5 annexin 1 chr1:13225304-13226939 FORWARD LENGTH=317	peroxisome	0.112705	-0.111931	0.153504	-0.0546525	Yes
AT3G56240.1	15.2	metal handling.binding, chelation and storage	Symbols: CCH copper chaperone chr3:20863460-20864402 REVERSE LENGTH=121	peroxisome	0.2701	-0.0407625	0.14788	-0.012671	Yes
AT1G03870.1	10.5.1.1	cell wall.cell wall proteins.AGPs.AGP	Symbols: FLA9 FASCICLIN-like arabinoogalactan 9 chr1:982625-983368 REVERSE LENGTH=247	plasma membrane	-0.28364	0.415324	-0.618359	0.519712		Yes
AT1G12080.2	35.2	not assigned.unknown	Symbols: Vacuolar calcium-binding protein-related chr1:4084289-4084888 FORWARD LENGTH=138	plasma membrane	0.0602729	-0.105521	-0.0989931	-0.0747924	Yes			Yes
AT2G30930.1	35.2	not assigned.unknown	Symbols: unknown protein; FUNCTIONS IN: molecular_function unknown; INVOLVED IN: biological_process unknown; LOCATED IN: chloroplast, plasma membrane, membrane; EXPRESSED IN: 24 plant structures; EXPRESSED DURING: 14 growth stages; BEST Arabidopsis thaliana protein match is: unknown protein (TAIR:AT1G06540.1); Has 194 Blast hits to 176 proteins in 78 species: Archae - 0; Bacteria - 101; Metazoa -…	plasma membrane	-0.0872482	0.364506	-0.431249	0.399043		Yes
AT2G37170.1	34.19.1	transport.Major Intrinsic Proteins.PIP	Symbols: PIP2B, PIP2;2 plasma membrane intrinsic protein 2 chr2:15613624-15614791 REVERSE LENGTH=285	plasma membrane	-0.0837702	0.275671	-0.152825	0.350229		Yes
AT2G44790.1	26.19	misc.plastocyanin-like	Symbols: UCC2 uclacyanin 2 chr2:18462182-18463232 REVERSE LENGTH=202	plasma membrane	-0.0777446	0.302976	-0.187552	0.450053		Yes
AT3G53420.1	34.19.1	transport.Major Intrinsic Proteins.PIP	Symbols: PIP2A, PIP2, PIP2;1 plasma membrane intrinsic protein 2A chr3:19803906-19805454 REVERSE LENGTH=287	plasma membrane	0.0497437	0.306582	-0.271892	0.334963		Yes	Yes
AT3G61430.1	34.19.1	transport.Major Intrinsic Proteins.PIP	Symbols: PIP1A, ATPIP1, PIP1, PIP1;1 plasma membrane intrinsic protein 1A chr3:22733657-22735113 FORWARD LENGTH=286	plasma membrane	-0.0364082	0.308704	-0.16297	0.363018		Yes
AT4G12420.1	33.99	development.unspecified	Symbols: SKU5 Cupredoxin superfamily protein chr4:7349941-7352868 REVERSE LENGTH=587	plasma membrane	-0.264645	0.243452	-0.303029	0.388371		Yes
AT4G35100.1	34.19.1	transport.Major Intrinsic Proteins.PIP	Symbols: PIP3, PIP3A, PIP2;7, SIMIP plasma membrane intrinsic protein 3 chr4:16708672-16709958 FORWARD LENGTH=280	plasma membrane	-0.0804077	0.111378	-0.276493	0.150666		Yes
AT2G04780.1	10.5.1.1	cell wall.cell wall proteins.AGPs.AGP	Symbols: FLA7 FASCICLIN-like arabinoogalactan 7 chr2:1677488-1678252 FORWARD LENGTH=254	plasma membrane,extracellular	-0.189744	0.21837	-0.353998	0.282252		Yes
AT4G14630.1	20.2.99	stress.abiotic.unspecified	Symbols: GLP9 germin-like protein 9 chr4:8392920-8393680 FORWARD LENGTH=222	plasma membrane,extracellular	0.161818	0.303398	0.837184	0.399064			Yes
AT1G14810.1	13.1.3.6.1.2	amino acid metabolism.synthesis.aspartate family.misc.homoserine.aspartate semialdehyde dehydrogenase	Symbols: semialdehyde dehydrogenase family protein chr1:5102684-5104633 REVERSE LENGTH=375	plastid	-0.1561	0.0388302	-0.205844	0.06083		Yes
AT1G21440.1	35.1	not assigned.no ontology	Symbols: Phosphoenolpyruvate carboxylase family protein chr1:7502325-7504103 REVERSE LENGTH=336	plastid	-0.201687	0.0157456	-0.460777	0.000933633		Yes
AT1G24360.1	11.1.4	lipid metabolism.FA synthesis and FA elongation.ACP oxoacyl reductase	Symbols: NAD(P)-binding Rossmann-fold superfamily protein chr1:8640820-8643283 FORWARD LENGTH=319	plastid	-0.210359	0.0635399	-0.179806	0.121806		Yes
AT1G42960.1	35.2	not assigned.unknown	Symbols: expressed protein localized to the inner membrane of the chloroplast. chr1:16125863-16127080 FORWARD LENGTH=168	plastid	-0.0789444	0.121946	-0.327478	0.208348		Yes
AT1G62640.1	11.1.3	lipid metabolism.FA synthesis and FA elongation.ketoacyl ACP synthase	Symbols: KAS III 3-ketoacyl-acyl carrier protein synthase III chr1:23192502-23194737 FORWARD LENGTH=404	plastid	-0.0401067	0.0948153	-0.251368	0.186851		Yes
AT1G64190.1	7.1.3	OPP.oxidative PP.6-phosphogluconate dehydrogenase	Symbols: 6-phosphogluconate dehydrogenase family protein chr1:23825549-23827012 REVERSE LENGTH=487	plastid	-0.10033	0.04576	-0.142507	0.101686		Yes
AT1G74030.1	4.1.13	glycolysis.cytosolic branch.enolase	Symbols: ENO1 enolase 1 chr1:27839465-27841901 REVERSE LENGTH=477	plastid	-0.0378503	0.024783	-0.123895	0.0728725		Yes
AT1G79530.1	4.2.8	glycolysis.plastid branch.glyceraldehyde 3-phosphate dehydrogenase (GAP-DH)	Symbols: GAPCP-1 glyceraldehyde-3-phosphate dehydrogenase of plastid 1 chr1:29916232-29919088 REVERSE LENGTH=422	plastid	-0.00552005	0.116518	-0.153528	0.174084		Yes
AT2G01140.1	1.3.6	PS.calvin cycle.aldolase	Symbols: Aldolase superfamily protein chr2:95006-96491 REVERSE LENGTH=391	plastid	-0.0839255	0.0165017	-0.222579	0.081652		Yes
AT2G05990.1	11.1.6	lipid metabolism.FA synthesis and FA elongation.enoyl ACP reductase	Symbols: MOD1, ENR1 NAD(P)-binding Rossmann-fold superfamily protein chr2:2322876-2324867 FORWARD LENGTH=390	plastid	-0.0500442	-0.0244656	-0.311027	-0.00430811				Yes
AT2G15620.1	12.1.2	N-metabolism.nitrate metabolism.nitrite reductase	Symbols: NIR1, NIR, ATHNIR nitrite reductase 1 chr2:6810552-6812666 FORWARD LENGTH=586	plastid	0.0199356	0.0797569	-0.133421	0.0794242		Yes	Yes
AT2G28000.1	1.3.13	PS.calvin cycle.rubisco interacting	Symbols: CPN60A, CH-CPN60A, SLP chaperonin-60alpha chr2:11926603-11929184 FORWARD LENGTH=586	plastid	-0.142421	0.0389067	-0.236719	0.0723292		Yes
AT2G28190.1	21.6	redox.dismutases and catalases	Symbols: CSD2, CZSOD2 copper/zinc superoxide dismutase 2 chr2:12014548-12016303 FORWARD LENGTH=216	plastid	-0.284321	0.155636	-0.421431	0.207449		Yes
AT2G38040.1	11.1.1.2.1	lipid metabolism.FA synthesis and FA elongation.Acetyl CoA Carboxylation.heteromeric Complex.alpha Carboxyltransferase	Symbols: CAC3 acetyl Co-enzyme a carboxylase carboxyltransferase alpha subunit chr2:15917612-15920749 FORWARD LENGTH=769	plastid	-0.2187	0.107905	-0.281133			Yes
AT2G43100.1	16.5.1.1.1.4	secondary metabolism.sulfur-containing.glucosinolates.synthesis.aliphatic.methylthioalkylmalate isomerase small subunit (MAM-IS)	Symbols: IPMI2, ATLEUD1 isopropylmalate isomerase 2 chr2:17920685-17921455 FORWARD LENGTH=256	plastid	-0.307402	0.217325	-0.439994	0.25197		Yes
AT2G47730.1	26.9	misc.glutathione S transferases	Symbols: ATGSTF8, ATGSTF5, GST6, GSTF8 glutathione S-transferase phi 8 chr2:19558213-19559266 FORWARD LENGTH=263	plastid	0.0960575	0.0143561	0.165668	0.0264441			Yes
AT3G04790.1	1.3.10	PS.calvin cycle.Rib5P Isomerase	Symbols: Ribose 5-phosphate isomerase, type A protein chr3:1313365-1314195 FORWARD LENGTH=276	plastid	-0.129895	0.0700415	-0.254563	0.153698		Yes
AT3G05020.1	11.1.12	lipid metabolism.FA synthesis and FA elongation.ACP protein	Symbols: ACP1, ACP acyl carrier protein 1 chr3:1391863-1392878 REVERSE LENGTH=137	plastid	-0.047382	-0.0240491	-0.309132	-0.00249176				Yes
AT3G17810.1	23.2.1.3	nucleotide metabolism.degradation.pyrimidine.dihydrouracil dehydrogenase	Symbols: PYD1 pyrimidine 1 chr3:6094279-6096289 FORWARD LENGTH=426	plastid	0.0314818	-0.00730563	-0.0603729	0.137678	Yes	Yes
AT3G20390.1	27.1.19	RNA.processing.ribonucleases	Symbols: endoribonuclease L-PSP family protein chr3:7110227-7111695 REVERSE LENGTH=187	plastid	-0.188101	0.0400761	-0.252352	0.0899328		Yes
AT3G25860.1	11.1.31	lipid metabolism.FA synthesis and FA elongation.pyruvate DH	Symbols: LTA2, PLE2 2-oxoacid dehydrogenases acyltransferase family protein chr3:9460632-9462585 FORWARD LENGTH=480	plastid	0.0147425	0.0365441	-0.215258	0.133106		Yes	Yes
AT3G47520.1	8.2.9	TCA / org transformation.other organic acid transformatons.cyt MDH	Symbols: MDH malate dehydrogenase chr3:17513657-17514868 FORWARD LENGTH=403	plastid	-0.0699309	0.0745331	-0.269412	0.108266		Yes
AT3G52960.1	21.5	redox.peroxiredoxin	Symbols: Thioredoxin superfamily protein chr3:19639699-19640403 FORWARD LENGTH=234	plastid	-0.00479689	0.0358697	-0.359458	0.0563418		Yes
AT3G58610.1	13.1.4.1.2	amino acid metabolism.synthesis.branched chain group.common.ketol-acid reductoisomerase	Symbols: ketol-acid reductoisomerase chr3:21671561-21674639 FORWARD LENGTH=591	plastid	-0.197045	0.00418755	-0.207829	0.07841		Yes
AT3G60750.1	1.3.8	PS.calvin cycle.transketolase	Symbols: Transketolase chr3:22454004-22456824 FORWARD LENGTH=741	plastid	-0.114759	0.0971125	-0.292745	0.113011		Yes
AT4G13430.1	8.2.3	TCA / org transformation.other organic acid transformatons.aconitase	Symbols: IIL1, ATLEUC1 isopropyl malate isomerase large subunit 1 chr4:7804194-7807789 REVERSE LENGTH=509	plastid	-0.283663	0.0556912	-0.405985	0.0470322		Yes
AT4G34200.1	13.1.5.1.1	amino acid metabolism.synthesis.serine-glycine-cysteine group.serine.phosphoglycerate dehydrogenase	Symbols: EDA9 D-3-phosphoglycerate dehydrogenase chr4:16374041-16376561 REVERSE LENGTH=603	plastid	-0.1	0.0219377	-0.220599	0.078028		Yes
AT4G35630.1	13.1.5.1.2	amino acid metabolism.synthesis.serine-glycine-cysteine group.serine.phosphoserine aminotransferase	Symbols: PSAT phosphoserine aminotransferase chr4:16904205-16905497 FORWARD LENGTH=430	plastid	-0.103572	0.0257954	-0.243267	0.0680155		Yes
AT4G39730.1	35.1	not assigned.no ontology	Symbols: Lipase/lipooxygenase, PLAT/LH2 family protein chr4:18432950-18433581 FORWARD LENGTH=181	plastid	-0.22762	0.290333	-0.447004	0.437356		Yes
AT5G04590.1	14.3	S-assimilation.sulfite redox	Symbols: SIR sulfite reductase chr5:1319404-1322298 FORWARD LENGTH=642	plastid	-0.165852	0.03372	-0.206507	0.0955341		Yes
AT5G09650.1	23.4.99	nucleotide metabolism.phosphotransfer and pyrophosphatases.misc	Symbols: AtPPa6, PPa6 pyrophosphorylase 6 chr5:2991331-2993117 REVERSE LENGTH=300	plastid	-0.204402	-0.00427688	-0.385818	0.0467141		Yes		Yes
AT5G13110.1	7.1.1	OPP.oxidative PP.G6PD	Symbols: G6PD2 glucose-6-phosphate dehydrogenase 2 chr5:4158952-4161640 FORWARD LENGTH=596	plastid	-0.052825	0.216065	-0.180793	0.0879229		Yes
AT5G13420.1	7.2.2	OPP.non-reductive PP.transaldolase	Symbols: Aldolase-type TIM barrel family protein chr5:4302080-4304212 REVERSE LENGTH=438	plastid	-0.0537687	0.126932	-0.213913	0.154514		Yes
AT5G16390.1	11.1.1.2.3	lipid metabolism.FA synthesis and FA elongation.Acetyl CoA Carboxylation.heteromeric Complex.Biotin Carboxyl Carrier Protein	Symbols: CAC1, CAC1A, BCCP, BCCP1 chloroplastic acetylcoenzyme A carboxylase 1 chr5:5361098-5363020 REVERSE LENGTH=280	plastid	-0.0727807	0.124535	-0.262824	0.179904		Yes
AT5G20720.1	29.6	protein.folding	Symbols: CPN20, CPN10, CHCPN10, ATCPN21, CPN21 chaperonin 20 chr5:7015015-7016354 FORWARD LENGTH=253	plastid	-0.00408262	-0.012895	-0.285348	0.0420353		Yes		Yes
AT5G56500.1	29.6	protein.folding	Symbols: TCP-1/cpn60 chaperonin family protein chr5:22874058-22876966 FORWARD LENGTH=597	plastid	-0.23559	0.01316	-0.243247	0.10161		Yes
AT5G26830.1	29.1.3	protein.aa activation.threonine-tRNA ligase	Symbols: Threonyl-tRNA synthetase chr5:9437351-9441568 FORWARD LENGTH=709	plastid,mitochondrion	0.0141282	0.0221483	0.180956	-0.0121442	Yes		Yes
AT1G11910.1	29.5.4	protein.degradation.aspartate protease	Symbols: APA1, ATAPA1 aspartic proteinase A1 chr1:4017119-4019874 REVERSE LENGTH=506	vacuole	-0.207816	0.2462	-0.339514	0.283074		Yes
AT1G54000.1	26.16	misc.myrosinases-lectin-jacalin	Symbols: GDSL-like Lipase/Acylhydrolase superfamily protein chr1:20154548-20156365 REVERSE LENGTH=391	vacuole	-0.205319	0.207793	-0.540043	0.273991		Yes
AT1G62660.1	2.2.1.3.3	major CHO metabolism.degradation.sucrose.invertases.vacuolar	Symbols: Glycosyl hydrolases family 32 protein chr1:23199949-23203515 FORWARD LENGTH=648	vacuole	-0.143579	0.272408	-0.323377	0.492728		Yes
AT3G01390.1	34.1	transport.p- and v-ATPases	Symbols: VMA10, AVMA10 vacuolar membrane ATPase 10 chr3:150265-150922 REVERSE LENGTH=110	vacuole	-0.323287	0.40743	-0.485759	0.365544		Yes
AT3G26520.1	34.19.2	transport.Major Intrinsic Proteins.TIP	Symbols: TIP2, SITIP, GAMMA-TIP2, TIP1;2 tonoplast intrinsic protein 2 chr3:9722770-9723703 REVERSE LENGTH=253	vacuole	0.041127	0.216787	-0.116437	0.345846		Yes	Yes
AT5G20500.1	21.4	redox.glutaredoxins	Symbols: Glutaredoxin family protein chr5:6938652-6939665 FORWARD LENGTH=135	vacuole	0.180525	-0.117119	0.662288	-0.182185	Yes
AT1G12840.1	34.1	transport.p- and v-ATPases	Symbols: DET3, ATVHA-C vacuolar ATP synthase subunit C (VATC) / V-ATPase C subunit / vacuolar proton pump C subunit (DET3) chr1:4375584-4378220 FORWARD LENGTH=375	vacuole,golgi	-0.249757	0.267936	-0.342023	0.363723		Yes
AT1G78900.1	34.1	transport.p- and v-ATPases	Symbols: VHA-A vacuolar ATP synthase subunit A chr1:29660463-29664575 FORWARD LENGTH=623	vacuole,golgi	-0.227477	0.281329	-0.409132	0.433332		Yes
AT4G11150.1	34.1.1.4	transport.p- and v-ATPases.H+-transporting two-sector ATPase.subunit E	Symbols: TUF, emb2448, TUFF, VHA-E1 vacuolar ATP synthase subunit E1 chr4:6800091-6801696 FORWARD LENGTH=230	vacuole,golgi	-0.161593	0.316185	-0.398915	0.429276		Yes
AT4G23710.1	34.1	transport.p- and v-ATPases	Symbols: VHA-G2, VAG2, VATG2 vacuolar ATP synthase subunit G2 chr4:12350577-12351354 FORWARD LENGTH=106	vacuole,golgi	-0.133404	0.333409	-0.469731	0.441365		Yes

## Sheet: DataS5 shoot delta A&KD groups
Supplemental Data. Li et al. (2022). Plant Cell.
Supplemental Data Set 5 Proteins with significant differences in protein abundance & degradation rate. The set of 207 shoot proteins with both relative Δabundance and Δdegradation rates in atg11/5 mutants is shown. Values of relative Δabundance and Δdegradation rates with statistical significant differences to Wt (Student's T-test, P<0.05) were bolded. A shoot data summary combining two mutants i…					relative ∆Abundance and ∆Degradation				Groups					Groups (Counts)					Groups (Percentage)
1st AGI	BINCODE	NAME	Location SUBAcon	description	atg11 Relative ∆Abundance	atg11 Relative ∆Degradation	atg5 Relative ∆Abundance	atg5 Relative ∆Degradation	1 （More-Slower）	2 （Less-Faster）	3（More-Faster）	4 （Less-Slower）		1 （More-Slower）	2 （Less-Faster）	3（More-Faster）	4 （Less-Slower）		1 （More-Slower）	2 （Less-Faster）	3（More-Faster）	4 （Less-Slower）
AT1G31812.1	11.1.13	lipid metabolism.FA synthesis and FA elongation.acyl-CoA binding protein	cytosol	Symbols: ACBP6, ACBP acyl-CoA-binding protein 6 chr1:11411132-11412099 REVERSE LENGTH=92	-0.849765	-0.179506	-0.980728	-0.102948				YES	Vacuole （7）	0	2	1	4	Vacuole （7）	0	0.285714	0.142857	0.571429
AT4G14880.1	13.1.5.3.1	amino acid metabolism.synthesis.serine-glycine-cysteine group.cysteine.OASTL	cytosol	Symbols: OASA1, OLD3, CYTACS1 O-acetylserine (thiol) lyase (OAS-TL) isoform A1 chr4:8518209-8520050 REVERSE LENGTH=322	0.168599	-0.594056	0.108345	-0.38821	YES				Plastid （139）	18	52	46	23	Plastid （139）	0.136691	0.374101	0.323741	0.165468
AT4G14030.1	15	metal handling	cytosol	Symbols: SBP1 selenium-binding protein 1 chr4:8098121-8100165 REVERSE LENGTH=490	-0.180496	-0.172083	-0.218364	0.393171		YES		YES	Extracellular （17）	0	13	0	4	Extracellular （17）	0.166667	0.5	0.0555556	0.277778
AT4G14040.1	15	metal handling	cytosol	Symbols: EDA38, SBP2 selenium-binding protein 2 chr4:8100691-8102828 REVERSE LENGTH=487	-0.158146	-0.287528	-0.204413	-0.380368				YES	Nucleus （5）	1	1	0	3	Nucleus （5）	0.2	0.2	0	0.6
AT3G44310.1	16.5.1.3.3	secondary metabolism.sulfur-containing.glucosinolates.degradation.nitrilase	cytosol	Symbols: NIT1, ATNIT1, NITI nitrilase 1 chr3:15986901-15988841 FORWARD LENGTH=346	0.249976		0.146637	-0.669389	YES				Mitochondrion （18）	7	1	4	6	Mitochondrion （18）	0.333333	0.0555556	0.222222	0.388889
AT2G38230.1	18	Co-factor and vitamine metabolism	cytosol	Symbols: ATPDX1.1, PDX1.1 pyridoxine biosynthesis 1.1 chr2:16011475-16012404 FORWARD LENGTH=309	0.604308		0.638779	-0.399176	YES				Cytosol （38）	14	2	1	21	Cytosol （38）	0.342105	0.0789474	0.0263158	0.552632
AT1G43670.1	2.1.1.3	major CHO metabolism.synthesis.sucrose.FBPase	cytosol	Symbols: Inositol monophosphatase family protein chr1:16468184-16470347 FORWARD LENGTH=341	0.449263		0.278401	-0.59525	YES				Peroxisome （6）	3	0	0	3	Peroxisome （6）	0.5	0	0	0.5
AT3G28940.1	20.1	stress.biotic	cytosol	Symbols: AIG2-like (avirulence induced gene) family protein chr3:10968324-10969311 REVERSE LENGTH=169	-0.943897	-0.305679	-1.13773	-0.453598				YES
AT3G07230.1	20.2.4	stress.abiotic.touch/wounding	cytosol	Symbols: wound-responsive protein-related chr3:2299920-2300183 FORWARD LENGTH=46	-0.114214	-1.09518	-0.556642					YES
AT4G23670.1	20.2.99	stress.abiotic.unspecified	cytosol	Symbols: Polyketide cyclase/dehydrase and lipid transport superfamily protein chr4:12332846-12333656 REVERSE LENGTH=151	-0.448304	-1.19652	-0.541018	-0.580258				YES
AT5G42980.1	21.1	redox.thioredoxin	cytosol	Symbols: ATTRX3, ATH3, ATTRXH3, TRXH3, TRX3 thioredoxin 3 chr5:17242772-17243718 FORWARD LENGTH=118	-0.387	-0.282429	-0.455493	0.192278		YES		YES
AT1G65980.1	21.5	redox.peroxiredoxin	cytosol	Symbols: TPX1 thioredoxin-dependent peroxidase 1 chr1:24559524-24560753 REVERSE LENGTH=162	-0.370523	-0.376423	-0.611662					YES
AT1G08830.1	21.6	redox.dismutases and catalases	cytosol	Symbols: CSD1 copper/zinc superoxide dismutase 1 chr1:2827700-2829053 FORWARD LENGTH=152	-0.478347	-0.23347	-0.774483	-0.214405				YES
AT4G09320.1	23.4.10	nucleotide metabolism.phosphotransfer and pyrophosphatases.nucleoside diphosphate kinase	cytosol	Symbols: NDPK1 Nucleoside diphosphate kinase family protein chr4:5923424-5924366 FORWARD LENGTH=169	0.282037		0.302744	-0.979391	YES
AT2G41530.1	25	C1-metabolism	cytosol	Symbols: ATSFGH, SFGH S-formylglutathione hydrolase chr2:17323656-17325430 REVERSE LENGTH=284	0.528398		0.505199	-0.253403	YES
AT4G13930.1	25.1	C1-metabolism.glycine hydroxymethyltransferase	cytosol	Symbols: SHM4 serine hydroxymethyltransferase 4 chr4:8048013-8050021 REVERSE LENGTH=471	0.709245		0.810854	-1.02299	YES
AT2G32520.1	26.1	misc.misc2	cytosol	Symbols: alpha/beta-Hydrolases superfamily protein chr2:13805823-13807442 REVERSE LENGTH=239	-0.250987	-0.500941	-0.406915	-0.360509				YES
AT5G02790.1	26.9	misc.glutathione S transferases	cytosol	Symbols: GSTL3 Glutathione S-transferase family protein chr5:632877-634858 FORWARD LENGTH=235	-0.384162	-0.0934328	-0.629544	-0.0733467				YES
AT1G49760.1	27.1	RNA.processing	cytosol	Symbols: PAB8, PABP8 poly(A) binding protein 8 chr1:18416740-18419753 FORWARD LENGTH=671	0.652755	-0.857226	0.716124	-0.365426	YES
AT1G56070.1	29.2.4	protein.synthesis.elongation	cytosol	Symbols: LOS1 Ribosomal protein S5/Elongation factor G/III/V family protein chr1:20968245-20971077 REVERSE LENGTH=843	1.42598		1.4336	-0.266671	YES
AT5G02240.1	29.5	protein.degradation	cytosol	Symbols: NAD(P)-binding Rossmann-fold superfamily protein chr5:451502-452984 FORWARD LENGTH=253	-0.517053	-0.477993	-0.664486	-0.282657				YES
AT5G51970.1	3.3	minor CHO metabolism.sugar alcohols	cytosol	Symbols: GroES-like zinc-binding alcohol dehydrogenase family protein chr5:21111820-21113284 FORWARD LENGTH=364	0.214998	-0.439459	0.219595	-0.503454	YES
AT2G44310.1	30.3	signalling.calcium	cytosol	Symbols: Calcium-binding EF-hand family protein chr2:18309285-18309713 FORWARD LENGTH=142	-0.957167	-0.274383	-0.879441	-0.310457				YES
AT2G19760.1	31.1	cell.organisation	cytosol	Symbols: PFN1, PRF1 profilin 1 chr2:8517074-8518067 REVERSE LENGTH=131	-0.61058	-0.224779	-0.715454	-0.499892				YES
AT4G29350.1	31.1	cell.organisation	cytosol	Symbols: PFN2, PRO2, PRF2 profilin 2 chr4:14450135-14451119 FORWARD LENGTH=131	-0.414114	-0.553277	-0.521946	-0.27254				YES
AT5G09810.1	31.1	cell.organisation	cytosol	Symbols: ACT7 actin 7 chr5:3052809-3054220 FORWARD LENGTH=377	0.687739		0.683646	-0.510036	YES
AT5G15970.1	31.1	cell.organisation	cytosol	Symbols: KIN2, COR6.6 stress-responsive protein (KIN2) / stress-induced protein (KIN2) / cold-responsive protein (COR6.6) / cold-regulated protein (COR6.6) chr5:5211966-5212441 FORWARD LENGTH=66	-0.901773	-0.0944194	-1.01749	-0.245478				YES
AT2G16600.1	31.3.1	cell.cycle.peptidylprolyl isomerase	cytosol	Symbols: ROC3 rotamase CYP 3 chr2:7200862-7201383 FORWARD LENGTH=173	-0.561564	-0.398124	-0.661886	-0.218381				YES
AT4G34870.1	31.3.1	cell.cycle.peptidylprolyl isomerase	cytosol	Symbols: ROC5, ATCYP1 rotamase cyclophilin 5 chr4:16614451-16614969 FORWARD LENGTH=172	-0.493418	-0.332648	-0.646346	-0.0993378				YES
AT4G38740.1	31.3.1	cell.cycle.peptidylprolyl isomerase	cytosol	Symbols: ROC1 rotamase CYP 1 chr4:18083620-18084138 REVERSE LENGTH=172	-0.553761	-0.381532	-0.640111	-0.337982				YES
AT3G16640.1	33.99	development.unspecified	cytosol	Symbols: TCTP translationally controlled tumor protein chr3:5669709-5670729 REVERSE LENGTH=168	-0.159502	-0.435209	-0.266706	-0.36828				YES
AT3G06610.1	35.1	not assigned.no ontology	cytosol	Symbols: DNA-binding enhancer protein-related chr3:2060837-2061845 FORWARD LENGTH=115	-0.642881	-0.222799	-0.861128					YES
AT1G79550.1	4.1.11	glycolysis.cytosolic branch.3-phosphoglycerate kinase (PGK)	cytosol	Symbols: PGK phosphoglycerate kinase chr1:29924347-29926295 REVERSE LENGTH=401	0.413884		0.444502	0.361944			YES
AT2G36530.1	4.1.13	glycolysis.cytosolic branch.enolase	cytosol	Symbols: LOS2, ENO2 Enolase chr2:15321081-15323786 REVERSE LENGTH=444	0.831355		0.852809	-0.12078	YES
AT3G55440.1	4.1.7	glycolysis.cytosolic branch.triosephosphate isomerase (TPI)	cytosol	Symbols: ATCTIMC, TPI, CYTOTPI triosephosphate isomerase chr3:20553794-20556078 FORWARD LENGTH=254	0.165997	-0.61975	0.0874342	-0.465477	YES
AT3G52930.1	4.3.10	glycolysis.unclear/dually targeted.aldolase	cytosol	Symbols: Aldolase superfamily protein chr3:19627383-19628874 REVERSE LENGTH=358	0.594167	-1.66974	0.709186	-0.585292	YES
AT5G12140.1	29.5.3	protein.degradation.cysteine protease	endoplasmic reticulum	Symbols: ATCYS1, CYS1 cystatin-1 chr5:3923295-3923936 REVERSE LENGTH=101	-0.740338	-0.229103	-0.840045	-0.00208459				YES
AT2G38540.1	11.6	lipid metabolism.lipid transfer proteins etc	extracellular	Symbols: LP1, LTP1, ATLTP1 lipid transfer protein 1 chr2:16130418-16130893 FORWARD LENGTH=118	-0.841336	0.058343	-0.915586	0.129279		YES
AT1G17100.1	19.99	tetrapyrrole synthesis.unspecified	extracellular	Symbols: SOUL heme-binding family protein chr1:5844766-5845539 FORWARD LENGTH=232	-0.443453	-0.178643	-0.513245	0.0976724		YES
AT1G75040.1	20.1	stress.biotic	extracellular	Symbols: PR5, PR-5 pathogenesis-related gene 5 chr1:28177754-28178731 FORWARD LENGTH=239	-0.474932	0.576602	-0.813307	1.0673		YES
AT2G28790.1	20.2	stress.abiotic	extracellular	Symbols: Pathogenesis-related thaumatin superfamily protein chr2:12354664-12355413 REVERSE LENGTH=249	-1.10257	0.0158919	-1.08885	0.151019		YES
AT1G72610.1	20.2.99	stress.abiotic.unspecified	extracellular	Symbols: GLP1, ATGER1, GER1 germin-like protein 1 chr1:27339302-27339928 REVERSE LENGTH=208	-0.616412	-0.251114	-0.774481	-1.2616				YES
AT5G20630.1	20.2.99	stress.abiotic.unspecified	extracellular	Symbols: GLP3, GLP3A, GLP3B, ATGER3, GER3 germin 3 chr5:6975315-6975950 REVERSE LENGTH=211	-0.753971	-0.22853	-0.809387	0.05325		YES		YES
AT1G78820.1	26.16	misc.myrosinases-lectin-jacalin	extracellular	Symbols: D-mannose binding lectin protein with Apple-like carbohydrate-binding domain chr1:29634401-29635768 REVERSE LENGTH=455	-0.323784	0.0892845	-0.440967	0.014398		YES
AT1G78830.1	26.16	misc.myrosinases-lectin-jacalin	extracellular	Symbols: Curculin-like (mannose-binding) lectin family protein chr1:29637141-29638508 REVERSE LENGTH=455	-0.51061	0.728884	-0.682704	0.578135		YES
AT1G29670.1	26.28	misc.GDSL-motif lipase	extracellular	Symbols: GDSL-like Lipase/Acylhydrolase superfamily protein chr1:10375843-10377717 FORWARD LENGTH=363	-0.16811	-0.0758277	-0.313	0.194964		YES
AT1G09750.1	27.3.99	RNA.regulation of transcription.unclassified	extracellular	Symbols: Eukaryotic aspartyl protease family protein chr1:3157541-3158960 FORWARD LENGTH=449	-0.536164	-0.0699034	-0.771337	0.235965		YES		YES
AT3G54400.1	27.3.99	RNA.regulation of transcription.unclassified	extracellular	Symbols: Eukaryotic aspartyl protease family protein chr3:20140291-20142599 REVERSE LENGTH=425	-0.638739	-0.0764439	-0.840047	0.563933		YES		YES
AT3G52500.1	29.5	protein.degradation	extracellular	Symbols: Eukaryotic aspartyl protease family protein chr3:19465644-19467053 REVERSE LENGTH=469	-0.289598	0.364168	-0.316678	0.00871259		YES
AT3G14067.1	29.5.1	protein.degradation.subtilases	extracellular	Symbols: Subtilase family protein chr3:4658421-4660754 REVERSE LENGTH=777	-0.390737	0.266662	-0.204674	0.401635		YES
AT3G20820.1	35.1	not assigned.no ontology	extracellular	Symbols: Leucine-rich repeat (LRR) family protein chr3:7280930-7282027 FORWARD LENGTH=365	-0.59835	0.249373	-0.655653	0.127897		YES
AT1G24020.1	20.2.99	stress.abiotic.unspecified	golgi	Symbols: MLP423 MLP-like protein 423 chr1:8500653-8501458 REVERSE LENGTH=155	-0.550583	-0.579517	-0.628987	-0.353676				YES
AT2G26080.1	1.2.4.1	PS.photorespiration.glycine cleavage.P subunit	mitochondrion	Symbols: AtGLDP2, GLDP2 glycine decarboxylase P-protein 2 chr2:11109330-11113786 REVERSE LENGTH=1044	1.08077		1.15019	-0.0500946	YES
AT1G11860.1	1.2.4.2	PS.photorespiration.glycine cleavage.T subunit	mitochondrion	Symbols: Glycine cleavage T-protein family chr1:4001801-4003245 FORWARD LENGTH=408	0.245064	-0.774614	0.222836	0.149943	YES		YES
AT2G30970.1	13.1.1.2.1	amino acid metabolism.synthesis.central amino acid metabolism.aspartate.aspartate aminotransferase	mitochondrion	Symbols: ASP1 aspartate aminotransferase 1 chr2:13179012-13181686 FORWARD LENGTH=430	0.494543	-0.29526	0.548943		YES
AT4G11600.1	21.2.2	redox.ascorbate and glutathione.glutathione	mitochondrion	Symbols: ATGPX6, PHGPX, LSC803, GPX6 glutathione peroxidase 6 chr4:7010021-7011330 REVERSE LENGTH=232	-0.579357	-0.105366	-0.701917	-0.255411				YES
AT3G06050.1	21.5	redox.peroxiredoxin	mitochondrion	Symbols: PRXIIF, ATPRXIIF peroxiredoxin IIF chr3:1826311-1827809 REVERSE LENGTH=201	-0.578286	-0.353114	-0.731548	-0.085345				YES
AT5G63400.1	23.4.1	nucleotide metabolism.phosphotransfer and pyrophosphatases.adenylate kinase	mitochondrion	Symbols: ADK1 adenylate kinase 1 chr5:25393274-25394817 REVERSE LENGTH=246	-0.559093	-0.337584	-0.791385	-0.968853				YES
AT4G37930.1	25.1	C1-metabolism.glycine hydroxymethyltransferase	mitochondrion	Symbols: SHM1, STM, SHMT1 serine transhydroxymethyltransferase 1 chr4:17831891-17834742 REVERSE LENGTH=517	0.96892		1.03987	0.140994			YES
AT1G14980.1	29.6	protein.folding	mitochondrion	Symbols: CPN10 chaperonin 10 chr1:5165930-5166654 REVERSE LENGTH=98	-0.81086	-0.263995	-0.949367	-0.0277904				YES
AT5G67500.1	34.20	transport.porins	mitochondrion	Symbols: VDAC2, ATVDAC2 voltage dependent anion channel 2 chr5:26935223-26937123 FORWARD LENGTH=276	0.525332		0.527114	2.45719			YES
AT2G27730.1	35.2	not assigned.unknown	mitochondrion	Symbols: copper ion binding chr2:11820056-11820867 REVERSE LENGTH=113	-0.465611	-0.188836	-0.517531	0.043119		YES
AT3G48000.1	5.10	fermentation.aldehyde dehydrogenase	mitochondrion	Symbols: ALDH2B4, ALDH2, ALDH2A aldehyde dehydrogenase 2B4 chr3:17717082-17719843 REVERSE LENGTH=538	0.418836	0.182984	0.381642	-0.217318	YES		YES
AT1G48030.1	8.1.1.3	TCA / org transformation.TCA.pyruvate DH.E3	mitochondrion	Symbols: mtLPD1 mitochondrial lipoamide dehydrogenase 1 chr1:17717432-17719141 REVERSE LENGTH=507	0.929765		0.980094	-0.121065	YES
AT1G53240.1	8.1.9	TCA / org transformation.TCA.malate DH	mitochondrion	Symbols: mMDH1 Lactate/malate dehydrogenase family protein chr1:19854966-19856802 REVERSE LENGTH=341	-0.193125	-0.747818	-0.170102	-0.376644				YES
AT1G47260.1	9.1.1.5	mitochondrial electron transport / ATP synthesis.NADH-DH.complex I.carbonic anhydrase	mitochondrion	Symbols: APFI, GAMMA CA2 gamma carbonic anhydrase 2 chr1:17321384-17323347 REVERSE LENGTH=278	0.209846		0.175445	-0.103138	YES
AT3G52300.1	9.9	mitochondrial electron transport / ATP synthesis.F1-ATPase	mitochondrion	Symbols: ATPQ ATP synthase D chain, mitochondrial chr3:19396689-19398119 FORWARD LENGTH=168	-0.591264	-0.203773	-0.710225	-0.0793576				YES
AT5G08670.1	9.9	mitochondrial electron transport / ATP synthesis.F1-ATPase	mitochondrion	Symbols: ATP synthase alpha/beta family protein chr5:2818395-2821149 REVERSE LENGTH=556	0.688068		0.748402	-0.0865054	YES
AT2G45790.1	10.1.21	cell wall.precursor synthesis.phosphomannomutase	mitochondrion,cytosol	Symbols: ATPMM, PMM phosphomannomutase chr2:18855876-18857753 FORWARD LENGTH=246	0.171431		0.150103	-0.229518	YES
AT2G24940.1	21.2	redox.ascorbate and glutathione	nucleus	Symbols: AtMAPR2, MAPR2 membrane-associated progesterone binding protein 2 chr2:10609447-10609749 FORWARD LENGTH=100	-0.815141	-0.139322	-0.960773	-0.113652				YES
AT2G21660.1	27.4	RNA.RNA binding	nucleus	Symbols: ATGRP7, CCR2, GR-RBP7, GRP7 cold, circadian rhythm, and rna binding 2 chr2:9265477-9266316 REVERSE LENGTH=176	-0.663949	0.00261294	-0.793041	0.0886301		YES
AT2G03440.1	33.99	development.unspecified	nucleus	Symbols: NRP1, ATNRP1 nodulin-related protein 1 chr2:1039409-1039972 REVERSE LENGTH=187	-0.833884	-0.0957807	-0.927397	-0.173472				YES
AT2G23120.1	35.2	not assigned.unknown	nucleus	Symbols: Late embryogenesis abundant protein, group 6 chr2:9842102-9842353 FORWARD LENGTH=83	-0.837936	-0.194673	-1.08517	-0.254518				YES
AT4G37300.1	35.2	not assigned.unknown	nucleus	Symbols: MEE59 maternal effect embryo arrest 59 chr4:17554805-17555498 FORWARD LENGTH=173	0.608553	-0.378856	0.974442	-0.319981	YES
AT3G60820.1	29.5.11.20	protein.degradation.ubiquitin.proteasom	nucleus,cytosol	Symbols: PBF1 N-terminal nucleophile aminohydrolases (Ntn hydrolases) superfamily protein chr3:22472038-22473809 REVERSE LENGTH=223	0.511297		0.57615	-0.659751	YES
AT1G23310.1	13.1.1.3.1	amino acid metabolism.synthesis.central amino acid metabolism.alanine.alanine aminotransferase	peroxisome	Symbols: GGT1, AOAT1, GGAT1 glutamate:glyoxylate aminotransferase chr1:8268720-8271329 REVERSE LENGTH=481	1.06628		0.997594	-0.569408	YES
AT1G08110.1	13.2.3.2	amino acid metabolism.degradation.aspartate family.threonine	peroxisome	Symbols: lactoylglutathione lyase family protein / glyoxalase I family protein chr1:2535702-2537630 FORWARD LENGTH=185	-0.373476	-0.549902	-0.454433	-0.523097				YES
AT2G33150.1	13.2.4.1	amino acid metabolism.degradation.branched chain group.shared	peroxisome	Symbols: PKT3, PED1, KAT2 peroxisomal 3-ketoacyl-CoA thiolase 3 chr2:14047814-14050983 REVERSE LENGTH=462	0.277829	-0.305201	0.269692	-0.823023	YES
AT3G56240.1	15.2	metal handling.binding, chelation and storage	peroxisome	Symbols: CCH copper chaperone chr3:20863460-20864402 REVERSE LENGTH=121	-0.752448	-0.200018	-0.860514	-0.121599				YES
AT3G56490.1	29.4	protein.postranslational modification	peroxisome	Symbols: HIT3, HINT1 HIS triad family protein 3 chr3:20941532-20943129 FORWARD LENGTH=147	-0.562464	-0.604498	-0.556097	-0.373885				YES
AT5G09660.1	6.3	gluconeogenesis / glyoxylate cycle.Malate DH	peroxisome	Symbols: PMDH2 peroxisomal NAD-malate dehydrogenase 2 chr5:2993645-2995551 REVERSE LENGTH=354	0.577019	-1.70402	0.607552	-0.53551	YES
AT1G66240.1	15.2	metal handling.binding, chelation and storage	plasma membrane	Symbols: ATX1, ATATX1 homolog of anti-oxidant 1 chr1:24686445-24687327 REVERSE LENGTH=106	-0.820829	-0.48937	-0.984406	-0.067949				YES
AT3G17390.1	15.2	metal handling.binding, chelation and storage	plasma membrane,nucleus	Symbols: MTO3, SAMS3, MAT4 S-adenosylmethionine synthetase family protein chr3:5952484-5953665 REVERSE LENGTH=393	0.697273		0.756584	-0.179797	YES
AT1G15820.1	1.1.1.1	PS.lightreaction.photosystem II.LHC-II	plastid	Symbols: LHCB6, CP24 light harvesting complex photosystem II subunit 6 chr1:5446685-5447676 REVERSE LENGTH=258	1.34742		1.34982	1.44707			YES
AT4G10340.1	1.1.1.1	PS.lightreaction.photosystem II.LHC-II	plastid	Symbols: LHCB5 light harvesting complex of photosystem II 5 chr4:6408200-6409496 FORWARD LENGTH=280	1.35856		1.39092	0.256744			YES
AT1G51400.1	1.1.1.2	PS.lightreaction.photosystem II.PSII polypeptide subunits	plastid	Symbols: Photosystem II 5 kD protein chr1:19052172-19052492 REVERSE LENGTH=106	-0.77946	0.00260058	-0.83031	0.0393302		YES
AT1G79040.1	1.1.1.2	PS.lightreaction.photosystem II.PSII polypeptide subunits	plastid	Symbols: PSBR photosystem II subunit R chr1:29736085-29736781 FORWARD LENGTH=140	-0.52262	0.214482	-0.571094	0.255765		YES
AT3G21055.1	1.1.1.2	PS.lightreaction.photosystem II.PSII polypeptide subunits	plastid	Symbols: PSBTN photosystem II subunit T chr3:7376761-7377072 REVERSE LENGTH=103	-0.79204	0.198832	-0.915401	0.0937223		YES
AT3G50820.1	1.1.1.2	PS.lightreaction.photosystem II.PSII polypeptide subunits	plastid	Symbols: PSBO2, PSBO-2, OEC33 photosystem II subunit O-2 chr3:18891008-18892311 REVERSE LENGTH=331	-0.391014	0.25254	-0.477178	0.186887		YES
AT4G05180.1	1.1.1.2	PS.lightreaction.photosystem II.PSII polypeptide subunits	plastid	Symbols: PSBQ, PSBQ-2, PSII-Q photosystem II subunit Q-2 chr4:2672093-2673170 REVERSE LENGTH=230	-0.578684	0.267226	-0.639425	0.0337024		YES
AT4G21280.1	1.1.1.2	PS.lightreaction.photosystem II.PSII polypeptide subunits	plastid	Symbols: PSBQ, PSBQA, PSBQ-1 photosystem II subunit QA chr4:11334446-11335587 FORWARD LENGTH=223	-0.702595	0.0665318	-0.749207	0.0801436		YES
AT4G28660.1	1.1.1.2	PS.lightreaction.photosystem II.PSII polypeptide subunits	plastid	Symbols: PSB28 photosystem II reaction center PSB28 protein chr4:14150008-14150933 FORWARD LENGTH=183	-0.863892	0.146759	-0.89983	0.214466		YES
AT5G66570.1	1.1.1.2	PS.lightreaction.photosystem II.PSII polypeptide subunits	plastid	Symbols: PSBO-1, OEE1, OEE33, OE33, PSBO1, MSP-1 PS II oxygen-evolving complex 1 chr5:26568744-26570124 FORWARD LENGTH=332	-0.435419	0.268347	-0.607999	0.137686		YES
AT5G23120.1	1.1.1.3	PS.lightreaction.photosystem II.biogenesis	plastid	Symbols: HCF136 photosystem II stability/assembly factor, chloroplast (HCF136) chr5:7778154-7780463 FORWARD LENGTH=403	0.790604		0.863677	1.2053			YES
AT1G61520.1	1.1.2.1	PS.lightreaction.photosystem I.LHC-I	plastid	Symbols: LHCA3 photosystem I light harvesting complex gene 3 chr1:22700152-22701149 FORWARD LENGTH=273	-0.145631	0.468588	-0.177244	0.528869		YES
AT3G47470.1	1.1.2.1	PS.lightreaction.photosystem I.LHC-I	plastid	Symbols: LHCA4, CAB4 light-harvesting chlorophyll-protein complex I subunit A4 chr3:17493622-17494773 REVERSE LENGTH=251	0.848975		0.956772	-0.00544684	YES
AT1G31330.1	1.1.2.2	PS.lightreaction.photosystem I.PSI polypeptide subunits	plastid	Symbols: PSAF photosystem I subunit F chr1:11215011-11215939 REVERSE LENGTH=221	1.26836	-0.577096	1.3064	0.501149			YES
AT2G20260.1	1.1.2.2	PS.lightreaction.photosystem I.PSI polypeptide subunits	plastid	Symbols: PSAE-2 photosystem I subunit E-2 chr2:8736780-8737644 FORWARD LENGTH=145	0.815822		1.17119	0.924186			YES
AT5G64040.1	1.1.2.2	PS.lightreaction.photosystem I.PSI polypeptide subunits	plastid	Symbols: PSAN photosystem I reaction center subunit PSI-N, chloroplast, putative / PSI-N, putative (PSAN) chr5:25628724-25629409 REVERSE LENGTH=171	-0.820252	0.110357	-0.92351	-0.00674903		YES		YES
ATCG01060.1	1.1.2.2	PS.lightreaction.photosystem I.PSI polypeptide subunits	plastid	Symbols: PSAC iron-sulfur cluster binding;electron carriers;4 iron, 4 sulfur cluster binding chrC:117318-117563 REVERSE LENGTH=81	-0.234804	0.170281	-0.154961	0.231178		YES
AT4G03280.1	1.1.3	PS.lightreaction.cytochrome b6/f	plastid	Symbols: PETC, PGR1 photosynthetic electron transfer C chr4:1440314-1441717 FORWARD LENGTH=229	-0.556456	0.0476872	-0.69302	0.0684986		YES
ATCG00540.1	1.1.3.4	PS.lightreaction.cytochrome b6/f.apocytochrome f (CYF)	plastid	Symbols: PETA photosynthetic electron transfer A chrC:61657-62619 FORWARD LENGTH=320	-0.0673891	-0.198352	-0.142478	0.209221		YES
ATCG00120.1	1.1.4.1	PS.lightreaction.ATP synthase.alpha subunit	plastid	Symbols: ATPA ATP synthase subunit alpha chrC:9938-11461 REVERSE LENGTH=507	1.17432		1.27692	0.404809			YES
ATCG00480.1	1.1.4.2	PS.lightreaction.ATP synthase.beta subunit	plastid	Symbols: ATPB, PB ATP synthase subunit beta chrC:52660-54156 REVERSE LENGTH=498	0.711828	-0.528205	0.809837	0.150706	YES		YES
ATCG00470.1	1.1.4.3	PS.lightreaction.ATP synthase.epsilon chain	plastid	Symbols: ATPE ATP synthase epsilon chain chrC:52265-52663 REVERSE LENGTH=132	-0.149643	0.0421083	-0.118113	0.270145		YES
AT4G04640.1	1.1.4.4	PS.lightreaction.ATP synthase.gamma chain	plastid	Symbols: ATPC1 ATPase, F1 complex, gamma subunit protein chr4:2350761-2351882 REVERSE LENGTH=373	1.36386		1.48785	0.808083			YES
ATCG00130.1	1.1.4.8	PS.lightreaction.ATP synthase.subunit B (ATPF)	plastid	Symbols: ATPF ATPase, F0 complex, subunit B/B', bacterial/chloroplast chrC:11529-12798 REVERSE LENGTH=184	0.396102	-0.0480299	0.511379	0.00238733			YES
AT1G20340.1	1.1.5.1	PS.lightreaction.other electron carrier (ox/red).plastocyanin	plastid	Symbols: DRT112, PETE2 Cupredoxin superfamily protein chr1:7042770-7043273 REVERSE LENGTH=167	-0.70834	0.438791	-0.816309	0.453617		YES
AT1G76100.1	1.1.5.1	PS.lightreaction.other electron carrier (ox/red).plastocyanin	plastid	Symbols: PETE1 plastocyanin 1 chr1:28554217-28554732 REVERSE LENGTH=171	-0.755627	1.187	-0.816118	1.01575		YES
ATCG00490.1	1.3.1	PS.calvin cycle.rubisco large subunit	plastid	Symbols: RBCL ribulose-bisphosphate carboxylases chrC:54958-56397 FORWARD LENGTH=479	0.944799	-5.85598	1.03744	0.263319	YES		YES
AT5G61410.1	1.3.11	PS.calvin cycle.RPE	plastid	Symbols: RPE, EMB2728 D-ribulose-5-phosphate-3-epimerase chr5:24684085-24685836 REVERSE LENGTH=281	0.321266	-0.0995626	0.364527	0.265845	YES		YES
AT1G32060.1	1.3.12	PS.calvin cycle.PRK	plastid	Symbols: PRK phosphoribulokinase chr1:11532668-11534406 FORWARD LENGTH=395	0.471542	-0.114963	0.491847	0.148823	YES		YES
AT2G28000.1	1.3.13	PS.calvin cycle.rubisco interacting	plastid	Symbols: CPN60A, CH-CPN60A, SLP chaperonin-60alpha chr2:11926603-11929184 FORWARD LENGTH=586	1.03276		1.14699	0.0344424			YES
AT1G67090.1	1.3.2	PS.calvin cycle.rubisco small subunit	plastid	Symbols: RBCS1A ribulose bisphosphate carboxylase small chain 1A chr1:25048465-25049249 REVERSE LENGTH=180	-0.153157	-0.201405	-0.215237	0.383001		YES
AT5G38430.1	1.3.2	PS.calvin cycle.rubisco small subunit	plastid	Symbols: Ribulose bisphosphate carboxylase (small chain) family protein chr5:15384350-15385155 REVERSE LENGTH=181	-0.127991	-0.288209	-0.209916	0.592135		YES		YES
AT3G12780.1	1.3.3	PS.calvin cycle.phosphoglycerate kinase	plastid	Symbols: PGK1 phosphoglycerate kinase 1 chr3:4061127-4063140 REVERSE LENGTH=481	0.832339	-0.474568	0.854598	0.309317	YES		YES
AT1G12900.1	1.3.4	PS.calvin cycle.GAP	plastid	Symbols: GAPA-2 glyceraldehyde 3-phosphate dehydrogenase A subunit 2 chr1:4392634-4394283 REVERSE LENGTH=399	1.0172		1.27942	0.782353			YES
AT1G42970.1	1.3.4	PS.calvin cycle.GAP	plastid	Symbols: GAPB glyceraldehyde-3-phosphate dehydrogenase B subunit chr1:16127552-16129584 FORWARD LENGTH=447	0.846429		0.910033	0.288541			YES
AT3G26650.1	1.3.4	PS.calvin cycle.GAP	plastid	Symbols: GAPA, GAPA-1 glyceraldehyde 3-phosphate dehydrogenase A subunit chr3:9795226-9796848 FORWARD LENGTH=396	1.07801		1.23813	0.738116			YES
AT4G26530.1	1.3.6	PS.calvin cycle.aldolase	plastid	Symbols: Aldolase superfamily protein chr4:13391566-13392937 FORWARD LENGTH=358	0.616318		0.613657	-0.157378	YES
AT3G54050.1	1.3.7	PS.calvin cycle.FBPase	plastid	Symbols: HCEF1 high cyclic electron flow 1 chr3:20016951-20018527 FORWARD LENGTH=417	1.37802		1.41074	0.618542			YES
AT3G60750.1	1.3.8	PS.calvin cycle.transketolase	plastid	Symbols: Transketolase chr3:22454004-22456824 FORWARD LENGTH=741	1.21422		1.2707	0.464899			YES
AT3G55800.1	1.3.9	PS.calvin cycle.seduheptulose bisphosphatase	plastid	Symbols: SBPASE sedoheptulose-bisphosphatase chr3:20709640-20711421 FORWARD LENGTH=393	0.367111	-0.253842	0.38454	0.223751	YES		YES
AT4G25050.1	11.1.12	lipid metabolism.FA synthesis and FA elongation.ACP protein	plastid	Symbols: ACP4 acyl carrier protein 4 chr4:12870178-12871024 FORWARD LENGTH=137	-0.401234	-2.57462	-0.402278	0.207926		YES		YES
AT5G04140.1	12.2.1.1	N-metabolism.ammonia metabolism.glutamate synthase.ferredoxin dependent	plastid	Symbols: GLU1, GLS1, GLUS, FD-GOGAT glutamate synthase 1 chr5:1130031-1138186 FORWARD LENGTH=1622	1.39719	0.730572	1.46304	0.343134			YES
AT5G35630.1	12.2.2	N-metabolism.ammonia metabolism.glutamine synthetase	plastid	Symbols: GS2, GLN2, ATGSL1 glutamine synthetase 2 chr5:13831220-13833239 FORWARD LENGTH=430	0.466898	0.0846395	0.497549	0.176283			YES
AT2G43750.1	13.1.5.3.1	amino acid metabolism.synthesis.serine-glycine-cysteine group.cysteine.OASTL	plastid	Symbols: OASB, ACS1, CPACS1, ATCS-B O-acetylserine (thiol) lyase B chr2:18129604-18132322 REVERSE LENGTH=392	0.676544		0.744857	0.238737			YES
AT3G45140.1	17.7.1.2	hormone metabolism.jasmonate.synthesis-degradation.lipoxygenase	plastid	Symbols: LOX2, ATLOX2 lipoxygenase 2 chr3:16525437-16529233 FORWARD LENGTH=896	1.28479		1.3975	-0.515141	YES
AT4G18480.1	19.10	tetrapyrrole synthesis.magnesium chelatase	plastid	Symbols: CHLI1, CH42, CH-42, CHL11, CHLI-1 P-loop containing nucleoside triphosphate hydrolases superfamily protein chr4:10201897-10203361 REVERSE LENGTH=424	0.336728	-0.213811	0.269141	0.00917746	YES
AT1G03630.1	19.14	tetrapyrrole synthesis.protochlorophyllide reductase	plastid	Symbols: POR C, PORC protochlorophyllide oxidoreductase C chr1:907699-909245 FORWARD LENGTH=401	0.313113	0.166434	0.457654	0.165801			YES
AT4G27440.1	19.14	tetrapyrrole synthesis.protochlorophyllide reductase	plastid	Symbols: PORB protochlorophyllide oxidoreductase B chr4:13725648-13727107 FORWARD LENGTH=401	0.695921	-0.105933	0.76936		YES
AT3G48730.1	19.3	tetrapyrrole synthesis.GSA	plastid	Symbols: GSA2 glutamate-1-semialdehyde 2,1-aminomutase 2 chr3:18049697-18051550 FORWARD LENGTH=472	0.603055	-0.098598	0.699046	0.290985	YES		YES
AT1G69740.1	19.4	tetrapyrrole synthesis.ALA dehydratase	plastid	Symbols: HEMB1 Aldolase superfamily protein chr1:26232197-26234713 FORWARD LENGTH=430	0.538243		0.679704	0.450214			YES
AT5G08280.1	19.5	tetrapyrrole synthesis.porphobilinogen deaminase	plastid	Symbols: HEMC hydroxymethylbilane synthase chr5:2663763-2665596 REVERSE LENGTH=382	0.298075	0.367036	0.33926	0.456932			YES
AT2G40490.1	19.7	tetrapyrrole synthesis.uroporphyrinogen decarboxylase	plastid	Symbols: HEME2 Uroporphyrinogen decarboxylase chr2:16912961-16914988 FORWARD LENGTH=394	0.759791		0.901455	0.0532622			YES
AT1G03475.1	19.8	tetrapyrrole synthesis.coproporphyrinogen III oxidase	plastid	Symbols: LIN2, HEMF1, ATCPO-I Coproporphyrinogen III oxidase chr1:869302-871175 REVERSE LENGTH=386	0.464762		0.506875	0.233653			YES
AT5G48300.1	2.1.2.1	major CHO metabolism.synthesis.starch.AGPase	plastid	Symbols: ADG1, APS1 ADP glucose pyrophosphorylase 1 chr5:19570326-19572557 FORWARD LENGTH=520	0.855226		0.96467	0.448339			YES
AT4G24280.1	20.2.1	stress.abiotic.heat	plastid	Symbols: cpHsc70-1 chloroplast heat shock protein 70-1 chr4:12590094-12593437 FORWARD LENGTH=718	0.564636		0.611151	0.108113			YES
AT5G49910.1	20.2.1	stress.abiotic.heat	plastid	Symbols: CPHSC70-2EAT SHOCK PROTEIN 70-2, HSC70-7, cpHsc70-2 chloroplast heat shock protein 70-2 chr5:20303470-20306295 FORWARD LENGTH=718	0.738324		0.803752	0.133981			YES
AT2G42530.1	20.2.2	stress.abiotic.cold	plastid	Symbols: COR15B cold regulated 15b chr2:17709191-17709873 REVERSE LENGTH=141	-0.730847	0.0354197	-0.96391	0.0705861		YES
AT1G03680.1	21.1	redox.thioredoxin	plastid	Symbols: ATHM1, TRX-M1, ATM1, THM1 thioredoxin M-type 1 chr1:916990-917865 REVERSE LENGTH=179	-0.509804	0.266163	-0.694014	0.23862		YES
AT3G02730.1	21.1	redox.thioredoxin	plastid	Symbols: TRXF1, ATF1 thioredoxin F-type 1 chr3:588570-589591 REVERSE LENGTH=178	-0.442199	0.0603843	-0.580569	0.0925224		YES
AT3G15360.1	21.1	redox.thioredoxin	plastid	Symbols: ATHM4, TRX-M4, ATM4 thioredoxin M-type 4 chr3:5188448-5189457 FORWARD LENGTH=193	-0.728984	0.114003	-0.80305	0.14431		YES
AT5G16400.1	21.1	redox.thioredoxin	plastid	Symbols: TRXF2, ATF2 thioredoxin F2 chr5:5363905-5365249 REVERSE LENGTH=185	-0.554585	0.244298	-0.633211	0.667033		YES
AT5G16710.1	21.2.1	redox.ascorbate and glutathione.ascorbate	plastid	Symbols: DHAR3 dehydroascorbate reductase 1 chr5:5483312-5484926 FORWARD LENGTH=258	-0.348039	0.0685795	-0.426603	0.302463		YES
AT4G23100.1	21.2.2	redox.ascorbate and glutathione.glutathione	plastid	Symbols: RML1, PAD2, GSH1, CAD2, ATECS1, GSHA glutamate-cysteine ligase chr4:12103458-12106751 REVERSE LENGTH=522	0.444716	-0.124165	0.48401		YES
AT3G52960.1	21.5	redox.peroxiredoxin	plastid	Symbols: Thioredoxin superfamily protein chr3:19639699-19640403 FORWARD LENGTH=234	-0.110858	-0.672981	-0.128961	0.109116				YES
AT3G11630.1	21.5.1	redox.peroxiredoxin.BAS1	plastid	Symbols: Thioredoxin superfamily protein chr3:3672189-3673937 FORWARD LENGTH=266	1.10058		1.07874	0.16768			YES
AT2G28190.1	21.6	redox.dismutases and catalases	plastid	Symbols: CSD2, CZSOD2 copper/zinc superoxide dismutase 2 chr2:12014548-12016303 FORWARD LENGTH=216	-0.490517	0.301704	-0.724741	0.452533		YES
AT5G47840.1	23.4.1	nucleotide metabolism.phosphotransfer and pyrophosphatases.adenylate kinase	plastid	Symbols: AMK2 adenosine monophosphate kinase chr5:19375488-19378058 FORWARD LENGTH=283	-0.389489	0.0519816	-0.553867	0.473392		YES
AT5G09650.1	23.4.99	nucleotide metabolism.phosphotransfer and pyrophosphatases.misc	plastid	Symbols: AtPPa6, PPa6 pyrophosphorylase 6 chr5:2991331-2993117 REVERSE LENGTH=300	-0.346935	0.129184	-0.486939	0.0976994		YES
AT1G71500.1	26.30	misc. other Ferredoxins and Rieske domain	plastid	Symbols: Rieske (2Fe-2S) domain-containing protein chr1:26936084-26937331 FORWARD LENGTH=287	0.475839		0.525614	0.433092			YES
AT4G14890.1	26.30	misc. other Ferredoxins and Rieske domain	plastid	Symbols: FdC2 2Fe-2S ferredoxin-like superfamily protein chr4:8520887-8521351 FORWARD LENGTH=154	-0.573473	-0.0401228	-0.740974	0.0870375		YES		YES
AT1G23740.1	26.7	misc.oxidases - copper, flavone etc	plastid	Symbols: Oxidoreductase, zinc-binding dehydrogenase family protein chr1:8398245-8399656 REVERSE LENGTH=386	0.484034		0.495791	0.584617			YES
AT2G47730.1	26.9	misc.glutathione S transferases	plastid	Symbols: ATGSTF8, ATGSTF5, GST6, GSTF8 glutathione S-transferase phi 8 chr2:19558213-19559266 FORWARD LENGTH=263	-0.142296	-0.893006	-0.24143	-0.574255				YES
AT3G55040.1	26.9	misc.glutathione S transferases	plastid	Symbols: GSTL2 glutathione transferase lambda 2 chr3:20398718-20400305 REVERSE LENGTH=292	-0.299112	-0.000101974	-0.374341	0.101083		YES		YES
AT3G20390.1	27.1.19	RNA.processing.ribonucleases	plastid	Symbols: endoribonuclease L-PSP family protein chr3:7110227-7111695 REVERSE LENGTH=187	-0.62736	-0.0551598	-0.770825	-0.232665				YES
AT3G52150.1	27.3.99	RNA.regulation of transcription.unclassified	plastid	Symbols: RNA-binding (RRM/RBD/RNP motifs) family protein chr3:19342074-19343090 FORWARD LENGTH=253	-0.19497	-0.0797981	-0.355489	0.106686		YES
AT3G63140.1	27.3.99	RNA.regulation of transcription.unclassified	plastid	Symbols: CSP41A chloroplast stem-loop binding protein of 41 kDa chr3:23327006-23328620 REVERSE LENGTH=406	0.641413		0.63563	0.368188			YES
AT3G13120.1	29.2.1.1.1.1.10	protein.synthesis.ribosomal protein.prokaryotic.chloroplast.30S subunit.S10	plastid	Symbols: Ribosomal protein S10p/S20e family protein chr3:4220310-4221526 REVERSE LENGTH=191	-0.653303	-0.0905302	-0.630577	0.232467		YES		YES
AT1G64510.1	29.2.1.1.1.1.6	protein.synthesis.ribosomal protein.prokaryotic.chloroplast.30S subunit.S6	plastid	Symbols: Translation elongation factor EF1B/ribosomal protein S6 family protein chr1:23954993-23956205 REVERSE LENGTH=207	-0.574977	-0.189281	-0.744198	0.146991		YES		YES
AT5G13510.1	29.2.1.1.1.2.10	protein.synthesis.ribosomal protein.prokaryotic.chloroplast.50S subunit.L10	plastid	Symbols: Ribosomal protein L10 family protein chr5:4341294-4341956 FORWARD LENGTH=220	0.942977		0.823602	-1.1057	YES
AT1G32990.1	29.2.1.1.1.2.11	protein.synthesis.ribosomal protein.prokaryotic.chloroplast.50S subunit.L11	plastid	Symbols: PRPL11 plastid ribosomal protein l11 chr1:11955827-11957139 FORWARD LENGTH=222	-0.481336	-0.145075	-0.636525	0.0281237		YES		YES
AT1G75350.1	29.2.1.1.1.2.31	protein.synthesis.ribosomal protein.prokaryotic.chloroplast.50S subunit.L31	plastid	Symbols: emb2184 Ribosomal protein L31 chr1:28272163-28272687 FORWARD LENGTH=144	-0.402528		-0.596028	0.208547		YES
AT3G44890.1	29.2.1.1.1.2.9	protein.synthesis.ribosomal protein.prokaryotic.chloroplast.50S subunit.L9	plastid	Symbols: RPL9 ribosomal protein L9 chr3:16386505-16387963 FORWARD LENGTH=197	-0.230931	-0.510864	-0.533922	-0.0476543				YES
AT4G34620.1	29.2.1.1.3.1.16	protein.synthesis.ribosomal protein.prokaryotic.unknown organellar.30S subunit.S16	plastid	Symbols: SSR16 small subunit ribosomal protein 16 chr4:16535084-16536092 REVERSE LENGTH=113	-0.629012	-0.168282	-0.863359	0.2094		YES		YES
AT4G20360.1	29.2.4	protein.synthesis.elongation	plastid	Symbols: ATRAB8D, ATRABE1B, RABE1b RAB GTPase homolog E1B chr4:10990036-10991466 FORWARD LENGTH=476	1.11922		1.23517	0.173539			YES
AT5G16620.1	29.3.3	protein.targeting.chloroplast	plastid	Symbols: PDE120, TIC40, ATTIC40 hydroxyproline-rich glycoprotein family protein chr5:5450808-5454256 FORWARD LENGTH=447	-0.329188	-0.154109	-0.327645					YES
AT4G25130.1	29.4	protein.postranslational modification	plastid	Symbols: PMSR4 peptide met sulfoxide reductase 4 chr4:12898802-12899998 REVERSE LENGTH=258	-0.493433	-0.00568297	-0.538789	0.0549763		YES		YES
AT1G02560.1	29.5.5	protein.degradation.serine protease	plastid	Symbols: CLPP5, NCLPP5, NCLPP1 nuclear encoded CLP protease 5 chr1:538000-539805 FORWARD LENGTH=298	0.351367	-0.019299	0.32659	0.20388	YES		YES
AT1G11750.1	29.5.5	protein.degradation.serine protease	plastid	Symbols: CLPP6, NCLPP1, NCLPP6 CLP protease proteolytic subunit 6 chr1:3967609-3969535 FORWARD LENGTH=271	0.159901		0.183075	-0.0431842	YES
AT3G27925.1	29.5.5	protein.degradation.serine protease	plastid	Symbols: DEGP1, Deg1 DegP protease 1 chr3:10366659-10368864 REVERSE LENGTH=439	0.0495015	0.450121	0.0881222	0.506308			YES
AT5G45390.1	29.5.5	protein.degradation.serine protease	plastid	Symbols: CLPP4, NCLPP4 CLP protease P4 chr5:18396351-18397586 FORWARD LENGTH=292	0.555663		0.526445	0.261325			YES
AT2G30950.1	29.5.7	protein.degradation.metalloprotease	plastid	Symbols: VAR2, FTSH2 FtsH extracellular protease family chr2:13174692-13177064 FORWARD LENGTH=695	0.731346		0.865038	0.432247			YES
AT2G43560.1	29.6	protein.folding	plastid	Symbols: FKBP-like peptidyl-prolyl cis-trans isomerase family protein chr2:18073995-18075385 REVERSE LENGTH=223	-0.638117	-0.0336913	-0.799175	0.424398		YES		YES
AT2G44650.1	29.6	protein.folding	plastid	Symbols: CHL-CPN10, CPN10 chloroplast chaperonin 10 chr2:18419521-18420510 REVERSE LENGTH=139	-0.466331	-0.586731	-0.551797	0.106783		YES		YES
AT3G10060.1	29.6	protein.folding	plastid	Symbols: FKBP-like peptidyl-prolyl cis-trans isomerase family protein chr3:3102291-3103801 FORWARD LENGTH=230	-0.232817	0.142628	-0.232099	0.388452		YES
AT4G39710.1	29.6	protein.folding	plastid	Symbols: FKBP16-2 FK506-binding protein 16-2 chr4:18427249-18428325 REVERSE LENGTH=217	-0.77138	-0.263835	-0.73754	-1.6759				YES
AT5G13410.1	29.6	protein.folding	plastid	Symbols: FKBP-like peptidyl-prolyl cis-trans isomerase family protein chr5:4299830-4301706 REVERSE LENGTH=256	-0.659111	-0.160611	-0.642711	-0.28075				YES
AT5G20720.1	29.6	protein.folding	plastid	Symbols: CPN20, CPN10, CHCPN10, ATCPN21, CPN21 chaperonin 20 chr5:7015015-7016354 FORWARD LENGTH=253	-0.278987	-0.384445	-0.452027	0.108728		YES		YES
AT5G66530.1	3.5	minor CHO metabolism.others	plastid	Symbols: Galactose mutarotase-like superfamily protein chr5:26553821-26555575 REVERSE LENGTH=307	0.323549	-0.918549	0.37507		YES
AT4G01900.1	30.1	signalling.in sugar and nutrient physiology	plastid	Symbols: PII, GLB1 GLNB1 homolog chr4:821736-823294 FORWARD LENGTH=196	-0.457272	0.0115177	-0.712099	-0.0605769				YES
AT3G63190.1	31.2	cell.division	plastid	Symbols: RRF, HFP108, cpRRF, AtcpRRF ribosome recycling factor, chloroplast precursor chr3:23342861-23344640 REVERSE LENGTH=275	-0.687878	-0.268197	-0.783889	0.287632		YES		YES
AT3G62030.1	31.3.1	cell.cycle.peptidylprolyl isomerase	plastid	Symbols: ROC4 rotamase CYP 4 chr3:22973708-22975139 FORWARD LENGTH=260	0.568931		0.640122	0.477271			YES
AT2G21530.1	35.1	not assigned.no ontology	plastid	Symbols: SMAD/FHA domain-containing protein chr2:9219372-9220464 FORWARD LENGTH=209	-0.67077	0.145288	-0.816787	0.0911151		YES
AT2G44920.2	35.1	not assigned.no ontology	plastid	Symbols: Tetratricopeptide repeat (TPR)-like superfamily protein chr2:18524419-18526502 FORWARD LENGTH=224	-0.394421	0.044477	-0.561283	0.0959423		YES
AT3G48420.1	35.1	not assigned.no ontology	plastid	Symbols: Haloacid dehalogenase-like hydrolase (HAD) superfamily protein chr3:17929743-17931551 FORWARD LENGTH=319	0.740297		0.868379	0.151856			YES
AT4G01050.1	35.1.41	not assigned.no ontology.hydroxyproline rich proteins	plastid	Symbols: TROL thylakoid rhodanese-like chr4:455874-458175 FORWARD LENGTH=466	0.217203	-0.472822	0.309781	-0.0224129	YES
AT1G12250.1	35.1.5	not assigned.no ontology.pentatricopeptide (PPR) repeat-containing protein	plastid	Symbols: Pentapeptide repeat-containing protein chr1:4159287-4161269 FORWARD LENGTH=280	-0.0587938	0.20301	-0.386391	0.569702		YES
AT1G09340.1	35.2	not assigned.unknown	plastid	Symbols: CRB, CSP41B, HIP1.3 chloroplast RNA binding chr1:3015473-3018035 FORWARD LENGTH=378	0.989188	4.35475	1.08938	0.43683			YES
AT1G55480.1	35.2	not assigned.unknown	plastid	Symbols: ZKT protein containing PDZ domain, a K-box domain, and a TPR region chr1:20713822-20715351 FORWARD LENGTH=335	0.369154		0.414483	0.717938			YES
AT2G03420.1	35.2	not assigned.unknown	plastid	Symbols: unknown protein; Has 38 Blast hits to 38 proteins in 17 species: Archae - 0; Bacteria - 0; Metazoa - 0; Fungi - 0; Plants - 38; Viruses - 0; Other Eukaryotes - 0 (source: NCBI BLink). chr2:1035100-1035937 REVERSE LENGTH=170	-0.972438	-0.143398	-0.962795	0.251696		YES
AT2G04039.1	35.2	not assigned.unknown	plastid	Symbols: unknown protein; FUNCTIONS IN: molecular_function unknown; LOCATED IN: chloroplast; EXPRESSED IN: 21 plant structures; EXPRESSED DURING: 13 growth stages; CONTAINS InterPro DOMAIN/s: Protein of unknown function DUF2996 (InterPro:IPR021374); Has 159 Blast hits to 159 proteins in 52 species: Archae - 0; Bacteria - 76; Metazoa - 0; Fungi - 0; Plants - 38; Viruses - 0; Other Eukaryotes - 45 …	-0.545407	0.151782	-0.614345			YES
AT2G24020.1	35.2	not assigned.unknown	plastid	Symbols: Uncharacterised BCR, YbaB family COG0718 chr2:10217869-10219269 REVERSE LENGTH=182	-0.437329	-0.268071	-0.482732					YES
AT3G47070.1	35.2	not assigned.unknown	plastid	Symbols: LOCATED IN: thylakoid, chloroplast thylakoid membrane, chloroplast, chloroplast envelope; EXPRESSED IN: 22 plant structures; EXPRESSED DURING: 13 growth stages; CONTAINS InterPro DOMAIN/s: Thylakoid soluble phosphoprotein TSP9 (InterPro:IPR021584); Has 37 Blast hits to 37 proteins in 10 species: Archae - 0; Bacteria - 0; Metazoa - 0; Fungi - 0; Plants - 37; Viruses - 0; Other Eukaryotes …	-0.699868	0.139308	-0.792915	0.12418		YES
AT4G10300.1	35.2	not assigned.unknown	plastid	Symbols: RmlC-like cupins superfamily protein chr4:6384564-6385946 FORWARD LENGTH=134	-0.63717	0.115787	-0.63837	0.302056		YES
AT4G32915.1	35.2	not assigned.unknown	plastid	Symbols: FUNCTIONS IN: molecular_function unknown; INVOLVED IN: regulation of translational fidelity; LOCATED IN: chloroplast; EXPRESSED IN: 22 plant structures; EXPRESSED DURING: 13 growth stages; CONTAINS InterPro DOMAIN/s: Glu-tRNAGln amidotransferase, C subunit (InterPro:IPR003837); Has 30201 Blast hits to 17322 proteins in 780 species: Archae - 12; Bacteria - 1396; Metazoa - 17338; Fungi - 3…	-0.525716	-0.0994373	-0.781258	0.391024		YES
AT5G42765.1	35.2	not assigned.unknown	plastid	Symbols: INVOLVED IN: biological_process unknown; LOCATED IN: thylakoid, chloroplast thylakoid membrane, chloroplast; EXPRESSED IN: 22 plant structures; EXPRESSED DURING: 13 growth stages; CONTAINS InterPro DOMAIN/s: Twin-arginine translocation pathway, signal sequence (InterPro:IPR006311); Has 30201 Blast hits to 17322 proteins in 780 species: Archae - 12; Bacteria - 1396; Metazoa - 17338; Fungi…	-0.309279	0.72658	-0.304491	0.0223775		YES
AT5G51720.1	35.2	not assigned.unknown	plastid	Symbols: 2 iron, 2 sulfur cluster binding chr5:21009645-21010227 FORWARD LENGTH=108	-0.544005	0.0460162	-0.895241	0.0529693		YES
AT3G47520.1	8.2.9	TCA / org transformation.other organic acid transformatons.cyt MDH	plastid	Symbols: MDH malate dehydrogenase chr3:17513657-17514868 FORWARD LENGTH=403	0.545626	0.449533	0.666489	0.710046			YES
AT3G22890.1	14.1	S-assimilation.ATPS	plastid,cytosol	Symbols: APS1 ATP sulfurylase 1 chr3:8112837-8114734 FORWARD LENGTH=463	0.270935		0.272194	0.0360581			YES
AT2G07698.1	9.9	mitochondrial electron transport / ATP synthesis.F1-ATPase	plastid,mitochondrion	Symbols: ATPase, F1 complex, alpha subunit protein chr2:3361474-3364028 FORWARD LENGTH=777	1.20673		1.32375	0.827668			YES
AT1G54010.1	16.5.1.3.1	secondary metabolism.sulfur-containing.glucosinolates.degradation.myrosinase	vacuole	Symbols: GDSL-like Lipase/Acylhydrolase superfamily protein chr1:20158854-20160747 REVERSE LENGTH=386	-0.293055	-0.0430239	-0.575917	-1.24531				YES
AT2G10940.1	26.21	misc.protease inhibitor/seed storage/lipid transfer protein (LTP) family protein	vacuole	Symbols: Bifunctional inhibitor/lipid-transfer protein/seed storage 2S albumin superfamily protein chr2:4311160-4312035 REVERSE LENGTH=291	-0.925978	0.337922	-1.13314	0.0541424		YES
AT2G45180.1	26.21	misc.protease inhibitor/seed storage/lipid transfer protein (LTP) family protein	vacuole	Symbols: Bifunctional inhibitor/lipid-transfer protein/seed storage 2S albumin superfamily protein chr2:18626377-18626781 FORWARD LENGTH=134	-0.69572	0.692003	-0.77308	-0.439366				YES
AT3G01390.1	34.1	transport.p- and v-ATPases	vacuole	Symbols: VMA10, AVMA10 vacuolar membrane ATPase 10 chr3:150265-150922 REVERSE LENGTH=110	-0.54767	-0.140184	-0.766332	0.335827		YES		YES
AT1G04410.1	8.2.9	TCA / org transformation.other organic acid transformatons.cyt MDH	vacuole	Symbols: Lactate/malate dehydrogenase family protein chr1:1189418-1191267 REVERSE LENGTH=332	0.0939054	-0.623629	-0.0567433	-0.392871			YES	YES
