# Supplementary material for: Defects in autophagy lead to selective in vivo changes in turnover of cytosolic and organelle proteins in Arabidopsis
Source: Plant Cell. 2022 Jun 29;34(10):3936–60. doi: 10.1093/plcell/koac185 (PMC9516138; doi:10.1093/plcell/koac185)
Supplement: koac185_Supplementary_Data [file koac185_supplementary_data.zip › koac185_Supplementary_Data/tpc.21.00373_SupplementalDS6.xlsx]

## Sheet: DataS6 Known Targets
Supplemental Data. Li et al. (2022). Plant Cell.
Supplemental Data Set 6 Known and putative autophagy protein targets with significant changes in their abundance and degradation rate. Sixty-six proteins with significant differences in the abundance or degradation rate (Student’s T-test, P<0.05) in atg11 or atg5 are shown. Proteins with significant differences in abundance/degradation (Student’s T-test, P<0.05) in atg11/5 are highlighted in bold…
Protein	Groups	WT			ATG11			ATG5			atg11 Relative ∆Abundance	atg5 Relative ∆Abundance	WT			ATG11			ATG5			atg11 Relative ∆Degradation	atg5 Relative ∆Degradation	Tissues	Colum1	Colum2	Colum3	Colum4	Colum5	Colum6	Colum7	Colum8	Colum9	Colum10
AT2G36160.1 S11	Ribosome	0.712521	0.827136	0.715959	1	0.970923	1.10206	1.18417	1.17074	1.2195	0.306787	0.452415	1.18034	1.24783	1.15362	0.987705	1	1.03838	0.939772	0.959471	0.971483	-0.168195	-0.220398	R	0	0	0	0	0	0	0	0	0	0
AT1G22780.1 S18A		0.680565	0.857233	0.814949	0.852454	1	1.00588	1.28628	1.00421	1.1212	0.194044	0.367406	1.15127	1.1404	1.10484	1.00272	1	0.972664	0.956349	0.929488	0.906984	-0.132184	-0.195075	R	0	0	0	0	0	0	0	0	0	0
AT2G41840.1 S5		0.836393	1.0178	0.836254	1.03153	1	0.979472	0.992507	1.03169	1.19293	0.112449	0.178308	1.11036	1.08174	1.0665	0.992696	1.00146	1	0.969268	0.966716	0.976093	-0.0845873	-0.112316	R	0	0	0	0	0	0	0	0	0	0
AT3G04920.1 S24e		0.899306	1.10069	0.614143	0.711608	1.99964	2.11686	1.52127	0.435262		0.59497	0.115572	1.15172	1.12676	1.11419	0.999417	1.05573	1	0.996723	0.922091	0.961302	-0.104694	-0.16342	R	0	0	0	0	0	0	0	0	0	0
AT3G10090.1 S28		0.987438	0.974507	1	1.08213	0.861933	0.959485	1.15212	1.15787	1.07585	-0.0199124	0.133556	1.18427	1.10095	1	1.0521	0.969814	1.03092	0.978404	0.954841	0.982779	-0.073329	-0.11907	R	0	0	0	0	1	1	0	0	1	0
AT2G31610.1 S3		0.933414	0.986386	1	1.04589	0.831425	0.936279	1.15595	1.28462	1.18648	-0.03705	0.216057	1.16529		1.04126	1.03293		0.954201	0.967072		0.950443	-0.104644	-0.140171	R	0	0	0	0	0	0	0	0	0	0
AT1G72370.1 SA		0.896717	1.01097	0.847141	0.870582	0.916518	1.00902	1.04065	1	1.04493	0.01488	0.113263	1.09559	1.12355	1.05621	0.973598	1	1.00936	0.952069	0.975152	0.986138	-0.0934446	-0.116987	R	0	0	0	0	0	0	0	0	0	0
AT3G04840.1 S3A		0.942612	0.982267	0.863313	1	0.955864	1.01091	1.09437	1.13385	1.13383	0.062063	0.186615	1.10341	1.12468	1.17742	1.00502	1	0.983088	0.947043	0.930192	0.938755	-0.130568	-0.18951	R	0	0	0	0	0	0	0	0	0	0
AT3G02560.1 S7e		0.900515	0.931958	0.923848	1.05631	1	0.927622	1.0435	1.41712	1.02301	0.0793033	0.233116	1.09872	1.04817	1.11816	0.973837	1.01154	0.974072	0.992984	1	0.936802	-0.0981936	-0.108242	R	0	1	0	0	0	0	0	0	0	0
AT5G16130.1 S7e		0.856058	1	0.860511	1.18098	0.906588	0.824409	1.0917	1.13669	1.21344	0.0694337	0.235537	1.08588	1.1011	1.02843	1.00416	1	0.956432	0.908119	0.929779	0.898079	-0.0825214	-0.161118	R	0	0	0	0	0	0	0	0	0	0
AT5G20290.1 S8e		1	1.09063	0.697819	0.947548	1.21356	1.36395	1.19723	0.888111	0.915611	0.233345	0.0734123	1.10626	1.06457	1.07596	0.963821	1	1.00438	0.944567	0.964273	0.967498	-0.0896515	-0.121	R	0	0	0	0	0	0	0	0	0	0
AT2G19730.1 L28e		1.09775	1	0.803143	0.684544	1.73554	1.78558	1.21073	0.870662	0.890112	0.367204	0.0240471	1.15943	1.10106	1.10869	1.02231	0.958935	1	0.946898	0.941341	0.943511	-0.122177	-0.173337	R	0	1	0	0	1	0	1	1	1	1
AT2G34480.1 L18A		0.983719	1.05283	0.797844	1	1.03805	1.15043	1.05793	0.881393	0.994991	0.117582	0.0346438	1.09259	1.05246	1.21871	0.924685	1.01078	1	0.93644	0.951792	0.939783	-0.135984	-0.17305	R	0	1	0	0	0	0	1	0	1	0
AT2G39460.1 ATRPL23A		1.01236	1.10218	0.828099	1.09239	1	0.968218	0.639837	1.01842	0.975252	0.0392977	-0.110877	1.11139	1.14855	1.1276	0.945802	1.00065	1	0.893195	0.929647	0.893035	-0.139277	-0.220094	R	0	0	0	0	0	0	0	0	0	0
AT2G01250.1 L30/L7		0.536535	0.855805		0.772552	0.978133	1.7462	1.05044	1.02187	1.33701	0.504305	0.480485	1.14143	1.08198	1.0852	0.946654	1	1.00708	0.962745	0.889737	0.655403	-0.113338	-0.275331	R	0	0	0	0	0	0	0	0	0	0
AT2G18020.1 L28e		0.769328	1.1315	0.820187	0.84411	1.03375	1.07102	1.03511	1	0.934732	0.0803772	0.0874469	1	1.05879	1.00366	0.935992	1.00827	1.0203	0.923509	0.947779	0.918996	-0.0324828	-0.0930043	R	0	0	0	0	0	0	0	0	0	0
AT5G47700.1 60S acidic		0.996904	0.84389		0.929571	1.10688	0.915444	1.0031	1.10847	1.13777	0.0667601	0.162429	1.11703	1.08655	1.04999	0.964433	1	1.03194	0.940543	0.943644	0.966233	-0.0823034	-0.132092	R	0	0	0	0	0	0	0	0	0	0
AT1G33120.1 L6		0.897753	0.987679	1	1.06936	0.68795	0.906764	1.31009	1.33196	1.26919	-0.0797767	0.301856	1.15748	1.12352	1.0186	0.993164	1.03685	1	0.956661	0.97283	0.952608	-0.0851848	-0.135077	R	0	0	0	0	0	0	0	0	0	0
AT1G04480.1 L14p/L23e		0.950519	1	0.880143	0.824829	1.08476	1.21996	1.21945	1.01123	0.983449	0.100295	0.126874	1.13555	1.12337	1.15311	1.00377	1	0.995812	0.973892	0.943824	0.930614	-0.128656	-0.180083	R	0	0	0	0	0	0	0	0	0	0
AT1G30230.1 EF1B			0.904827	0.816139	1.09097	1.2393	0.98833	0.965589	1.01167	1.03999	0.24988	0.155678	1.0985	1.20312	1.17709	0.975483	0.939076	0.994833	1.0097	1	0.946462	-0.178243	-0.162413	R	0	0	0	1	0	0	0	0	0	0
AT1G56070.1 EFG/III/V		0.965225	1	0.936707	1.02482	0.938799	1.00333	0.993495	1.06568	1.09405	0.0221564	0.0830014	1.13492	1.13188	1.14217	0.993218	1	0.981512	0.98485	1.00373	0.980046	-0.136046	-0.138091	R	0	1	0	1	1	1	1	1	1	1
AT1G57720.1 EF1B		0.920419	1.02271	0.988183	1.03066	0.963233	0.984271	1	1.08838	1.04163	0.0158579	0.0655608	1.19069	1.19951	1.14947	0.997248	1.00357	1	0.990339	0.974677	0.970277	-0.164774	-0.186679	R	0	0	0	1	0	0	0	0	0	0
AT4G33090.1 APM1	Proteasome	0.876793	0.871447	0.93727	1	0.885664	1.13609	1.11748	1.08888	1.14965	0.11783	0.221965	1.11128			1.02028	1.03764		0.974947	0.96512	0.979719	-0.0769231	-0.132417	R	0	0	0	0	1	1	1	1	1	1
AT4G38630.1 RPN10		1.09517	1	0.899241	0.930402	1.08364	0.978407	0.988376	1.04054	1.04235	-0.000655509	0.0253392	1.06243	1.06074	1	0.930241	0.975335	0.970931	1.01104	0.982823	1.01763	-0.0822224	-0.0364055	R	1	0	0	1	1	1	1	1	1	1
AT1G64520.1 RPN12a		0.948691	0.93988	0.814985	1	1.03949	0.918968	1.05822	1.08945	1.10677	0.0900387	0.184922	0.995914				1.00926	1.00409	0.993454	0.96605	1.0195	0.0107438	-0.00292911	R	0	0	0	0	0	0	0	0	0	0
AT2G39990.1 EIF2		1.08215	1.03832	0.992481	0.960698	1.20578	0.960457	0.988507	1	1.00169	0.00448154	-0.0402264	1.0789	1.04582	1	1.01149	0.982312	1.01158	0.93317	0.916005	0.916736	-0.0389349	-0.121822	R	0	0	0	0	0	1	1	0	1	1
AT3G60820.1 PBF1		1.05071	1.04255	0.927163	1.08546	0.960696	1.06371	1	0.96749	0.988384	0.0291833	-0.0215996	1.09345	1	1.05352	0.997116	1.00023	1.02995	0.972707	0.961886	0.938843	-0.0387651	-0.0908694	R	0	0	0	1	1	1	0	0	1	1
AT5G58290.1 RPT3		1.07718	1	0.922292	1.13823	0.983053	0.786587	0.985477	1.08167	1.04012	-0.0310134	0.0353045	1.04609	1.07988	1.04114	0.975104	0.966554	0.9172	1	1.03816	0.911995	-0.102307	-0.0709311	R	0	0	0	1	1	1	1	1	1	1
AT4G24190.1 HSP90.7	ER	0.935517	0.967823	0.921504	1.00592	0.986166	1	1.1401	1.16841	1.16723	0.0575013	0.206615	1.22239	1.10535		0.99914	1.00086	1.01039	0.885468	0.916412	0.891161	-0.148017	-0.258239	R	0	0	0	0	1	1	0	1	1	1
AT1G77510.1 ATPDIL1-2		0.994606	1	0.886676	0.976656	0.909696	1.12656	1.03784	1.13931	1.16062	0.0446647	0.146801	1.24738			0.998984	1.09814	1.06067	0.968887	1	0.949799	-0.169379	-0.247253	R	0	0	0	1	1	1	0	1	1	1
AT4G38220.1 Peptidase		0.882565	0.843019	0.814395	1.04842	0.953948	1.06303	1.01157	1	1.01999	0.187467	0.176462	1.19697			1	1.04786	1.02564	0.938494	0.915683	0.96973	-0.155275	-0.239135	R	0	0	0	1	1	1	1	1	1	1
AT1G09210.1 CRT1b		0.899773	0.89159	0.925147	1.10252	1	0.998218	1.1581	1.30802	1.17419	0.132101	0.290649	1.24042	1.21823		1.02417	0.975832	1.06666	0.86449	0.843729	0.865809	-0.183965	-0.355778	R	0	0	1	1	0	0	0	0	0	0
AT1G56340.1 CRT1		0.911845	0.941584	0.9521	1.03308	1	0.989813	1.04246	1.16533	1.16393	0.0745888	0.183314	1.11721	1.10696	1.24384	1	0.971719	1.02756	0.856053	0.842486	0.856912	-0.144954	-0.303002	R	0	0	1	1	0	1	1	0	0	0
AT5G61790.1 CNX1		0.868532	1	0.954753	1.04352	0.986622	0.969127	1.09142	1.21601	1.12931	0.0604508	0.19599	1.15097	1.15551	1.12312	1	1.04939	0.980705	0.952754	0.943429	0.885715	-0.123692	-0.208551	R	0	0	0	0	0	0	0	0	0	0
AT2G32240.1 unknown		0.800451	0.809498	0.869133	1	0.826077	1.07724	1.26437	1.21655	1.15436	0.157639	0.378192	1.02683	1.02737	1.06086	0.959473	0.955888	0.9442	1	0.998566	1.06118	-0.0855265	-0.0179133	R	0	1	1	1	1	1	1	1	1	1
AT2G30970.1 ASP1	Mitochondrion	0.9853	1.01723	1.03131	1	1.06246	1.02236	0.972075	0.912689	0.867291	0.0166676	-0.0974023	0.919257	0.933294	1.12319	0.942038	0.959666	1	1.05445	1.05934	1.13628	-0.0251943	0.0881251	R	0	0	0	0	1	1	1	1	1	1
AT4G00860.1 ATOZI1		1.02165	0.792871	0.931742	1.06515	1.25629	1.2369	0.941345	1	0.976404	0.257611	0.0605511	1.01433	0.967756	1.02303	0.97354		0.985672	1.12342	1.21036	0.975443	-0.022306	0.0963262	R	0	0	0	0	0	0	0	0	0	0
AT3G46560.1 TIM9		1.01971				1.47982		0.845206	0.980293		0.368163	-0.110696	1.27776	1.05314	1.23098	0.950658	0.964375	0.997637	0.950575	1.18113	1	-0.200541	-0.128534	R	0	0	0	0	0	1	0	0	1	0
AT1G14980.1 CPN10		1.20597	1.16717	1	0.941649	1.38255	1.29895	0.910458	0.833006	0.909721	0.0714683	-0.238939	1	1.0477	1.10631	0.953155	0.927175	0.968233	1.001	1.01261	0.989965	-0.10177	-0.0488604	R	0	0	0	0	0	1	0	0	0	0
AT3G56070.1 ROC2		0.899872	1	0.946868	0.97874	2.00342	1.04493	1.02012	1.11446	0.821738	0.343433	0.0377654	1.04154	1.01189	1.01741	0.928711	0.921461	0.928735	1.01189	0.988109		-0.0998108	-0.0233366	R	0	0	0	0	0	0	0	0	0	0
AT3G08580.1 AAC1		0.729376	0.877839	1	0.988771	0.792211	1.12242	1.30329	1.1499	1.14843	0.107497	0.320321		0.998579	1.00682	0.829755	1.04994	1.0092	0.93309	1.00142	0.948891	-0.0404306	-0.0423323	R	0	0	0	0	0	0	0	0	0	0
AT1G24180.1 IAR4		0.922221	0.99897	0.951758	1.05862	1.14166	1.11385	1	0.893765	1.01132	0.142615	0.0111226	1.00844	0.945217	1	0.935277	0.962771	0.926674	1.05786	1.13371	1.04346	-0.044628	0.0909301	R	0	0	0	0	0	0	0	0	0	0
AT5G50850.1 MAB1		0.954231	1.04557	0.988854	1.06678	1.24289	1.14113	0.980431	1	0.982237	0.143532	-0.00873485	1	0.938675	1.00609	0.926618	0.922497	0.889885	1.01923	1.05066	1.01425	-0.0724044	0.046235	R	0	0	0	1	1	1	0	0	0	1
AT3G13930.1 acetyltransferase		0.976254	1	1.10488	1.0352	1.1648	1.17631	0.923344	0.98896	0.980097	0.0914206	-0.0631913	0.982968	0.966776	1.00193	0.945983	0.921872	1	1.0563	1.07783	1.07261	-0.0288058	0.0828378	R	0	0	0	0	0	0	0	0	0	0
AT1G53240.1 mMDH1		0.885891	1.07976	1	1.03664	1.17557	1.10667	0.878889	0.894698	0.960586	0.11241	-0.0812244	1.01369	1.00352	1.01771	0.945781	0.944175	0.945285	1.01362	1	0.981607	-0.0680323	-0.0131656	R	0	0	0	0	1	0	0	1	0	1
AT3G12260.1 LYR		1.05886	1	0.969033	1.07302	1.11091	1.01958	0.880318	0.884107	0.880879	0.0563669	-0.134875	1.01557	0.952223		0.951942	1	0.930516	1.10162		1.07965	-0.0237335	0.102903	R	0	0	0	1	1	0	0	0	0	0
AT5G52840.1 UBQ oxidoreductase		0.898055	0.946169	0.976446	1.08871	1.24801	1.10265	1	0.935168	1.0677	0.197666	0.0625726	0.967603	0.947188	1.0557	0.978611	1	0.976724	1.10233	1.07114	1.05694	-0.00511381	0.0838341	R	0	0	0	0	0	0	0	0	0	0
AT3G27240.1 Cyto C1		0.897959	1	0.991694	0.953977	1.13901	1.39475	1.04276	0.954718	1.01466	0.187565	0.0415077	1.04858	1.05541	1.13785	0.964493	0.97917	0.979664	1.01284	0.972446	1	-0.103328	-0.0824018	R	0	0	0	0	0	0	0	0	0	0
AT1G22450.1 COX6B		1.14214	0.828303	0.968559	1.14836	1.00706	0.923735	0.975216	1.17007	1	0.0465761	0.0678104	1.05773	0.969692	1.11038	0.933293	0.875702	0.942762	1.0466	1.02359	1	-0.131094	-0.0217795	R	0	0	0	0	0	0	1	0	0	0
AT3G52300.1 ATPQ		1.00155	1	0.970683	1.07499	1.39491	1.15724	0.846405	0.922903	0.968518	0.198476	-0.0821034	1.07236	1.10916	1.19064	0.963474	0.883099	0.9765	1.00158	0.961134	1	-0.177263	-0.129268	R	0	0	0	0	1	0	0	0	1	0
AT5G08670.1 ATP alpha/beta		1	1.01547	0.979736	1.05437	1.15032	1.11383	0.962885	0.940509	0.967974	0.102415	-0.0422196	1.0069	0.966684	1.02494	0.94994	0.920222	0.912732	1.0468	1.06105	1	-0.0745949	0.0358068	R	0	0	0	0	0	0	0	0	0	0
AT5G13450.1 ATP5		1	0.998975	0.971366	1.06349	0.984162	1.12698	1.00824	0.957028	1.15372	0.0664925	0.048822	0.971019	1.03208	1.02693	0.932738	0.931556	0.900122	1	1.0105	1.00915	-0.0916799	-0.00343248	R	0	0	0	1	1	0	0	0	0	1
AT1G11860.1 Glycine cleavage T		0.938845	0.718323	0.844857	0.877326	1.12569	1.19779	1.03132	1.09816	1	0.245064	0.222836	1.22119	1.00836	0.975651	0.445399	0.53768	0.432473	1.28558	1	1.43917	-0.774614	0.149943	S	0	0	0	0	1	1	1	0	1	1
AT3G48000.1 ALDH2B4		0.804774	0.605517	0.687575	1.02229	1.1305	1.05649	1.12395	1	0.963362	0.418836	0.381642		0.907242	1.09276	1.20141		1.20141		0.865889	0.742074	0.182984	-0.217318	S	0	0	0	1	1	0	0	0	0	0
ATCG00480.1 ATPB	Chloroplast	0.564577	0.362026	0.438369	1.05486	0.792352	1.0263	1	1.13128	1.09126	0.711828	0.809837	1.0639	0.936103	0.914763	0.650241		0.480979	1.10519	1.16569	1.11895	-0.528205	0.150706	S	0	1	0	0	0	0	0	0	0	0
ATCG00490.1 RuBisCO (large chain)		0.434148	0.296046	0.306731	1.00876	0.789091	1.09594	1	1.15132	1.1208	0.944799	1.03744	1.1744	0.991999	1	-1.24783	0.775199	-1.08154	1.27771	1.43601	1.41287	-5.85598	0.263319	S	0	1	0	0	0	0	0	0	0	0
AT5G61410.1 RPE		0.84313	0.67407	0.687477	0.95797	1	1.09054	1.05206	1.00777	1.12764	0.321266	0.364527	1.11648	0.974012	0.903232	1		0.806532	1.10712	1.50061		-0.0995626	0.265845	S	0	1	0	0	1	0	0	0	0	0
AT1G32060.1 PRK		0.69925	0.602123	0.628613	0.946253	1.02021	1.15436	1	1.11901	1.06981	0.471542	0.491847	0.872975	0.98853	1.09467	1.00795		0.748585	0.992054	1.18227	1.25717	-0.114963	0.148823	S	0	0	0	0	1	1	0	0	0	0
AT3G12780.1 PGK1		0.595359	0.337092	0.408779	1.22088	0.907396	1.12508	1	1.19585	1.1468	0.832339	0.854598	0.936179	1.02832	1.02271	0.977288	0.250345		0.964485	1.61978	1.49599	-0.474568	0.309317	S	0	0	0	0	0	0	0	0	0	0
AT3G55800.1 SBPASE		0.828774	0.71701	0.703442	0.952105	1.1323	1.17618	1	1.2155	1.10453	0.367111	0.38454	1	1.03703	0.885911	0.780547	0.784752	0.699238	1.19851	1.29146	1.16936	-0.253842	0.223751	S	0	0	0	0	1	0	0	0	0	0
AT4G18480.1 CHLI1		0.883431	0.661299	0.836544	1	1.04775	1.2977	1.02402	1.14806	0.949751	0.336728	0.269141	1.01433	1.10297	1.03843	0.84428	0.981061	0.720822	0.827	1	1.35782	-0.213811	0.00917746	S	0	0	0	0	0	0	0	0	0	0
AT3G48730.1 GSA2		0.625177	0.522132	0.538076	1	0.989912	1.15062	1.02195	1.25044	1.22422	0.603055	0.699046	0.885674	0.902007	1.09799	0.88029		0.862723	1.43771	1.20487	1.22576	-0.098598	0.290985	S	0	1	0	0	0	1	0	0	1	1
AT1G02560.1 CLPP5		0.870985	0.644778	0.826629	1.21356	1	1.12728	0.961678	1.13612	1.1589	0.351367	0.32659	1.312	0.86587	0.837688	1		0.971941		1.36365	1.10312	-0.019299	0.20388	S	0	0	0	0	0	0	0	0	0	0
AT4G01050.1 TROL		0.851369	0.591568	0.841282	1.0646	0.733842	1.04236	1	1.0074	1.11412	0.217203	0.309781	0.980122	1.22232	1	0.354809	1.22279	0.400176		1.04382		-0.472822	-0.0224129	S	0	0	0	0	0	0	0	0	0	0
AT2G33150.1 PKT3	Peroxisome	0.905555	0.889703	0.980127	1.27176	1.25085	1.14825	1.66072	0.979828	1	0.277829	0.269692	1.43518	1.47904	1.16627	0.841923		1.15808	0.505133	0.549865	0.646241	-0.305201	-0.823023	S	0	1	0	1	1	1	1	1	1	1
AT5G09660.1 PMDH2		0.928708	0.550051	0.610569	1.90383	1	0.87994	1.63626	1.05818	1.21811	0.577019	0.607552	2.7047	0.833423	2.52934	0.161612			0.762821	1.7417	1	-1.70402	-0.53551	S	0	0	0	1	0	0	0	0	0	0

## Sheet: DataS6 Putative Targets
Supplemental Data. Li et al. (2022). Plant Cell.
Supplemental Data Set 6 Known and putative autophagy protein targets with significant changes in their abundance and degradation rate. Fifty-six proteins with significant differences in the abundance or degradation rate (Student’s T-test, P<0.05) in atg11 or atg5. Proteins with significant differences in abundance/degradation (Student’s T-test, P<0.05) in atg11/5 are highlighted in bold. Relative…
Protein	Groups	WT			ATG11			ATG5			atg11 Relative ∆Abundance	atg5 Relative ∆Abundance	WT			ATG11			ATG5			atg11 Relative ∆Degradation	atg5 Relative ∆Degradation	Tissues	Colum1	Colum2	Colum3	Colum4	Colum5	Colum6	Colum7	Colum8	Colum9	Colum10
AT3G03250.1 UGPase	Glycolysis	0.892271	0.926268	0.835365	0.893002	1.06315	1.01067	1.02209	1	1.06102	0.111343	0.149629	1.13817		1.04836	0.947206	0.927143	1.0292	0.999822	0.996963	1.00018	-0.121694	-0.0901182	R	0	0	1	1	0	0	1	0	0	0
AT1G79550.1 PGK		0.988162	1.00334	0.926745	0.964654	1.02548	0.960914	1.021	1.01002	1	0.0111765	0.0379136	1.06681	1.05258	1.05947	0.972645	0.993917	0.935794	0.997253	1.00613	1	-0.0909382	-0.0567701	R	0	0	0	1	1	1	1	1	1	1
AT2G36530.1 Enolase		0.966032	1.11208	0.977248	1.01041	1.07846	1	0.999998	0.984144	1.03642	0.0109096	-0.011455	1.09103	1.1063	1.09348	0.971854	1.02358	1	0.999869	0.999429	0.997974	-0.0939734	-0.093361	R	0	0	0	1	1	1	1	1	1	1
AT5G63680.1 Pyruvate kinase		0.780701	0.92127	0.89814	1.00496	0.995732	1.24239	1	1.1555	1.16891	0.220075	0.244509	1.09429			0.992368	1.00763		1.04067	0.973376	0.958445	-0.0900403	-0.0992317	R	0	0	0	1	0	0	0	0	0	0
AT3G55440.1 Isomerase		0.967251	0.931929	0.966201	0.97808	1.04341	1.04833	1.01997	1	1.10612	0.0688876	0.0870251	1.0247	1.0602	1.09075	0.976375	0.976751	0.964612	1.00456	0.985183	1	-0.0846531	-0.0603079	R	0	0	0	1	1	1	1	1	1	1
AT3G52930.1 Aldolase		0.951776	0.982148	0.897514	1	1.11767	1.04634	1.03863	1.00514	0.996538	0.110942	0.0711433	1.09737	1.10906	1.05633	0.9622	0.987978	0.964953	1.00457	0.989268	1	-0.112538	-0.0859615	R	0	0	0	1	0	0	0	0	0	0
AT2G36580.1 Pyruvate kinase		0.977754	0.882968	1	0.977057	0.857854	1.11939	1.18462	1.33923	1.11902	0.0321839	0.240528	1.00273	1.00061		0.999385	0.997426	0.988485	1.03966	1.06694	0.960749	-0.00658224	0.0205305	R	0	0	0	1	0	0	0	0	0	0
AT3G55440.1 Isomerase		1	0.779869	0.881375	1.04553	1.04504	1.05241	1.11462	0.89379	0.896153	0.165997	0.0874342	1.51214	1.58915	1.37615	0.786335			0.879106	1	0.907676	-0.61975	-0.465477	S	0	0	0	1	1	1	1	1	1	1
AT3G52930.1 FBA8		0.609307	0.54034	0.535441	1.16331	0.946156	1	1.37661	1.15334	1.00674	0.594167	0.709186	1.86568	1.68483	1.40834	0.148758			1	0.854097	0.859457	-1.66974	-0.585292	S	0	0	0	1	0	0	0	0	0	0
AT3G03960.1 CCT8	T-Complex	0.944578	0.988228	0.92731	1.00621	0.860263	1	1.09347	1.10501	1.07887	0.00222155	0.135966	1.18329	1.29868	1.16884	1	1.02509	0.902007	0.969275	0.928166	0.958376	-0.220045	-0.244366	R	0	0	0	1	1	0	1	1	0	1
AT3G18190.1 CCT4		0.799438	0.937958	0.878187	1.07977	0.950542	1	1.11688	1.05556	1.07627	0.146915	0.215928		1.12105			1.03742	1.0249	0.950845	0.942202	0.975099	-0.0835306	-0.158875	R	0	0	0	1	0	1	1	1	1	1
AT3G20050.1 CCT1		0.958373	0.952789	0.9454	1.0108	0.87849	1	1.0961	1.07533	1.05738	0.0113906	0.12234	0.99074	1.19578		1.03211	1.05037	0.995109	0.978927	0.967401	1.00489	-0.0636059	-0.105458	R	0	0	0	1	1	1	1	1	1	1
AT5G20890.1 CCT2		0.955526	0.945818	0.908323	1.00844	1.06771	0.976303	1	1.0611	1.08883	0.0828328	0.114191		1.21792	0.990771	1.01237	1.02272	0.98018	0.987881	1.00661	0.993387	-0.0941026	-0.103207	R	0	0	0	1	1	1	1	1	1	0
AT5G26360.1 CCT3		0.904845	0.965612	0.906724	1.01756	1	0.961168	1.13171	1.11584	1.02018	0.0700313	0.162301	1.17809	1.09446		1.03769	0.981311	1.01869	0.969406	0.966985	0.865993	-0.11514	-0.195272	R	0	0	0	1	1	1	1	1	1	1
AT1G80460.1 NHO1	Metabolism	0.733356	0.8092	0.913338	1.1664	0.828642	1.31302	1.13946	1	1.02115	0.295687	0.250945	1.07154	0.954459		1.04975	0.946535	0.983874	1.01613	0.983472	1.055	-0.0195526	0.00511928	R	0	0	0	1	1	1	0	1	1	1
AT3G15730.1 phospholipase D		0.742342	0.822256	1.01869	1	0.845235	0.93327	1.04766	1.0629	1.13118	0.0728179	0.226078	1.11462	1.10136	1.12402	1.01984	1	0.996344	0.957788	0.886905	0.984188	-0.101888	-0.165707	R	0	0	0	0	1	1	0	1	1	1
AT5G17330.1 Glu decarboxylase		0.787581	0.779597	0.848743	1	0.899313	1.10095	1.1921	1.13644	1.31895	0.215777	0.406231	1.0508	1	1.15191	1.01632	0.958346	1.0871	0.950419	0.84842	0.997315	-0.0449987	-0.135544	R	0	1	0	0	1	1	1	1	1	1
AT5G19550.1 Asp aminotransferase		1	0.813801	0.849342	0.981171	0.916405	1.08809	1.18792	1.11351	1.05512	0.114191	0.230378	1.07675	1.03485	1.08826	0.981397	1.02743	0.972786	1	0.951625	0.956393	-0.0706139	-0.0955616	R	0	0	0	1	0	0	0	0	0	0
AT4G14880.1 OASA1		0.924786	0.852173	0.970786	1.06891	1.09852	1.12469	1	1.00711	0.962984	0.180261	0.0777751	1	1.00634	1.0266	0.94372	0.953144	0.937509	1.02324	0.962136	1.05221	-0.067687	0.00152808	R	0	0	0	1	1	1	1	1	1	1
AT3G19450.1 CAD4		0.966067	1	1.00073	1.26896	1.27904	1.11386	0.898284	0.919639	0.990142	0.209716	-0.0549722	0.999024		0.992905	0.979629	1.00098	0.954959	1.02689	1.15919	1.08702	-0.0176686	0.0911066	R	0	0	0	0	0	0	0	0	1	1
AT3G16450.1 Mannose-binding lectin		0.745299	0.612849	0.850006	3.3877	1.01981	1.04101	0.887905	1	1.1855	0.846416	0.32765	1	1.01052	0.961329	0.992077	0.883136	0.980336	1.13251	1.12928	1.04158	-0.0399166	0.105662	R	0	0	0	0	0	0	0	0	0	0
AT3G16460.1 Mannose-binding		0.944194	0.704906	1	0.993356	0.99741	1.1016	1.14612	1.19154	1.21367	0.15441	0.291021	1.04685	1	0.962343	1.05865	1.04734	1.04557	0.993019	0.925455	0.982372	0.0462169	-0.0366655	R	0	0	0	0	0	0	0	0	0	0
AT2G31390.1 carbohydrate kinase		0.968879	0.943404	0.89312	1.06538	1.08371	1.14175	0.98689	1	1.01801	0.159257	0.0686701	1.09605	1.05132	1.09778	1.00646	0.99781	0.973604	0.962904	0.924007	1	-0.0858962	-0.11684	R	0	0	0	1	1	1	0	1	1	1
AT4G13930.1 SHM4		0.965347	1.0615	0.859847	1.0051	1.07552	1.0248	0.880805	1	0.938116	0.0730038	-0.023756	1.10294	1.10995	1.1106	0.983579	0.976669	0.972685	1	0.933538	1.02749	-0.12485	-0.115351	R	0	0	0	1	1	0	0	0	0	0
AT3G59970.3 MTHFR1		0.998385	1.05707	1	1.13225	1.07737	1.09581	0.912838	0.990475	0.965435	0.078596	-0.063032	1.17256	1.09765	1.07433	0.951891	0.989339	1.00089	0.975757		0.999107	-0.128023	-0.121216	R	0	0	0	1	0	0	0	0	0	0
AT4G09320.1 NDPK1		0.973353	0.936833	0.976846	1.00859	1.10295	1.01843	0.990182	1.02387	1	0.080752	0.043049	1.15946	1.16306	1.14278	1	1.0206	0.967292	0.979664	0.963313	0.947793	-0.147962	-0.180782	R	0	0	0	1	1	1	1	1	1	1
AT5G27470.1 seryl-tRNA synthetase		0.912443	0.881998	0.939598	1.00893	1	1.03435	0.981985	1.04244	1.02323	0.107051	0.108486	1.11862	1.09073		1.00452	0.99438	0.995477	1.01951	0.984448	0.96453	-0.101336	-0.109996	R	0	0	0	0	0	0	1	1	0	0
AT3G62120.1 aminoacyl-tRNA synthetase		0.922667	0.952606	0.916165	1	0.990461	1.18005	1.30593	1.40158	1.32284	0.127163	0.363223	1.12399	1.02751		1.04159		0.944177	0.995542	0.985569	1	-0.0801195	-0.0792935	R	0	0	0	0	0	1	1	1	1	1
AT4G14880.1 OASA1		1.05636	0.878608	0.931977	1.24789	1.17886	0.968064	1.20269	0.992668	1	0.168599	0.108345	1.47202	1.57468	1.2414	0.643761		0.905634	1.0406	0.959401	0.894015	-0.594056	-0.38821	S	0	0	0	1	1	1	1	1	1	1
AT5G51970.1 alcohol dehydrogenase		0.873384	0.852433	0.765766	0.991243	1.09145	1.00909	1.02737	1.07884	1	0.214998	0.219595	1.19175	1.54701	1.49532	0.826864		0.978854	0.885601	1.02115	0.624357	-0.439459	-0.503454	S	0	0	0	1	1	1	1	0	1	1
AT1G12310.1 Ca2+binding	Other cytosolic	1.13701	0.978852	1	1.04843	1.1895	1.04309	0.905735	0.863722	0.882191	0.0516356	-0.160977	1	1.04011	1.00451	0.957189	1.0085	0.951864	0.989351	1.01237	0.988469	-0.0426253	-0.018038	R	0	0	0	0	1	0	0	0	1	1
AT5G65020.1 annexin 2		1	0.946162	0.966938	0.915557	0.950786	1.18851	1.14336	1.21472	1.21536	0.0475034	0.203602	1.07064		1.05075	0.959502	1	0.943577		1.08666	0.900678	-0.0917002	-0.0652536	R	0	0	0	0	0	0	0	0	0	0
AT4G23650.1 CDPK6		0.760902	0.877682	0.851937	1.11147	0.924266	1	1.18406	1.23055	1.14944	0.197317	0.354619	0.995253			0.858623			1.04404		1.00475	-0.147399	0.0288581	R	0	0	0	0	0	0	0	0	0	0
AT1G22300.1 GRF10		0.928282	0.959592	0.983832	1	0.962842	1.21251	1.05449	1.01745	1.00888	0.100429	0.0702623	1.05738	1.00694	1.01337	0.873675	0.988013	0.93593	1			-0.0953389	-0.0255655	R	0	0	0	1	0	0	0	0	0	0
AT1G78300.1 GRF2		0.917537	0.975413	0.90091	0.996424	1.08408	1	1.0266	1.04908	1.00346	0.0975909	0.0971482	1.06098	1.1155	1.008	1	0.990672	0.97425	0.952498	0.988954	1.01605	-0.0714087	-0.0739119	R	0	1	0	0	1	1	1	1	1	1
AT4G34870.1 ROC5		1.03918	1.01443	1.00199	0.983897	1.16548	1	0.906051	0.932617	0.936341	0.0302275	-0.0962468	1.06964	1.09144	1.12371	0.992307	0.985502	0.978926	1.01236	0.994194	1	-0.105123	-0.0884534	R	0	0	0	0	0	0	0	0	0	0
AT2G44060.1 Embryogenesis		1.06164	0.982338	0.937928	1.00211	1.07979	0.993268	0.980209	1	1.07698	0.0307965	0.0249332	1.03732	1.05927	1.1182	0.993489	0.995808	1	0.995508	1.00651	0.977262	-0.0726922	-0.0760448	R	0	0	0	1	0	1	1	1	1	1
AT3G16640.1 TCTP		1.03372	0.955549	0.966465	0.955208	1.09616	1.01015	0.831862	1	1.07212	0.0351598	-0.0176632	1.11553	1.10975	1.09081	0.991248	1.01111	1	0.973202	0.996537	0.981686	-0.0993078	-0.116368	R	0	0	0	1	1	1	1	1	1	1
AT4G15390.1 acyl-transferase		1.01091	0.884247	0.822867	1.08577	1.13138	1.18294	0.949056	0.982702	1	0.222965	0.0756595	0.983963	1.01478	1.04274	1.01639	0.999397	1	0.900767	0.970917	1.0741	-0.00848266	-0.0319641	R	0	0	0	0	0	0	0	0	0	0
AT4G02450.1 HSP20-like		0.86183	1.02313	0.920304	0.94936	1.17631	1	0.922063	1.06083	1.0439	0.108045	0.0759683	1.13245	1.15442	1.14033	0.973131	0.975448	1.02777	1	0.96701	0.99542	-0.140814	-0.145477	R	0	0	0	1	1	1	1	1	1	1
AT1G30580.1 GTP binding		1	0.987525	0.96746	0.998125	0.967385	1.0169	1.01311	1.02807	1.1072	0.00923738	0.0633725	1.06477	1.0589	1.04364	0.992967	0.997672	1	1.03709	0.999132	0.994806	-0.0573795	-0.0439725	R	0	0	0	0	1	1	1	1	1	1
AT3G60450.1 Mutase		0.866585	0.968454	0.72661	0.897274	1	1.03399	1.17398	1.31485	1.0894	0.134579	0.33114			1.06297	1.0835		0.952792	1		0.999017	-0.0430721	-0.0615353	R	0	0	0	1	1	1	0	0	0	0
AT1G65930.1 cICDH		1.02573	1	0.953186	1.03384	1.04955	1.02178	0.917808	0.97835	0.934129	0.0415014	-0.0511707	1.08151	1.101	1.09348	1	0.988652	0.999359	0.983828	0.997544	1.03435	-0.0919468	-0.0827331	R	0	1	0	1	1	1	1	1	1	1
AT5G16510.1 glucan protein synthase		0.88071	1.00925	0.959065	0.861734	1	0.902824	1.06243	1.103	1.12702	-0.0300922	0.144402		1.07124		1.01855	0.972562	1		0.86019		-0.0717561	-0.218544	R	0	0	0	1	0	1	1	1	1	1
AT3G02230.1 RGP1		0.978041	0.960814	0.81365	0.955149	1	1.03	1.01785	1.06808	1.16206	0.0810932	0.165151	1.06477	1.07877	1.02343	1.03682	1	0.989787	0.919041	0.892935	0.897779	-0.0453279	-0.155603	R	0	0	0	1	0	0	0	0	1	0
AT1G54410.1 dehydrin		0.806072	0.782119	0.950125	1.12832	0.833179	1.03801	1.02683	1	1.03263	0.166562	0.186198		1.01285			0.917018	0.985583	1.03853	1.02863	0.98715	-0.0626725	0.00517259	R	0	0	0	0	0	0	0	0	0	0
AT5G03630.1 ATMDAR2		1.00001	0.924448	0.861215	1	1.06669	0.985777	0.921479	1.04121	1.00198	0.0913964	0.0622555	1.09351	1.08088	1.05969	0.958269	0.958758	0.960388	0.987779	1	1.00579	-0.116719	-0.0772404	R	0	0	0	1	0	0	0	0	0	0
AT1G20440.1 COR47	Others	1.0221	0.786036	1	1.08607	1.02837	0.973147	0.953262	1.00317	0.951	0.0947988	0.0347478	1.00745	1.00788	0.967835	0.912906	0.894042	0.859271	1.046	1.00501	1	-0.112203	0.0224908	R	0	0	0	0	0	0	1	1	1	0
AT5G39570.1 unknown		0.96262	0.952646	0.965282	1.10691	1	0.998801	1.24726	1.14079	1.1838	0.0752258	0.214278	1.06242	0.977019	1.00362	1	0.952629	0.937253	1.02878	0.983316	1.0215	-0.0516342	-0.00311275	R	0	0	0	0	0	0	0	0	0	0
AT3G56240.1 CCH		0.970397	0.854123	0.742495	1.07241	1.12766	1.16855	0.930303	1.04663	1	0.2701	0.14788		1.02583	1.0186	1.00455	0.948564	0.991018	1.03867	0.995446	0.993913	-0.0407625	-0.012671	R	0	1	0	1	0	0	0	0	1	1
AT1G35720.1 ANNAT1		0.908218	0.862199	0.893861	1.02413	0.92343	1.03493	1	1.01923	1.08803	0.112705	0.153504	1.06952	1.05613	1.03981	0.963342	0.910658	0.955925	1.03237	0.964692	1	-0.111931	-0.0546525	R	0	0	0	1	0	0	0	0	0	0
AT1G12080.2 Ca2+ binding protein		0.858264	1.27014	1.01081	0.976414	1.20634	1.15155	0.972064	1	0.871049	0.0602729	-0.0989931	1.02278	1.09696	1.06204	0.991721	0.934441	0.936691	1.00828	0.959972		-0.105521	-0.0747924	R	0	0	0	0	0	0	0	0	0	0
AT3G17810.1 PYD1		1.03705	0.983133	1.03902	1.02012	1.13693	1	0.949819	0.94353	0.986571	0.0314818	-0.0603729	0.947252	1.08694	0.939317	0.982508	1	0.969355	1.12889	1.1489	1.13537	-0.00730563	0.137678	R	0	0	0	0	0	1	0	0	0	1
AT5G26830.1 tRNA synthetase		0.935824	0.951169	0.988267	1.0204	0.895766	1	1.12374	1.10136	1.22221	0.0141282	0.180956	1.06082		0.949476	0.956346	1.08214	1.0445		0.986032	1	0.0221483	-0.0121442	R	0	0	0	0	0	0	1	0	0	0
AT5G20500.1 Glutaredoxin		0.868018	1.01598	0.786273	0.873813	1.14051	1.18583	0.984021	2.55886		0.180525	0.662288	1.23237	1.15493	1.04555	0.999169	1	1.05387	0.990038	0.94895	0.920663	-0.117119	-0.182185	R	0	0	0	1	0	0	1	1	1	1
AT1G49760.1 PAB8		0.584491	0.410235	0.485708	1.03757	0.847368	1.03007	1.04949	1.08246	1	0.652755	0.716124	1.2669		1.62735	0.578789		0.578789	1.09192	0.908084		-0.857226	-0.365426	S	0	0	0	0	0	1	0	0	1	1
