# Supplementary material for: Defects in autophagy lead to selective in vivo changes in turnover of cytosolic and organelle proteins in Arabidopsis
Source: Plant Cell. 2022 Jun 29;34(10):3936–60. doi: 10.1093/plcell/koac185 (PMC9516138; doi:10.1093/plcell/koac185)
Supplement: koac185_Supplementary_Data [file koac185_supplementary_data.zip › koac185_Supplementary_Data/tpc.21.00373_SupplementalDS7.xlsx]

## Sheet: DataS7 root 15N Ctrl&PiStar
Supplemental Data. Li et al. (2022). Plant Cell.
Supplemental Data Set 7 Changes in protein abundance in wild type and autophagy mutants under control and Pi limiting conditions. Three weeks old (T0) hydroponically grown Arabidopsis wild type and mutants were transferred to growth media with Pi (Ctrl) or without Pi (Pi Starv) and grown for another three days. Fully labelled root total protein reference was spiked into unlabeled root total prote…						Control									Ctrl Average			Relative∆Abundance			T-test			volcano plot				Pi Stavation									T3 Average			Relative∆Abundance			T-test			volcano plot
AGI	1st AGI	BINCODE	NAME	description	Location SUBAcon	ATG11R1_Ctrl	ATG11R2_Ctrl	ATG11R3_Ctrl	ATG5R1_Ctrl	ATG5R2_Ctrl	ATG5R3_Ctrl	WTR1_Ctrl	WTR2_Ctrl	WTR3_Ctrl	ATG11_Ctrl	ATG5_Ctrl	WT_Ctrl	11-Wt	5-Wt	atg11-5	atg11 vs wt	atg5vswt	5vs11	Log atg5/Wt	Log P	Log atg11/Wt	Log P	ATG11R1_T3_PiStarv	ATG11R2_T3_PiStarv	ATG11R3_T3_PiStarv	ATG5R1_T3_PiStarv	ATG5R2_T3_PiStarv	ATG5R3_T3_PiStarv	WTR1_T3_PiStarv	WTR2_T3_PiStarv	WTR3_T3_PiStarv	ATG11_T3_PiStarv	ATG5_T3_PiStarv	WT_T3_PiStarv	11-Wt	5-Wt	atg11-5	atg11 vs wt	atg5vswt	5vs11	Log atg5/Wt	Log P	Log atg11/Wt	Log P
AT5G51970.1,AT5G51970.2	AT5G51970.1	3.3	minor CHO metabolism.sugar alcohols	Symbols: GroES-like zinc-binding alcohol dehydrogenase family protein chr5:21111820-21113284 FORWARD LENGTH=364	cytosol	1.22357	1.08541	1.17833	1.05078	1.12061	1.07788	1.2596	0.876689	1.05017	1.16244	1.08309	1.06216	0.0901563	0.0195182	0.0706692	0.443053	0.861488	0.155873	0.0281597	0.0647507	0.130156	0.353544	0.802287	0.886403	1.08428	0.943511	0.91994		1.01276	0.943866	0.854488	0.924323	0.931725	0.937038	-0.0136611	-0.00568547	-0.0079758	0.900328			-0.00820242		-0.0197091	0.0455993
AT5G57330.1	AT5G57330.1	3.5	minor CHO metabolism.others	Symbols: Galactose mutarotase-like superfamily protein chr5:23218392-23220664 FORWARD LENGTH=312	cytosol		1.09238								1.09238														0.709239	0.690178					1.44522		0.699709		1.44522	-0.695137								-1.04646
AT3G17940.1	AT3G17940.1	3.5	minor CHO metabolism.others	Symbols: Galactose mutarotase-like superfamily protein chr3:6143707-6145244 REVERSE LENGTH=341	cytosol	0.979601	0.893792	1.13935	1.0204	1.39834	1.07073	0.941451	0.77867	0.937319	1.00425	1.16316	0.885814	0.125322	0.270715	-0.146637	0.257256	0.0998978	0.315556	0.392971	1.00044	0.181038	0.589635	1.25503	1.07744	1.07976				1.06129	0.823228	0.940691	1.13741		0.941736	0.188229			0.0965344					0.272363	1.01532
AT1G54100.1,AT1G54100.2	AT1G54100.1	5.10	fermentation.aldehyde dehydrogenase	Symbols: ALDH7B4 aldehyde dehydrogenase 7B4 chr1:20195435-20198853 REVERSE LENGTH=508	cytosol							0.882915		1.75892			1.32092																	1.02304	0.792166				0.907601
AT4G17260.1	AT4G17260.1	5.1	fermentation.LDH	Symbols: Lactate/malate dehydrogenase family protein chr4:9674057-9675309 FORWARD LENGTH=353	cytosol	1.04642	0.891393		0.887544	0.858706	0.94153		1.06063	1.0622	0.968905	0.895926	1.06142	-0.0911304	-0.169097	0.0782684				-0.24454		-0.131564		1.15723	1.11222	0.980377	1.09294	1.01013	1.16838	1.05998	1.11741	0.850918	1.08328	1.09049	1.00944	0.0705702	0.0771931	-0.00663197	0.488125	0.432573	0.922975	0.111421	0.363941	0.101854	0.311469
AT3G24503.1	AT3G24503.1	5.10	fermentation.aldehyde dehydrogenase	Symbols: ALDH2C4, ALDH1A, REF1 aldehyde dehydrogenase 2C4 chr3:8919732-8923029 REVERSE LENGTH=501	cytosol	1.05648	0.840401	1.15473	0.982925	1.32079	1.30373	0.985412	0.854979	1.03135	1.01721	1.20248	0.957249	0.0607324	0.227096	-0.16694	0.604551	0.114628	0.267232	0.32905	0.940709	0.0876452	0.218567	0.886746	0.899731	0.888734	1.1294	1.1831	0.942907	1.01804	0.893542	1.03405	0.891737	1.08513	0.981876	-0.0962191	0.0999115	-0.19566	0.11331	0.29252	0.0567993	0.144262	0.533844	-0.138922	0.945733
AT4G33070.1	AT4G33070.1	5.2	fermentation.PDC	Symbols: Thiamine pyrophosphate dependent pyruvate decarboxylase family protein chr4:15952519-15954676 REVERSE LENGTH=607	cytosol	1.24758	0.863483	0.843962	0.919603			0.949899	1.02339	1.17166	0.985009	0.919603	1.04832	-0.0622688	-0.130811	0.0686817	0.688323			-0.18899		-0.089864	0.162208				0.976609			1.60505		1.06368		0.976609	1.33436		-0.309614					-0.450299
AT1G77120.1	AT1G77120.1	5.3	fermentation.ADH	Symbols: ADH1, ADH, ATADH, ATADH1 alcohol dehydrogenase 1 chr1:28975509-28977216 FORWARD LENGTH=379	cytosol	1.42986	0.80227	0.910845	0.675264	0.977976	0.963541	0.968523	1.19289	1.19319	1.04766	0.872261	1.1182	-0.0651404	-0.247118	0.182713	0.751113	0.117855	0.464838	-0.358347	0.928654	-0.094011	0.124295	1	1.03649	1.02687	1.04813	0.998266	1.18634	1.83818	1.47645	0.987571	1.02112	1.07758	1.43407	-0.336387	-0.283865	-0.0538061	0.169472	0.23131	0.380265	-0.412315	0.635805	-0.489959	0.770901
AT4G37870.1	AT4G37870.1	6.4	gluconeogenesis / glyoxylate cycle.PEPCK	Symbols: PCK1, PEPCK phosphoenolpyruvate carboxykinase 1 chr4:17802974-17806332 REVERSE LENGTH=671	cytosol	1	1.10649	0.771251	1.29787	0.929705	0.990124	0.796664	1.06416	0.776012	0.959246	1.07257	0.878946	0.0873678	0.19843	-0.111546	0.585631	0.258153	0.494477	0.28722	0.588123	0.126125	0.232376	0.942796	1.04093	1.00615	1.00339	0.858583	0.930693	1.00358	0.881048	0.862947	0.996624	0.93089	0.915857	0.0844634	0.0162799	0.0682069	0.20007	0.816935	0.264698	0.0234875	0.0878126	0.121927	0.698818
AT3G48530.1	AT3G48530.1	10.5	cell wall.cell wall proteins	Symbols: KING1 SNF1-related protein kinase regulatory subunit gamma 1 chr3:17987559-17989592 FORWARD LENGTH=424	cytosol	1.38307	0.921531	0.992091	0.946151	1.25701	1.02414	1.4986		1.05388	1.0989	1.07577	1.27624	-0.149331	-0.170469	0.0212736			0.899072	-0.246533		-0.21584		0.928471	1.00791	0.800003		0.718735		0.841894	0.874837	0.722635	0.912128	0.718735	0.813122	0.114773	-0.123232	0.237166	0.263667			-0.178012		0.165764	0.578944
AT4G14030.1,AT4G14030.2	AT4G14030.1	15	metal handling	Symbols: SBP1 selenium-binding protein 1 chr4:8098121-8100165 REVERSE LENGTH=490	cytosol	1.15084	0.9137	1.1978	1.04767	1.04094	0.973917	1.15335	0.956957	1.13658	1.08745	1.02084	1.0823	0.00474972	-0.0584405	0.0631858	0.964261	0.411687	0.504878	-0.0843358	0.385433	0.00685241	0.0158056	1.09002	0.893903	0.861361	0.84078	0.904887	0.805216	1	0.805204	0.952064	0.948427	0.850294	0.919089	0.0314188	-0.0777614	0.109114	0.766695	0.352554	0.27225	-0.112243	0.452774	0.0453314	0.115378
AT1G76790.1	AT1G76790.1	16.10	secondary metabolism.simple phenols	Symbols: O-methyltransferase family protein chr1:28822355-28823630 REVERSE LENGTH=367	cytosol	0.80897			1.0661			0.832282		0.966399	0.80897	1.0661	0.89934	-0.105801	0.169692	-0.274262				0.245404		-0.152781
AT5G01410.1	AT5G01410.1	18	Co-factor and vitamine metabolism	Symbols: PDX1, ATPDX1.3, RSR4, PDX1.3, ATPDX1 Aldolase-type TIM barrel family protein chr5:172576-173505 REVERSE LENGTH=309	cytosol	0.969186		2.23459		0.978686	0.85098		1.02131	0.955023	1.60189	0.914833	0.988168	0.473904	-0.0770733	0.545992				-0.111248		0.696944
AT5G44720.1	AT5G44720.1	18.1	Co-factor and vitamine metabolism.molybdenum cofactor	Symbols: Molybdenum cofactor sulfurase family protein chr5:18043086-18045275 FORWARD LENGTH=308	cytosol																										0.812139	0.698289						0.755214
AT3G28950.1	AT3G28950.1	20.1	stress.biotic	Symbols: AIG2-like (avirulence induced gene) family protein chr3:10976359-10977370 REVERSE LENGTH=165	cytosol																										0.825603		1.15009	1.22917	1	0.863972		0.987849	1.03105		-0.042793					-0.0617467
AT5G39730.1	AT5G39730.1	20.1	stress.biotic	Symbols: AIG2-like (avirulence induced gene) family protein chr5:15901740-15902624 FORWARD LENGTH=172	cytosol	1.18447	0.94807	1.38596	1.0408	1.19662		1.0731	0.959199	1.07393	1.17283	1.11871	1.03541	0.124463	0.0773403	0.0472359	0.357129			0.111634		0.179794	0.447174	1.17862		1.15787	0.95693	1.04282		1.37895	0.815228	1.11874	1.16825	0.999874	1.1043	0.056274	-0.0992602	0.155317				-0.14332		0.0812077
AT3G28940.1	AT3G28940.1	20.1	stress.biotic	Symbols: AIG2-like (avirulence induced gene) family protein chr3:10968324-10969311 REVERSE LENGTH=169	cytosol	1.11326	0.900377	1.11954	0.988323	1.25008	1.16734	1.02879	0.926568	1	1.04439	1.13525	0.985119	0.0584129	0.141608	-0.083367	0.490643	0.14485	0.438184	0.204639	0.839082	0.084296	0.309235	1.26484	0.913406	1.0268	1.07547	1.17223	1.16503	1.13447	1.00154	0.87751	1.06835	1.13758	1.00451	0.0615994	0.124243	-0.0627639	0.642581	0.173483	0.55687	0.179476	0.760743	0.0888973	0.192072
AT3G01420.1	AT3G01420.1	20.2	stress.abiotic	Symbols: ALPHA-DOX1, DOX1, DIOX1, PADOX-1 Peroxidase superfamily protein chr3:159689-162726 REVERSE LENGTH=639	cytosol	0.574362	0.919603	0.560392	2.01567	2.25959	2.46766	0.625994		0.638508	0.684786	2.24764	0.632251	0.0797772	1.12184	-1.06591			0.000882233	1.82984		0.115155		1.34222	1.51798	1.0804	2.68739	2.14894	1.98725	0.661597	0.761656	0.68586	1.31353	2.27453	0.703038	0.605478	1.05555	-0.535663	0.0094998	0.00182388	0.0176551	1.69389	2.739	0.901777	2.02229
AT5G39950.1	AT5G39950.1	21.1	redox.thioredoxin	Symbols: ATTRX2, ATH2, ATTRXH2, TRXH2, TRX2 thioredoxin 2 chr5:15990885-15991881 REVERSE LENGTH=133	cytosol			1.00171	1.02818	1					1.00171	1.01409				-0.0122781															0.930108	0.917841			0.923975
AT1G45145.1	AT1G45145.1	21.1	redox.thioredoxin	Symbols: ATTRX5, ATH5, LIV1, TRX5 thioredoxin H-type 5 chr1:17075264-17076256 REVERSE LENGTH=118	cytosol	0.885716	1.24211	1.05918	2.01365	2.14363	2.57783	0.755327	0.652411	0.844935	1.06234	2.24504	0.750891	0.343527	0.997451	-0.715189	0.0562316	0.00113601	0.00403549	1.58006	2.94462	0.500567	1.25002	1	1.16435	0.898894	2.32416	2.37827	2.68384	0.768331	0.805191	0.810452	1.02108	2.46209	0.794658	0.249401	1.02399	-0.827413	0.0447807	0.000121706	0.000450192	1.63148	3.91469	0.361692	1.34891
AT5G42980.1	AT5G42980.1	21.1	redox.thioredoxin	Symbols: ATTRX3, ATH3, ATTRXH3, TRXH3, TRX3 thioredoxin 3 chr5:17242772-17243718 FORWARD LENGTH=118	cytosol	1.12071	0.944081	1.13714	0.960967	1.16071	1.17384	1.20373	1.00225	1	1.06731	1.09851	1.06866	-0.00126243	0.0275449	-0.0288071	0.988955	0.772456	0.752973	0.0397414	0.112126	-0.00182131	0.0048236	1.00081	0.934308	0.945851	0.938204	0.979527	0.919589	1.07726	0.992605	1.0042	0.960323	0.945773	1.02469	-0.0648499	-0.0800969	0.0152668	0.127175	0.0685037	0.619856	-0.115617	1.16429	-0.0935915	0.895597
AT2G16060.1	AT2G16060.1	21.3	redox.heme	Symbols: GLB1, AHB1, ARATH GLB1, NSHB1, ATGLB1, HB1 hemoglobin 1 chr2:6982782-6983522 REVERSE LENGTH=160	cytosol		0.885607		1	1.06963	1.34413	0.852919	1.06555		0.885607	1.13792	0.959234	-0.0798193	0.170406	-0.249377				0.246441		-0.115216			0.794478						0.981141		0.794478		0.981141	-0.210252								-0.304454
AT5G40370.1	AT5G40370.1	21.4	redox.glutaredoxins	Symbols: Glutaredoxin family protein chr5:16147826-16149052 REVERSE LENGTH=111	cytosol			0.812669				1.64613			0.812669		1.64613	-0.677942								-1.01834
AT1G65980.1	AT1G65980.1	21.5	redox.peroxiredoxin	Symbols: TPX1 thioredoxin-dependent peroxidase 1 chr1:24559524-24560753 REVERSE LENGTH=162	cytosol	1.02093	0.991975	1.21571	0.962456	1.04047	1.05345	0.986871	0.923386	0.995291	1.0762	1.01879	0.968516	0.105332	0.0505994	0.0548053	0.218417	0.238996	0.490893	0.0730151	0.621609	0.152102	0.660714	1.0361	1.0716	0.994929	1.00944	1.05629	0.916953	1.04491	1.00465	0.968815	1.03421	0.994227	1.00613	0.027528	-0.0118962	0.0394211	0.419047	0.810521	0.438784	-0.0171629	0.0912355	0.0397171	0.377737
AT1G08830.1,AT1G08830.2	AT1G08830.1	21.6	redox.dismutases and catalases	Symbols: CSD1 copper/zinc superoxide dismutase 1 chr1:2827700-2829053 FORWARD LENGTH=152	cytosol	0.89356	0.856941	1.11164	1.46898	1.24379	1.29578	1.15872	0.889005	0.875739	0.954047	1.33619	0.974488	-0.0211983	0.313067	-0.333712	0.874806	0.0343139	0.0217515	0.455404	1.46453	-0.0305838	0.0580884	0.862511	1.01824	0.931407	1.00725	0.987099	0.814055	0.976294	0.977201	1.14652	0.937386	0.936136	1.03334	-0.0973785	-0.0987092	0.00133396	0.255345	0.308787	0.987684	-0.142523	0.510341	-0.140599	0.592873
AT2G19570.1	AT2G19570.1	23.2	nucleotide metabolism.degradation	Symbols: CDA1, AT-CDA1, DESZ cytidine deaminase 1 chr2:8470598-8471503 REVERSE LENGTH=301	cytosol	0.995012		1.08447	1.0854	1.13184	1.06375	0.78019		0.995064	1.03974	1.09367	0.887627	0.157847	0.207984	-0.0505517				0.301146		0.2282
AT5G28050.1,AT5G28050.2	AT5G28050.1	23.2	nucleotide metabolism.degradation	Symbols: Cytidine/deoxycytidylate deaminase family protein chr5:10044209-10045755 REVERSE LENGTH=185	cytosol	0.90774	0.999112	1.47749	1.0909	1.13042	1.12025	0.874761	0.76593	1.05796	1.12811	1.11386	0.89955	0.225445	0.212878	0.0127187	0.308652	0.0674026	0.93969	0.308287	1.17132	0.326636	0.510532	1.0224	0.911298	1.17236	0.982071	1.14134	1.13525	0.885431	0.874347	1.09356	1.03535	1.08622	0.951114	0.0848112	0.132631	-0.0479552	0.463168	0.200765	0.609185	0.191628	0.697312	0.12243	0.334262
AT3G10850.1	AT3G10850.1	24.1	Biodegradation of Xenobiotics.hydroxyacylglutathione hydrolase	Symbols: GLX2-2, GLY2 Metallo-hydrolase/oxidoreductase superfamily protein chr3:3397756-3399522 REVERSE LENGTH=258	cytosol		0.912621	1.12788	0.826843						1.02025	0.826843				0.209419									1.07374		0.908549	0.899958	0.898549	1.20193	0.999422	1.16779	1.07374	0.902352	1.12305	-0.0448875	-0.217927	0.173464		0.0244171		-0.315656	1.61231	-0.0647698
AT2G41530.1	AT2G41530.1	25	C1-metabolism	Symbols: ATSFGH, SFGH S-formylglutathione hydrolase chr2:17323656-17325430 REVERSE LENGTH=284	cytosol	1.04384	0.837609	1.02356	0.921846	1.07913	1.08506	1.07117	0.906855	1.07178	0.968337	1.02868	1.0166	-0.0486293	0.0118099	-0.0604305	0.602758	0.882355	0.515258	0.0170382	0.0543568	-0.0701711	0.219857	1	1.07717	1.2099	1.10392	1.07853	1.00862	1.04462	0.973958	0.893626	1.09569	1.06369	0.970733	0.120941	0.0913865	0.0296363	0.172058	0.148942	0.66063	0.131935	0.826982	0.174694	0.764326
AT4G13930.1	AT4G13930.1	25.1	C1-metabolism.glycine hydroxymethyltransferase	Symbols: SHM4 serine hydroxymethyltransferase 4 chr4:8048013-8050021 REVERSE LENGTH=471	cytosol	1.07994	0.944832	1.16713	0.942439	1.13162	1.10858	0.948206	0.892607	1	1.06397	1.06088	0.946937	0.116395	0.113499	0.00290624	0.178052	0.165098	0.973673	0.16392	0.782258	0.168113	0.749454	1.0585	1.05746	1.05671	1.04943	1.16859	1.01626	1.02654	0.979007	0.985151	1.05756	1.07809	0.9969	0.0590479	0.078258	-0.0192323	0.0153356	0.170104	0.679991	0.11296	0.769286	0.0852129	1.8143
AT1G50480.1	AT1G50480.1	25.2	C1-metabolism.formate-tetrahydrofolate ligase	Symbols: THFS 10-formyltetrahydrofolate synthetase chr1:18702064-18704687 FORWARD LENGTH=634	cytosol	0.996911	0.871821	1.10248	0.91728	1.05799	0.946333	1.06324	1.02849	1.03582	0.990403	0.973867	1.04251	-0.0512655	-0.0680882	0.0168375	0.483187	0.195145	0.844942	-0.0982685	0.709642	-0.0739766	0.315885	1.23971	1.10109	1.09861	0.955938	0.991154	1.04082	0.982155	0.954947	0.911818	1.14647	0.99597	0.94964	0.187804	0.0476251	0.140494	0.0180679	0.221508	0.0461934	0.0687215	0.654611	0.271745	1.74309
AT3G12290.1	AT3G12290.1	25.5	C1-metabolism.Methylenetetrahydrofolate dehydrogenase & Methenyltetrahydrofolate cyclohydrolase	Symbols: Amino acid dehydrogenase family protein chr3:3919591-3921326 FORWARD LENGTH=299	cytosol	1.29496	0.938389	0.993331	0.977862	0.838904	1.07405	0.764385	0.868046	3.14668	1.07556	0.963605	1.59304	-0.387826	-0.492389	0.109805	0.545909	0.465141	0.438247	-0.725265	0.332415	-0.56669	0.26288			1.17715		1.11433	1.0502	1.11177	1.8278	0.837026	1.17715	1.08227	1.25886	-0.0670928	-0.150864	0.083984				-0.218065		-0.0968308
AT3G59970.3	AT3G59970.3	25.6	C1-metabolism.methylenetetrahydrofolate reductase	Symbols: MTHFR1 methylenetetrahydrofolate reductase 1 chr3:22151303-22154323 FORWARD LENGTH=592	cytosol	1.10051	1	1.0535	0.985319	1.05692	1.05163	0.951354	1.00219	1.01365	1.05134	1.03129	0.989066	0.0610399	0.0417988	0.0192534	0.147861	0.231438	0.617282	0.0603117	0.635566	0.0880892	0.830146	1.14002	0.773494	1.00255	0.955158	1.02884	0.920278	0.995267	0.943264	0.955144	0.972022	0.968091	0.964558	0.00770847	0.00365535	0.00405315	0.948244	0.925855	0.973581	0.00527356	0.0334569	0.011121	0.0230798
AT2G44160.1	AT2G44160.1	25.6	C1-metabolism.methylenetetrahydrofolate reductase	Symbols: MTHFR2 methylenetetrahydrofolate reductase 2 chr2:18262301-18265185 FORWARD LENGTH=594	cytosol	1.05281	1.04609	1.05145	1.10206	0.940038	1	0.891637	1.10414	1.08539	1.05011	1.01403	1.02706	0.0221997	-0.012761	0.0349582	0.751465	0.882598	0.48845	-0.0184104	0.0542368	0.0320287	0.124091	0.922098	0.993522	1.03579	1.11585	1.10255	1.02654	1.06632	0.952225	0.908818	0.983804	1.08165	0.975788	0.00818209	0.102903	-0.0947411	0.895864	0.124498	0.0867137	0.148589	0.904839	0.0118043	0.0477579
AT5G20960.1,AT5G20960.2	AT5G20960.1	26.1	misc.misc2	Symbols: AAO1, AO1, ATAO, AT-AO1, AOalpha, AtAO1 aldehyde oxidase 1 chr5:7116783-7122338 FORWARD LENGTH=1368	cytosol	1.07248	1.01853					0.844231	1		1.04551		0.922116	0.12542								0.181181		1.11202	1.02242	1.24148	0.948759				0.801219	0.988733	1.1253	0.948759	0.894976	0.228016	0.0583409	0.170241				0.084192		0.330394
AT2G32520.1	AT2G32520.1	26.1	misc.misc2	Symbols: alpha/beta-Hydrolases superfamily protein chr2:13805823-13807442 REVERSE LENGTH=239	cytosol		0.939992	1.30609	0.939972	1.26994	1.17995	1.14915	0.774701	1.11002	1.12304	1.12995	1.01129	0.104715	0.110834	-0.0061369		0.484859		0.160064	0.314385	0.151211		1.07152	1.03397	1.02013	1.13057	1.11296	0.99134	1.14843	1.07887	0.936661	1.04187	1.07829	1.05465	-0.0121908	0.0221622	-0.0343507	0.851891	0.771789	0.476307	0.0319746	0.112501	-0.0175879	0.0696162
AT3G23570.1	AT3G23570.1	26.1	misc.misc2	Symbols: alpha/beta-Hydrolases superfamily protein chr3:8458052-8459608 REVERSE LENGTH=239	cytosol	0.627854	2.39677	1.9438				0.391566	0.412347	1.65558	1.65614		0.819832	0.67554			0.283302					1.01443	0.547751	2.26285	1.34204				0.491955	2.39512	1.50967	0.657961	1.80245	0.491955	1.52092	0.169425	-1.02238	1.14234				-1.62834		0.245015
AT1G22440.1	AT1G22440.1	26.11	misc.alcohol dehydrogenases	Symbols: Zinc-binding alcohol dehydrogenase family protein chr1:7922560-7924759 FORWARD LENGTH=386	cytosol	0.875141						0.790371			0.875141		0.790371	0.101794								0.146985								1.03811	0.805958				0.922035
AT3G16420.1,AT3G16420.2,AT3G16420.3	AT3G16420.1	26.16	misc.myrosinases-lectin-jacalin	Symbols: PBP1, JAL30 PYK10-binding protein 1 chr3:5579560-5580674 FORWARD LENGTH=298	cytosol	1.02967	0.747686	1.07838	0.956366	0.985319	1.28535	0.888368	0.719602	0.824563	0.951912	1.07568	0.810844	0.160054	0.280766	-0.122083	0.284382	0.0847002	0.447949	0.407752	1.07212	0.231404	0.546098	1.06696	1.09029	1	1.222	1.12493	1.10373	0.896459	0.890285	0.887205	1.05242	1.15022	0.891316	0.165763	0.253634	-0.0888045	0.00406866	0.00208811	0.097323	0.367898	2.68025	0.239696	2.39055
AT3G16400.1,AT3G16400.2	AT3G16400.1	26.16	misc.myrosinases-lectin-jacalin	Symbols: ATMLP-470, NSP1, ATNSP1 nitrile specifier protein 1 chr3:5566516-5568330 FORWARD LENGTH=470	cytosol	0.80805	0.799658	0.748304	1.12395	0.692599	0.987755	0.767041	0.906177	0.745187	0.785337	0.934768	0.806135	-0.0261361	0.147778	-0.173746	0.718585	0.4007	0.310079	0.213588	0.397181	-0.0377086	0.143522	1.03375	1.04199	1.09315	1.83738	1.32701	1.36976	0.688891	0.860237	1.04052	1.0563	1.51138	0.863215	0.20118	0.545916	-0.354468	0.134689	0.0280843	0.05053	0.808074	1.55154	0.291226	0.870669
AT3G16410.1	AT3G16410.1	26.16	misc.myrosinases-lectin-jacalin	Symbols: NSP4 nitrile specifier protein 4 chr3:5572145-5574359 FORWARD LENGTH=619	cytosol	0.943977	1.04774	1.32499	1.16845	1.10128	1.05359	1.06017	0.780238	0.779375	1.10557	1.10777	0.87326	0.234797	0.236757	-0.00198799	0.189655	0.0773528	0.986077	0.343178	1.11152	0.34031	0.722037		1	0.781494	1.25703	1.42543		0.781859	1.08815	0.964635	0.890747	1.34123	0.94488	-0.058981	0.346747	-0.403664				0.505354		-0.0851162
AT1G14830.1	AT1G14830.1	26.17	misc.dynamin	Symbols: ADL1C, ADL5, DRP1C, DL1C DYNAMIN-like 1C chr1:5107699-5111470 REVERSE LENGTH=614	cytosol	0.95539			1.20083			0.848292			0.95539	1.20083	0.848292	0.118755	0.344091	-0.227662				0.501406		0.171529								0.605352					0.605352
AT1G80410.1,AT1G80410.2	AT1G80410.1	26.5	misc.acyl transferases	Symbols: EMB2753 tetratricopeptide repeat (TPR)-containing protein chr1:30227963-30234832 REVERSE LENGTH=897	cytosol	1.01725	1.13037	0.88532	1.24361	0.971013	0.857743	1.05794	1.12048		1.01098	1.02412	1.08921	-0.0744991	-0.0615975	-0.0129164			0.92693	-0.0888946		-0.107529			0.982752	0.860663				0.815499	0.865922	0.853913	0.921708		0.845111	0.0867054								0.125168
AT1G04870.2	AT1G04870.2	26.6	misc.O-methyl transferases	Symbols: PRMT10, ATPRMT10 protein arginine methyltransferase 10 chr1:1373485-1375598 REVERSE LENGTH=383	cytosol					1.29182		0.91196				1.29182	0.91196		0.344734					0.502361										1.01172	0.988282	0.817214			0.939071
AT2G23610.1	AT2G23610.1	26.8	misc.nitrilases, *nitrile lyases, berberine bridge enzymes, reticuline oxidases, troponine reductases	Symbols: ATMES3, MES3 methyl esterase 3 chr2:10044410-10046403 REVERSE LENGTH=263	cytosol								1.4306				1.4306														0.928589		1		1.18225			0.964295	1.18225		-0.203074					-0.293987
AT1G02920.1	AT1G02920.1	26.9	misc.glutathione S transferases	Symbols: ATGSTF7, GST11, ATGSTF8, GSTF7, ATGST11 glutathione S-transferase 7 chr1:658886-659705 REVERSE LENGTH=209	cytosol																									0.522101	1.31134	1.43572	1.36876		0.62009		0.522101	1.37194	0.62009	-0.17158	0.754861	-0.897384				1.14567		-0.248148
AT1G02930.1,AT1G02930.2	AT1G02930.1	26.9	misc.glutathione S transferases	Symbols: ATGSTF6, GST1, ERD11, ATGSTF3, GSTF6, ATGST1 glutathione S-transferase 6 chr1:661363-662191 REVERSE LENGTH=208	cytosol	0.889575	0.726046	1.00686		1.2628		1.04446	0.68934	0.618445	0.87416	1.2628	0.784083	0.108641	0.467755	-0.363735	0.592126			0.687552		0.156891	0.227586				1.32944	1.50464						1.41704
AT3G62760.1	AT3G62760.1	26.9	misc.glutathione S transferases	Symbols: ATGSTF13 Glutathione S-transferase family protein chr3:23217425-23218246 REVERSE LENGTH=219	cytosol	1.39061				0.904073				0.809842	1.39061	0.904073	0.809842	0.527864	0.10996	0.424057				0.158799		0.780008				10.2844			1.49597				10.2844	1.49597				1.49205
AT4G02520.1	AT4G02520.1	26.9	misc.glutathione S transferases	Symbols: ATGSTF2, ATPM24.1, ATPM24, GST2, GSTF2 glutathione S-transferase PHI 2 chr4:1110673-1111531 REVERSE LENGTH=212	cytosol	1.10956	1	1.20612	1.3172	1.49651	1.5501	1.31503	0.743383	0.888339	1.10523	1.4546	0.982252	0.117821	0.387671	-0.272967	0.535462	0.0635163	0.0192941	0.566458	1.19712	0.170176	0.271271	1.09053	1.11919	1.17712	1.35	1.46503	1.13596	0.62655	0.692967	0.691997	1.12895	1.317	0.670504	0.509535	0.650558	-0.153766	0.000167873	0.00282889	0.132399	0.973933	2.54838	0.751657	3.77502
AT2G30870.1	AT2G30870.1	26.9	misc.glutathione S transferases	Symbols: ATGSTF10, ERD13, ATGSTF4, GSTF10 glutathione S-transferase PHI 10 chr2:13141490-13142392 FORWARD LENGTH=215	cytosol	1.00318	0.88256	1.03154	0.850343	1.10897	1.1889	0.959534	0.828491	0.956729	0.972427	1.0494	0.914918	0.0609424	0.13693	-0.0761462	0.41216	0.292107	0.529374	0.197857	0.534458	0.0879485	0.384934	1.1071	1.09727	1.07001	1.18379	1.24466	1.07387	0.988344	1	1.04162	1.09146	1.16744	1.00999	0.0775409	0.144622	-0.06727	0.0142015	0.0400328	0.211911	0.209011	1.39758	0.111924	1.84767
AT1G17190.1	AT1G17190.1	26.9	misc.glutathione S transferases	Symbols: ATGSTU26, GSTU26 glutathione S-transferase tau 26 chr1:5875452-5876375 FORWARD LENGTH=220	cytosol		0.905338	1.15338				0.875973	0.877738	1	1.02936		0.917904	0.114473								0.16533				1.0026			0.812959		0.924688	1.18285	1.0026	0.812959	1.05377	-0.0497635	-0.258	0.208907				-0.374301		-0.0718083
AT1G78380.1	AT1G78380.1	26.9	misc.glutathione S transferases	Symbols: ATGSTU19, GST8, GSTU19 glutathione S-transferase TAU 19 chr1:29486659-29487819 REVERSE LENGTH=219	cytosol	0.988358	0.824331	1.1315	0.73791	0.747496	0.818064	1.00218	0.727591	1.06745	0.981395	0.767823	0.932408	0.0511937	-0.193603	0.244192	0.73839	0.199338	0.0816109	-0.280187	0.700411	0.0738731	0.131714	1.11645	0.962268	1	0.90241	0.928917	0.794505	1.37445	0.984669	0.930789	1.02624	0.875278	1.09664	-0.0663214	-0.224512	0.158782	0.657612	0.203303	0.071574	-0.325273	0.691857	-0.0957166	0.182031
AT2G30860.1	AT2G30860.1	26.9	misc.glutathione S transferases	Symbols: ATGSTF9, GLUTTR, ATGSTF7, GSTF9 glutathione S-transferase PHI 9 chr2:13139132-13140057 FORWARD LENGTH=215	cytosol	1.28984	0.902309	1.09483	0.859588			1	0.877314	1.05449	1.09566	0.859588	0.977269	0.114224	-0.128133	0.241473	0.39215			-0.18511		0.16497	0.406547	1.06018	0.987088	1.07562	1.05853	1.07965	1.00482	1.36988	0.902969	0.905403	1.04096	1.04767	1.05942	-0.0175731	-0.0111535	-0.00641997	0.912433	0.943869	0.858364	-0.0160913	0.0250884	-0.0253533	0.0397989
AT3G13300.1,AT3G13300.2	AT3G13300.1	27.1	RNA.processing	Symbols: VCS Transducin/WD40 repeat-like superfamily protein chr3:4304085-4309949 FORWARD LENGTH=1344	cytosol	1.0143						0.980807			1.0143		0.980807	0.0335709								0.0484371
AT1G21190.1,AT1G76860.1	AT1G21190.1	27.1	RNA.processing	Symbols: Small nuclear ribonucleoprotein family protein chr1:7419989-7420856 REVERSE LENGTH=97	cytosol	0.70333		1.18538	0.742886	0.779685	0.743388			1.31195	0.944356	0.75532	1.31195	-0.325834	-0.538514	0.222438				-0.796549		-0.474305									1.11395				1.11395
AT1G49760.1,AT1G49760.2	AT1G49760.1	27.1	RNA.processing	Symbols: PAB8, PABP8 poly(A) binding protein 8 chr1:18416740-18419753 FORWARD LENGTH=671	cytosol	0.910582	1.00298	1.08076	1.06449	0.878043	0.885216	1.0212	1.13052	1.06111	0.998106	0.942582	1.07094	-0.0704076	-0.127501	0.0572215	0.282086	0.135686	0.517646	-0.184194	0.867464	-0.101619	0.549618	0.89345	0.91972	0.934286	0.882152	0.973634	1.01502	1.07455	0.950622	0.955667	0.915819	0.956936	0.993614	-0.0814849	-0.0376079	-0.0439107	0.139184	0.550936	0.373017	-0.0542631	0.258899	-0.117623	0.856411
AT2G23350.1	AT2G23350.1	27.1	RNA.processing	Symbols: PAB4, PABP4 poly(A) binding protein 4 chr2:9943209-9946041 FORWARD LENGTH=662	cytosol	1.03842	1.09896	0.976816	1.0719	1.08366	1.0586	0.887756	0.95947	0.971376	1.03806	1.07139	0.939534	0.0996462	0.131138	-0.0315951	0.0880781	0.0082471	0.406945	0.189464	2.0837	0.143878	1.05513	0.88			1.20856		0.986142	0.916723	0.858809	0.831705	0.88	1.09735	0.869079	0.0124876	0.232168	-0.21984				0.336465		0.018016
AT2G23930.1,AT2G23930.2,AT3G11500.1	AT2G23930.1	27.1	RNA.processing	Symbols: SNRNP-G probable small nuclear ribonucleoprotein G chr2:10182353-10183026 FORWARD LENGTH=80	cytosol	0.945961	0.899622	1.27484		0.959995	0.927408	1.24314	1.18903	1.3107	1.04014	0.943701	1.24762	-0.181383	-0.277385	0.0972249	0.167562			-0.402778		-0.262402	0.775823	1.10738	1.23424		0.72719		0.661318	1.04709	1.25463	1.20536	1.17081	0.694254	1.16903	0.00152803	-0.509609	0.511037				-0.751772		0.00220448
AT4G19210.1	AT4G19210.1	27.2	RNA.transcription	Symbols: ATRLI2, RLI2 RNAse l inhibitor protein 2 chr4:10501906-10504776 FORWARD LENGTH=605	cytosol	0.836969	1.2335	0.700508	0.977278	0.654333			1.22656	0.744181	0.923659	0.815806	0.985371	-0.0646526	-0.188283	0.124008				-0.272442		-0.0933064		0.801473				1.08015	1.05002	0.959382	0.840102	1.01791	0.801473	1.06509	0.939131	-0.158173	0.12569	-0.282459				0.181572		-0.228672
AT4G13860.1	AT4G13860.1	27.4	RNA.RNA binding	Symbols: RNA-binding (RRM/RBD/RNP motifs) family protein chr4:8022601-8023162 FORWARD LENGTH=87	cytosol							1.06819					1.06819											0.822914									0.822914
AT4G17720.1	AT4G17720.1	27.4	RNA.RNA binding	Symbols: RNA-binding (RRM/RBD/RNP motifs) family protein chr4:9862660-9864498 REVERSE LENGTH=313	cytosol								0.988737	1.23162			1.11018															1.01126	0.956413		0.925498			0.983838	0.925498		0.0611105					0.0881913
AT5G16840.1,AT5G16840.2,AT5G16840.3	AT5G16840.1	27.4	RNA.RNA binding	Symbols: BPA1 binding partner of acd11 1 chr5:5536042-5538026 FORWARD LENGTH=259	cytosol	0.946302	1.05243	0.764467	1.11864	1.16685	1.3253	0.925322	0.974294	0.980495	0.921067	1.2036	0.960037	-0.0414327	0.225141	-0.265953	0.673498	0.0198131	0.0542073	0.326192	1.70305	-0.0597833	0.171664	1.00608	1.08983	1.0284	1.19885		1.0429	0.90141	1.0406	0.921091	1.04144	1.12088	0.954368	0.0872527	0.160472	-0.0734767	0.157746			0.232011		0.125959	0.802043
AT5G38470.1	AT5G38470.1	28.2	DNA.repair	Symbols: RAD23D Rad23 UV excision repair protein family chr5:15404720-15407500 FORWARD LENGTH=378	cytosol	1.05779	0.970254	1.14589	1.23379	1.12816	0.998947	1.00269	0.903081	0.977143	1.05798	1.1203	0.96097	0.0960968	0.153108	-0.0572214	0.174598	0.0982336	0.502894	0.221321	1.00774	0.138745	0.75796	0.92315	0.947298	1.02063				0.97291	0.931263	1.02147	0.963693		0.975215	-0.0118847			0.783568					-0.0171462	0.105923
AT4G34490.1	AT4G34490.1	28.99	DNA.unspecified	Symbols: ATCAP1, CAP 1, CAP1 cyclase associated protein 1 chr4:16484896-16487355 REVERSE LENGTH=476	cytosol	0.995676		0.868617	1.47117	0.993986		1.00766	0.975771	0.936927	0.932147	1.23258	0.973451	-0.0433506	0.234926	-0.277569				0.340498		-0.0625515		1.00432	0.930175	1.08515		1.40723	1.15562	1.15659	0.819168	1.08142	1.00655	1.28142	1.01906	-0.0123525	0.228096	-0.240279	0.916169			0.330511		-0.0178212	0.0380243
AT4G28440.1	AT4G28440.1	28.99	DNA.unspecified	Symbols: Nucleic acid-binding, OB-fold-like protein chr4:14060054-14060970 FORWARD LENGTH=153	cytosol				0.979303			1.0207	0.955246			0.979303	0.987972		-0.00881271					-0.0127141									0.973697		0.89587			0.973697	0.89587		0.0832566					0.120183
AT2G40660.1	AT2G40660.1	29.1	protein.aa activation	Symbols: Nucleic acid-binding, OB-fold-like protein chr2:16966011-16968866 FORWARD LENGTH=389	cytosol	1.07565		0.904166	1.19794			0.781647	0.81324	0.978287	0.989909	1.19794	0.857725	0.143085	0.331002	-0.190168				0.481968		0.206782							1.17276					1.17276
AT3G04600.1,AT3G04600.2,AT3G04600.3	AT3G04600.1	29.1	protein.aa activation	Symbols: Nucleotidylyl transferase superfamily protein chr3:1243152-1245958 FORWARD LENGTH=402	cytosol	1.04818		1.1651	0.906416	1.14288	0.925832	0.802987	1.14822	0.821768	1.10664	0.991709	0.924325	0.179538	0.0703372	0.109547		0.644598		0.101517	0.190711	0.259718				0.574053				1.0183	0.834699		0.574053		0.926499	-0.469755								-0.690605
AT2G20630.1	AT2G20630.1	29.4	protein.postranslational modification	Symbols: PIA1 PP2C induced by AVRRPM1 chr2:8897826-8899648 REVERSE LENGTH=279	cytosol					1.25633						1.25633												1.04941							0.908006		1.04941		0.908006	0.144482								0.208807
AT5G57020.1	AT5G57020.1	29.4	protein.postranslational modification	Symbols: NMT1, ATNMT1 myristoyl-CoA:protein N-myristoyltransferase chr5:23075451-23076755 FORWARD LENGTH=434	cytosol		1.00552	0.729511	1.08741	1.00038	1.06191	0.906658		0.83091	0.867514	1.0499	0.868784	-0.00146261	0.188792	-0.190241				0.273182		-0.00211011		1.11325			1.12974	0.894438			0.808705		1.11325	1.01209	0.808705	0.31691	0.223402	0.0951936				0.323651		0.46109
AT4G11260.1	AT4G11260.1	29.4	protein.postranslational modification	Symbols: ATSGT1B, ETA3, RPR1, EDM1, SGT1B phosphatase-related chr4:6851515-6853719 REVERSE LENGTH=358	cytosol			0.743279		1.04913	2.58724				0.743279	1.81818				-0.83929											1.05246			0.885651		0.812092		1.05246	0.848871		0.214152					0.310145
AT5G19680.1	AT5G19680.1	29.4	protein.postranslational modification	Symbols: Leucine-rich repeat (LRR) family protein chr5:6649663-6651564 FORWARD LENGTH=328	cytosol																														0.917506				0.917506
AT3G25800.1	AT3G25800.1	29.4	protein.postranslational modification	Symbols: PDF1, PR 65, PP2AA2 protein phosphatase 2A subunit A2 chr3:9422822-9425783 REVERSE LENGTH=587	cytosol					1.03495		1.12962	0.984001			1.03495	1.05681		-0.0208999					-0.0301533
AT3G58500.1	AT3G58500.1	29.4	protein.postranslational modification	Symbols: PP2A-4 protein phosphatase 2A-4 chr3:21635503-21638911 REVERSE LENGTH=313	cytosol	0.961663	1.10139	0.993824	0.900935		0.971177		1.00262	1.05381	1.01896	0.936056	1.02822	-0.0090432	-0.0938368	0.0848116				-0.135477		-0.0130467							1.10875	1.48427	1.12815	0.895648		1.10875	1.16936		-0.0532066					-0.0767791
AT3G18130.1	AT3G18130.1	29.4	protein.postranslational modification	Symbols: RACK1C_AT receptor for activated C kinase 1C chr3:6211109-6212371 REVERSE LENGTH=326	cytosol	1.33603	1.00267	0.688566	1.10494	0.840274	0.983785	1.12144	1.21296	0.997335	1.00909	0.976332	1.11058	-0.0957624	-0.128655	0.0329945	0.633751	0.245667	0.879038	-0.185867	0.609653	-0.138262	0.198081		0.857108	0.93331	0.808521	0.770858	0.827223	0.957539	0.986355	0.906473	0.895209	0.802201	0.950123	-0.0595165	-0.16883	0.109589		0.00667552		-0.244151	2.17552	-0.0858895
AT1G12310.1	AT1G12310.1	29.4	protein.postranslational modification	Symbols: Calcium-binding EF-hand family protein chr1:4187500-4187946 REVERSE LENGTH=148	cytosol	1.00368	0.944026	1.39712	0.887545	1.13491	1.04649	1.20019	1	1.19393	1.11494	1.02298	1.13138	-0.0146316	-0.100627	0.0860267	0.92147	0.329671	0.595134	-0.145296	0.481919	-0.0211093	0.0355186	0.938167	0.93705	0.958381	0.925534	0.903386	0.889994	1.16595	1.13972	1.07965	0.944533	0.906305	1.12844	-0.177434	-0.218343	0.0413089	0.00225397	0.00128791	0.0374301	-0.316262	2.89011	-0.256658	2.64705
AT1G79320.1	AT1G79320.1	29.5	protein.degradation	Symbols: AtMC6, MC6 metacaspase 6 chr1:29836686-29837908 FORWARD LENGTH=368	cytosol	0.834874		0.81755		1.83008	1.55128				0.826212	1.69068				-0.686933											2.21712	2.42833						2.32273
AT5G02240.1	AT5G02240.1	29.5	protein.degradation	Symbols: NAD(P)-binding Rossmann-fold superfamily protein chr5:451502-452984 FORWARD LENGTH=253	cytosol			1.20643							1.20643																	1		1.01257	0.84075			1	0.926662		0.0761294					0.109885
AT4G33090.1	AT4G33090.1	29.5	protein.degradation	Symbols: APM1, ATAPM1 aminopeptidase M1 chr4:15965915-15970418 REVERSE LENGTH=879	cytosol	0.983687	0.988649	0.850935	1.26932	1.08	1.26055	1	0.924652	0.922287	0.94109	1.20329	0.94898	-0.00834839	0.236318	-0.244545	0.88636	0.0189566	0.0265137	0.342534	1.72224	-0.0120443	0.0523896	0.919948	1.02661	0.98729	1.35585	1.06382	1.15515	0.809624	0.914713	0.964445	0.977951	1.19161	0.896261	0.0871727	0.282919	-0.196961	0.213337	0.0389035	0.0802551	0.410922	1.41001	0.125843	0.670933
AT1G79340.1	AT1G79340.1	29.5	protein.degradation	Symbols: AtMC4, MC4 metacaspase 4 chr1:29842849-29844368 FORWARD LENGTH=418	cytosol	0.931271	0.991129	1.08117	1.10358	1.62829	1.17092	1.01208	0.933133	0.949219	1.00119	1.30093	0.964809	0.0370089	0.296696	-0.260402	0.505379	0.113791	0.153559	0.431224	0.943893	0.0533986	0.296383	0.968429	1.01629		1.05477	0.979254	1		0.893925	1.14616	0.992362	1.01134	1.02004	-0.0275089	-0.00856539	-0.0189447				-0.0123573		-0.0396895
AT4G17830.1,AT4G17830.2	AT4G17830.1	29.5	protein.degradation	Symbols: Peptidase M20/M25/M40 family protein chr4:9915916-9918049 FORWARD LENGTH=440	cytosol	1.16476	0.854001	1.06155		1.26422	1.203	0.938446	0.865306	0.857043	1.02677	1.23361	0.886932	0.146145	0.326972	-0.183013	0.214877			0.475992		0.21122	0.66781				1.30881	1.59229	1.29771		1.10119			1.3996	1.10119		0.238652					0.345951
AT5G10540.1	AT5G10540.1	29.5	protein.degradation	Symbols: Zincin-like metalloproteases family protein chr5:3328119-3332462 FORWARD LENGTH=701	cytosol	1.18382	1.09285	1.03686	0.95996	1.02928	1.13944	1.10126	0.899547	0.996459	1.10451	1.04289	0.99909	0.10023	0.0429027	0.0573894	0.218516	0.605492	0.413335	0.061905	0.217892	0.144723	0.660516	1.46432	1.40642	1.08567	0.873692	0.887908	1.10699	0.894043	0.941886	0.921702	1.3188	0.956196	0.91921	0.357097	0.0394429	0.318776	0.0280442	0.655142	0.0605493	0.0569114	0.183665	0.520764	1.55216
AT2G24200.1,AT2G24200.2	AT2G24200.1	29.5	protein.degradation	Symbols: Cytosol aminopeptidase family protein chr2:10287017-10289450 REVERSE LENGTH=520	cytosol	1.00888	1.06781	0.790558	1.1089	0.973558	0.992671	1.0587	1.21585	1.09782	0.955749	1.02504	1.12412	-0.161907	-0.0922038	-0.0699645	0.156478	0.193136	0.503374	-0.133116	0.714137	-0.234095	0.805547	0.792149	0.767447	0.858598	0.803025	0.812937	0.893333	0.890935	0.944194	1.14683	0.806065	0.836431	0.993987	-0.208797	-0.172153	-0.0369761	0.0851658	0.130612	0.484664	-0.248981	0.884017	-0.302332	1.06973
AT4G36760.1	AT4G36760.1	29.5	protein.degradation	Symbols: ATAPP1, APP1 aminopeptidase P1 chr4:17326688-17329979 FORWARD LENGTH=645	cytosol	1.07414	0.887717	0.981079	1.04664	1.08958	1.02598	1.1066	1.09541	1.23491	0.980979	1.05407	1.14564	-0.154857	-0.0832606	-0.0718275	0.0782936	0.132114	0.268917	-0.120189	0.879052	-0.223859	1.10627				0.83246	1.16936	0.979226	1.08104	1	0.964863		0.993681	1.0153		-0.0215253			0.844596		-0.0310556	0.0733509
AT2G30410.1,AT2G30410.2	AT2G30410.1	29.6	protein.folding	Symbols: KIS, TFCA tubulin folding cofactor A (KIESEL) chr2:12959812-12960552 FORWARD LENGTH=113	cytosol	0.846216				0.960999	1.04446	1.38389		1.039	0.846216	1.00273	1.21145	-0.354994	-0.188527	-0.1693				-0.272798		-0.517631
AT3G18190.1	AT3G18190.1	29.6	protein.folding	Symbols: TCP-1/cpn60 chaperonin family protein chr3:6232226-6233836 FORWARD LENGTH=536	cytosol	1.04112	1.07964	0.705415	1.23066	0.890411	0.823509	0.914219	1.06051	0.851127	0.942058	0.981527	0.941952	0.000113193	0.0411494	-0.0410363	0.999403	0.792141	0.830958	0.0593745	0.101197	0.000163303	0.000259169	1	0.865877	0.946466	1.04787	0.91572	1.19071	0.766706	0.859647	0.873914	0.937448	1.05143	0.833422	0.117485	0.23133	-0.114624	0.113357	0.0647728	0.267006	0.335239	1.18861	0.169691	0.945553
AT5G26360.1	AT5G26360.1	29.6	protein.folding	Symbols: TCP-1/cpn60 chaperonin family protein chr5:9255561-9258891 REVERSE LENGTH=555	cytosol	1.04235	1.05118	0.94724	1.15299	1.08591	0.776345	0.941251	0.958398	0.966784	1.01359	1.00508	0.955478	0.059025	0.0506008	0.00843042	0.163659	0.69154	0.94717	0.0730172	0.160183	0.0851798	0.786061	0.958199	0.992207	0.998967	1.18677	1.03148	1.13675	0.93694	0.966144	0.99424	0.983125	1.11833	0.965775	0.0178048	0.146402	-0.128681	0.451191	0.0350124	0.046476	0.211591	1.45578	0.0256876	0.34564
AT3G11830.1	AT3G11830.1	29.6	protein.folding	Symbols: TCP-1/cpn60 chaperonin family protein chr3:3732734-3736156 FORWARD LENGTH=557	cytosol	1.02924			1.1415		1.0033	0.816623	1.04782	1	1.02924	1.0724	0.954814	0.0750274	0.11601	-0.0410723				0.167556		0.108292						0.884669			0.801658			0.884669	0.801658		0.0984522					0.142151
AT3G03960.1	AT3G03960.1	29.6	protein.folding	Symbols: TCP-1/cpn60 chaperonin family protein chr3:1024432-1027604 FORWARD LENGTH=549	cytosol	0.927687	1.09232	0.750005	1.1095	0.946271	0.76204	0.946199	1.072	0.891426	0.923338	0.939271	0.969874	-0.0491615	-0.0320594	-0.0171088	0.700019	0.801143	0.915391	-0.0462559	0.09629	-0.0709393	0.15489	0.953674	1	0.980846	1.08883	0.960455	1.18749	0.817115	0.900361	0.935865	0.978173	1.07892	0.884447	0.10064	0.198105	-0.0979537	0.0676249	0.0595129	0.207559	0.286746	1.22539	0.145315	1.16989
AT3G20050.1	AT3G20050.1	29.6	protein.folding	Symbols: ATTCP-1, TCP-1 T-complex protein 1 alpha subunit chr3:6998544-7002266 REVERSE LENGTH=545	cytosol	1.0124	1.16561	0.548688	1.1387	0.816023	0.77549	0.914663	0.986082	0.81397	0.908897	0.910072	0.904905	0.00440176	0.00569399	-0.00129223	0.984412	0.969079	0.99596	0.00821471	0.0136407	0.00635041	0.00682289	0.98261	0.856423	1.01382	1.18992	0.786404	1.12933	0.537358	0.692145	0.866754	0.95095	1.03522	0.698752	0.305749	0.388088	-0.0848565	0.077207	0.0996433	0.565022	0.567083	1.00155	0.444588	1.11234
AT5G20890.1	AT5G20890.1	29.6	protein.folding	Symbols: TCP-1/cpn60 chaperonin family protein chr5:7087020-7089906 REVERSE LENGTH=527	cytosol	0.994224	1.04309	0.944291	1.0799	1.08878	0.91905	0.93702	1.07848	1.01924	0.99387	1.02924	1.01158	-0.0176643	0.0173052	-0.0349668	0.740835	0.809923	0.599389	0.0249668	0.0915561	-0.0254849	0.130278	0.934146	0.93418	0.912371	1	0.926653	1.0152	0.844897	0.869232	0.895987	0.926899	0.980618	0.870039	0.0632862	0.119503	-0.0563228	0.025875	0.0235921	0.130365	0.172611	1.62723	0.0913332	1.58712
AT3G02530.1	AT3G02530.1	29.6	protein.folding	Symbols: TCP-1/cpn60 chaperonin family protein chr3:528806-532457 REVERSE LENGTH=535	cytosol	1.05627	1.35811	0.887247	1.29612	1.02586	0.493824	0.869095	0.969756	0.985757	1.10054	0.938603	0.941536	0.155731	-0.00312021	0.158832	0.326924	0.990776	0.584922	-0.00450152	0.00402455	0.225128	0.485553	0.86676	0.787519	1.03294	0.917381	0.970888	1.02645	0.852387	0.848965		0.895739	0.971575	0.850676	0.0516055	0.132691	-0.0812246			0.390743	0.191714		0.0744675
AT3G25230.1,AT3G25230.2	AT3G25230.1	29.6	protein.folding	Symbols: ROF1, ATFKBP62, FKBP62 rotamase FKBP 1 chr3:9188257-9191137 FORWARD LENGTH=551	cytosol	1.10254	1.15189	0.931434	1.08199	0.89171	0.941925	1.24052	0.886992	0.835177	1.06195	0.971876	0.987563	0.0725949	-0.0160112	0.0885803	0.632248	0.91589	0.362755	-0.0230997	0.0381568	0.104778	0.199113	0.825685		1.13965	0.940434	1.14435		0.999265		0.872037	0.982665	1.04239	0.935651	0.0490162	0.107927	-0.0589891				0.155858		0.0707295
AT5G16070.1	AT5G16070.1	29.6	protein.folding	Symbols: TCP-1/cpn60 chaperonin family protein chr5:5247549-5251050 REVERSE LENGTH=535	cytosol	0.877667	0.76255		1.35795			1.24453	0.767552	0.989582	0.820108	1.35795	1.00055	-0.19822	0.303068	-0.493871				0.440628		-0.286914					1.20555							1.20555
AT5G64350.1	AT5G64350.1	29.6	protein.folding	Symbols: FKBP12, ATFKBP12 FK506-binding protein 12 chr5:25734810-25735990 REVERSE LENGTH=112	cytosol	1.00941		1.13112	0.879379			1.1407	1.21236	1.19708	1.07027	0.879379	1.18338	-0.100384	-0.294752	0.195817				-0.428357		-0.144945					0.836023		0.727705			1.17666		0.781864	1.17666		-0.40316					-0.589713
AT3G29350.1,AT3G29350.2	AT3G29350.1	30.10	signalling.phosphorelay	Symbols: AHP2 histidine-containing phosphotransmitter 2 chr3:11264379-11265408 REVERSE LENGTH=156	cytosol	1.00548		0.886209					1.28117	1.17709	0.945845		1.22913	-0.260494								-0.377961								0.650658	1.04343	0.994519			0.896203
AT1G66410.1,AT1G66410.2,AT5G37780.1,AT5G37780.2,AT5G37780.3	AT1G66410.1	30.3	signalling.calcium	Symbols: CAM4, ACAM-4 calmodulin 4 chr1:24774431-24775785 REVERSE LENGTH=149	cytosol			1.04964		1.24189				1.06389	1.04964	1.24189	1.06389	-0.0134894	0.154388	-0.16779				0.223179		-0.0194614				0.857619		1.08989	0.891678		0.89025		0.857619	0.990782	0.89025	-0.0373389	0.10689	-0.144085				0.154357		-0.0538749
AT4G23650.1	AT4G23650.1	30.3	signalling.calcium	Symbols: CDPK6, CPK3 calcium-dependent protein kinase 6 chr4:12324967-12327415 REVERSE LENGTH=529	cytosol	1.10614	0.930951	0.974316	1.23427	1.1213	1.06402	0.96013	0.945876	1.02708	1.0038	1.13986	0.977694	0.026351	0.153165	-0.126942	0.677582	0.0441436	0.134351	0.221404	1.35513	0.0380187	0.169038	1.09983	0.972085	0.942567	1	1.09128	1.09458	0.96497	0.97121	0.954307	1.00483	1.06195	0.963496	0.0419958	0.0972181	-0.0552788	0.442221	0.034933	0.375609	0.140367	1.45676	0.060596	0.35436
AT3G13460.1,AT3G13460.2,AT3G13460.4	AT3G13460.1	30.3	signalling.calcium	Symbols: ECT2 evolutionarily conserved C-terminal region 2 chr3:4385274-4388220 REVERSE LENGTH=667	cytosol	0.552942			0.781229			1.23655	1		0.552942	0.781229	1.11828	-0.676553	-0.354878	-0.342216				-0.517458		-1.01608
AT1G62480.1	AT1G62480.1	30.3	signalling.calcium	Symbols: Vacuolar calcium-binding protein-related chr1:23128799-23129548 FORWARD LENGTH=152	cytosol	1.17103	1.09312	1.25023	0.911228	1.02926	1.06571	0.578309	0.940423	1.26068	1.17146	1.00206	0.926472	0.233553	0.0783924	0.155874	0.292458	0.727933	0.0597691	0.113154	0.137909	0.338491	0.533937	1.14867	0.972554	0.983415	0.765538	0.877183	0.834984	1.01658	1.10444	0.905433	1.03488	0.825902	1.00882	0.0255021	-0.199396	0.224612	0.763795	0.0505614	0.0333877	-0.288626	1.29618	0.0367938	0.117023
AT5G20010.1	AT5G20010.1	30.5	signalling.G-proteins	Symbols: RAN-1, RAN1, ATRAN1 RAS-related nuclear protein-1 chr5:6760364-6761747 FORWARD LENGTH=221	cytosol	1.21243		0.804853	0.971709	0.850825		0.765624	0.998399	1.04703	1.00864	0.911267	0.937017	0.0736224	-0.0278634	0.101434				-0.040201		0.106263				0.960323							0.960323
AT4G17530.1	AT4G17530.1	30.5	signalling.G-proteins	Symbols: RAB1C, ATRAB1C, ATRABD2C RAB GTPase homolog 1C chr4:9773721-9775424 REVERSE LENGTH=202	cytosol	1.04841	0.999334	0.926358	1.13856	1.26255		0.709795	0.733844	0.787424	0.991367	1.20055	0.743688	0.2855	0.469969	-0.190872	0.00422072			0.690932		0.414722	2.37461	1.01389	1.1732		1.75147	1.32626	1.34403	0.709763	0.838142	0.792039	1.09355	1.47392	0.779981	0.334733	0.615767	-0.296302		0.00849925		0.918147	2.07062	0.487504
AT4G39520.1	AT4G39520.1	30.5	signalling.G-proteins	Symbols: GTP-binding protein-related chr4:18371329-18374000 REVERSE LENGTH=369	cytosol	0.774729	1.24117	0.676004	1.35808			0.748401			0.897302	1.35808	0.748401	0.180957	0.578859	-0.408603				0.859684		0.261781			0.822424	0.74989				0.715944	1	0.731312	0.786157		0.815752	-0.0369497								-0.0533132
AT2G44100.1,AT2G44100.2	AT2G44100.1	30.5	signalling.G-proteins	Symbols: ATGDI1, AT-GDI1, GDI1 guanosine nucleotide diphosphate dissociation inhibitor 1 chr2:18241804-18244864 FORWARD LENGTH=445	cytosol	1.05906	1.25209	1.00913		1.24034		0.923732	0.871508	0.786145	1.10676	1.24034	0.860462	0.250402	0.361649	-0.113824	0.0430765			0.52755		0.363159	1.36576	1.03729	1	0.812522			1.02755	0.823774	0.841746		0.949938	1.02755	0.83276	0.131461	0.209415	-0.0784938				0.303233		0.189932
AT1G18070.1,AT1G18070.2,AT1G18070.3	AT1G18070.1	30.5	signalling.G-proteins	Symbols: Translation elongation factor EF1A/initiation factor IF2gamma family protein chr1:6214236-6218211 REVERSE LENGTH=532	cytosol	0.85877	0.963316		1.0527	0.854482	1.18105	1.05613	0.88616	0.873502	0.911043	1.02941	0.938597	-0.0297936	0.0922882	-0.121998		0.462046		0.133238	0.335314	-0.0429863			1.03808		0.810327			0.81539	0.837274	1.09008	1.03808	0.810327	0.914247	0.126852	-0.120517	0.246428				-0.17408		0.183255
AT1G07140.1	AT1G07140.1	30.5	signalling.G-proteins	Symbols: SIRANBP Pleckstrin homology (PH) domain superfamily protein chr1:2192360-2193688 REVERSE LENGTH=228	cytosol	1.02469	0.938836	1.16497	0.991323	1.18402	1.19603	1.02268	1.02784	1.14737	1.04283	1.12379	1.06596	-0.0219403	0.0528154	-0.074734	0.78012	0.498769	0.435408	0.0762143	0.3021	-0.0316544	0.107839	0.944642	0.948407	0.924463	1.02344	1.01363	0.957035	1.03472	1	1.08115	0.939171	0.998035	1.03862	-0.100568	-0.0398565	-0.0607721	0.0156817	0.264702	0.0554038	-0.0575084	0.577242	-0.145211	1.80461
AT1G48630.1	AT1G48630.1	30.5	signalling.G-proteins	Symbols: RACK1B_AT receptor for activated C kinase 1B chr1:17981977-17983268 REVERSE LENGTH=326	cytosol	0.975727	1.08384	0.538373	1.09018	1.03782	0.961645	1.23936	1.20371	0.996447	0.865982	1.02988	1.14651	-0.278783	-0.107175	-0.1729	0.20035	0.239301	0.391794	-0.154769	0.621056	-0.404835	0.69821		0.768176	0.749645	0.91651	0.76728	0.924235	0.687638	1.04168	0.970608	0.75891	0.869342	0.899974	-0.170071	-0.0346267	-0.135644		0.81047		-0.0499607	0.0912628	-0.245955
AT2G43790.1	AT2G43790.1	30.6	signalling.MAP kinases	Symbols: ATMPK6, MPK6, MAPK6, ATMAPK6 MAP kinase 6 chr2:18138477-18140693 FORWARD LENGTH=395	cytosol	1.06861		1.06318				0.672814	1.06552		1.0659		0.869167	0.203331								0.294362								1.13052	1.11199				1.12126
AT4G09000.1	AT4G09000.1	30.7	signalling.14-3-3 proteins	Symbols: GRF1, GF14 CHI general regulatory factor 1 chr4:5775387-5777157 FORWARD LENGTH=267	cytosol	1			0.762242	1.12431	1.09601		1.32027	0.996789	1	0.994187	1.15853	-0.146885	-0.152682	0.00582998				-0.220704		-0.212293		0.821276		0.938925	0.882609		0.973989		0.933145	0.897631	0.880101	0.928299	0.915388	-0.0393064	0.0140061	-0.0533051				0.0202068		-0.0567145
AT1G35160.1	AT1G35160.1	30.7	signalling.14-3-3 proteins	Symbols: GRF4, 14-3-3PHI, GF14 PHI GF14 protein phi chain chr1:12867264-12868514 FORWARD LENGTH=267	cytosol	0.886847	0.910038	0.989408	1.02016			0.993698	1.00289	1.17778	0.928764	1.02016	1.05812	-0.130212	-0.0365367	-0.0937868	0.127634			-0.0527172		-0.188122	0.894034
AT1G78300.1	AT1G78300.1	30.7	signalling.14-3-3 proteins	Symbols: GRF2, 14-3-3OMEGA, GF14 OMEGA general regulatory factor 2 chr1:29461883-29463052 FORWARD LENGTH=259	cytosol	1.07602	1.06857	0.944884	1.14189	1.24887	1.20637	1.05543	0.962221	1.03207	1.02983	1.19904	1.01657	0.0129522	0.164714	-0.151842	0.80749	0.0120566	0.0325259	0.238171	1.91877	0.0186863	0.0928626	0.98614	0.9646	1.02548	1.04074	0.964867	1.04458	0.868342	0.889039	0.907227	0.992072	1.01673	0.888203	0.110483	0.134939	-0.0245473	0.00787009	0.0104599	0.477329	0.194972	1.98047	0.159556	2.10402
AT1G22300.1,AT1G22300.2	AT1G22300.1	30.7	signalling.14-3-3 proteins	Symbols: GRF10, 14-3-3EPSILON, GF14 EPSILON general regulatory factor 10 chr1:7879146-7881103 REVERSE LENGTH=254	cytosol	1.60678	1.04697	0.949259	1.00757	1.05607	1.16208	1.08007	1.05878	1.0499	1.201	1.07524	1.06292	0.121988	0.011527	0.1105	0.537556	0.804055	0.581281	0.0166302	0.0947143	0.17621	0.269576	0.926644	0.962355	0.949213	0.925434	0.970348	0.899339	1.13873	0.957208	0.965672	0.946071	0.931707	1.02054	-0.0757293	-0.0910015	0.0152986	0.282788	0.22937	0.569536	-0.131378	0.639463	-0.109307	0.548539
AT5G16050.1	AT5G16050.1	30.7	signalling.14-3-3 proteins	Symbols: GRF5, GF14 UPSILON general regulatory factor 5 chr5:5244008-5245402 REVERSE LENGTH=268	cytosol	0.989313	0.958597	0.791383	1.06309	0.933404	1.0858	1.00163	0.965281	0.985512	0.913098	1.02743	0.984142	-0.0748925	0.0430414	-0.117839	0.318408	0.423577	0.215074	0.0621052	0.373068	-0.108098	0.497016	1.01814	1	0.982756	1.01047	0.951739	1.03766	0.833348	0.945217	0.839967	1.0003	0.999957	0.872844	0.136087	0.135746	0.000342609	0.0276489	0.0452791	0.990599	0.196142	1.3441	0.196636	1.55832
AT5G38480.1	AT5G38480.1	30.7	signalling.14-3-3 proteins	Symbols: GRF3, RCI1 general regulatory factor 3 chr5:15410277-15411285 FORWARD LENGTH=255	cytosol	1.00393	0.981393	0.999237	1.15733	1.32316	1.02003	0.939768	1.19008	1.01202	0.994853	1.16684	1.04729	-0.0513535	0.107989	-0.159121	0.521383	0.357036	0.122034	0.155946	0.447289	-0.0741037	0.282843	0.976414	0.957249	0.855937	0.839856	0.920491	0.962065	0.905046	0.898841	0.942604	0.929866	0.907471	0.915497	0.0155736	-0.00880558	0.0243784	0.736318	0.844615	0.687816	-0.0127038	0.0733414	0.0224684	0.132935
AT1G04820.1,AT1G50010.1,AT4G14960.2	AT1G04820.1	31.1	cell.organisation	Symbols: TUA4, TOR2 tubulin alpha-4 chain chr1:1356421-1358266 REVERSE LENGTH=450	cytosol	0.895089									0.895089															1.06346							1.06346
AT4G26760.1	AT4G26760.1	31.1	cell.organisation	Symbols: MAP65-2 microtubule-associated protein 65-2 chr4:13478834-13481300 REVERSE LENGTH=578	cytosol							0.790802					0.790802																		1.11199				1.11199
AT2G37620.1,AT2G37620.2,AT3G53750.1	AT2G37620.1	31.1	cell.organisation	Symbols: ACT1, AAc1 actin 1 chr2:15779761-15781241 FORWARD LENGTH=377	cytosol	0.864311	0.996409					1.00359			0.93036		1.00359	-0.075731								-0.109309
AT1G20010.1	AT1G20010.1	31.1	cell.organisation	Symbols: TUB5 tubulin beta-5 chain chr1:6938033-6940481 REVERSE LENGTH=449	cytosol	0.918433	0.819262	1.01078	0.844349	1.03283	0.872109	1.07834	0.989488	1.02295	0.91616	0.91643	1.03026	-0.117239	-0.116945	-0.000294778	0.13508	0.150949	0.997489	-0.168909	0.821169	-0.169334	0.869407	1	0.8447	1.03117	0.791767	0.833611	0.78689	1.15076	1.06535	1.11216	0.958624	0.804089	1.10942	-0.145839	-0.319136	0.175337	0.0740458	0.00044822	0.0603457	-0.464385	3.34851	-0.210775	1.1305
AT2G19760.1	AT2G19760.1	31.1	cell.organisation	Symbols: PFN1, PRF1 profilin 1 chr2:8517074-8518067 REVERSE LENGTH=131	cytosol	1.0567	0.977761	1.35597	0.867743	1.40841	1.22513	1.29131	1.05572	1.04844	1.13014	1.1671	1.13182	-0.00148365	0.0306863	-0.0321695	0.991018	0.85231	0.859743	0.0442744	0.0694023	-0.00214046	0.00391828	0.914375	1.10869	0.871186	0.980451	1.03153	0.985856	0.959665	0.940825	0.98354	0.964751	0.999278	0.961344	0.00353812	0.0386963	-0.0351593	0.965519	0.136136	0.668432	0.0558339	0.866027	0.00510443	0.0152393
AT3G61650.1,AT5G05620.1	AT3G61650.1	31.1	cell.organisation	Symbols: TUBG1 gamma-tubulin chr3:22812601-22815011 REVERSE LENGTH=474	cytosol								1.07335	0.867621			0.970487
AT3G12110.1	AT3G12110.1	31.1	cell.organisation	Symbols: ACT11 actin-11 chr3:3858116-3859609 FORWARD LENGTH=377	cytosol		1.04742	0.868414		1.26893	1.25522	1.08332		1.32043	0.957918	1.26207	1.20188	-0.225912	0.0488586	-0.274014				0.0705021		-0.327318		0.780136	0.729795		0.742242	0.856934		0.86724	1	0.913588	0.754965	0.799588	0.926942	-0.204502	-0.147526	-0.0574088				-0.213223		-0.296069
AT2G41740.1	AT2G41740.1	31.1	cell.organisation	Symbols: VLN2, ATVLN2 villin 2 chr2:17410962-17416878 REVERSE LENGTH=976	cytosol	1.00223	0.908165	0.915031	1.37688	0.874959	0.721474	0.909755	1.00819	0.86559	0.941807	0.991106	0.927846	0.0149344	0.065932	-0.0510102	0.80121	0.770185	0.817623	0.0951543	0.113405	0.0215462	0.0962534		0.860626	0.997775	1.31377	1.42744	1.0165	0.756316	0.881912	1.09842	0.9292	1.25257	0.912216	0.0184469	0.314445	-0.296428		0.0976586		0.457443	1.01029	0.026614
AT4G29350.1	AT4G29350.1	31.1	cell.organisation	Symbols: PFN2, PRO2, PRF2 profilin 2 chr4:14450135-14451119 FORWARD LENGTH=131	cytosol	1.22631	0.998632	1.39137	0.925069	1.25895	1.1212	1.10606	0.948623	1.04433	1.20544	1.10174	1.033	0.154065	0.0643969	0.089891	0.232692	0.55613	0.526058	0.0929372	0.254824	0.22271	0.633219	0.977398	1.04665	0.911314	0.76229	0.872596	0.900012	1.05623	1.01533	0.967668	0.978454	0.844966	1.01307	-0.034767	-0.180952	0.146415	0.499711	0.0269567	0.0807465	-0.261774	1.56933	-0.0501632	0.301281
AT4G30160.1,AT4G30160.2	AT4G30160.1	31.1	cell.organisation	Symbols: VLN4, ATVLN4 villin 4 chr4:14754528-14759511 FORWARD LENGTH=974	cytosol	0.995558	1.1605	0.914023	1.0644		0.937471	0.910511	1.1697	0.969684	1.02336	1.00094	1.01663	0.00659755	-0.0155586	0.0221556	0.95278			-0.0224467		0.00951829	0.0210075	1.12935	1.07858	1.0843				1	1.3897	1.24558	1.09741		1.21176	-0.0990441			0.375902					-0.143007	0.424926
AT3G57410.1	AT3G57410.1	31.1	cell.organisation	Symbols: VLN3, ATVLN3 villin 3 chr3:21243615-21249809 REVERSE LENGTH=965	cytosol							0.911172	0.948757	1.38234			1.08076											0.793779						1.06684	0.959327	0.912576	0.793779		0.979582	-0.20955								-0.30343
AT5G09810.1	AT5G09810.1	31.1	cell.organisation	Symbols: ACT7 actin 7 chr5:3052809-3054220 FORWARD LENGTH=377	cytosol	1.1342	1.12373	0.922852	1.09624	1.01659	0.925847	1.23654	1.08898	1.08816	1.06026	1.01289	1.13789	-0.0706334	-0.116238	0.0456989	0.410891	0.147285	0.605279	-0.167886	0.831841	-0.101945	0.386273	0.946333	0.949839	0.998927	0.934372	0.86515	1.13494	1.20482	0.994554	1.03279	0.965033	0.978156	1.07739	-0.110023	-0.0965525	-0.0135064	0.168149	0.392253	0.881559	-0.139404	0.406434	-0.15889	0.774306
AT2G29550.1	AT2G29550.1	31.1	cell.organisation	Symbols: TUB7 tubulin beta-7 chain chr2:12644258-12645932 REVERSE LENGTH=449	cytosol	1.00293	0.95215	0.845817	0.9807	0.752141	0.768615	1.04455	1.46297	1.06494	0.933631	0.833819	1.19082	-0.242124	-0.352657	0.112944	0.14832	0.082393	0.314945	-0.51415	1.08411	-0.351032	0.828801	0.972573	0.933556	0.933388	0.960976	0.956209	0.997074	1.54279	1.09309	1.25717	0.946506	0.97142	1.29768	-0.312966	-0.287571	-0.0259803	0.0564044	0.0688498	0.245854	-0.417772	1.1621	-0.455256	1.24869
AT2G34560.1,AT2G34560.2	AT2G34560.1	31.1	cell.organisation	Symbols: P-loop containing nucleoside triphosphate hydrolases superfamily protein chr2:14560266-14562695 FORWARD LENGTH=384	cytosol	1.08699	1.03806	1.04608	0.802586	1.01452	0.30121	0.480061	0.987287	0.986414	1.05704	0.706106	0.81792	0.255071	-0.146735	0.398081	0.231386	0.700724	0.173243	-0.212075	0.154453	0.370004	0.635662	0.96583	1.01054	0.867424	1.0769		0.989459	1.05495	0.899555	1.01966	0.947932	1.03318	0.991388	-0.0448161	0.0412851	-0.0860613	0.529736			0.0595702		-0.0646667	0.275941
AT5G19770.1,AT5G19780.1	AT5G19770.1	31.1	cell.organisation	Symbols: TUA3 tubulin alpha-3 chr5:6682761-6684474 REVERSE LENGTH=450	cytosol	1.00433	0.951157	1.21226	0.670717	0.995673	0.790896	1.24305	1.07608	1.29851	1.05592	0.819095	1.20588	-0.132608	-0.382015	0.252606	0.222748	0.0290241	0.128486	-0.557984	1.53724	-0.191594	0.652186	1.23353	0.745419	1.21283	0.867813	1.02899	0.719942	1.24056	1.23393	1.13376	1.06393	0.872248	1.20275	-0.122491	-0.318556	0.197996	0.44255	0.0259665	0.353205	-0.463526	1.58559	-0.176939	0.354038
AT4G20890.1	AT4G20890.1	31.1	cell.organisation	Symbols: TUB9 tubulin beta-9 chain chr4:11182218-11183840 FORWARD LENGTH=444	cytosol	0.995363	0.846711	1.04396	0.798749	0.817961	0.716377	1.10072	1.14996	1.11194	0.962012	0.777696	1.12088	-0.152543	-0.361514	0.211893	0.0602446	0.000575962	0.051357	-0.527349	3.23961	-0.220501	1.22008	0.868939	0.861363	1.02551	0.914821		0.759121	1.27452	1.1157	1.10641	0.918605	0.836971	1.16554	-0.236969	-0.328161	0.0930001	0.0319211			-0.477755		-0.343487	1.49592
AT5G23860.1,AT5G23860.2	AT5G23860.1	31.1	cell.organisation	Symbols: TUB8 tubulin beta 8 chr5:8042962-8044528 FORWARD LENGTH=449	cytosol	0.737244		1.01536			0.694366	1.02716	1.59214	1.36693	0.8763	0.694366	1.32874	-0.410371	-0.627132	0.231666				-0.936295		-0.600565								1.21044					1.21044
AT5G62690.1,AT5G62700.1	AT5G62690.1	31.1	cell.organisation	Symbols: TUB2 tubulin beta chain 2 chr5:25181560-25183501 FORWARD LENGTH=450	cytosol	1.04893	0.977334	0.952547	0.861557	1.05592	0.742615	1.10461	1.22065	1.08348	0.992938	0.886697	1.13625	-0.134613	-0.246719	0.113045	0.0497128	0.0684875	0.329508	-0.357763	1.16439	-0.194499	1.30353	0.947025	0.811927	0.884383	1.08383	0.983296	0.850064	1.22966	1.12667	1.04805	0.881112	0.972398	1.1348	-0.251682	-0.154137	-0.0985006	0.0179357	0.13108	0.307643	-0.222814	0.882462	-0.365035	1.74628
AT5G12250.1	AT5G12250.1	31.1	cell.organisation	Symbols: TUB6 beta-6 tubulin chr5:3961317-3962971 REVERSE LENGTH=449	cytosol	1.07879	1.00996	0.967449	0.841778	0.933432	0.85526	1	1.27349	1.23286	1.01873	0.876823	1.16878	-0.137184	-0.285449	0.149731	0.175147	0.0314093	0.0304188	-0.414647	1.50294	-0.198226	0.756596	1.00858	1.15037	1.05462	0.884228	0.829107	0.911729	1.33906	1.108	1.26195	1.07119	0.875022	1.23634	-0.143137	-0.342258	0.20159	0.107074	0.00744275	0.0153436	-0.49868	2.12827	-0.206856	0.970314
AT5G15970.1	AT5G15970.1	31.1	cell.organisation	Symbols: KIN2, COR6.6 stress-responsive protein (KIN2) / stress-induced protein (KIN2) / cold-responsive protein (COR6.6) / cold-regulated protein (COR6.6) chr5:5211966-5212441 FORWARD LENGTH=66	cytosol	0.689739	0.506942	1.37815	0.976219	0.715887	0.711859	0.57291	1.07269	1.17031	0.858277	0.801322	0.938636	-0.0894421	-0.157837	0.0686366	0.815993	0.538994	0.848363	-0.228184	0.268416	-0.129124	0.0883135	1.39496	1.33634	0.933359	1.38863	1.18462	1.20679	1.66026	1.20174	1.26227	1.22155	1.26002	1.37476	-0.118016	-0.0870973	-0.0309983	0.494994	0.507092	0.820565	-0.125734	0.294913	-0.170459	0.3054
AT5G44340.1	AT5G44340.1	31.1	cell.organisation	Symbols: TUB4 tubulin beta chain 4 chr5:17859442-17860994 REVERSE LENGTH=444	cytosol	1.05287	1.02451	1.19694	0.826035	0.781626	0.747536	1.23092	1.22469	1.43285	1.09144	0.785066	1.29615	-0.171482	-0.491143	0.326537	0.0776599	0.00208548	0.00616771	-0.723352	2.68079	-0.248005	1.1098	0.930686	1.02049	1	0.758069	0.786984	0.769072	1.19568	1.25048	1.19319	0.983726	0.771375	1.21312	-0.208837	-0.445195	0.241982	0.00224564	2.74647e-05	0.00172149	-0.653215	4.56123	-0.302391	2.64866
AT1G75780.1	AT1G75780.1	31.1	cell.organisation	Symbols: TUB1 tubulin beta-1 chain chr1:28451378-28453602 REVERSE LENGTH=447	cytosol	0.993024	0.876073	1.15306		0.821667	0.646716	1.24562	1.19223	1.07294	1.00738	0.734192	1.17027	-0.149593	-0.457951	0.313731	0.162035			-0.672607		-0.216221	0.79039	1.15449		0.942646	0.641455		0.839819	1.11583	1.19723	1.23405	1.04857	0.740637	1.18237	-0.119948	-0.459417	0.344211				-0.674841		-0.173257
AT3G09840.1	AT3G09840.1	31.2	cell.division	Symbols: CDC48, ATCDC48, CDC48A cell division cycle 48 chr3:3019494-3022832 FORWARD LENGTH=809	cytosol	0.950879	1	0.977253	1.11273	1.00392	1.03275	0.906593	1.00101	1.00999	0.976044	1.0498	0.972531	0.00360556	0.0764179	-0.0728174	0.926935	0.171176	0.106346	0.110301	0.766557	0.00520173	0.0329507	0.972935	1.17869	0.913925	1.16845	1.09529	1.00055	0.980839	0.988878	0.986011	1.02185	1.0881	0.985242	0.0364784	0.0992156	-0.0627939	0.672063	0.102059	0.519083	0.143255	0.991147	0.0526331	0.17259
AT3G48750.1	AT3G48750.1	31.3	cell.cycle	Symbols: CDKA;1, CDC2AAT, CDK2, CDC2, CDC2A, CDKA1 cell division control 2 chr3:18072238-18074296 FORWARD LENGTH=294	cytosol	1.12082	1.44114		1.17466	0.756411	0.823023	1.17759			1.28098	0.918033	1.17759	0.0841006	-0.247716	0.330097				-0.359223		0.121403					0.838251	0.724516	1.18215	1.06684	0.88536	0.996005		0.914972	0.982736		-0.0714173			0.669486		-0.103077	0.174259
AT5G16880.1,AT5G16880.2	AT5G16880.1	31.4	cell.vesicle transport	Symbols: Target of Myb protein 1 chr5:5549658-5551274 FORWARD LENGTH=407	cytosol			1.09981	1.37703	1.62224		1.00619	0.898803	1.01297	1.09981	1.49964	0.972655	0.12271	0.42631	-0.307623				0.624613		0.177256					1.16497	1.46769			0.842907	0.863375		1.31633	0.853141		0.427008					0.625667
AT2G21390.1	AT2G21390.1	31.4	cell.vesicle transport	Symbols: Coatomer, alpha subunit chr2:9152428-9156577 FORWARD LENGTH=1218	cytosol	0.698482	0.891427		1.1672		1	0.7684	1.02774	0.672443	0.794955	1.0836	0.822861	-0.0344992	0.273531	-0.307306				0.397111		-0.0497768					1.23371		1.14992	0.602286	0.872509	0.912058		1.19181	0.795618		0.3987					0.583009
AT4G34450.1	AT4G34450.1	31.4	cell.vesicle transport	Symbols: coatomer gamma-2 subunit, putative / gamma-2 coat protein, putative / gamma-2 COP, putative chr4:16471956-16476795 FORWARD LENGTH=886	cytosol	0.661783	1.01983	0.647191	1.16256	0.854941	0.79807	0.95181	1.01317	0.864509	0.776269	0.938522	0.943161	-0.194125	-0.00493086	-0.189239	0.26623	0.971289	0.384556	-0.00711374	0.0126513	-0.280948	0.574743				1.19216	0.888077	1.0388	0.728944	1.04027	0.986835		1.03968	0.918682		0.123572			0.405217		0.178504	0.392313
AT1G62020.1	AT1G62020.1	31.4	cell.vesicle transport	Symbols: Coatomer, alpha subunit chr1:22919814-22923728 FORWARD LENGTH=1216	cytosol	0.657944	1.00633		1.17759			0.640823	0.796159	0.58087	0.832137	1.17759	0.672617	0.21202	0.545852	-0.343778				0.807975		0.307034		0.835681		1.50384	1.17293		1.17569	0.515451		1	1.16976	1.17431	0.757726	0.427537	0.431239	-0.00388087				0.632066		0.626467
AT4G08520.1	AT4G08520.1	31.4	cell.vesicle transport	Symbols: SNARE-like superfamily protein chr4:5417887-5420295 FORWARD LENGTH=181	cytosol		1.11432	1	0.969262	0.782769	0.767593	0.926256	1.30067	1.06381	1.05716	0.839875	1.09691	-0.0369096	-0.265426	0.229077		0.113246		-0.385201	0.945978	-0.0532554					1.0263							1.0263
AT1G52360.1,AT1G52360.2	AT1G52360.1	31.4	cell.vesicle transport	Symbols: Coatomer, beta' subunit chr1:19499282-19505397 FORWARD LENGTH=926	cytosol						0.557971		1.05896	1.03868		0.557971	1.04882		-0.610966					-0.910502						0.821029							0.821029
AT3G09300.1	AT3G09300.1	31.4	cell.vesicle transport	Symbols: ORP3B OSBP(oxysterol binding protein)-related protein 3B chr3:2858068-2860462 FORWARD LENGTH=458	cytosol			1.62442	0.848299			0.960031			1.62442	0.848299	0.960031	0.514142	-0.123575	0.627746				-0.178508		0.75877									0.96844				0.96844
AT5G13850.1	AT5G13850.1	31.99	cell.unspecified	Symbols: NACA3 nascent polypeptide-associated complex subunit alpha-like protein 3 chr5:4471361-4472676 FORWARD LENGTH=204	cytosol	0.939088	1.04396	1.0037	0.975815	1	1.1706	0.978695	1.0474	1.00515	0.995584	1.04881	1.01042	-0.0147878	0.0372853	-0.0520659	0.705393	0.583644	0.480486	0.0537976	0.233852	-0.0213346	0.151569	0.875515		1.20928				1.12938	1.05626	1.06961	1.0424		1.08508	-0.0401305								-0.0579038
AT1G07750.1	AT1G07750.1	33.1	development.storage proteins	Symbols: RmlC-like cupins superfamily protein chr1:2404300-2405863 REVERSE LENGTH=356	cytosol	0.985024	0.966912	1.11632	0.993722	1.20567	1.15848	0.988213	0.89443	0.856791	1.02275	1.11929	0.913145	0.113238	0.202856	-0.0901351	0.147683	0.051827	0.292188	0.293669	1.28544	0.163543	0.830669	1.0908	1.01392	1.0282	1.15214	1.11599	0.986467	1.0149	0.908622	0.897532	1.04431	1.08487	0.940353	0.104758	0.142714	-0.0380979	0.0785279	0.0824453	0.505846	0.206243	1.08383	0.151273	1.10498
AT5G44020.1	AT5G44020.1	33.1	development.storage proteins	Symbols: HAD superfamily, subfamily IIIB acid phosphatase chr5:17712433-17714046 FORWARD LENGTH=272	cytosol	0.529434	0.731664	0.541884	0.606148	0.736882	0.706398	1.15773	1.15816	0.865453	0.600994	0.683143	1.06045	-0.553077	-0.43279	-0.127944	0.0173508	0.0230264	0.342951	-0.634413	1.63777	-0.819249	1.76068	1.03263	1.11881	1.01043	0.800444	0.504657	0.8319	0.828924	1.7594	1.11465	1.05396	0.712334	1.23433	-0.157644	-0.536295	0.386827	0.550697	0.15076	0.0353846	-0.793097	0.821715	-0.227905	0.259087
AT2G44060.1,AT2G44060.2	AT2G44060.1	33.2	development.late embryogenesis abundant	Symbols: Late embryogenesis abundant protein, group 2 chr2:18226922-18227988 FORWARD LENGTH=325	cytosol	1.10091	0.938605	1.23631	0.956246	1.28106	1.18797	0.940467	0.929298	1.01417	1.09194	1.14176	0.961313	0.127241	0.171602	-0.044605	0.220638	0.146011	0.719744	0.24818	0.835614	0.183818	0.65632	0.982779	0.999962	1.00016	1.06942	1.0585	1.00117	1.04202	0.968684	1	0.994299	1.04303	1.00357	-0.00927889	0.0385634	-0.047838	0.695335	0.258562	0.0904544	0.0556421	0.587435	-0.0133867	0.157806
AT2G46140.1	AT2G46140.1	33.2	development.late embryogenesis abundant	Symbols: Late embryogenesis abundant protein chr2:18959163-18960362 FORWARD LENGTH=166	cytosol	0.995038	0.786157	1.33203		1.09397	1.04124	1.10939			1.03774	1.0676	1.10939	-0.0667372	-0.0383855	-0.0283699				-0.0553853		-0.0963171			0.95549		0.99601		1.27076	0.889885	1.20726	1	0.95549	1.13338	1.03238	-0.0773625	0.0932707	-0.170326				0.134659		-0.111666
AT3G18060.1	AT3G18060.1	33.99	development.unspecified	Symbols: transducin family protein / WD-40 repeat family protein chr3:6183880-6186788 FORWARD LENGTH=609	cytosol	0.915594	0.975486	0.870368	0.990171	1.21458	1.16388	1.01523	1.03631	1.00698	0.920483	1.12288	1.01951	-0.102088	0.096499	-0.198099	0.035299	0.205829	0.0530804	0.139327	0.686494	-0.14741	1.45224	0.911137	0.833746	0.91479	1.02895		1.04884			0.875831	0.886558	1.03889	0.875831	0.0121728	0.170326	-0.158235				0.246325		0.0175619
AT1G18080.1	AT1G18080.1	33.99	development.unspecified	Symbols: ATARCA, RACK1A_AT, RACK1A Transducin/WD40 repeat-like superfamily protein chr1:6222325-6223901 FORWARD LENGTH=327	cytosol	1	1.06849	0.498441	1.0546	0.70054	0.909999	0.898136	1.12146	0.849428	0.855645	0.888379	0.956342	-0.111146	-0.0736841	-0.0375385	0.638232	0.635224	0.882018	-0.106352	0.197073	-0.160515	0.195021	0.962139	0.941273	0.942539	1.02934	0.827252	1.01231	0.585294	0.906698	0.985307	0.94865	0.956301	0.825766	0.138506	0.146498	-0.00803279	0.372716	0.39905	0.912058	0.211731	0.398973	0.200143	0.428622
AT3G03270.2	AT3G03270.2	33.99	development.unspecified	Symbols: Adenine nucleotide alpha hydrolases-like superfamily protein chr3:762136-763075 REVERSE LENGTH=159	cytosol	1.12437	0.921319	1.4104				0.859912	1.181		1.15203		1.02046	0.121128								0.174965				0.872321				1.96495	1.21501		0.872321		1.58998	-0.582916								-0.866075
AT3G16640.1	AT3G16640.1	33.99	development.unspecified	Symbols: TCTP translationally controlled tumor protein chr3:5669709-5670729 REVERSE LENGTH=168	cytosol	1.09529	0.830955	1.17899	0.877448	1.02579	1	1.02925	1.06362	1.08357	1.03508	0.967747	1.05881	-0.0226728	-0.0898732	0.0672347	0.833894	0.133228	0.587887	-0.129747	0.875404	-0.0327114	0.078889	0.939723	0.929608	0.986591	0.907135	0.991536	0.916152	0.974202	1.08557	1.04213	0.951974	0.938274	1.03397	-0.082573	-0.0970391	0.0144951	0.0901354	0.0850671	0.690624	-0.140108	1.07024	-0.119195	1.0451
AT4G24220.1,AT4G24220.2	AT4G24220.1	33.99	development.unspecified	Symbols: VEP1, AWI31 NAD(P)-binding Rossmann-fold superfamily protein chr4:12565219-12566474 FORWARD LENGTH=388	cytosol		0.880085				0.951028				0.880085	0.951028				-0.0774862													0.770425	1.4074				0.770425	1.4074		-0.584966					-0.869308
AT2G17840.1	AT2G17840.1	33.99	development.unspecified	Symbols: ERD7 Senescence/dehydration-associated protein-related chr2:7755923-7757798 REVERSE LENGTH=452	cytosol	0.697537	1.00256	0.663978			1.24009	1.00366	0.796753	0.941301	0.788026	1.24009	0.913904	-0.147923	0.302869	-0.445799	0.367163			0.440335		-0.213799	0.435142	0.77786						1.03414	0.997437	1.29775	0.77786		1.10977	-0.351672								-0.512684
AT5G02270.1,AT5G02270.2	AT5G02270.1	34.16	transport.ABC transporters and multidrug resistance systems	Symbols: ATNAP9, NAP9 non-intrinsic ABC protein 9 chr5:467269-469041 REVERSE LENGTH=328	cytosol	1.04501		1.00971							1.02736													1.37255					0.772618				1.37255	0.772618				0.559331
AT5G44110.1,AT5G44110.2	AT5G44110.1	34.16	transport.ABC transporters and multidrug resistance systems	Symbols: ATPOP1, ATNAP2, POP1 P-loop containing nucleoside triphosphate hydrolases superfamily protein chr5:17754222-17755672 REVERSE LENGTH=282	cytosol		0.972177	0.491731	1.18631				1.12446	1.03649	0.731954	1.18631	1.08047	-0.384587	0.0933794	-0.473713				0.134816		-0.561836			1.16954	1.13707	1.03859	0.98006	0.711927	0.684192	0.973657	0.965069	1.1533	0.910192	0.874306	0.275197	0.0402199	0.235629		0.808208		0.0580329	0.092477	0.39956
AT1G17470.1,AT1G17470.2	AT1G17470.1	34.5	transport.ammonium	Symbols: ATDRG1, ATDRG, DRG1 developmentally regulated G-protein 1 chr1:6003442-6006155 FORWARD LENGTH=399	cytosol				1.01574							1.01574
AT4G18930.1	AT4G18930.1	35.1	not assigned.no ontology	Symbols: RNA ligase/cyclic nucleotide phosphodiesterase family protein chr4:10370797-10371885 FORWARD LENGTH=181	cytosol							1					1																0.833935					0.833935
AT5G05640.1	AT5G05640.1	35.1	not assigned.no ontology	Symbols: nucleoprotein-related chr5:1684606-1685577 FORWARD LENGTH=323	cytosol		1.19392		1.31813					0.97285	1.19392	1.31813	0.97285	0.204053	0.301427	-0.0988941				0.438205		0.295414
AT5G63560.1	AT5G63560.1	35.1	not assigned.no ontology	Symbols: HXXXD-type acyl-transferase family protein chr5:25449517-25451234 FORWARD LENGTH=426	cytosol	0.71451				1.14414					0.71451	1.14414				-0.462306											1.61907	1.17287	1.40009					1.39734
AT4G15400.1	AT4G15400.1	35.1	not assigned.no ontology	Symbols: HXXXD-type acyl-transferase family protein chr4:8812121-8813428 REVERSE LENGTH=435	cytosol	1.2607	1.10052	1.13892	1.26169	1.85783	2.19795	1	0.781633	0.914721	1.16671	1.77249	0.898785	0.259434	0.654151	-0.412206	0.0283744	0.0358592	0.094719	0.979734	1.4454	0.376404	1.54707			0.909877	1.7006			0.613897	0.861084	0.899256	0.909877	1.7006	0.791412	0.139264	0.729681	-0.605807				1.10354		0.201242
AT3G12050.1,AT3G12050.2	AT3G12050.1	35.1	not assigned.no ontology	Symbols: Aha1 domain-containing protein chr3:3839289-3841303 FORWARD LENGTH=360	cytosol	1.03651	1.13106	0.922522	1.00977		1.02773			0.950744	1.03003	1.01875	0.950744	0.080055	0.0690607	0.0110095				0.0996731		0.115557		0.872486									0.872486
AT2G26590.1,AT2G26590.2,AT2G26590.3	AT2G26590.1	35.1	not assigned.no ontology	Symbols: RPN13 regulatory particle non-ATPase 13 chr2:11311182-11314717 REVERSE LENGTH=300	cytosol	1.10452		0.966606		1.14241		0.996647	0.856943	0.936988	1.03556	1.14241	0.930193	0.107208	0.204786	-0.0981172				0.296483		0.154816								1.00335	1.0155	1.01255			1.01047
AT1G05350.1	AT1G05350.1	35.1	not assigned.no ontology	Symbols: NAD(P)-binding Rossmann-fold superfamily protein chr1:1560891-1564005 REVERSE LENGTH=431	cytosol	1						0.912624	1.07896	0.957686	1		0.98309	0.0170541								0.0246045								0.961251	1.00964				0.985447
AT5G45510.1,AT5G45510.2	AT5G45510.1	35.1	not assigned.no ontology	Symbols: Leucine-rich repeat (LRR) family protein chr5:18444798-18449071 FORWARD LENGTH=1222	cytosol	0.465014			49.4347		0.136796	1	1.0674	1.54816	0.465014	24.7858	1.20519	-0.886329	1.81452	-1.92634				4.36218		-1.37391							0.169354	0.730378				0.169354	0.730378		-1.24709					-2.1086
AT4G15390.1	AT4G15390.1	35.1	not assigned.no ontology	Symbols: HXXXD-type acyl-transferase family protein chr4:8792941-8794281 REVERSE LENGTH=446	cytosol	1.19145	1.06408	0.979069	0.986585	1.24196	1.21599	1.00431	0.874497	1.03869	1.0782	1.14818	0.972501	0.103085	0.165681	-0.0628648	0.254051	0.139076	0.530155	0.239576	0.856747	0.148851	0.595079	1.04704	1.07723	1.05079	1.26218	1.30124	1.11432	0.767813	0.938933	0.914959	1.05835	1.22591	0.873902	0.190916	0.335277	-0.146709	0.0274058	0.0107708	0.043969	0.488312	1.96775	0.276275	1.56216
AT1G66680.1	AT1G66680.1	35.1	not assigned.no ontology	Symbols: AR401 S-adenosyl-L-methionine-dependent methyltransferases superfamily protein chr1:24866352-24868888 REVERSE LENGTH=358	cytosol	0.954016	0.962125	1.09738	1.05358	1.0005	0.901029	0.970554	0.966817	1	1.00451	0.985036	0.979124	0.0255938	0.00602035	0.0195742	0.622557	0.903778	0.777802	0.00868556	0.0439382	0.036926	0.205821	0.879949	1.58152	1.11719		1.01051		0.987503	1.04446		1.19289	1.01051	1.01598	0.160176	-0.00540413	0.165544				-0.00779653		0.23158
AT3G07720.1	AT3G07720.1	35.1	not assigned.no ontology	Symbols: Galactose oxidase/kelch repeat superfamily protein chr3:2465439-2467033 FORWARD LENGTH=329	cytosol		0.845694	1.38344		1.2933		0.794922	0.615652	0.801783	1.11457	1.2933	0.737452	0.407246	0.547431	-0.148459				0.810436		0.59586			0.752427			1.07365	1.05055	0.746723			0.752427	1.0621	0.746723	0.00761072	0.348706	-0.341322				0.50827		0.01098
AT3G06610.1	AT3G06610.1	35.1	not assigned.no ontology	Symbols: DNA-binding enhancer protein-related chr3:2060837-2061845 FORWARD LENGTH=115	cytosol	1.18055	0.983752	1.32655	0.989736	1.15738	1.05788	1.02191	1	1.12892	1.16362	1.06833	1.05028	0.102387	0.0170422	0.0853823	0.349244	0.788334	0.437548	0.0245873	0.10329	0.147843	0.456871	0.927925		0.965866	0.915501	0.924213		1.19032	1.16781	1.08107	0.946896	0.919857	1.1464	-0.190616	-0.219282	0.0289688				-0.317634		-0.275838
AT5G16730.1	AT5G16730.1	35.1	not assigned.no ontology	Symbols: Plant protein of unknown function (DUF827) chr5:5497890-5500775 FORWARD LENGTH=853	cytosol							0.887456	1.12628				1.00687																	1.15866	1.26974	1.32795			1.25212
AT2G15860.1	AT2G15860.1	35.2	not assigned.unknown	Symbols: unknown protein; FUNCTIONS IN: molecular_function unknown; INVOLVED IN: biological_process unknown; LOCATED IN: cellular_component unknown; EXPRESSED IN: 24 plant structures; EXPRESSED DURING: 13 growth stages; Has 30201 Blast hits to 17322 proteins in 780 species: Archae - 12; Bacteria - 1396; Metazoa - 17338; Fungi - 3422; Plants - 5037; Viruses - 0; Other Eukaryotes - 2996 (source: NC…	cytosol	1.00485	1.0323	0.805718	1.1112		0.887321		0.843168		0.947622	0.999258	0.843168	0.116657	0.16944	-0.0530455				0.245038		0.168492		1.02992			1.48049					0.776788	1.02992	1.48049	0.776788	0.280218	0.623494	-0.358955				0.930479		0.406945
AT2G35810.1	AT2G35810.1	35.2	not assigned.unknown	Symbols: unknown protein; BEST Arabidopsis thaliana protein match is: unknown protein (TAIR:AT2G35830.2); Has 153 Blast hits to 153 proteins in 52 species: Archae - 0; Bacteria - 62; Metazoa - 0; Fungi - 0; Plants - 82; Viruses - 0; Other Eukaryotes - 9 (source: NCBI BLink). chr2:15049152-15050067 FORWARD LENGTH=199	cytosol									0.67631			0.67631																		1.28434				1.28434
AT4G01897.1	AT4G01897.1	35.2	not assigned.unknown	Symbols: unknown protein; CONTAINS InterPro DOMAIN/s: Protein of unknown function DUF952 (InterPro:IPR009297); Has 763 Blast hits to 763 proteins in 180 species: Archae - 0; Bacteria - 351; Metazoa - 0; Fungi - 0; Plants - 29; Viruses - 0; Other Eukaryotes - 383 (source: NCBI BLink). chr4:820487-821466 REVERSE LENGTH=122	cytosol	0.805009		1.16984		0.913729					0.987424	0.913729				0.0775273
AT5G42850.1,AT5G42850.2	AT5G42850.1	35.2	not assigned.unknown	Symbols: Thioredoxin superfamily protein chr5:17182072-17182568 REVERSE LENGTH=134	cytosol			1.25465							1.25465																	0.9269			0.879128	1.12492		0.9269	1.00202		-0.077891					-0.11243
AT5G48480.1	AT5G48480.1	35.2	not assigned.unknown	Symbols: Lactoylglutathione lyase / glyoxalase I family protein chr5:19644814-19645658 FORWARD LENGTH=166	cytosol			0.88358				1.01582	1.11159	0.984184	0.88358		1.0372	-0.159954								-0.231258			0.792956					1.21764		0.889996	0.792956		1.05382	-0.282505								-0.410312
AT3G60450.1	AT3G60450.1	35.2	not assigned.unknown	Symbols: Phosphoglycerate mutase family protein chr3:22340982-22342187 FORWARD LENGTH=274	cytosol	0.956372	0.996487	1.35559	1.10657	1.95696	1.48451	0.98843	0.742479	0.751204	1.10282	1.51601	0.827371	0.285408	0.587733	-0.315558	0.140855	0.0563676	0.20979	0.873676	1.24897	0.414586	0.851227	2.90438	1.89746	1.43175	1.3086	1.30468	1.24786	0.964638	1	0.752737	2.07786	1.28705	0.905792	0.785661	0.347727	0.470037	0.0566578	0.00873728	0.143228	0.506813	2.05862	1.19785	1.24674
AT2G25670.1,AT2G25670.2	AT2G25670.1	35.2	not assigned.unknown	Symbols: BEST Arabidopsis thaliana protein match is: copper ion binding (TAIR:AT4G32610.1); Has 43784 Blast hits to 26928 proteins in 1799 species: Archae - 86; Bacteria - 6347; Metazoa - 15971; Fungi - 5398; Plants - 1931; Viruses - 259; Other Eukaryotes - 13792 (source: NCBI BLink). chr2:10929062-10930619 REVERSE LENGTH=318	cytosol	0.667822									0.667822													1.58146		1.05279					1	1.36046	1.31713		1.18023	0.109636								0.15833
AT2G25280.1	AT2G25280.1	35.2	not assigned.unknown	Symbols: CONTAINS InterPro DOMAIN/s: UPF0103/Mediator of ErbB2-driven cell motility (Memo), related (InterPro:IPR002737); Has 1074 Blast hits to 1072 proteins in 474 species: Archae - 213; Bacteria - 366; Metazoa - 159; Fungi - 135; Plants - 54; Viruses - 0; Other Eukaryotes - 147 (source: NCBI BLink). chr2:10762639-10764631 REVERSE LENGTH=291	cytosol	0.967402		0.886609	0.986681	1.00572	0.955215	1.16832			0.927006	0.982539	1.16832	-0.230334	-0.172749	-0.0581642				-0.249846		-0.333783				1.05823							1.05823
AT5G25754.1,AT5G25757.1	AT5G25754.1	35.2	not assigned.unknown	Symbols: RNA polymerase I-associated factor PAF67 chr5:8953564-8955511 FORWARD LENGTH=514	cytosol		1				0.719466	0.897343	1.13644	0.873163	1	0.719466	0.968981	0.0315081	-0.295555	0.326303				-0.429541		0.0454604						0.955652	1.09809	0.956556	0.980574	0.948512		1.02687	0.961881		0.0653558					0.094322
AT1G27030.1	AT1G27030.1	35.2	not assigned.unknown	Symbols: unknown protein; BEST Arabidopsis thaliana protein match is: unknown protein (TAIR:AT1G27020.1); Has 504 Blast hits to 502 proteins in 169 species: Archae - 0; Bacteria - 299; Metazoa - 0; Fungi - 0; Plants - 67; Viruses - 0; Other Eukaryotes - 138 (source: NCBI BLink). chr1:9381842-9383712 FORWARD LENGTH=310	cytosol			0.784881					1.42715	1.027	0.784881		1.22707	-0.439565								-0.644675			0.972249	1.25431				1.13452	1.20389		1.11328		1.16921	-0.049005								-0.0707134
AT1G30580.1	AT1G30580.1	35.2	not assigned.unknown	Symbols: GTP binding chr1:10831953-10835454 REVERSE LENGTH=394	cytosol	0.991276	1.07364	0.980402	1.08165	0.953186	0.87964	0.930102	1.06738	0.987312	1.0151	0.971491	0.994932	0.020072	-0.0238413	0.0439081	0.704547	0.758498	0.544615	-0.0343973	0.120046	0.0289588	0.15209	0.959585	0.942416	0.960026	0.942071	1.00407	1.01479	0.948457	0.933304	0.956202	0.954009	0.986979	0.945988	0.00844333	0.0424127	-0.0339724	0.417394	0.157979	0.23156	0.0611978	0.8014	0.0121812	0.379454
AT5G40510.1	AT5G40510.1	35.2	not assigned.unknown	Symbols: Sucrase/ferredoxin-like family protein chr5:16229277-16230798 FORWARD LENGTH=333	cytosol	0.845518	0.862636	1.1452	0.901691	1.05763	1.02515	0.858441		0.804384	0.951119	0.994822	0.831412	0.13431	0.178958	-0.0449173			0.70683	0.258874		0.194061					1.21419			0.653735	0.974852			1.21419	0.814294		0.394281					0.576373
AT5G06450.1	AT5G06450.1	35.2	not assigned.unknown	Symbols: Polynucleotidyl transferase, ribonuclease H-like superfamily protein chr5:1967869-1968489 REVERSE LENGTH=206	cytosol			0.814042				1.07602	1.10548	0.924149	0.814042		1.03522	-0.239204								-0.346758		0.983034						0.795629	1.06138	1.0919	0.983034		0.982968	6.72773e-05								9.70606e-05
AT3G04780.1	AT3G04780.1	35.2	not assigned.unknown	Symbols: Protein of unknown function (DUF1000) chr3:1311447-1313013 REVERSE LENGTH=176	cytosol	1.14913		0.928537				1.82849	0.912537		1.03883		1.37052	-0.27533								-0.399755								0.855915		1.0659			0.960907
AT1G29250.1	AT1G29250.1	35.2	not assigned.unknown	Symbols: Alba DNA/RNA-binding protein chr1:10223461-10224592 REVERSE LENGTH=130	cytosol	0.998926	0.996733	1.0208	0.986972	1.08238	1.16952	1.49234	1.1334	1.03981	1.00548	1.07962	1.22185	-0.194283	-0.123598	-0.0711113	0.192315	0.389943	0.236411	-0.178542	0.408999	-0.281178	0.715986	1	0.939933	1.02358	0.835284	0.802504	0.905005	0.957802	0.986731	1.03741	0.987837	0.847598	0.993983	-0.00620166	-0.158977	0.152813	0.865664	0.018492	0.0231427	-0.229841	1.73302	-0.00894713	0.0626506
AT2G34160.1	AT2G34160.1	35.2	not assigned.unknown	Symbols: Alba DNA/RNA-binding protein chr2:14426283-14427220 FORWARD LENGTH=130	cytosol	1.06545	0.933465	0.821162				1.27421			0.940025		1.27421	-0.30185								-0.43883									1.27656				1.27656
AT3G59370.1	AT3G59370.1	35.2	not assigned.unknown	Symbols: Vacuolar calcium-binding protein-related chr3:21942060-21942532 REVERSE LENGTH=95	cytosol	1.06643	1.14447	1.36351	0.845745		0.946848	1.50172	1.05672		1.19147	0.896297	1.27922	-0.0710318	-0.352029	0.282765				-0.513215		-0.10252		0.811972	0.843873							0.990271	0.827923		0.990271	-0.178582								-0.258327
AT1G22270.1	AT1G22270.1	35.2	not assigned.unknown	Symbols: Trm112p-like protein chr1:7865548-7865922 FORWARD LENGTH=124	cytosol	1.02787		1.28977	0.802095			0.90914		1.10919	1.15882	0.802095	1.00917	0.138061	-0.228648	0.363838				-0.331318		0.199498									1.09453				1.09453
AT4G24130.1	AT4G24130.1	35.2	not assigned.unknown	Symbols: Protein of unknown function, DUF538 chr4:12527861-12528423 FORWARD LENGTH=157	cytosol				1.02566	0.851419	1.02044		1.07943	0.965425		0.965841	1.02243		-0.0569216					-0.0821426					1					1.03112	1.10925	1.2015	1		1.11396	-0.107814								-0.155694
AT1G24050.1	AT1G24050.1	35.2	not assigned.unknown	Symbols: RNA-processing, Lsm domain chr1:8507057-8508439 FORWARD LENGTH=188	cytosol				0.906691			1.138	1.02131			0.906691	1.07966		-0.174153					-0.251888								1.0551	1.23476	0.732899	1			1.14493	0.866449		0.276902					0.402068
AT1G64980.1	AT1G64980.1	35.2	not assigned.unknown	Symbols: Nucleotide-diphospho-sugar transferases superfamily protein chr1:24137840-24138619 REVERSE LENGTH=259	cytosol	1.11305				0.923851			0.79063	1.48273	1.11305	0.923851	1.13668	-0.0210081	-0.206577	0.185771				-0.299095		-0.0303093								1.17673	1.03536				1.10604
AT2G03680.1,AT2G03680.2	AT2G03680.1	35.2	not assigned.unknown	Symbols: SPR1, SKU6 spiral1 chr2:1121398-1121850 FORWARD LENGTH=119	cytosol	1.03882	0.991442	1.34183	0.819507			0.997347	1.0722	1.02112	1.12403	0.819507	1.03022	0.0870885	-0.227834	0.313369	0.449239			-0.330129		0.125722	0.347523	1.0194			0.848226		0.91495	1.46777	1.08543	1.00265	1.0194	0.881588	1.18528	-0.150482	-0.293869	0.14499				-0.427055		-0.217511
AT2G39770.1,AT2G39770.2	AT2G39770.1	10.1.1.1	cell wall.precursor synthesis.NDP sugar pyrophosphorylase.GDP mannose	Symbols: CYT1, VTC1, SOZ1, EMB101, GMP1 Glucose-1-phosphate adenylyltransferase family protein chr2:16589401-16590741 FORWARD LENGTH=361	cytosol			1.11619				0.77241		1	1.11619		0.886205	0.229706								0.332864										0.9438			0.9438
AT1G78570.1	AT1G78570.1	10.1.10	cell wall.precursor synthesis.UDP-glucose 4,6-dehydratase	Symbols: RHM1, ROL1, ATRHM1 rhamnose biosynthesis 1 chr1:29550110-29552207 FORWARD LENGTH=669	cytosol	0.964792	0.856219	0.88105	1.17669	0.844788		0.783886	0.936191	0.896172	0.900687	1.01074	0.872083	0.0322704	0.147284	-0.115151	0.637485			0.212872		0.0465603	0.19553	1.12638	1.00895	0.79731	1.13736	1.17477	0.8351	0.923007	1.04768	1.12621	0.977546	1.04908	1.0323	-0.0544879	0.0161173	-0.0705897	0.653343	0.897899	0.64619	0.0232528	0.0467726	-0.0786289	0.184859
AT1G63000.1	AT1G63000.1	10.1.11	cell wall.precursor synthesis.UER	Symbols: NRS/ER, UER1 nucleotide-rhamnose synthase/epimerase-reductase chr1:23342510-23343859 FORWARD LENGTH=301	cytosol	0.935255	0.95485	1.35007	0.937658	0.991741	0.917659	1	1.05475	1.25232	1.08006	0.949019	1.10236	-0.0204322	-0.149496	0.129162	0.892814	0.126911	0.392752	-0.21608	0.8965	-0.0294785	0.0492391	1.04999	1.01026	0.931404	0.948064	1.02673	0.78096	0.917081	1.06165	1.09529	0.997218	0.918585	1.02467	-0.0271586	-0.109187	0.0820891	0.693703	0.3074	0.383477	-0.15768	0.512296	-0.039184	0.158827
AT1G79500.1,AT1G79500.2,AT1G79500.3,AT1G79500.4	AT1G79500.1	10.1.12.2	cell wall.precursor synthesis.KDO pathway.KDO-8-Phosphate Synthase	Symbols: AtkdsA1 Aldolase-type TIM barrel family protein chr1:29903604-29905989 FORWARD LENGTH=290	cytosol				1.33685				0.90966			1.33685	0.90966		0.380314					0.555437				0.978521	1.1135	1.01754					1.42444		1.03652		1.42444	-0.315258								-0.458645
AT1G08200.1	AT1G08200.1	10.1.3	cell wall.precursor synthesis.AXS	Symbols: AXS2 UDP-D-apiose/UDP-D-xylose synthase 2 chr1:2574259-2576609 REVERSE LENGTH=389	cytosol	0.944707	0.980295	1.08064	0.96714	0.924204	0.770696	0.857622	1.11651	0.969375	1.00188	0.887346	0.981169	0.0208897	-0.100425	0.121251	0.820092	0.382803	0.18781	-0.145005	0.417025	0.0301385	0.0861376	1.00819	1.08842	0.929132	0.933424	0.978046	1	1.08531	1.19175	1.06799	1.00858	0.97049	1.11502	-0.10024	-0.138601	0.0384945	0.151251	0.0290354	0.48845	-0.20028	1.53707	-0.144738	0.820301
AT2G27860.1	AT2G27860.1	10.1.3	cell wall.precursor synthesis.AXS	Symbols: AXS1 UDP-D-apiose/UDP-D-xylose synthase 1 chr2:11864684-11866843 REVERSE LENGTH=389	cytosol	0.93757	1.67293	1.04272	0.865473	0.911626	0.858035	0.812816	1.14656	0.973071	1.21774	0.878378	0.977481	0.218892	-0.106801	0.3238	0.389261	0.368282	0.214471	-0.154228	0.433819	0.317064	0.40976		0.961805	1.12987	0.888413	0.821685	0.856447	1.02706	1.1211	8.79207	1.04584	0.855515	3.64674	-1.10852	-1.23992	0.200197		0.338994		-2.09174	0.469808	-1.80195
AT3G46440.1,AT3G46440.2	AT3G46440.1	10.1.5	cell wall.precursor synthesis.UXS	Symbols: UXS5 UDP-XYL synthase 5 chr3:17089268-17091611 REVERSE LENGTH=341	cytosol			1.01417	0.971453	1.0823	1.16614		0.791114		1.01417	1.0733	0.791114	0.247116	0.302706	-0.0566496				0.440094		0.358344				1							1
AT5G59290.1,AT5G59290.2	AT5G59290.1	10.1.5	cell wall.precursor synthesis.UXS	Symbols: UXS3, ATUXS3 UDP-glucuronic acid decarboxylase 3 chr5:23915814-23917953 REVERSE LENGTH=342	cytosol	0.940163	1.12072	0.8027	1	1.23916				0.875919	0.954526	1.11958	0.875919	0.085889	0.244211	-0.159156				0.354088		0.123988		1.03889	1.0893	0.921392	1.01996			0.954258	0.940571	1.00072	1.01653	1.01996	0.965183	0.0518207	0.0551887	-0.00337037	0.387262			0.0796407		0.0747783	0.411995
AT5G66280.1	AT5G66280.1	10.1.7	cell wall.precursor synthesis.GMD	Symbols: GMD1 GDP-D-mannose 4,6-dehydratase 1 chr5:26476434-26477519 FORWARD LENGTH=361	cytosol	0.90265	1.05794	1.02142	1.10861	1.34245	1.13695	0.977389	1.02761	0.995881	0.994005	1.196	1.00029	-0.00630564	0.178219	-0.184473	0.904318	0.059723	0.0817532	0.257799	1.22386	-0.00909714	0.0436789							0.742292	0.835454	1.14244			0.90673
AT3G51160.1	AT3G51160.1	10.1.7	cell wall.precursor synthesis.GMD	Symbols: MUR1, MUR_1, GMD2 NAD(P)-binding Rossmann-fold superfamily protein chr3:19007232-19008353 REVERSE LENGTH=373	cytosol	1.01717	1.05841	1.11084	1.03183	1.15508	1.06447	0.905274	0.894731	0.857853	1.06214	1.08379	0.885953	0.18088	0.200878	-0.0201807	0.00455699	0.00749162	0.660727	0.290786	2.12542	0.26167	2.34132	1.0466	1.00045	0.918334	0.967639	1.25152	1.17251	1	0.945065	1.04583	0.98846	1.13056	0.996965	-0.00856802	0.125583	-0.134115	0.866564	0.209679	0.199436	0.181417	0.678444	-0.0123611	0.0621993
AT3G02230.1	AT3G02230.1	10.5.5	cell wall.cell wall proteins.RGP	Symbols: RGP1, ATRGP1 reversibly glycosylated polypeptide 1 chr3:415463-417304 FORWARD LENGTH=357	cytosol	0.940339	0.836051	1.11922	1.13247	1.38236	1.26406	1.05402	0.85392	0.977298	0.965203	1.25963	0.961745	0.00358909	0.268198	-0.264673	0.974369	0.0325558	0.0550763	0.389273	1.48737	0.00517796	0.0112765	0.879698	0.930413	1.02001	1.14486	1.15052	1.08754	0.872994	0.979546	0.87932	0.943372	1.12764	0.91062	0.0353312	0.212946	-0.177949	0.574227	0.00557002	0.0156906	0.308384	2.25414	0.0509775	0.240916
AT1G31812.1	AT1G31812.1	11.1.13	lipid metabolism.FA synthesis and FA elongation.acyl-CoA binding protein	Symbols: ACBP6, ACBP acyl-CoA-binding protein 6 chr1:11411132-11412099 REVERSE LENGTH=92	cytosol	1.08143	0.860858	1.26897	0.78861	1.16802	1.11121	0.97697	0.810474	1.11603	1.07042	1.02261	0.967824	0.10067	0.0550519	0.0456815	0.524591	0.72916	0.788813	0.0794431	0.137177	0.145359	0.280179	1.10433	1.08207	1	0.987703	1.07089	0.956147	1.06599	1.03413	1.08416	1.06213	1.00491	1.06142	0.000667431	-0.0546962	0.0553631	0.984786	0.203519	0.287382	-0.0789295	0.691395	0.0009629	0.00665823
AT2G32260.1	AT2G32260.1	11.3.6	lipid metabolism.Phospholipid synthesis.choline-phosphate cytidylyltransferase	Symbols: ATCCT1, CCT1 phosphorylcholine cytidylyltransferase chr2:13697645-13700241 FORWARD LENGTH=332	cytosol	1.11902		0.909993	1.14701	0.87146	1.20554			0.782998	1.01451	1.07467	0.782998	0.257591	0.314022	-0.0575948				0.456816		0.373701							1.20665	1.03598	1.04974	1.24274		1.20665	1.10949		0.0839005					0.121114
AT1G80460.1,AT1G80460.2	AT1G80460.1	11.5.1	lipid metabolism.glyceral metabolism.glycerol kinase	Symbols: NHO1, GLI1 Actin-like ATPase superfamily protein chr1:30246960-30249055 REVERSE LENGTH=522	cytosol	1.107	1.12332	1.13059	1.57834			1.03185	0.817692	0.900552	1.12031	1.57834	0.916699	0.199908	0.530363	-0.339452	0.0315121			0.783884		0.289373	1.50152	0.816963	0.859214	0.848958	1.09338	1.08882	1.11979	0.683987	0.86465	0.90655	0.841711	1.10067	0.818396	0.0280895	0.294175	-0.266636	0.753984	0.0149376	8.46533e-05	0.427506	1.82572	0.0405273	0.122638
AT3G15730.1	AT3G15730.1	11.9.3.1	lipid metabolism.lipid degradation.lysophospholipases.phospholipase D	Symbols: PLDALPHA1, PLD phospholipase D alpha 1 chr3:5330835-5333474 FORWARD LENGTH=810	cytosol	0.899166	1.05014	0.782248	1.13574	1.01916	1.07197	0.816608	0.965138	0.849568	0.910519	1.07562	0.877105	0.0373832	0.203325	-0.166258	0.728331	0.0242468	0.122572	0.294353	1.61535	0.0539389	0.137671	1.03992	0.99037	1	1.34167	1.10752	1.22272	0.807661	0.905801	0.926067	1.0101	1.22397	0.879843	0.137839	0.327148	-0.191467	0.0301989	0.0110082	0.0366741	0.476253	1.95829	0.199175	1.52001
AT1G47480.1	AT1G47480.1	11.9.3.2	lipid metabolism.lipid degradation.lysophospholipases.carboxylesterase	Symbols: alpha/beta-Hydrolases superfamily protein chr1:17417623-17419296 FORWARD LENGTH=314	cytosol	1.13895	0.669791	1.38172	0.900227	1.2826	0.951475	0.9141			1.06349	1.04477	0.9141	0.151081	0.133411	0.0177592			0.941784	0.192758		0.21838				0.843733	1.11986		0.904948	1.07419	1.13141		0.843733	1.01241	1.1028	-0.266181	-0.0854689	-0.181746				-0.123381		-0.38631
AT1G77760.1	AT1G77760.1	12.1.1	N-metabolism.nitrate metabolism.NR	Symbols: NIA1, GNR1, NR1 nitrate reductase 1 chr1:29236005-29239367 REVERSE LENGTH=917	cytosol	1.4348	1.63292	1.09838	1.21252	1.75425	1.91847	0.786719	1.60355	1.71231	1.3887	1.62841	1.36753	0.0153651	0.174162	-0.158903	0.952083	0.510615	0.415648	0.2519	0.291906	0.0221676	0.021325	0.323156						0.755711	0.404417		0.323156		0.580064	-0.568871								-0.84398
AT5G37600.1	AT5G37600.1	12.2.2	N-metabolism.ammonia metabolism.glutamine synthetase	Symbols: ATGSR1, GLN1;1, GSR 1, ATGLN1;1 glutamine synthase clone R1 chr5:14933574-14935656 REVERSE LENGTH=356	cytosol	0.962084	0.87661	1.48064	0.986954	1.59983	1.43176	0.868575		1.2245	1.10645	1.33951	1.04654	0.0556524	0.245575	-0.190573			0.425194	0.356086		0.0803101		1.09105	1.00228	1.16232	1.22984	1.34394	0.997723	1.03711	0.962648	0.895161	1.08522	1.1905	0.964972	0.1173	0.209264	-0.0925321	0.123717	0.109193	0.399976	0.303013	0.961804	0.169422	0.907572
AT3G53180.1	AT3G53180.1	12.2.2	N-metabolism.ammonia metabolism.glutamine synthetase	Symbols: glutamate-ammonia ligases;catalytics;glutamate-ammonia ligases chr3:19707068-19711188 FORWARD LENGTH=852	cytosol	1.91022	1.01562	0.954151	1.04684		1.19228	0.928584	0.954991	0.840388	1.29333	1.11956	0.907987	0.350101	0.208699	0.144034	0.282923			0.302188		0.510345	0.548331				1.30355			0.933264	0.828033	1		1.30355	0.920432		0.344533					0.502063
AT3G17820.1	AT3G17820.1	12.2.2	N-metabolism.ammonia metabolism.glutamine synthetase	Symbols: ATGSKB6, GLN1.3, GLN1;3 glutamine synthetase 1.3 chr3:6097503-6099408 FORWARD LENGTH=354	cytosol	0.917834	1.05732	1.0158				0.987613		0.876841	0.996984		0.932227	0.0671337								0.0968899							1.11308	1.01239	1.05257			1.11308	1.03248		0.0751348					0.108448
AT5G17330.1	AT5G17330.1	13.1.1.1.1	amino acid metabolism.synthesis.central amino acid metabolism.GABA.Glutamate decarboxylase	Symbols: GAD, GAD1 glutamate decarboxylase chr5:5711141-5714839 FORWARD LENGTH=502	cytosol	0.932238	1.08964	0.638366	1.03416	1.03295	1.12887	0.772288	0.898251	0.773043	0.886748	1.06532	0.814528	0.0849014	0.266826	-0.182961	0.630098	0.00882632	0.25944	0.387257	2.05422	0.12256	0.200592	1.12394	0.941034	1.18638	1.28233	1	1.41468	0.773218	0.774762	0.876378	1.08378	1.23234	0.808119	0.291416	0.415806	-0.128275	0.0273467	0.0288024	0.356771	0.608755	1.54057	0.423438	1.56309
AT1G65960.2	AT1G65960.2	13.1.1.1.1	amino acid metabolism.synthesis.central amino acid metabolism.GABA.Glutamate decarboxylase	Symbols: GAD2 glutamate decarboxylase 2 chr1:24552094-24557253 FORWARD LENGTH=494	cytosol	0.876397	1.20641	0.731516	1.01256	0.557458	0.536496	0.795473	1.25094	0.971341	0.938108	0.702171	1.00592	-0.0697627	-0.355658	0.28768	0.743326	0.211141	0.322967	-0.51862	0.675427	-0.100687	0.128821	1.22606	1.15521	1.1883	1.38729		1.08268	1.11037	0.987442	1.04733	1.18986	1.23498	1.04838	0.126419	0.163445	-0.0372185	0.0259759			0.236329		0.182628	1.58543
AT5G19550.1	AT5G19550.1	13.1.1.2.1	amino acid metabolism.synthesis.central amino acid metabolism.aspartate.aspartate aminotransferase	Symbols: ASP2, AAT2 aspartate aminotransferase 2 chr5:6598201-6601597 FORWARD LENGTH=405	cytosol	1.01931	0.947863	0.679905	0.987539	0.995719	1.07586	0.920223	1.01086	0.882536	0.882358	1.01971	0.937873	-0.0609986	0.0836055	-0.14442	0.64061	0.159151	0.268889	0.120688	0.79819	-0.0880296	0.193406	0.968321	1.07062	0.997071	1.07971	1.00699	1	1.01084	1.11157	1.00584	1.012	1.0289	1.04275	-0.0299257	-0.0133725	-0.0165549	0.540296	0.762655	0.692467	-0.0192927	0.117672	-0.0431769	0.267368
AT5G17920.1,AT5G17920.2	AT5G17920.1	13.1.3.4	amino acid metabolism.synthesis.aspartate family.methionine	Symbols: ATCIMS, ATMETS, ATMS1 Cobalamin-independent synthase family protein chr5:5935771-5939195 FORWARD LENGTH=765	cytosol	0.965569	1.00228	0.909866	0.989591	0.911897	0.930439	0.943455	1.03281	0.931942	0.959237	0.943976	0.969402	-0.0105414	-0.0265779	0.0160376	0.819348	0.555383	0.69058	-0.038346	0.255407	-0.0152081	0.0865318	1.00939	1.00584	0.979814	1.03606	0.996223	1.02704	0.931113	0.964885	0.996492	0.998349	1.01977	0.964163	0.0348387	0.0560585	-0.0212302	0.179758	0.0680253	0.232608	0.0808965	1.16733	0.0502666	0.745313
AT2G36880.1,AT2G36880.2	AT2G36880.1	13.1.3.4	amino acid metabolism.synthesis.aspartate family.methionine	Symbols: MAT3 methionine adenosyltransferase 3 chr2:15479721-15480893 REVERSE LENGTH=390	cytosol	0.937734	0.977858	1	0.984091	0.898746	0.89771	0.947499	1.06753	1.00699	0.971864	0.926849	1.00734	-0.0358493	-0.0832304	0.0474165	0.416109	0.147793	0.255292	-0.120145	0.830346	-0.0517251	0.380793	1.0428	1.02648	1.07817	0.984389	0.978557	0.923084	0.989181	1.10151	1.15865	1.04915	0.96201	1.08311	-0.0318572	-0.118432	0.086657	0.549765	0.0862326	0.0245449	-0.171062	1.06433	-0.0459641	0.259823
AT4G38800.1	AT4G38800.1	13.1.3.4	amino acid metabolism.synthesis.aspartate family.methionine	Symbols: ATMTN1, ATMTAN1, MTN1, MTAN1 methylthioadenosine nucleosidase 1 chr4:18113355-18114996 REVERSE LENGTH=267	cytosol	0.722544	0.955957	1.19795	0.964671	0.999049	0.984579	1.07401	1.00328	0.91867	0.958818	0.982766	0.998655	-0.0407025	-0.0160378	-0.0246687	0.796314	0.747163	0.870293	-0.0231382	0.126585	-0.0587294	0.0989156	1.11076	1.02692	0.982851	1		0.930316	1.18627	1.14459	1.17315	1.04018	0.965158	1.16801	-0.115776	-0.190185	0.0748215	0.0317439			-0.275211		-0.167216	1.49834
AT1G02500.1,AT1G02500.2	AT1G02500.1	13.1.3.4.11	amino acid metabolism.synthesis.aspartate family.methionine.S-adenosylmethionine synthetase	Symbols: SAM1, SAM-1, MAT1, AtSAM1 S-adenosylmethionine synthetase 1 chr1:519037-520218 FORWARD LENGTH=393	cytosol	0.843847	0.975993	1.16677	0.96415	0.997655	1.02923	0.926087	1	0.974539	0.995537	0.997012	0.966876	0.02921	0.0306904	-0.00148078	0.7806	0.352771	0.988426	0.0442804	0.452507	0.0421441	0.107571	1.22766	1.04242	0.937333	1.10558	1.14642	1.10163	1.0981	1.16006	1.11977	1.06914	1.11788	1.12598	-0.051786	-0.00721983	-0.0445704	0.548282	0.743756	0.601471	-0.0104161	0.12857	-0.0747282	0.260996
AT5G49810.1	AT5G49810.1	13.1.3.4.13	amino acid metabolism.synthesis.aspartate family.methionine.methionine S-methyltransferase	Symbols: MMT methionine S-methyltransferase chr5:20239418-20246046 FORWARD LENGTH=1071	cytosol	0.981647	0.980201	0.804128	1.28858	1	1.10244	0.855202	1.01734	0.803981	0.921992	1.13034	0.892174	0.0328728	0.235515	-0.203035	0.749667	0.0882807	0.113122	0.34136	1.05413	0.0474297	0.125131	0.866612	0.965664	1.01299	1.12235	1.01748	1.14455	0.772183	0.864632	0.961558	0.948422	1.09479	0.866124	0.0907088	0.233225	-0.143274	0.302726	0.0272893	0.0659187	0.33801	1.56401	0.130955	0.518951
AT2G43910.1	AT2G43910.1	13.1.3.4.13	amino acid metabolism.synthesis.aspartate family.methionine.methionine S-methyltransferase	Symbols: ATHOL1, HOL1 HARMLESS TO OZONE LAYER 1 chr2:18184658-18186951 REVERSE LENGTH=227	cytosol	1.09975	0.798374	0.918742	1	0.791396	1.42819	0.839687		1.21304	0.938956	1.0732	1.02636	-0.0889492	0.0446115	-0.133428			0.551808	0.0643714		-0.128411		1.56493	1.33056	1.39045	1.72122	1.65878		1.28906	1.12395	1.42178	1.42865	1.69	1.27826	0.111109	0.277425	-0.167608	0.247629			0.402837		0.160462	0.606198
AT3G03780.1,AT3G03780.2,AT3G03780.3	AT3G03780.1	13.1.3.4.3	amino acid metabolism.synthesis.aspartate family.methionine.methionine synthase	Symbols: ATMS2, MS2 methionine synthase 2 chr3:957602-960740 FORWARD LENGTH=765	cytosol	0.978514	1.01732	0.717352	1.03144	0.825994	0.874013	0.826713	1.10378	1.04242	0.904396	0.910483	0.990971	-0.0913535	-0.084659	-0.00670746	0.530458	0.483926	0.959552	-0.12221	0.315221	-0.131887	0.275349	1.11592	1	1.13018	1.01398	1.00167	0.905265	0.983668	0.880654	1.07209	1.08203	0.973637	0.978803	0.100184	-0.00529194	0.105462	0.208885	0.940582	0.113543	-0.00763467	0.0266033	0.144656	0.680093
AT3G19710.1	AT3G19710.1	13.1.4.1.4	amino acid metabolism.synthesis.branched chain group.common.branched-chain amino acid aminotransferase	Symbols: BCAT4 branched-chain aminotransferase4 chr3:6847202-6849429 REVERSE LENGTH=354	cytosol	1.08981	0.669518	0.856304	0.579031	0.685316	0.588002	1.02608	0.973924	1.23763	0.871879	0.617449	1.07921	-0.212528	-0.544317	0.34167	0.228305	0.00618551	0.114113	-0.805582	2.20862	-0.307775	0.641485	1.06508	1.15576	1.21183		1.10225	0.92196	1.55142	1.58852	1.72165	1.14422	1.0121	1.62053	-0.344559	-0.46222	0.12254	0.00207718			-0.679111		-0.502101	2.68253
AT4G14880.1,AT4G14880.2,AT4G14880.3,AT4G14880.4	AT4G14880.1	13.1.5.3.1	amino acid metabolism.synthesis.serine-glycine-cysteine group.cysteine.OASTL	Symbols: OASA1, OLD3, CYTACS1 O-acetylserine (thiol) lyase (OAS-TL) isoform A1 chr4:8518209-8520050 REVERSE LENGTH=322	cytosol	1.04386	0.998418	1.22443	1.00228	1.11553	1.03007	1	0.85593	0.972453	1.0889	1.04929	0.942795	0.143829	0.106923	0.0370483	0.149126	0.128815	0.633979	0.154405	0.890034	0.20786	0.826447	1.00466	1.03915	1.06945	1.04761	1.10248	0.964974	0.961057	0.976291	0.855399	1.03775	1.03836	0.930916	0.108539	0.109117	-0.000579717	0.065252	0.123246	0.989773	0.157579	0.909229	0.156743	1.18541
AT1G80360.1	AT1G80360.1	13.1.6.2	amino acid metabolism.synthesis.aromatic aa.phenylalanine and tyrosine	Symbols: Pyridoxal phosphate (PLP)-dependent transferases superfamily protein chr1:30208736-30210643 REVERSE LENGTH=394	cytosol	0.884884		1.17506	1.14305	1.04587		0.872704			1.02997	1.09446	0.872704	0.165315	0.225457	-0.0607074				0.326653		0.239044			1.02307				0.976927		0.670206		1.02307	0.976927	0.670206	0.416786	0.37243	0.0461461				0.543646		0.610233
AT5G13780.1	AT5G13780.1	13.2.2.1	amino acid metabolism.degradation.glutamate family.glutamine	Symbols: Acyl-CoA N-acyltransferases (NAT) superfamily protein chr5:4447610-4448603 REVERSE LENGTH=192	cytosol	0.906748	1.47631				0.787308				1.19153	0.787308				0.408542
AT2G34470.1,AT2G34470.2	AT2G34470.1	13.2.2.3	amino acid metabolism.degradation.glutamate family.arginine	Symbols: UREG, PSKF109 urease accessory protein G chr2:14530900-14532411 REVERSE LENGTH=275	cytosol	1.1968				1.24366	1.09768		0.908955	0.999436	1.1968	1.17067	0.954195	0.225573	0.203754	0.0220726				0.294979		0.326824				1.13442	1.00056	1.03511	0.975121	1.09669	0.899968		1.13442	1.0036	0.998327	0.127619	0.00526611	0.122374				0.00759742		0.184366
AT3G23810.1	AT3G23810.1	13.2.3.4	amino acid metabolism.degradation.aspartate family.methionine	Symbols: SAHH2, ATSAHH2 S-adenosyl-l-homocysteine (SAH) hydrolase 2 chr3:8588013-8589671 REVERSE LENGTH=485	cytosol	0.636127	0.806654	0.824702	0.813138		0.842384	0.687666	1.12944	0.882447	0.755828	0.827761	0.899851	-0.173975	-0.0834566	-0.090848	0.365523			-0.120472		-0.251629	0.437086	1.03452	1.39763	1.06716	1.0596	1.06641	0.891913	1.07133	0.814641	0.884164	1.16644	1.00597	0.923379	0.232613	0.0856179	0.147731	0.155314	0.436167	0.282272	0.123596	0.360347	0.337115	0.80879
AT1G12050.1	AT1G12050.1	13.2.6.2	amino acid metabolism.degradation.aromatic aa.tyrosine	Symbols: fumarylacetoacetase, putative chr1:4072904-4075856 FORWARD LENGTH=421	cytosol							0.995391	0.916189	0.932733			0.948104																	1.08984	1.01597				1.0529
AT4G28410.1	AT4G28410.1	13.2.6.2	amino acid metabolism.degradation.aromatic aa.tyrosine	Symbols: Tyrosine transaminase family protein chr4:14052391-14054846 FORWARD LENGTH=447	cytosol	0.964169	1.01527	0.97019	1.19719			1.05459	0.990142	0.835908	0.983209	1.19719	0.960215	0.0236638	0.219687	-0.196278	0.748196			0.318226		0.0341413	0.125985				1	1.10667		0.891947	0.628923	0.799987		1.05333	0.773619		0.306209					0.445267
AT2G20610.1	AT2G20610.1	13.2.6.2	amino acid metabolism.degradation.aromatic aa.tyrosine	Symbols: SUR1, HLS3, RTY, ALF1, RTY1 Tyrosine transaminase family protein chr2:8878150-8880298 REVERSE LENGTH=462	cytosol	1	1.15463	0.874888	0.920503	0.674695	0.680666		1.14066		1.00984	0.758621	1.14066	-0.121663	-0.402296	0.28411			0.0931804	-0.588414		-0.175739								0.913878					0.913878
AT4G11820.1,AT4G11820.2	AT4G11820.1	16.1.2.2	secondary metabolism.isoprenoids.mevalonate pathway.HMG-CoA synthase	Symbols: MVA1, HMGS, EMB2778, FKP1 hydroxymethylglutaryl-CoA synthase / HMG-CoA synthase / 3-hydroxy-3-methylglutaryl coenzyme A synthase chr4:7109124-7111213 REVERSE LENGTH=406	cytosol	0.988363	0.793497	3.69398	0.922873	0.871376		1.23593	0.972163	1.49015	1.82528	0.897124	1.23275	0.387526	-0.315159	0.681865	0.565801			-0.458499		0.56624	0.247336			1.04897		1.25761	1.31502	2.97951	3.3336	0.82587	1.04897	1.28632	2.37966	-0.776224	-0.596481	-0.203272				-0.88751		-1.18179
AT2G38700.1	AT2G38700.1	16.1.2.6	secondary metabolism.isoprenoids.mevalonate pathway.mevalonate diphosphate decarboxylase	Symbols: MVD1, ATMVD1 mevalonate diphosphate decarboxylase 1 chr2:16180918-16183785 REVERSE LENGTH=412	cytosol	1.03213	0.861636	0.805484	0.925231	0.940606	0.899875	0.931511	0.90952	1.00053	0.89975	0.921904	0.947188	-0.0513697	-0.0270554	-0.0243227	0.55358	0.445083	0.764798	-0.0390351	0.351559	-0.0741272	0.256819	1.14245	1.07645	1.02067			0.795637	0.76129	0.885001	0.950807	1.07986	0.795637	0.865699	0.220149	-0.084344	0.303086	0.0311873			-0.121755		0.3189	1.50602
AT5G47770.1	AT5G47770.1	16.1.2.9	secondary metabolism.isoprenoids.mevalonate pathway.farnesyl pyrophosphate synthetase	Symbols: FPS1 farnesyl diphosphate synthase 1 chr5:19345297-19347415 FORWARD LENGTH=384	cytosol	0.954479	1.04162	3.05355	1.10645	0.985231	0.995157	2.14527		1.06938	1.68322	1.02895	1.60733	0.0461278	-0.438785	0.482472			0.394675	-0.643494		0.0665602		0.987706	1.00484	1.09724	0.905353	0.987022	1.30992	0.777173	0.770383	0.928271	1.02993	1.06743	0.825275	0.220627	0.255884	-0.0357616	0.0295364	0.144654	0.784287	0.371196	0.839668	0.319598	1.52964
AT3G53260.1	AT3G53260.1	16.2.1.1	secondary metabolism.phenylpropanoids.lignin biosynthesis.PAL	Symbols: PAL2, ATPAL2 phenylalanine ammonia-lyase 2 chr3:19744256-19746619 REVERSE LENGTH=717	cytosol				1.06728			11.2559		0.788388		1.06728	6.02214		-1.39782					-2.49633								0.72572	1.07414					0.899932
AT2G37040.1	AT2G37040.1	16.2.1.1	secondary metabolism.phenylpropanoids.lignin biosynthesis.PAL	Symbols: PAL1, ATPAL1 PHE ammonia lyase 1 chr2:15557602-15560237 REVERSE LENGTH=725	cytosol	0.676753	1.00485	0.578585	0.905394	0.704381	0.668229	0.574728	1.28858	0.964758	0.753397	0.759335	0.942689	-0.22321	-0.215455	-0.00785006	0.480022	0.449867	0.970023	-0.312046	0.346916	-0.323372	0.318739	1.0431	1.15096	1.27823	1.1453	1.33457	1.47686	1.08443	1.27515	1.30802	1.15743	1.31891	1.22253	-0.0547096	0.0758429	-0.130417	0.540245	0.462249	0.241806	0.109471	0.335124	-0.0789489	0.26741
AT3G19450.1	AT3G19450.1	16.2.1.10	secondary metabolism.phenylpropanoids.lignin biosynthesis.CAD	Symbols: CAD4, ATCAD4, CAD, CAD-C GroES-like zinc-binding alcohol dehydrogenase family protein chr3:6744859-6747005 FORWARD LENGTH=365	cytosol	1.11529	1.05541	1.20743	0.74688	0.958248	1.01255	0.930267	0.86769	1	1.12605	0.905892	0.932652	0.187879	-0.0291107	0.216693	0.0296729	0.780052	0.0755885	-0.0420009	0.107876	0.271853	1.52764	1.04746	1.14385	1.10017	1.08749	1.10964	0.906255	0.988665	1.04211	0.997656	1.09716	1.03446	1.00948	0.0832405	0.0244462	0.0588242	0.0537299	0.726248	0.422216	0.0352702	0.138915	0.12016	1.26978
AT5G48930.1	AT5G48930.1	16.2.1.4	secondary metabolism.phenylpropanoids.lignin biosynthesis.HCT	Symbols: HCT hydroxycinnamoyl-CoA shikimate/quinate hydroxycinnamoyl transferase chr5:19836654-19838092 REVERSE LENGTH=433	cytosol	0.975543		0.930995	0.860887			1.22703	1.18992		0.953269	0.860887	1.20847	-0.236111	-0.335937	0.101845				-0.489291		-0.342232								1.36283	1.46285	1.42612			1.41727
AT4G26220.1	AT4G26220.1	16.2.1.6	secondary metabolism.phenylpropanoids.lignin biosynthesis.CCoAOMT	Symbols: S-adenosyl-L-methionine-dependent methyltransferases superfamily protein chr4:13284179-13285146 FORWARD LENGTH=232	cytosol		0.680101	1.13654				0.940336		1.0187	0.908323		0.979519	-0.0754262								-0.108869			1						1.1069		1		1.1069	-0.101472								-0.146519
AT4G34050.1	AT4G34050.1	16.2.1.6	secondary metabolism.phenylpropanoids.lignin biosynthesis.CCoAOMT	Symbols: CCoAOMT1 S-adenosyl-L-methionine-dependent methyltransferases superfamily protein chr4:16310844-16311973 FORWARD LENGTH=259	cytosol	0.990121	0.856188	1.28774	0.880866	1	0.878994	0.920394	1.08363	1.11422	1.04468	0.919953	1.03942	0.00505675	-0.121939	0.126976	0.971982	0.173634	0.403566	-0.176139	0.760365	0.00729537	0.012342	1.03607	1.14274	0.99949	0.908585	1.02276	0.985841	1.21738	1.20321	1.13053	1.05943	0.972395	1.18371	-0.110802	-0.196012	0.0856746	0.0703522	0.00800993	0.185956	-0.283696	2.09637	-0.160018	1.15272
AT1G15950.1,AT1G15950.2	AT1G15950.1	16.2.1.7	secondary metabolism.phenylpropanoids.lignin biosynthesis.CCR1	Symbols: CCR1, IRX4, ATCCR1 cinnamoyl coa reductase 1 chr1:5478855-5481915 FORWARD LENGTH=344	cytosol							0.857713	1.03164	0.909994			0.933115
AT5G54160.1	AT5G54160.1	16.2.1.9	secondary metabolism.phenylpropanoids.lignin biosynthesis.COMT	Symbols: ATOMT1, OMT1 O-methyltransferase 1 chr5:21982075-21984167 FORWARD LENGTH=363	cytosol	0.879563	0.790677	1.11302	0.871287	1	0.823046	0.78909	1.03191	1.00138	0.927754	0.898111	0.940792	-0.0139554	-0.0464197	0.0324695	0.920532	0.669611	0.800321	-0.0669814	0.174178	-0.0201337	0.0359613	1.11807	1.01638	1.10994	1.06249	1.45444	1.00263	1.08728	1.1033	1.00307	1.08147	1.17319	1.06455	0.015765	0.0970971	-0.0813633	0.726437	0.495522	0.562375	0.140192	0.304937	0.0227446	0.138802
AT1G74920.1	AT1G74920.1	16.4.2.1	secondary metabolism.N misc.betaine.betaine-aldehyde dehydrogenase	Symbols: ALDH10A8 aldehyde dehydrogenase 10A8 chr1:28139175-28142573 REVERSE LENGTH=501	cytosol		1.29582	1.37047		1.00312	1.20648	0.795264	0.906331	1.08932	1.33314	1.1048	0.930305	0.35595	0.171485	0.187324				0.24801		0.519055								0.996876					0.996876
AT1G18590.1	AT1G18590.1	16.5.1.1.1.9	secondary metabolism.sulfur-containing.glucosinolates.synthesis.aliphatic.sulfotransferase	Symbols: SOT17, ATSOT17, ATST5C sulfotransferase 17 chr1:6398634-6399674 FORWARD LENGTH=346	cytosol				0.742509				0.675835	1.01545		0.742509	0.845642		-0.129879					-0.187639										1.02257		0.985372			1.00397
AT1G74090.1	AT1G74090.1	16.5.1.1.1.9	secondary metabolism.sulfur-containing.glucosinolates.synthesis.aliphatic.sulfotransferase	Symbols: SOT18, ATSOT18, ATST5B desulfo-glucosinolate sulfotransferase 18 chr1:27863003-27864055 FORWARD LENGTH=350	cytosol	1.14018	0.912746	1.102	0.95932	1.02659	0.934418	1.03231	0.896101	1.07124	1.05164	0.973442	0.999885	0.0504561	-0.0268007	0.0772306	0.588496	0.68124	0.3589	-0.0386675	0.1667	0.0728082	0.230256	0.911242	0.936762	1.07065	1.05637	0.976804	0.911554	1.02242	1	1.01407	0.972886	0.981575	1.01216	-0.0395716	-0.0306826	-0.00889171	0.47497	0.510399	0.899783	-0.0442691	0.29209	-0.0570972	0.323334
AT1G74100.1	AT1G74100.1	16.5.1.1.3.3	secondary metabolism.sulfur-containing.glucosinolates.synthesis.indole.indole-3-methyl-desulfoglucosinolate sulfotransferase	Symbols: SOT16, ATSOT16, CORI-7, ATST5A sulfotransferase 16 chr1:27864489-27865505 REVERSE LENGTH=338	cytosol	1.02276	0.966962	1.16231	1.0072	0.936034	1	0.890652	1.11395	1.05109	1.05068	0.981078	1.01856	0.03104	-0.0374917	0.0685118	0.734451	0.621762	0.326771	-0.0540955	0.206376	0.0447848	0.134037	0.967184		0.971941		1.08893	0.985778	1.04169	0.912442	0.70611	0.969563	1.03736	0.886747	0.0892265	0.15655	-0.0675598				0.226317		0.128812
AT5G48180.1	AT5G48180.1	16.5.1.3.2	secondary metabolism.sulfur-containing.glucosinolates.degradation.nitrilespecifier protein	Symbols: NSP5 nitrile specifier protein 5 chr5:19541283-19542358 REVERSE LENGTH=326	cytosol					1.20854	1.04163	0.787082				1.12508	0.787082		0.353528					0.515447					0.898447	0.937656				1.02838	0.971621		0.918052		1	-0.0854497								-0.123353
AT3G44320.1	AT3G44320.1	16.5.1.3.3	secondary metabolism.sulfur-containing.glucosinolates.degradation.nitrilase	Symbols: NIT3, AtNIT3 nitrilase 3 chr3:15993419-15995493 FORWARD LENGTH=346	cytosol	1.08044	0.991191	1.27467	0.950289	1.00212	1.13834	0.914707	0.923418	1.08088	1.11544	1.03025	0.973002	0.136402	0.0571564	0.0794005	0.225897	0.502896	0.445382	0.0824818	0.298522	0.197093	0.646089	1.30272						1.13362		0.882331	1.30272		1.00798	0.255114								0.370068
AT1G59960.1	AT1G59960.1	16.8.2	secondary metabolism.flavonoids.chalcones	Symbols: NAD(P)-linked oxidoreductase superfamily protein chr1:22071410-22073067 REVERSE LENGTH=326	cytosol	0.958003			1.05095			0.891884			0.958003	1.05095	0.891884	0.0714835	0.163747	-0.0925347				0.236768		0.103173								1.01821					1.01821
AT5G05270.1,AT5G05270.2	AT5G05270.1	16.8.2	secondary metabolism.flavonoids.chalcones	Symbols: Chalcone-flavanone isomerase family protein chr5:1563492-1564827 FORWARD LENGTH=209	cytosol		0.979789	1.17586	0.909255						1.07783	0.909255				0.169668												1		0.845166		1.55972		1	1.20244		-0.183833					-0.265966
AT5G63600.1,AT5G63600.2	AT5G63600.1	16.8.4.1	secondary metabolism.flavonoids.flavonols.flavonol synthase (FLS)	Symbols: FLS5, ATFLS5 flavonol synthase 5 chr5:25461082-25462270 REVERSE LENGTH=325	cytosol			1	9.49219			0.997755			1	9.49219	0.997755	0.00224713	1.61954	-1.61876				3.24998		0.00324193		0.718418							0.768526		0.718418		0.768526	-0.0673975								-0.0972708
AT1G75280.1	AT1G75280.1	16.8.5.1	secondary metabolism.flavonoids.isoflavones.isoflavone reductase	Symbols: NmrA-like negative transcriptional regulator family protein chr1:28252030-28253355 FORWARD LENGTH=310	cytosol	1.06775						1.01297		1.1338	1.06775		1.07338	-0.00526082								-0.00758977										1.04366			1.04366
AT5G15960.1	AT5G15960.1	17.1.3	hormone metabolism.abscisic acid.induced-regulated-responsive-activated	Symbols: KIN1 stress-responsive protein (KIN1) / stress-induced protein (KIN1) chr5:5209992-5210473 FORWARD LENGTH=66	cytosol	0.44703	0.233821	1.05238	1	0.519168		0.725122	1.28573	0.906801	0.577744	0.759584	0.972551	-0.509331	-0.245901	-0.271946	0.252606			-0.356564		-0.751344	0.597556	1.42644	2.10016	0.98247	2.04297	1.29832	1.30402	1.77963	1.10596	1.14536	1.50302	1.54844	1.34365	0.111971	0.141621	-0.0297673	0.704739	0.568305	0.916789	0.204658	0.245419	0.16171	0.151972
AT2G02560.1,AT2G02560.2	AT2G02560.1	17.2.2	hormone metabolism.auxin.signal transduction	Symbols: CAND1, ATCAND1, ETA2, TIP120, HVE cullin-associated and neddylation dissociated chr2:690345-697342 FORWARD LENGTH=1219	cytosol		1.06671								1.06671															0.902975				0.770315			0.902975		0.770315	0.158561								0.229236
AT1G28130.1	AT1G28130.1	17.2.3	hormone metabolism.auxin.induced-regulated-responsive-activated	Symbols: GH3.17 Auxin-responsive GH3 family protein chr1:9825431-9827883 FORWARD LENGTH=609	cytosol				0.896055	0.943944			0.733966			0.919999	0.733966		0.224954					0.325919					1.00586	1.07677	1.19726	1.30267		0.99414			1.04132	1.24996	0.99414	0.0463542	0.227996	-0.182123				0.330364		0.066887
AT1G60680.1	AT1G60680.1	17.2.3	hormone metabolism.auxin.induced-regulated-responsive-activated	Symbols: NAD(P)-linked oxidoreductase superfamily protein chr1:22347824-22349236 REVERSE LENGTH=346	cytosol	0.991904		1.15975	0.794236	5.84581	0.968842	3.41931	0.799418	4.15493	1.07583	2.5363	2.79122	-0.887184	-0.0957003	-0.808648		0.901982		-0.138172	0.044802	-1.37545		1.06125	0.921206	1.02531	1.00295	0.98396		0.981126	0.755729	0.954469	1.00259	0.993453	0.897108	0.111051	0.101922	0.00915465	0.270597			0.14717		0.160377	0.567676
AT4G27450.1	AT4G27450.1	17.2.3	hormone metabolism.auxin.induced-regulated-responsive-activated	Symbols: Aluminium induced protein with YGL and LRDR motifs chr4:13727665-13728683 REVERSE LENGTH=250	cytosol	1.4882		1.1728	0.838048	1.1715	1.36477	1.23493	0.932978	1.18826	1.3305	1.12477	1.11872	0.172934	0.00539654	0.167577		0.974811		0.00778557	0.0110796	0.250116					0.773645	0.732284	0.786312	1.07393	1.05332	0.674365		0.76408	0.933871		-0.199995			0.264383		-0.2895	0.577767
AT5G43830.1	AT5G43830.1	17.2.3	hormone metabolism.auxin.induced-regulated-responsive-activated	Symbols: Aluminium induced protein with YGL and LRDR motifs chr5:17622593-17624239 REVERSE LENGTH=251	cytosol	1.00431	1.35077	1.04737	1.11328	1.20133	1.10904	1.03811	0.978687	1.03863	1.13415	1.14122	1.01848	0.107471	0.113666	-0.00621432	0.355526	0.027196	0.953154	0.164163	1.56549	0.155197	0.449129	0.990245	1.09464	1.01303	0.892439	0.956276	1.07959	1.01238	0.94791	0.856653	1.03264	0.976101	0.938982	0.0950075	0.0387654	0.0562939	0.16489	0.629282	0.422994	0.0559336	0.201154	0.13717	0.782805
AT3G22850.1	AT3G22850.1	17.2.3	hormone metabolism.auxin.induced-regulated-responsive-activated	Symbols: Aluminium induced protein with YGL and LRDR motifs chr3:8089067-8090275 FORWARD LENGTH=248	cytosol	1.02618	0.907178	1.17827	0.984096	0.981241	1	0.93663	0.790983	0.996171	1.03721	0.988446	0.907928	0.132928	0.0849178	0.0481464	0.263031	0.258795	0.568915	0.122584	0.587044	0.192058	0.579993	0.838104	1.0237	0.968732	1.05185	1.06772	1.03803	0.958016	0.963177	0.915561	0.943511	1.05253	0.945585	-0.00219548	0.107049	-0.109238	0.972755	0.0035195	0.121955	0.154587	2.45352	-0.00316741	0.0119965
AT1G60710.1	AT1G60710.1	17.2.3	hormone metabolism.auxin.induced-regulated-responsive-activated	Symbols: ATB2 NAD(P)-linked oxidoreductase superfamily protein chr1:22355073-22356627 REVERSE LENGTH=345	cytosol		1.24255	0.921565	1	1.15676	1.09322	0.927803	0.944197	1.02617	1.08206	1.08333	0.966057	0.113278	0.114444	-0.00116966		0.0988965		0.165288	1.00482	0.1636			0.953358	1.23576		1.15706				0.851358	1.09456	1.15706	0.851358	0.249961	0.304417	-0.0555122				0.44262		0.362513
AT2G46280.1,AT2G46280.2	AT2G46280.1	17.3.2.99	hormone metabolism.brassinosteroid.signal transduction.other	Symbols: TRIP-1, TIF3I1 TGF-beta receptor interacting protein 1 chr2:19003656-19005393 REVERSE LENGTH=328	cytosol		0.964222	1	1.05233	1.00605	0.759844	0.842337	1.17283	1.29627	0.982111	0.939408	1.10381	-0.116688	-0.160927	0.0444476		0.370478		-0.232671	0.431238	-0.168536		0.964784	0.827614	1.77266	0.855819	0.897133		0.912118	0.820274	0.906624	1.18835	0.876476	0.879672	0.298526	-0.00363959	0.302084	0.356365			-0.00525082		0.433924	0.448104
AT2G19590.1	AT2G19590.1	17.5.1.2	hormone metabolism.ethylene.synthesis-degradation.1-aminocyclopropane-1-carboxylate oxidase	Symbols: ACO1, ATACO1 ACC oxidase 1 chr2:8476239-8477354 REVERSE LENGTH=310	cytosol	1.28684	0.867161	1.01693			0.769117		1.14207	1.36209	1.05698	0.769117	1.25208	-0.168987	-0.477897	0.315275				-0.70305		-0.244379		0.874044	1	1.12576	0.769066	0.84505	0.690545	1.35802	1.18567	0.93049	0.999936	0.76822	1.15806	-0.146546	-0.404759	0.262099	0.333482	0.0417871	0.0531144	-0.592117	1.37896	-0.211801	0.476927
AT1G09740.1	AT1G09740.1	17.5.3	hormone metabolism.ethylene.induced-regulated-responsive-activated	Symbols: Adenine nucleotide alpha hydrolases-like superfamily protein chr1:3154603-3155834 FORWARD LENGTH=171	cytosol	1.13379	0.959739	1.23828	1.32773	1.52678	1.57166	1	0.87841	1.02724	1.1106	1.47539	0.968549	0.136645	0.414773	-0.282125	0.202281	0.00447396	0.0299292	0.607198	2.34931	0.197445	0.694045	0.889482	0.958244	0.918617			0.927943	0.904052		0.990125	0.922114	0.927943	0.947088	-0.026722	-0.020421	-0.00630184				-0.0294623		-0.0385539
AT3G16440.1	AT3G16440.1	17.7.3	hormone metabolism.jasmonate.induced-regulated-responsive-activated	Symbols: ATMLP-300B, MEE36, MLP-300B myrosinase-binding protein-like protein-300B chr3:5586087-5587541 FORWARD LENGTH=300	cytosol	1.59097		0.896244	1.07566						1.24361	1.07566				0.144829													1.17049			0.725285		1.17049	0.725285		0.469682					0.690493
AT3G16450.1,AT3G16450.2,AT3G16450.3	AT3G16450.1	17.7.3	hormone metabolism.jasmonate.induced-regulated-responsive-activated	Symbols: Mannose-binding lectin superfamily protein chr3:5588593-5589792 FORWARD LENGTH=300	cytosol	0.733168	2.16389	0.966736	0.958986	1.01578	0.96728	0.78669	4.22413	3.86248	1.28793	0.980683	2.95776	-0.786601	-1.00399	0.270867	0.229022	0.144096	0.526562	-1.59265	0.841347	-1.19945	0.640122	1.07713	1.08094	1.04262	4.0039	4.73904	0.905641	0.942592	0.725489	0.760274	1.0669	3.2162	0.809452	0.274414	1.19571	-1.00362	0.0197252	0.110237	0.141276	1.99034	0.957672	0.398408	1.70498
AT2G25980.1	AT2G25980.1	17.7.3	hormone metabolism.jasmonate.induced-regulated-responsive-activated	Symbols: Mannose-binding lectin superfamily protein chr2:11077718-11079642 REVERSE LENGTH=449	cytosol		1.04917		1.08368	1.29879		1.29507	0.846833	1.01295	1.04917	1.19124	1.05162	-0.00233218	0.124502	-0.126825				0.179851		-0.00336463		0.987051					0.848344	0.562241		0.650115	0.987051	0.848344	0.606178	0.478114	0.332983	0.151147				0.484906		0.703383
AT3G16460.1,AT3G16460.2	AT3G16460.1	17.7.3	hormone metabolism.jasmonate.induced-regulated-responsive-activated	Symbols: Mannose-binding lectin superfamily protein chr3:5593029-5595522 FORWARD LENGTH=705	cytosol	0.904512	0.754596	0.972628	1.06778	1.18957	1.19914	0.791931	0.756611	0.807756	0.877245	1.15216	0.785433	0.11044	0.378541	-0.270933	0.237463	0.00122362	0.0234068	0.552784	2.91236	0.159493	0.624405	0.929271	1.02456	0.959473	1.11599	1.16375	1.04774	0.900391	0.840433	0.872278	0.971103	1.10916	0.871034	0.108644	0.240504	-0.132727	0.0387691	0.00326348	0.0345949	0.348661	2.48632	0.156895	1.41151
AT3G16470.1,AT3G16470.2	AT3G16470.1	17.7.3	hormone metabolism.jasmonate.induced-regulated-responsive-activated	Symbols: JR1 Mannose-binding lectin superfamily protein chr3:5596096-5597709 REVERSE LENGTH=451	cytosol	0.983356	0.973842	1.15264	1.15662	0.729126	0.83952	1.29726	1.25082		1.03661	0.908423	1.27404	-0.205506	-0.335048	0.131811			0.413716	-0.487972		-0.297532				1.21549	1.09339		1.02536	1.54154	1.02724	0.863611	1.21549	1.05937	1.14413	0.060486	-0.0769319	0.137258				-0.111044		0.0872895
AT3G16430.1,AT3G16430.2	AT3G16430.1	17.7.3	hormone metabolism.jasmonate.induced-regulated-responsive-activated	Symbols: JAL31 jacalin-related lectin 31 chr3:5581830-5582959 FORWARD LENGTH=296	cytosol				0.701028		0.860417	1.02002	1.05332			0.780723	1.03667		-0.281663					-0.409073
AT5G20990.1	AT5G20990.1	18.1.1	Co-factor and vitamine metabolism.molybdenum cofactor.gephyrin	Symbols: B73, SIR4, CNX, CHL6, CNX1 molybdopterin biosynthesis CNX1 protein / molybdenum cofactor biosynthesis enzyme CNX1 (CNX1) chr5:7128737-7133397 REVERSE LENGTH=670	cytosol	0.988729		1.10523				0.911636			1.04698		0.911636	0.138202								0.199701								0.867247		1.09436			0.980804
AT2G17340.1	AT2G17340.1	18.4.5	Co-factor and vitamine metabolism.pantothenate.pantothenate kinase (PANK)	Symbols: Uncharacterised conserved protein (UCP030210) chr2:7541615-7544089 REVERSE LENGTH=367	cytosol	1.04731					1.0218		0.907824		1.04731	1.0218	0.907824	0.142691	0.118136	0.0246588				0.170633		0.20621		1.10723									1.10723
AT5G51830.1	AT5G51830.1	2.2.1.1	major CHO metabolism.degradation.sucrose.fructokinase	Symbols: pfkB-like carbohydrate kinase family protein chr5:21069709-21071450 FORWARD LENGTH=343	cytosol	2.79577	0.948768	1.33215		0.884118	1.22716				1.69223	1.05564				0.463335								0.838001	0.870751	0.980233			1.06248	1.10523	0.949158	0.816648	0.896328	1.06248	0.957012	-0.0654861	0.104446	-0.169642	0.553053			0.150821		-0.0945103	0.257234
AT2G31390.1	AT2G31390.1	2.2.1.1	major CHO metabolism.degradation.sucrose.fructokinase	Symbols: pfkB-like carbohydrate kinase family protein chr2:13383635-13386116 REVERSE LENGTH=325	cytosol	1.12953	0.96348	1.23275	0.966434	1.14576	1.06067	0.942012	1.01423	1.13508	1.10859	1.05762	1.03044	0.073066	0.0260338	0.0470546	0.463739	0.740352	0.616444	0.037561	0.130562	0.105459	0.333726	0.914231	0.918108	1	1.04649	1.00474	0.987617	1.16222	1.03853	0.974303	0.944113	1.01295	1.05835	-0.114096	-0.0438377	-0.0703464	0.138373	0.476437	0.105172	-0.0632546	0.321994	-0.164785	0.858949
AT1G35580.1,AT1G35580.2	AT1G35580.1	2.2.1.3.1	major CHO metabolism.degradation.sucrose.invertases.neutral	Symbols: CINV1 cytosolic invertase 1 chr1:13122460-13124808 REVERSE LENGTH=551	cytosol	0.837294	0.729172	0.748693	1.12408	1.25316	1.30763				0.77172	1.22829				-0.456567			0.00201634					0.859009	0.852155	0.850454	1.37122	1.30229	1.28771	0.639602	0.728117	0.710717	0.853873	1.32041	0.692812	0.208266	0.623475	-0.42914	0.00407524	7.36522e-05	5.57177e-05	0.930448	4.13281	0.301557	2.38985
AT3G43190.1	AT3G43190.1	2.2.1.5	major CHO metabolism.degradation.sucrose.Susy	Symbols: SUS4, ATSUS4 sucrose synthase 4 chr3:15179204-15182577 REVERSE LENGTH=808	cytosol	1.3389	0.996719	0.53802	0.690779	1.00328	0.917049	0.731353	1.5577	0.761262	0.95788	0.870369	1.01677	-0.0596464	-0.155156	0.0957313	0.876788	0.635916	0.743983	-0.224294	0.1966	-0.0860771	0.0571056	0.878011	0.893369	1.06069	1.1887	1.02746	1.38217	1.33837	1.18614	0.860615	0.944024	1.19944	1.12837	-0.17791	0.0610611	-0.238324	0.293477	0.704288	0.0964935	0.0881199	0.15225	-0.257351	0.532425
AT5G20830.1,AT5G20830.2	AT5G20830.1	2.2.1.5	major CHO metabolism.degradation.sucrose.Susy	Symbols: SUS1, ASUS1, atsus1 sucrose synthase 1 chr5:7050599-7054032 REVERSE LENGTH=808	cytosol	1.03713	0.90936	0.776557	0.942117	0.756473	0.815674	0.784812	1.03785	1.04765	0.907681	0.838088	0.956769	-0.0526564	-0.132245	0.0797277	0.689649	0.309164	0.496042	-0.191068	0.509811	-0.0759847	0.161372	0.991694	1.00613	1.08995	1.19331	1.02329	1.16854	1.50002	1.13529	0.790755	1.02926	1.12838	1.14202	-0.103871	-0.0120186	-0.0918811	0.614952	0.951668	0.180853	-0.0173393	0.0215146	-0.149989	0.211159
AT5G45490.1,AT5G45490.2	AT5G45490.1	20.1.7	stress.biotic.PR-proteins	Symbols: P-loop containing nucleoside triphosphate hydrolases superfamily protein chr5:18431064-18432128 FORWARD LENGTH=354	cytosol	1.07308							1.16544		1.07308		1.16544	-0.0825219								-0.119122
AT3G17210.1	AT3G17210.1	20.1.7	stress.biotic.PR-proteins	Symbols: ATHS1, HS1 heat stable protein 1 chr3:5882318-5882896 FORWARD LENGTH=109	cytosol	1.12393	0.917321	1.34094			1.45591	1.17484	0.914696	1.27249	1.1274	1.45591	1.12068	0.00597958	0.260217	-0.254336	0.968962			0.377553		0.00862674	0.0136932			1.50479		0.927785		1.16437	1.27563	1	1.50479	0.927785	1.14666	0.270132	-0.211024	0.474396				-0.305581		0.392114
AT1G11660.1	AT1G11660.1	20.2.1	stress.abiotic.heat	Symbols: heat shock protein 70 (Hsp 70) family protein chr1:3921056-3924347 FORWARD LENGTH=763	cytosol								0.995435	1.00457			1
AT3G12580.1	AT3G12580.1	20.2.1	stress.abiotic.heat	Symbols: HSP70, ATHSP70 heat shock protein 70 chr3:3991487-3993689 REVERSE LENGTH=650	cytosol							0.965735					0.965735												1		1.40855			1.81354	1.02159		1	1.40855	1.41756	-0.34544	-0.00637638	-0.339251				-0.00919921		-0.503412
AT4G39150.1,AT4G39150.2	AT4G39150.1	20.2.1	stress.abiotic.heat	Symbols: DNAJ heat shock N-terminal domain-containing protein chr4:18233651-18235740 REVERSE LENGTH=345	cytosol		1.00321	1.04924				0.766617	0.864154	1.29345	1.02622		0.97474	0.0514572								0.0742535		1.05425	0.908704					1			0.981477		1	-0.0186959								-0.0269732
AT1G79930.1,AT1G79930.2	AT1G79930.1	20.2.1	stress.abiotic.heat	Symbols: HSP91 heat shock protein 91 chr1:30063781-30067067 REVERSE LENGTH=831	cytosol	1	1.12958	0.926377	1.45778	1.0893	1.04593	0.947846	1.11733	0.965568	1.01865	1.19767	1.01025	0.00828203	0.169771	-0.161546	0.921541	0.255351	0.280322	0.245519	0.592862	0.0119485	0.0354852	1.02207	1.03438	0.968589	1.25666	0.968472	0.956102	1.01021	0.956074	0.98448	1.00834	1.06041	0.983587	0.0248582	0.0751713	-0.0503366	0.387198	0.48283	0.630897	0.1085	0.316206	0.0358646	0.412067
AT3G09440.1,AT3G09440.2	AT3G09440.1	20.2.1	stress.abiotic.heat	Symbols: Heat shock protein 70 (Hsp 70) family protein chr3:2903434-2905632 REVERSE LENGTH=649	cytosol	0.990382	0.930797	0.818469	1.03135	1.02742	1.04834	0.870541	1.08509	0.978118	0.913216	1.0357	0.977918	-0.0684269	0.0573922	-0.125696	0.463228	0.405946	0.0734907	0.0828222	0.391531	-0.0987577	0.334205	1.04412	1	1.0066	1.02334	0.987789	1.11041	1.01809	0.95615	1.078	1.01691	1.04052	1.01741	-0.000497626	0.0224519	-0.0229495	0.989948	0.671905	0.576958	0.0323927	0.172692	-0.000717922	0.0043876
AT5G56010.1	AT5G56010.1	20.2.1	stress.abiotic.heat	Symbols: HSP81-3, Hsp81.3, AtHsp90-3, AtHsp90.3 heat shock protein 81-3 chr5:22681410-22683911 FORWARD LENGTH=699	cytosol	0.902128	1.05631	0.958188	1.04468	1.53301	1.04181		0.926071		0.972208	1.2065	0.926071	0.0486097	0.262997	-0.215075			0.238744	0.381634		0.0701429									1.17776	0.883358			1.03056
AT3G07230.1	AT3G07230.1	20.2.4	stress.abiotic.touch/wounding	Symbols: wound-responsive protein-related chr3:2299920-2300183 FORWARD LENGTH=46	cytosol	1.09596	1.09122	1.57785		1.35896	1.30267	1.11966	1.0206	1.11947	1.25501	1.33081	1.08657	0.143867	0.20207	-0.0586295	0.364431			0.292524		0.207915	0.438385		1.04888	0.959206	1	0.903169	0.8627	0.920439	1.03389	0.996246	1.00404	0.921956	0.983526	0.0206447	-0.0646233	0.0852396		0.307188		-0.0932642	0.512596	0.029785
AT5G54430.1	AT5G54430.1	20.2.99	stress.abiotic.unspecified	Symbols: ATPHOS32, PHOS32 Adenine nucleotide alpha hydrolases-like superfamily protein chr5:22097563-22099693 REVERSE LENGTH=242	cytosol	0.881279		1.26011	1.18132						1.07069	1.18132				-0.0982476								1.13908				0.816569					1.13908	0.816569				0.329822
AT1G70880.1	AT1G70880.1	20.2.99	stress.abiotic.unspecified	Symbols: Polyketide cyclase/dehydrase and lipid transport superfamily protein chr1:26723086-26723717 REVERSE LENGTH=159	cytosol	1.32693	0.951329	1.70083	1.68994	2.28236	2.3224	0.810797	0.668546	0.760378	1.32636	2.09823	0.746573	0.55939	0.950264	-0.450779	0.0580991	0.00292753	0.0605044	1.49082	2.5335	0.82912	1.23583	1.02799	1.03107	0.996838	1.06611	1.00228		0.685278	0.712847	0.818355	1.01863	1.0342	0.738827	0.318419	0.333183	-0.0151656	0.00263745			0.485203		0.463324	2.57882
AT1G54410.1	AT1G54410.1	20.2.99	stress.abiotic.unspecified	Symbols: dehydrin family protein chr1:20310305-20310601 REVERSE LENGTH=98	cytosol	1	0.964553	0.922422	1.02361	0.851224	0.853573	0.751966	0.880994	0.845628	0.962325	0.909469	0.826196	0.152225	0.0959551	0.0564763	0.0378137	0.293023	0.43732	0.13854	0.533099	0.22004	1.42235	1.09229	1.03917	1.08115	1.35403	1.06279	1.24842	1.0077	0.898151	1.00938	1.07087	1.22175	0.971742	0.0970596	0.227952	-0.13162	0.0692359	0.0543278	0.1566	0.3303	1.26498	0.140138	1.15967
AT2G01530.1	AT2G01530.1	20.2.99	stress.abiotic.unspecified	Symbols: MLP329 MLP-like protein 329 chr2:239815-240349 FORWARD LENGTH=151	cytosol	1.41635	0.920753	1.54246	0.943431	1.18683	1.0795	1.06978	0.714139	1.10487	1.29319	1.06992	0.962929	0.292769	0.105261	0.188964	0.219574	0.496804	0.331861	0.152	0.303815	0.425433	0.658419	0.996932	0.904716	1.06678	0.831881	0.951708	0.714702	1.08527	1.05503	1.07666	0.989476	0.832764	1.07232	-0.08036	-0.25149	0.171999	0.158012	0.0255508	0.131932	-0.364754	1.59259	-0.115997	0.80131
AT1G70850.1,AT1G70850.3	AT1G70850.1	20.2.99	stress.abiotic.unspecified	Symbols: MLP34 MLP-like protein 34 chr1:26715429-26716744 REVERSE LENGTH=316	cytosol	1.17437	0.854186	1.35711	0.66643	0.979632	1.19242	0.858725	0.692745	1.02596	1.12855	0.946161	0.859144	0.271077	0.0964016	0.175824	0.199876	0.654974	0.438083	0.139186	0.183776	0.393504	0.69924	1.34544	0.905642	1.2512	1.19999		0.800285		1.03204	1.65289	1.16743	1.00014	1.34246	-0.139478	-0.292264	0.154359				-0.424688		-0.201552
AT2G01520.1	AT2G01520.1	20.2.99	stress.abiotic.unspecified	Symbols: MLP328 MLP-like protein 328 chr2:235992-236881 FORWARD LENGTH=151	cytosol	1.45278	0.833972	1.56135	0.832307	0.789339	1	0.750614	0.699996	0.965165	1.2827	0.873882	0.805258	0.45733	0.0817367	0.379136	0.118299	0.543998	0.157557	0.117987	0.264403	0.671662	0.927019	1.44597	1.35675	1.61662	1.60143	1.34361	0.968115	1.29551	1.07385	1.16057	1.47312	1.30438	1.17664	0.223773	0.102973	0.1215	0.0411833	0.547891	0.444348	0.14869	0.261306	0.324194	1.38528
AT4G23670.1	AT4G23670.1	20.2.99	stress.abiotic.unspecified	Symbols: Polyketide cyclase/dehydrase and lipid transport superfamily protein chr4:12332846-12333656 REVERSE LENGTH=151	cytosol	0.817749	0.653038	1.16828	0.965393	0.692544	0.889756	0.928206	1.10747	1.1349	0.879689	0.849231	1.05686	-0.182977	-0.217859	0.0352338	0.34384	0.116579	0.868296	-0.315557	0.933378	-0.26472	0.463644	1.41016	1.05407	1.60459	1.45804	1.23833	1.15516	1.5052	1.03834	0.929499	1.35627	1.28384	1.15768	0.157996	0.103351	0.0548688	0.452872	0.559298	0.715063	0.149237	0.252357	0.228415	0.344024
AT5G03630.1	AT5G03630.1	21.2.1	redox.ascorbate and glutathione.ascorbate	Symbols: ATMDAR2 Pyridine nucleotide-disulphide oxidoreductase family protein chr5:922378-924616 REVERSE LENGTH=435	cytosol	1.08922	0.983696	1.17657	1.01059	1.16298	1.13606	0.991147	0.923965	1.06018	1.08316	1.10321	0.991763	0.0880977	0.106396	-0.018341	0.251437	0.142947	0.796912	0.153642	0.844824	0.12718	0.599571	0.956099	0.936306	0.972418	1.07374	1.02616	0.85071	0.893482	0.868935	0.912662	0.954941	0.983536	0.891693	0.0685008	0.097954	-0.0295026	0.0182202	0.253902	0.698264	0.141431	0.595333	0.0988644	1.73945
AT1G75270.1	AT1G75270.1	21.2.1	redox.ascorbate and glutathione.ascorbate	Symbols: DHAR2 dehydroascorbate reductase 2 chr1:28250255-28251237 REVERSE LENGTH=213	cytosol	0.983848	0.840337	1.20623	0.978078	1.09901	0.998981	1.09669	0.8876	0.992549	1.01014	1.02536	0.992281	0.017836	0.0327854	-0.0149516	0.891028	0.66541	0.899197	0.0473036	0.17691	0.0257325	0.0501084	1.13185	1	0.985353	1.02995	1.14986	1.07504	1.27637	1.26667	0.898876	1.03907	1.08495	1.1473	-0.0990113	-0.0558669	-0.0432041	0.460452	0.654279	0.474908	-0.0806199	0.184237	-0.14296	0.336816
AT3G09940.1,AT3G09940.2	AT3G09940.1	21.2.1	redox.ascorbate and glutathione.ascorbate	Symbols: MDHAR, ATMDAR3, MDAR3, MDAR2 monodehydroascorbate reductase chr3:3056501-3059103 REVERSE LENGTH=441	cytosol	1.10385	0.987403	0.957403	1.08084	4.25314	3.56244	3.71833	0.866686	0.885684	1.01622	2.96547	1.82357	-0.568598	0.476882	-0.979108	0.442601	0.445586	0.113292	0.701498	0.351068	-0.843552	0.353987	0.939926	0.868352	0.890403	0.764797	0.826073	0.959435	0.738852	0.824273	1	0.899561	0.850102	0.854375	0.0515248	-0.0050142	0.0565354	0.601204	0.96662	0.464531	-0.00723397	0.0147443	0.0743511	0.220978
AT5G28840.1,AT5G28840.2	AT5G28840.1	21.2.1.1	redox.ascorbate and glutathione.ascorbate.GME	Symbols: GME GDP-D-mannose 3',5'-epimerase chr5:10862472-10864024 REVERSE LENGTH=377	cytosol			1.03079						46.8246	1.03079		46.8246	-1.91384								-5.50544									1.23145				1.23145
AT5G37830.1	AT5G37830.1	21.2.2	redox.ascorbate and glutathione.glutathione	Symbols: OXP1 oxoprolinase 1 chr5:15056635-15060525 REVERSE LENGTH=1266	cytosol		1.0189			1.84829		0.268382			1.0189	1.84829	0.268382	1.16605	1.49282	-0.578536				2.78383		1.92465				1.05204				1.51504			1.05204		1.51504	-0.36072								-0.526164
AT2G31570.1	AT2G31570.1	21.2.2	redox.ascorbate and glutathione.glutathione	Symbols: ATGPX2, GPX2 glutathione peroxidase 2 chr2:13438211-13439775 REVERSE LENGTH=169	cytosol		0.865501	1.34517			1.16446	1.00959	0.885357	1.14086	1.10534	1.16446	1.01194	0.0882263	0.140164	-0.0520992				0.202547		0.127366		0.834386	1.04278		1.07737	1.11224	0.96371	0.917467	0.86466	0.95437	0.938584	1.05111	0.912165	0.0285493	0.141539	-0.113104		0.0552508		0.204539	1.25766	0.0411907
AT2G27450.1,AT2G27450.2	AT2G27450.1	22.1.5	polyamine metabolism.synthesis.N-carbamoylputrescine amidohydrolase	Symbols: NLP1, ATNLP1, CPA nitrilase-like protein 1 chr2:11737666-11739577 REVERSE LENGTH=299	cytosol									0.946063			0.946063
AT1G70310.1	AT1G70310.1	22.1.6	polyamine metabolism.synthesis.spermidine synthase	Symbols: SPDS2 spermidine synthase 2 chr1:26485497-26487352 REVERSE LENGTH=340	cytosol	0.935323	0.97604	0.943116	0.882143	0.850355	0.846976	1.08379	1.14528	1.0349	0.951493	0.859825	1.08799	-0.133854	-0.234278	0.101217	0.0163841	0.00252226	0.00544588	-0.33955	2.59821	-0.1934	1.78558	0.962038	0.974612	0.907121	0.954967	0.940737	0.94027	1.0652	1.07449	1.31055	0.947924	0.945324	1.15008	-0.192711	-0.195431	0.00274601	0.0713467	0.0635812	0.908649	-0.28285	1.19667	-0.278889	1.14663
AT1G63660.1	AT1G63660.1	23.1.2.31	nucleotide metabolism.synthesis.purine.GMP synthetase	Symbols: GMP synthase (glutamine-hydrolyzing), putative / glutamine amidotransferase, putative chr1:23604127-23607080 REVERSE LENGTH=534	cytosol	0.854483			0.984966			0.826339	0.956746	1.01503	0.854483	0.984966	0.932706	-0.0875383	0.0545033	-0.141872				0.0786511		-0.126372							1.05305	0.658746				1.05305	0.658746		0.460692					0.676783
AT2G42910.1	AT2G42910.1	23.1.3	nucleotide metabolism.synthesis.PRS-PP	Symbols: Phosphoribosyltransferase family protein chr2:17856396-17858394 FORWARD LENGTH=337	cytosol	0.9976	0.990511	0.8674	0.965918	1.00187	0.834221	0.951052	1.01283	0.929057	0.951837	0.934004	0.964314	-0.0130234	-0.0319336	0.0189122	0.812104	0.621847	0.800989	-0.0460744	0.206317	-0.0187891	0.0903883	0.988961			0.998126	0.690197		1.19973	0.957855	1.05112	0.988961	0.844162	1.06957	-0.0783144	-0.235567	0.157981				-0.341436		-0.113042
AT4G30530.1	AT4G30530.1	23.1.99	nucleotide metabolism.synthesis.unspecified	Symbols: Class I glutamine amidotransferase-like superfamily protein chr4:14920605-14922286 FORWARD LENGTH=250	cytosol	1.04847	0.914654	0.981464	1.50167	1.31796	0.879506	1.07361	0.750092	1.02517	0.981529	1.23305	0.949626	0.0330404	0.2597	-0.227147	0.782184	0.248952	0.253109	0.376796	0.603884	0.0476716	0.106691				0.885577		0.967999	1.19865		1.0924		0.926788	1.14553		-0.211106					-0.3057
AT1G05620.1,AT1G05620.2	AT1G05620.1	23.2.1.2	nucleotide metabolism.degradation.pyrimidine.uridine nucleosidase	Symbols: URH2 uridine-ribohydrolase 2 chr1:1679286-1681527 FORWARD LENGTH=322	cytosol	0.776555				0.943254	0.879013	0.898838	1.00985		0.776555	0.911134	0.954346	-0.205432	-0.0463289	-0.159482				-0.0668505		-0.297425		0.926296			1.0022						0.926296	1.0022				-0.0787162
AT5G64370.1	AT5G64370.1	23.2.1.5	nucleotide metabolism.degradation.pyrimidine.beta-ureidopropionase	Symbols: BETA-UP, PYD3 beta-ureidopropionase chr5:25739264-25741031 FORWARD LENGTH=408	cytosol	1					1.49483	0.840931			1	1.49483	0.840931	0.172813	0.559902	-0.396685				0.829922		0.24994			1.05113								1.05113
AT1G27450.1,AT1G27450.2,AT1G27450.3	AT1G27450.1	23.3.1.1	nucleotide metabolism.salvage.phosphoribosyltransferases.aprt	Symbols: APT1, ATAPT1 adenine phosphoribosyl transferase 1 chr1:9532042-9533807 FORWARD LENGTH=243	cytosol	1.17213		1.18522	1.10522	1.18665	1.19863	0.937262	0.874373	0.939644	1.17867	1.1635	0.917093	0.249628	0.236862	0.0129583		0.00245973		0.34333	2.60911	0.362025		1.01027	1.08881		1.01124	1.0264	1.00148	0.950298	0.915724	0.878402	1.04954	1.01304	0.914808	0.137179	0.101908	0.0353946		0.0110989		0.147149	1.95472	0.198218
AT5G03300.1	AT5G03300.1	23.3.2.1	nucleotide metabolism.salvage.nucleoside kinases.adenosine kinase	Symbols: ADK2 adenosine kinase 2 chr5:796573-798997 FORWARD LENGTH=345	cytosol	1.47134	0.992552	1.43448	1.07816		2.04527	0.898688	0.970329	1.09869	1.29946	1.56172	0.989236	0.27109	0.448837	-0.183324	0.132509			0.658747		0.393522	0.877754		0.964648	1.36468	1.1095			1.37884	1.02354	0.992205	1.16466	1.1095	1.13153	0.0288604	-0.0196582	0.0485116				-0.0283616		0.0416396
AT3G09820.1	AT3G09820.1	23.3.2.1	nucleotide metabolism.salvage.nucleoside kinases.adenosine kinase	Symbols: ADK1, ATADK1 adenosine kinase 1 chr3:3012122-3014624 FORWARD LENGTH=344	cytosol	1.18701		1.07787	0.819609	0.868827		1.00081	1.26834	1.4344	1.13244	0.844218	1.23452	-0.0862489	-0.375515	0.291627				-0.548258		-0.124508							0.777975		0.899002	0.939012		0.777975	0.919007		-0.166215					-0.240353
AT4G12720.1,AT4G12720.2,AT4G12720.3	AT4G12720.1	23.3.3	nucleotide metabolism.salvage.NUDIX hydrolases	Symbols: AtNUDT7, GFG1, NUDT7, ATNUDX7 MutT/nudix family protein chr4:7487716-7489557 FORWARD LENGTH=282	cytosol	1.44831		1	1.4107	1.86013	1.93313	0.810142	0.858759	0.858548	1.22416	1.73465	0.842483	0.369367	0.692374	-0.345069		0.0055596		1.04193	2.25496	0.539069		1.2281							0.975713	0.981336	1.2281		0.978524	0.226207								0.32775
AT1G79690.1	AT1G79690.1	23.3.3	nucleotide metabolism.salvage.NUDIX hydrolases	Symbols: atnudt3, NUDT3 nudix hydrolase homolog 3 chr1:29985360-29990171 FORWARD LENGTH=772	cytosol	2.32859				2.21331		0.751452	0.822326	0.834092	2.32859	2.21331	0.802623	0.97468	0.935489	0.0507631				1.46341		1.53666									1.01688				1.01688
AT4G09320.1	AT4G09320.1	23.4.10	nucleotide metabolism.phosphotransfer and pyrophosphatases.nucleoside diphosphate kinase	Symbols: NDPK1 Nucleoside diphosphate kinase family protein chr4:5923424-5924366 FORWARD LENGTH=169	cytosol	0.993231	1.01713	1.04424	0.990023	1.01338	1.06769	1.03074	1.03468	0.996182	1.0182	1.0237	1.02054	-0.00229189	0.00309598	-0.00538787	0.908774	0.90919	0.850253	0.00446656	0.0413454	-0.00330651	0.0415442	0.955284	1	1.02554	0.960253	0.992515	1.02518	0.8867	0.941766	0.971451	0.993607	0.992648	0.933306	0.0625887	0.0616237	0.000965974	0.134566	0.129099	0.974124	0.0889323	0.889078	0.090326	0.871065
AT5G26667.1,AT5G26667.2,AT5G26667.3	AT5G26667.1	23.4.3	nucleotide metabolism.phosphotransfer and pyrophosphatases.uridylate kinase	Symbols: PYR6 P-loop containing nucleoside triphosphate hydrolases superfamily protein chr5:9276659-9277788 FORWARD LENGTH=208	cytosol	0.922247	0.792033	1.11342	1.00538	1.11012	1.18634	0.948098	1.14488	1.1182	0.942566	1.10061	1.07039	-0.127004	0.027839	-0.154706	0.316837	0.727797	0.213925	0.0401658	0.137989	-0.183474	0.499163		0.994619	0.81836			1.0461	1.17901	1.036	1.26595	0.906489	1.0461	1.16032	-0.245627	-0.103538	-0.142999				-0.149507		-0.356163
AT5G23290.1	AT5G23290.1	27.3.99	RNA.regulation of transcription.unclassified	Symbols: PFD5 prefoldin 5 chr5:7846144-7847428 FORWARD LENGTH=151	cytosol	1.15455	0.862315	1.21979	0.844971	1.15441	0.930171	1.15965	0.962011	1.00855	1.07889	0.976518	1.0434	0.0334361	-0.0662277	0.0996087	0.790707	0.575602	0.515074	-0.0955813	0.239878	0.0482426	0.101984	1.12792					0.752217	0.954538		0.898163	1.12792	0.752217	0.92635	0.196244	-0.207478	0.399654				-0.300409		0.284034
AT4G13780.1	AT4G13780.1	29.1.10	protein.aa activation.methionine-tRNA ligase	Symbols: methionine--tRNA ligase, putative / methionyl-tRNA synthetase, putative / MetRS, putative chr4:7993366-7998433 REVERSE LENGTH=797	cytosol	0.594558	0.941113	0.896316				0.654388			0.810662		0.654388	0.213336								0.308954				1	1.24386	1.19176	4.54737	0.825951			1	2.32766	0.825951	0.190639	0.952375	-0.797955				1.49475		0.275872
AT5G27470.1	AT5G27470.1	29.1.11	protein.aa activation.serine-tRNA ligase	Symbols: seryl-tRNA synthetase / serine--tRNA ligase chr5:9695087-9697154 FORWARD LENGTH=451	cytosol	1.45941	0.960248	1.08284	0.934386	0.985929	1.04171	0.924134	1.03123	0.985431	1.1675	0.987342	0.980265	0.174355	0.00719394	0.167213	0.28916	0.879603	0.305228	0.0103787	0.0557133	0.252181	0.538861	0.817396		0.954329	1.02491	0.969608	1.01438	0.925814	0.868387	1.01407	0.885862	1.00297	0.936091	-0.0551371	0.0689785	-0.123998		0.216661		0.0995544	0.664219	-0.0795662
AT4G31180.1,AT4G31180.2	AT4G31180.1	29.1.12	protein.aa activation.aspartate-tRNA ligase	Symbols: Class II aminoacyl-tRNA and biotin synthetases superfamily protein chr4:15156696-15159362 FORWARD LENGTH=558	cytosol	0.881122	1.0321	0.878814	0.989564	0.926802	0.996907	0.941969	1.05984	0.791694	0.93068	0.971091	0.931167	-0.000523505	0.0419749	-0.0424982	0.996057	0.646823	0.506011	0.0605659	0.189215	-0.000755258	0.00171578	1.01274	1.12196	1.13756	1.10293	0.88546	1.0964	0.965458	0.908156	0.803247	1.09075	1.02826	0.892287	0.200164	0.141601	0.0589816	0.0322608	0.188087	0.48601	0.204629	0.725642	0.289746	1.49133
AT1G29880.1	AT1G29880.1	29.1.14	protein.aa activation.glycine-tRNA ligase	Symbols: glycyl-tRNA synthetase / glycine--tRNA ligase chr1:10459662-10462781 REVERSE LENGTH=729	cytosol	1.03915	1.08378	0.998168	1.11785	0.845149	0.786035	0.944738	0.783067	0.88698	1.04037	0.916346	0.871595	0.176542	0.0500584	0.126763	0.0341103	0.711357	0.303522	0.0722341	0.147912	0.25536	1.46711	1.17186			2.69934	2.66825	1.14939	0.913894	0.952681	4.73498	1.17186	2.17233	2.20052	-0.610047	-0.0128931	-0.59833		0.984531		-0.0186011	0.00677064	-0.90904
AT5G38830.1	AT5G38830.1	29.1.16	protein.aa activation.cysteine-tRNA ligase	Symbols: Cysteinyl-tRNA synthetase, class Ia family protein chr5:15545764-15548094 REVERSE LENGTH=511	cytosol	0.90213	1.16055							1.04503	1.03134		1.04503	-0.0131846								-0.0190216		1	1.08541	0.85911							0.981508
AT5G26710.1	AT5G26710.1	29.1.17	protein.aa activation.glutamate-tRNA ligase	Symbols: Glutamyl/glutaminyl-tRNA synthetase, class Ic chr5:9305673-9308247 FORWARD LENGTH=719	cytosol	0.904183	1.05288	0.768768	1.00987	0.884689	0.878474	0.870915	0.985782	0.848235	0.908611	0.924344	0.901644	0.00769782	0.0248634	-0.0171664	0.943534	0.725996	0.873254	0.0358721	0.139066	0.0111057	0.0252424	1.09572	1.04094	1.22598	1.07597	1.01551	1.02069	0.763716	0.914514	0.942811	1.12088	1.03739	0.87368	0.247873	0.171329	0.0773658	0.0340302	0.0497414	0.224672	0.247782	1.30328	0.359453	1.46814
AT1G72550.1,AT1G72550.2	AT1G72550.1	29.1.20	protein.aa activation.phenylalanine-tRNA ligase	Symbols: tRNA synthetase beta subunit family protein chr1:27319947-27323908 REVERSE LENGTH=598	cytosol	0.899109	0.922889			1.12081	1.13454	0.95404	0.92374		0.910999	1.12768	0.93889	-0.030154	0.182705	-0.212566				0.264324		-0.0435063							1.61111	0.62596				1.61111	0.62596		0.880749					1.36391
AT3G02760.1	AT3G02760.1	29.1.21	protein.aa activation.histidine-tRNA ligase	Symbols: Class II aaRS and biotin synthetases superfamily protein chr3:597588-600650 REVERSE LENGTH=883	cytosol				0.96917			0.957757	1	0.835923		0.96917	0.931227		0.0399316					0.0576168											0.838033				0.838033
AT5G56680.1	AT5G56680.1	29.1.22	protein.aa activation.asparagine-tRNA ligase	Symbols: SYNC1, EMB2755, SYNC1 ARATH Class II aminoacyl-tRNA and biotin synthetases superfamily protein chr5:22936645-22938841 FORWARD LENGTH=572	cytosol	0.862714	1.07008	0.917555	1.08183	0.859066		5.10697	1.24142	0.807875	0.950118	0.970447	2.38542	-0.860614	-0.843285	-0.0211699	0.353271			-1.29752		-1.32807	0.451892	1.18481	0.998657		0.915107		1.06133	0.892771	1.07619		1.09173	0.988216	0.98448	0.103314	0.0037881	0.0995359				0.00546508		0.149184
AT1G09620.1	AT1G09620.1	29.1.4	protein.aa activation.leucine-tRNA ligase	Symbols: ATP binding;leucine-tRNA ligases;aminoacyl-tRNA ligases;nucleotide binding;ATP binding;aminoacyl-tRNA ligases chr1:3113077-3116455 REVERSE LENGTH=1091	cytosol	1.0233	0.998848	0.855721	1.00308	1.17147	0.882498	0.86766	1.05958	0.94103	0.959291	1.01902	0.956092	0.00334023	0.0637188	-0.0603818	0.968664	0.566073	0.577967	0.091958	0.247127	0.00481893	0.0138267	1.04863	1	1.16287	0.815772	0.815759	1.02478	0.918769	0.876836	0.867463	1.0705	0.885437	0.887689	0.186713	-0.00253964	0.189231	0.0227598	0.976366	0.0943876	-0.00366392	0.0103874	0.270157	1.64283
AT3G62120.1,AT3G62120.2	AT3G62120.1	29.1.40	protein.aa activation.bifunctional aminoacyl-tRNA synthetase	Symbols: Class II aaRS and biotin synthetases superfamily protein chr3:23001227-23003849 REVERSE LENGTH=530	cytosol	0.956461	0.972147	0.89025	1.19089	0.914788	1.24268	0.960789	0.989685	0.817505	0.939619	1.11612	0.92266	0.0182136	0.18978	-0.171715	0.787539	0.167383	0.167492	0.274621	0.776288	0.0262775	0.103728	1.0964	1.13904	1.12193	1.32142	1.134	1.36548	0.827702	1.02796	0.973228	1.11912	1.27363	0.942964	0.170855	0.298358	-0.129149	0.0447201	0.0234958	0.0985467	0.433676	1.62901	0.247093	1.3495
AT4G10320.1	AT4G10320.1	29.1.5	protein.aa activation.isoleucine-tRNA ligase	Symbols: tRNA synthetase class I (I, L, M and V) family protein chr4:6397526-6404509 REVERSE LENGTH=1190	cytosol							0.646604	1.22596				0.936284																		0.603015				0.603015
AT3G11710.1	AT3G11710.1	29.1.6	protein.aa activation.lysine-tRNA ligase	Symbols: ATKRS-1 lysyl-tRNA synthetase 1 chr3:3702359-3705613 REVERSE LENGTH=626	cytosol	1.14502	1.21331	0.962125	1.02542	0.968451	0.948073	1.01515	0.92424	0.869517	1.10682	0.980647	0.936301	0.16692	0.0462675	0.120886	0.118977	0.411089	0.183161	0.0667618	0.386065	0.241377	0.924537	0.932994		1.05068	1.06497	1.11098	0.989166	0.927017	0.95922	1.27087	0.991839	1.05504	1.05237	-0.0592204	0.0025328	-0.0617509		0.982635		0.00365407	0.00760791	-0.085462
AT1G08360.1	AT1G08360.1	29.2.1.1.3.2.510	protein.synthesis.ribosomal protein.prokaryotic.unknown organellar.50S subunit.L10A	Symbols: Ribosomal protein L1p/L10e family chr1:2636231-2637694 FORWARD LENGTH=216	cytosol		0.972279		1.08591		1.16163				0.972279	1.12377				-0.144551															1.14041				1.14041
AT3G48930.1	AT3G48930.1	29.2.1.2.1.11	protein.synthesis.ribosomal protein.eukaryotic.40S subunit.S11	Symbols: EMB1080 Nucleic acid-binding, OB-fold-like protein chr3:18141017-18142189 REVERSE LENGTH=160	cytosol	0.779693	0.838111	1.28835	0.786474	0.978703	1.21286	1.15439	1.25792	1.02133	0.968717	0.99268	1.14455	-0.166406	-0.142116	-0.0244346	0.37109	0.342149	0.911526	-0.205375	0.465785	-0.240629	0.430521	0.969458	1	1.14133	1.06822	1.26004	1.18533	1.13472	1.18783	0.990678	1.03693	1.1712	1.10441	-0.0630266	0.058697	-0.121611	0.442162	0.45674	0.155887	0.0847062	0.340331	-0.0909582	0.354418
AT5G23740.1	AT5G23740.1	29.2.1.2.1.11	protein.synthesis.ribosomal protein.eukaryotic.40S subunit.S11	Symbols: RPS11-BETA ribosomal protein S11-beta chr5:8008251-8009330 REVERSE LENGTH=159	cytosol																										1		0.988589	1.21078	6.21844	1.4396		0.994295	2.95627		-0.993264					-1.57203
AT3G52580.1	AT3G52580.1	29.2.1.2.1.14	protein.synthesis.ribosomal protein.eukaryotic.40S subunit.S14	Symbols: Ribosomal protein S11 family protein chr3:19503324-19504701 FORWARD LENGTH=150	cytosol						0.94405					0.94405														1.33519							1.33519
AT2G36160.1	AT2G36160.1	29.2.1.2.1.14	protein.synthesis.ribosomal protein.eukaryotic.40S subunit.S14	Symbols: Ribosomal protein S11 family protein chr2:15169925-15171159 FORWARD LENGTH=150	cytosol	0.769031	1.02799	0.809232	1.14527	0.972012	1.02902	0.706363	0.660063	0.593103	0.868751	1.04877	0.653177	0.283291	0.464871	-0.187761	0.0681955	0.00285525	0.131763	0.683152	2.54436	0.411469	1.16624	1.07643			1.34177	0.961135	1.11005	0.671022		0.869969	1.07643	1.13765	0.770495	0.331291	0.38483	-0.0553016				0.562201		0.482397
AT3G11510.1	AT3G11510.1	29.2.1.2.1.14	protein.synthesis.ribosomal protein.eukaryotic.40S subunit.S14	Symbols: Ribosomal protein S11 family protein chr3:3623757-3624866 REVERSE LENGTH=150	cytosol	0.819257	1.05931	1.09858	1.27999	1	1.02511	0.9435	0.924548	0.818818	0.992381	1.1017	0.895622	0.102499	0.206355	-0.104408	0.368417	0.102047	0.43113	0.29877	0.9912	0.148004	0.43366	1.09553	0.99021	0.961879		1.25475	1.27837	0.823712	1.20375		1.01587	1.26656	1.01373	0.00211164	0.221752	-0.219666				0.321241		0.00304646
AT1G22780.1,AT1G34030.1,AT4G09800.1	AT1G22780.1	29.2.1.2.1.18	protein.synthesis.ribosomal protein.eukaryotic.40S subunit.S18	Symbols: PFL, RPS18A, PFL1 Ribosomal protein S13/S18 family chr1:8067990-8069163 FORWARD LENGTH=152	cytosol	0.899284	1.10367	0.909992	1.16575	1.03933	1.08917	0.941694	1.11363	1.03447	0.970982	1.09808	1.02993	-0.0589247	0.0640478	-0.122857	0.516494	0.3321	0.169386	0.092433	0.478731	-0.085035	0.286935	0.973909	0.980298	1.09461	1.21581	1.15564	1.12167	0.865273	1.08953	1	1.01627	1.16437	0.984935	0.0313165	0.166973	-0.135834	0.701478	0.0642351	0.0365221	0.241453	1.19223	0.0451838	0.153986
AT3G02080.1	AT3G02080.1	29.2.1.2.1.19	protein.synthesis.ribosomal protein.eukaryotic.40S subunit.S19	Symbols: Ribosomal protein S19e family protein chr3:364138-365161 REVERSE LENGTH=143	cytosol	0.859679	1.11407	0.948408	1.21674	1.19207	1.09627	0.866796	1.17986	0.854993	0.974053	1.16836	0.967218	0.00704226	0.188372	-0.18139	0.960557	0.148431	0.0795621	0.272571	0.828475	0.0101599	0.017477	0.811244		0.826297		1.09315	1.06045	0.687626	0.854516	0.745924	0.818771	1.0768	0.762688	0.0709247	0.341523	-0.272247				0.497588		0.102366
AT2G41840.1	AT2G41840.1	29.2.1.2.1.2	protein.synthesis.ribosomal protein.eukaryotic.40S subunit.S2	Symbols: Ribosomal protein S5 family protein chr2:17460016-17461398 REVERSE LENGTH=285	cytosol	1	0.895534	1.02161	1.04618	1.07917	1.06754	0.876367	0.973767	0.90206	0.972381	1.06429	0.917398	0.0581894	0.148254	-0.0902591	0.321388	0.00874735	0.0836995	0.214278	2.05812	0.0839733	0.492971	0.803496	0.841516	0.828081	1.03106	1.02948	0.972205	0.873986	0.853041	0.87754	0.824364	1.01091	0.868189	-0.0517853	0.151908	-0.203294	0.0315069	0.00236799	0.00112276	0.21958	2.62562	-0.0747271	1.50159
AT3G45030.1,AT5G62300.1,AT5G62300.2	AT3G45030.1	29.2.1.2.1.20	protein.synthesis.ribosomal protein.eukaryotic.40S subunit.S20	Symbols: Ribosomal protein S10p/S20e family protein chr3:16471606-16472312 REVERSE LENGTH=124	cytosol	0.978419	1.11853	0.971053	1.19514	1.24909	1.06768	0.947365	1.07043	0.848241	1.02267	1.17064	0.955345	0.0680708	0.202536	-0.134931	0.448458	0.062036	0.109308	0.293203	1.20736	0.0982433	0.348278	0.955714	0.81289	0.914298	1.02158	0.89052	1.04945	0.815983	0.878751	0.824938	0.894301	0.987184	0.83989	0.0627498	0.161234	-0.0987342	0.309031	0.0492566	0.22511	0.233118	1.30754	0.0905586	0.509998
AT3G04920.1	AT3G04920.1	29.2.1.2.1.24	protein.synthesis.ribosomal protein.eukaryotic.40S subunit.S24	Symbols: Ribosomal protein S24e family protein chr3:1360989-1362065 FORWARD LENGTH=133	cytosol	1.08349	0.715531	1.84728				1.15642	0.724578	0.914866	1.21544		0.931956	0.264023			0.470396					0.383141	0.327536				1.47403	1.40926		1	1.91597	1.81069		1.44164	1.57555		-0.0887646					-0.128144
AT5G28060.1	AT5G28060.1	29.2.1.2.1.24	protein.synthesis.ribosomal protein.eukaryotic.40S subunit.S24	Symbols: Ribosomal protein S24e family protein chr5:10069791-10070792 REVERSE LENGTH=133	cytosol	0.99151	0.854122	1.10051	0.976239	0.997594	1.15391	0.867682	1.39519	1.60895	0.982048	1.04258	1.29061	-0.27154	-0.212608	-0.0597946	0.253479	0.336493	0.54086	-0.307892	0.473023	-0.394183	0.596058			1.00444		1.28757	1.09203	0.98481	1.06935	0.964557	1.00444	1.1898	1.00624	-0.0017901	0.167179	-0.168957				0.241753		-0.00258258
AT3G56340.1	AT3G56340.1	29.2.1.2.1.26	protein.synthesis.ribosomal protein.eukaryotic.40S subunit.S26	Symbols: Ribosomal protein S26e family protein chr3:20892309-20893343 REVERSE LENGTH=130	cytosol							1.05547	0.91242	1			0.989297
AT5G47930.1	AT5G47930.1	29.2.1.2.1.27	protein.synthesis.ribosomal protein.eukaryotic.40S subunit.S27	Symbols: Zinc-binding ribosomal protein family protein chr5:19406423-19407329 REVERSE LENGTH=84	cytosol		0.967126	0.784796						1.04457	0.875961		1.04457	-0.175582								-0.253964		0.224526		0.81745			1		1.01004		0.520988	1	1.01004	-0.638858	-0.00999454	-0.629869				-0.0144192		-0.955097
AT3G10090.1,AT5G03850.1	AT3G10090.1	29.2.1.2.1.28	protein.synthesis.ribosomal protein.eukaryotic.40S subunit.S28	Symbols: Nucleic acid-binding, OB-fold-like protein chr3:3108960-3109154 REVERSE LENGTH=64	cytosol	0.980577	1.02709	0.932746	1.3369	1.90439	1.11857	0.893665	1.12566	0.850812	0.980139	1.45329	0.956714	0.024189	0.412096	-0.388876	0.806694	0.117165	0.115215	0.603164	0.931204	0.034899	0.0932912	0.779818	0.783765	0.772452	0.986258	0.934387	0.830653	0.745126	0.867306	0.647485	0.778679	0.917099	0.753306	0.0331239	0.196112	-0.163254	0.710637	0.104712	0.0392364	0.283842	0.980003	0.0477921	0.148352
AT5G64140.1	AT5G64140.1	29.2.1.2.1.28	protein.synthesis.ribosomal protein.eukaryotic.40S subunit.S28	Symbols: RPS28 ribosomal protein S28 chr5:25667529-25667723 REVERSE LENGTH=64	cytosol	0.91377	1.48256	1.19627		1	0.931296	0.754958	1.21732	0.817402	1.19753	0.965648	0.929895	0.251609	0.0377238	0.214394	0.288666			0.0544304		0.364928	0.539604	0.784982	0.757816	0.767862	1.24167	1.00552			0.904704	0.679624	0.77022	1.12359	0.792164	-0.0280902	0.346004	-0.373188				0.50425		-0.0405283
AT5G35530.1	AT5G35530.1	29.2.1.2.1.3	protein.synthesis.ribosomal protein.eukaryotic.40S subunit.S3	Symbols: Ribosomal protein S3 family protein chr5:13710355-13712192 REVERSE LENGTH=248	cytosol			0.648777	1.45072	0.692679	0.797631	0.766698	1.01784		0.648777	0.980344	0.892268	-0.316007	0.094068	-0.40705				0.135812		-0.459753				0.940832			0.982163		0.698278	0.825005	0.940832	0.982163	0.761642	0.210506	0.25292	-0.0429859				0.36685		0.304825
AT3G53870.1	AT3G53870.1	29.2.1.2.1.3	protein.synthesis.ribosomal protein.eukaryotic.40S subunit.S3	Symbols: Ribosomal protein S3 family protein chr3:19951547-19952782 FORWARD LENGTH=249	cytosol		1.23154	1.34943	1.27356	0.724807			1.04239		1.29049	0.999184	1.04239	0.212696	-0.0423268	0.25445				-0.0610738		0.30802			0.841973	1.03524	0.972459	0.820838	1	0.991751	0.778194	0.906505	0.938606	0.931099	0.89215	0.0507499	0.0427245	0.00802971		0.664776		0.0616478	0.177325	0.0732323
AT2G31610.1	AT2G31610.1	29.2.1.2.1.3	protein.synthesis.ribosomal protein.eukaryotic.40S subunit.S3	Symbols: Ribosomal protein S3 family protein chr2:13450384-13451669 FORWARD LENGTH=250	cytosol	0.873937	1.02431	0.952824	1.18788	1.0491	0.94887	0.878002	1.01447	0.797013	0.950357	1.06195	0.896494	0.0583294	0.168966	-0.11091	0.522201	0.153043	0.244113	0.244349	0.815187	0.0841755	0.282162	0.83445	0.958634		0.996651	0.964578	1.00335	0.876725	0.92984	0.850247	0.896542	0.988193	0.885604	0.0122752	0.109498	-0.0972558		0.0174931		0.158131	1.75713	0.0177096
AT1G72370.1,AT1G72370.2	AT1G72370.1	29.2.1.2.1.31	protein.synthesis.ribosomal protein.eukaryotic.40S subunit.SA	Symbols: P40, AP40, RP40, RPSAA 40s ribosomal protein SA chr1:27243148-27244842 REVERSE LENGTH=298	cytosol	0.930404	0.937957	0.990948	1.0763	1.14318	1.12832	1.06604	1.10248	1.07537	0.953103	1.11593	1.0813	-0.126025	0.0315269	-0.157395	0.00429277	0.207073	0.00425077	0.0454874	0.683877	-0.182057	2.36726	0.84455	0.764165	0.87412	1.0971	1.04156	1	0.939097	0.906678	0.815284	0.827612	1.04622	0.88702	-0.0692955	0.164697	-0.233327	0.296556	0.0267484	0.0072069	0.238147	1.5727	-0.100012	0.527893
AT1G07770.1,AT1G07770.2,AT5G59850.1	AT1G07770.1	29.2.1.2.1.515	protein.synthesis.ribosomal protein.eukaryotic.40S subunit.S15A	Symbols: RPS15A ribosomal protein S15A chr1:2408413-2409065 REVERSE LENGTH=130	cytosol	0.849266			1.17789	1.0329		0.981194		0.839758	0.849266	1.10539	0.910476	-0.0695674	0.193383	-0.262069				0.279868		-0.100405									1.07406	0.94557			1.00981
AT4G34670.1	AT4G34670.1	29.2.1.2.1.53	protein.synthesis.ribosomal protein.eukaryotic.40S subunit.S3A	Symbols: Ribosomal protein S3Ae chr4:16548724-16550222 FORWARD LENGTH=262	cytosol	0.981803	1.10534	0.907869	1.14959	1.01861	0.786944	0.755483	1.00443	0.934131	0.998336	0.985049	0.898013	0.105806	0.0924408	0.0133982	0.345311	0.537904	0.917619	0.133459	0.269295	0.152789	0.461789	0.747838	0.901242	1.02005	1.03473	0.961631	1.03411	0.838839	0.852988	1.06703	0.889708	1.01016	0.91962	-0.0330637	0.0938338	-0.126799	0.795478	0.308702	0.217804	0.135473	0.510461	-0.0477052	0.0993716
AT3G04840.1	AT3G04840.1	29.2.1.2.1.53	protein.synthesis.ribosomal protein.eukaryotic.40S subunit.S3A	Symbols: Ribosomal protein S3Ae chr3:1329751-1331418 FORWARD LENGTH=262	cytosol	1.00313	1.07822	0.825125	1.16717	0.999433	1.03819	0.949375	1.0109	0.933913	0.968823	1.06826	0.964729	0.00423445	0.101853	-0.0976295	0.960982	0.137597	0.333886	0.147071	0.861392	0.00610903	0.017285	0.924896	0.86959	0.955058	0.982137	0.982679	1.02104	0.846596	0.934861	0.944203	0.916515	0.995286	0.908554	0.00872432	0.0911128	-0.0824048	0.851638	0.0615265	0.0488738	0.131539	1.21094	0.0125866	0.0697452
AT5G10360.1	AT5G10360.1	29.2.1.2.1.6	protein.synthesis.ribosomal protein.eukaryotic.40S subunit.S6	Symbols: EMB3010, RPS6B Ribosomal protein S6e chr5:3258734-3260142 REVERSE LENGTH=249	cytosol	0.957805	1.05423	1.07582	1.03543	1.10601	0.986189	1.09058	1.02156	1.03113	1.02929	1.04254	1.04776	-0.0177869	-0.00499138	-0.0127958	0.684297	0.904725	0.804982	-0.00720105	0.0434836	-0.0256617	0.164755	14.5685	0.870589	0.998183	0.843744	0.906545	0.900182	0.907082	0.779309	0.88449	5.4791	0.88349	0.856961	1.45899	0.0304861	1.44457	0.366679	0.580208	0.369138	0.0439856	0.236416	2.67664	0.435714
AT5G16130.1	AT5G16130.1	29.2.1.2.1.7	protein.synthesis.ribosomal protein.eukaryotic.40S subunit.S7	Symbols: Ribosomal protein S7e family protein chr5:5268984-5269912 FORWARD LENGTH=190	cytosol	0.957297	1.28016	0.993367	1.12281	0.930729	0.979923	0.97338	1	0.822091	1.07694	1.01115	0.931824	0.144485	0.0816591	0.0630115	0.279813	0.3771	0.604734	0.117875	0.423543	0.208811	0.553133	1.08583	1.11904	0.790226	1.11551	1.14896	1.28027	0.935668	0.901106	1.10781	0.998367	1.18158	0.981529	0.0170095	0.184967	-0.16809	0.89732	0.0697115	0.189318	0.267616	1.1567	0.0245401	0.0470524
AT3G02560.1,AT3G02560.2	AT3G02560.1	29.2.1.2.1.7	protein.synthesis.ribosomal protein.eukaryotic.40S subunit.S7	Symbols: Ribosomal protein S7e family protein chr3:542341-543168 FORWARD LENGTH=191	cytosol	1.03144	1.02584	0.858826	1.17648	1.18973	0.854494	0.85026	1.12832	1.16929	0.972036	1.07357	1.04929	-0.0764377	0.0228752	-0.0992696	0.538897	0.87806	0.456738	0.0330034	0.0564758	-0.11033	0.268494	0.839529	0.828483	0.904077	1	1.20322	1.03328	0.818643	0.838531	0.685167	0.857363	1.07883	0.78078	0.093499	0.320553	-0.228768	0.22635	0.0197493	0.0300553	0.466483	1.70445	0.134989	0.645219
AT1G48830.1,AT1G48830.2	AT1G48830.1	29.2.1.2.1.7	protein.synthesis.ribosomal protein.eukaryotic.40S subunit.S7	Symbols: Ribosomal protein S7e family protein chr1:18059854-18060935 REVERSE LENGTH=191	cytosol	0.830642	1.04135	0.959846	1.15461	1.04728	0.975657	1	1.01549	0.795207	0.943946	1.05918	0.936898	0.00749387	0.122525	-0.115057	0.943728	0.236975	0.225148	0.176988	0.625298	0.0108114	0.025153	0.799403	0.817482	0.987028	1.04118	1.00527	0.898449	0.907319	0.910336	0.971822	0.867971	0.981635	0.929826	-0.0688114	0.0542091	-0.122906	0.384123	0.338848	0.197101	0.0782264	0.469995	-0.0993131	0.41553
AT5G15200.1	AT5G15200.1	29.2.1.2.1.9	protein.synthesis.ribosomal protein.eukaryotic.40S subunit.S9	Symbols: Ribosomal protein S4 chr5:4935124-4936334 REVERSE LENGTH=198	cytosol	1.05326	0.890275	1.1433	1.05	0.965447	1.13947	0.945585	0.879446	0.913555	1.02895	1.05164	0.912862	0.119563	0.141285	-0.021814	0.203614	0.0611999	0.812305	0.204171	1.21325	0.172699	0.691193	1.00961	0.977787	0.968553	0.967864	1.22423	0.983387	1.09359	1.18715	1.19416	0.985316	1.05849	1.1583	-0.161393	-0.0900446	-0.071609	0.00758676	0.325345	0.432405	-0.129995	0.487656	-0.233349	2.11994
AT1G66580.1	AT1G66580.1	29.2.1.2.2.10	protein.synthesis.ribosomal protein.eukaryotic.60S subunit.L10	Symbols: SAG24, RPL10C senescence associated gene 24 chr1:24839208-24840439 FORWARD LENGTH=221	cytosol	0.94676	1.08478	0.890316	1.14135	0.958625	1.02266	0.982243	1.11949		0.973951	1.04088	1.05087	-0.0759731	-0.00954953	-0.0664356			0.44326	-0.0137772		-0.109659		0.923823	0.87716	0.868568	0.942417	1.13862	1.0769	0.985085	1.01252	0.906941	0.88985	1.05265	0.968181	-0.0843161	0.0835952	-0.167616	0.0950934	0.269776	0.0543906	0.120673	0.568996	-0.121715	1.02185
AT3G53430.1	AT3G53430.1	29.2.1.2.2.12	protein.synthesis.ribosomal protein.eukaryotic.60S subunit.L12	Symbols: Ribosomal protein L11 family protein chr3:19809895-19810395 REVERSE LENGTH=166	cytosol	0.9443	1.01634	0.916481	1.05821	1.00183	0.978189	0.810788	1.0254	0.823586	0.959039	1.01274	0.88659	0.078508	0.13284	-0.0544746	0.392185	0.160978	0.23106	0.191931	0.793233	0.113321	0.406509				1	0.904552				0.77976		0.952276	0.77976		0.199206					0.28835
AT5G23900.1	AT5G23900.1	29.2.1.2.2.13	protein.synthesis.ribosomal protein.eukaryotic.60S subunit.L13	Symbols: Ribosomal protein L13e family protein chr5:8064176-8065081 REVERSE LENGTH=206	cytosol		0.954419	1.19318	1.07563		1.07447		1.32445		1.0738	1.07505	1.32445	-0.209025	-0.207878	-0.0011592				-0.300992		-0.302664		1.04925			1	0.926857	0.894314	0.89822	1.11456	1.10365	1.04925	0.94039	1.03881	0.0100057	-0.0994522	0.109431		0.270284		-0.143598	0.56818	0.0144353
AT4G27090.1	AT4G27090.1	29.2.1.2.2.14	protein.synthesis.ribosomal protein.eukaryotic.60S subunit.L14	Symbols: Ribosomal protein L14 chr4:13594104-13595187 REVERSE LENGTH=134	cytosol	0.788642	0.859674	0.513216	1.08351	0.917613	0.845857	0.99148	1.00852	0.730184	0.720511	0.948994	0.910061	-0.232496	0.0418838	-0.273713	0.243916	0.750545	0.146272	0.0604344	0.124623	-0.336944	0.612759		0.713488	0.831183	1.18148	1.27185	0.887298	0.618581	0.692699	0.40282	0.772336	1.11354	0.571367	0.299127	0.643568	-0.361857		0.020155		0.96267	1.69562	0.434811
AT2G20450.1	AT2G20450.1	29.2.1.2.2.14	protein.synthesis.ribosomal protein.eukaryotic.60S subunit.L14	Symbols: Ribosomal protein L14 chr2:8813923-8815071 FORWARD LENGTH=134	cytosol																											1.60624						1.60624
AT5G02870.1	AT5G02870.1	29.2.1.2.2.141	protein.synthesis.ribosomal protein.eukaryotic.60S subunit.L4/L1	Symbols: Ribosomal protein L4/L1 family chr5:657830-659526 FORWARD LENGTH=407	cytosol			1				0.981817	1.3301		1		1.15596	-0.144678								-0.209092								0.904778	0.803488				0.854133
AT3G09630.1	AT3G09630.1	29.2.1.2.2.141	protein.synthesis.ribosomal protein.eukaryotic.60S subunit.L4/L1	Symbols: Ribosomal protein L4/L1 family chr3:2953813-2955444 FORWARD LENGTH=406	cytosol	0.942961	1.05257	1.07813	1.02598	1.04655	0.970868		1.09853	0.973879	1.02455	1.01447	1.03621	-0.0113098	-0.0212019	0.00989268			0.841294	-0.030589		-0.0163168		0.930869	0.812261	0.971498	1	1.10447	1.079	0.902937	0.920077	0.911861	0.904876	1.06116	0.911625	-0.00743086	0.151597	-0.158983	0.895033	0.00933126	0.0523065	0.219129	2.03006	-0.0107205	0.048161
AT2G42740.1,AT3G58700.1,AT4G18730.1,AT5G45775.1,AT5G45775.2	AT2G42740.1	29.2.1.2.2.16	protein.synthesis.ribosomal protein.eukaryotic.60S subunit.L16	Symbols: RPL16A ribosomal protein large subunit 16A chr2:17791794-17792946 FORWARD LENGTH=182	cytosol	0.874618	1.1113	0.739503	1.15075	0.956375	1.02487	0.970683	1	0.824875	0.908472	1.044	0.931853	-0.0254088	0.113514	-0.138823	0.856666	0.226644	0.331203	0.163943	0.644655	-0.0366591	0.0671883	1.0534	1.05701	1.01387	1.18131	0.997845	1.08917	0.675079	0.970649	0.915495	1.04143	1.08944	0.853741	0.198068	0.242592	-0.045065	0.110335	0.0882884	0.429895	0.351718	1.0541	0.286692	0.957288
AT5G27850.1	AT5G27850.1	29.2.1.2.2.18	protein.synthesis.ribosomal protein.eukaryotic.60S subunit.L18	Symbols: Ribosomal protein L18e/L15 superfamily protein chr5:9873169-9874297 FORWARD LENGTH=187	cytosol	0.847717	0.89203	1.8281	1.04515	0.884298	1.34047	0.806709	1.2849	1	1.18928	1.08997	1.03054	0.143026	0.0560564	0.087144	0.6724	0.773148	0.788613	0.0808935	0.111737	0.206695	0.172372	0.987826	0.987756	1.08661	1.02602	0.977851	1.1321	0.831432	0.952077	1.4197	1.02073	1.04532	1.06774	-0.0450144	-0.0212144	-0.0238056	0.809344	0.909455	0.684405	-0.0306071	0.0412187	-0.064953	0.0918668
AT3G16780.1	AT3G16780.1	29.2.1.2.2.19	protein.synthesis.ribosomal protein.eukaryotic.60S subunit.L19	Symbols: Ribosomal protein L19e family protein chr3:5708982-5710249 FORWARD LENGTH=209	cytosol	1.0359		1.10185	0.984117	1	0.877613	0.679778	1.0393	0.97491	1.06887	0.95391	0.897996	0.173754	0.0603849	0.113667		0.658098		0.0871435	0.18171	0.251308				0.915661		0.782225			0.707534		0.915661	0.782225	0.707534	0.256441	0.100274	0.157178				0.144786		0.372015
AT1G02780.1	AT1G02780.1	29.2.1.2.2.19	protein.synthesis.ribosomal protein.eukaryotic.60S subunit.L19	Symbols: emb2386 Ribosomal protein L19e family protein chr1:608120-609391 REVERSE LENGTH=214	cytosol	1.00946	1.09178	1.04213	1.18265	1.02305	0.986926	1.12229	1.09233	0.993463	1.04779	1.06421	1.06936	-0.0203761	-0.00483144	-0.0155451	0.661478	0.946092	0.812275	-0.0069703	0.0240668	-0.0293975	0.179485	0.812113	0.744848	0.879081	0.978992	1	1.10355	1.04293	1.0588	0.960182	0.812014	1.02751	1.02064	-0.227674	0.00671528	-0.2343	0.0134054	0.895514	0.0168861	0.00968814	0.0479276	-0.329895	1.87272
AT4G02230.1	AT4G02230.1	29.2.1.2.2.19	protein.synthesis.ribosomal protein.eukaryotic.60S subunit.L19	Symbols: Ribosomal protein L19e family protein chr4:979391-980640 REVERSE LENGTH=208	cytosol				1.71475			0.932867				1.71475	0.932867		0.590631					0.878254									0.864294			0.943272		0.864294	0.943272		-0.0873866					-0.126152
AT1G09590.1,AT1G09690.1,AT1G57660.1,AT1G57860.1	AT1G09590.1	29.2.1.2.2.21	protein.synthesis.ribosomal protein.eukaryotic.60S subunit.L21	Symbols: Translation protein SH3-like family protein chr1:3106549-3107606 FORWARD LENGTH=164	cytosol	1.05885	0.952422	1.00465	1.059	1	0.969351	0.962505	1.00014	1.04789	1.00531	1.00945	1.00351	0.00178886	0.00589928	-0.00411044	0.965836	0.877298	0.923387	0.00851089	0.056853	0.00258078	0.0150968	0.972549	0.989958	1.00558	0.981939	1.01482	1.08121	0.947446	0.992887	1.16266	0.989361	1.02599	1.03433	-0.0444442	-0.00809722	-0.0363502	0.53412	0.912999	0.298961	-0.0116819	0.0395297	-0.0641299	0.272361
AT5G27770.1	AT5G27770.1	29.2.1.2.2.22	protein.synthesis.ribosomal protein.eukaryotic.60S subunit.L22	Symbols: Ribosomal L22e protein family chr5:9836166-9837113 FORWARD LENGTH=124	cytosol		1.26416				1.69323		1.43488		1.26416	1.69323	1.43488	-0.126505	0.165178	-0.290167				0.238845		-0.182753		1	1.37409	0.662653			0.872196			0.846833	1.01225	0.872196	0.846833	0.177955	0.029509	0.148641				0.0425756		0.257415
AT2G36620.1	AT2G36620.1	29.2.1.2.2.24	protein.synthesis.ribosomal protein.eukaryotic.60S subunit.L24	Symbols: RPL24A ribosomal protein L24 chr2:15350548-15351819 REVERSE LENGTH=164	cytosol		0.885617	1							0.942808
AT3G53020.1	AT3G53020.1	29.2.1.2.2.24	protein.synthesis.ribosomal protein.eukaryotic.60S subunit.L24	Symbols: STV1, RPL24B, RPL24 Ribosomal protein L24e family protein chr3:19660749-19661912 REVERSE LENGTH=163	cytosol	1.0788	1.04425	1.2167						0.861374	1.11325		0.861374	0.255112								0.370065									0.945209	0.955749			0.950479
AT3G49910.1	AT3G49910.1	29.2.1.2.2.26	protein.synthesis.ribosomal protein.eukaryotic.60S subunit.L26	Symbols: Translation protein SH3-like family protein chr3:18504311-18504751 FORWARD LENGTH=146	cytosol	5.29746		2.31441	0.700654	0.80786	0.86141	1.67793	0.733744	0.973996	3.80594	0.789975	1.12856	1.08517	-0.35296	1.31245		0.303804		-0.514602	0.517407	1.75377		19.1586	0.717041	20.6902			1.34142	0.716994	1.45525	1.7415	13.5219	1.34142	1.30458	1.64804	0.0278447	1.639	0.130006			0.0401739		3.37364	0.886035
AT3G22230.1	AT3G22230.1	29.2.1.2.2.27	protein.synthesis.ribosomal protein.eukaryotic.60S subunit.L27	Symbols: Ribosomal L27e protein family chr3:7844136-7844543 REVERSE LENGTH=135	cytosol		1.62146		1.94385						1.62146	1.94385				-0.180851
AT4G15000.1,AT4G15000.2	AT4G15000.1	29.2.1.2.2.27	protein.synthesis.ribosomal protein.eukaryotic.60S subunit.L27	Symbols: Ribosomal L27e protein family chr4:8571896-8572303 FORWARD LENGTH=135	cytosol		0.733828	1.41076						0.936391	1.07229		0.936391	0.135316								0.195518					1.07348	1.56955			1	0.910067		1.32152	0.955033		0.321963					0.46857
AT2G19730.1,AT2G19730.2,AT2G19730.3	AT2G19730.1	29.2.1.2.2.28	protein.synthesis.ribosomal protein.eukaryotic.60S subunit.L28	Symbols: Ribosomal L28e protein family chr2:8511752-8512995 FORWARD LENGTH=143	cytosol	0.982341	0.957993	1.27008		1.23904	1.00439	0.966769	1.23236	1.42297	1.07014	1.12172	1.20737	-0.120509	-0.07355	-0.047063	0.45478			-0.106158		-0.174068	0.342199	1.24833	1.10734	1.28618	0.988144		0.896662	1	1.58577	1.37595	1.21395	0.942403	1.32057	-0.0841366	-0.334224	0.251858	0.585041			-0.486749		-0.121455	0.232814
AT4G29410.1,AT4G29410.2	AT4G29410.1	29.2.1.2.2.28	protein.synthesis.ribosomal protein.eukaryotic.60S subunit.L28	Symbols: Ribosomal L28e protein family chr4:14468439-14469964 REVERSE LENGTH=143	cytosol								1.20801				1.20801
AT1G77940.1	AT1G77940.1	29.2.1.2.2.30	protein.synthesis.ribosomal protein.eukaryotic.60S subunit.L30	Symbols: Ribosomal protein L7Ae/L30e/S12e/Gadd45 family protein chr1:29304116-29305288 REVERSE LENGTH=112	cytosol				0.888194							0.888194																0.758166						0.758166
AT3G18740.1	AT3G18740.1	29.2.1.2.2.30	protein.synthesis.ribosomal protein.eukaryotic.60S subunit.L30	Symbols: Ribosomal protein L7Ae/L30e/S12e/Gadd45 family protein chr3:6453437-6453870 FORWARD LENGTH=112	cytosol	0.879759		0.940749	1.15967	1.30448	1.25025	0.894492	0.85302	0.845589	0.910254	1.23813	0.864367	0.0517144	0.355544	-0.305232		0.0011374		0.51845	2.94409	0.0746248									1.11261				1.11261
AT2G19740.1,AT4G26230.1,AT5G56710.1	AT2G19740.1	29.2.1.2.2.31	protein.synthesis.ribosomal protein.eukaryotic.60S subunit.L31	Symbols: Ribosomal protein L31e family protein chr2:8513577-8514346 FORWARD LENGTH=119	cytosol	1.08891	1.08551	1.00272	1.4096	1.09257	1.16445	0.953893	1.0222	1	1.05905	1.22221	0.99203	0.0653502	0.207909	-0.143044	0.125006	0.0787295	0.178164	0.301036	1.10386	0.094314	0.903069	0.758035	0.802336	0.749768				0.835873	0.949801	0.930111	0.770046		0.905262	-0.161422			0.025157					-0.23339	1.59934
AT4G18100.1	AT4G18100.1	29.2.1.2.2.32	protein.synthesis.ribosomal protein.eukaryotic.60S subunit.L32	Symbols: Ribosomal protein L32e chr4:10035715-10036475 REVERSE LENGTH=133	cytosol	0.911429	0.970695	0.845906	0.97499	1.00217	1.10808	0.994982	1.02526	0.928381	0.909343	1.02841	0.982875	-0.0777201	0.0452844	-0.122896	0.185301	0.411095	0.09334	0.0653427	0.386058	-0.112183	0.732122	1.07621	1.20948		0.977611	1.07571	1.06262	0.718251		1.09346	1.14285	1.03865	0.905855	0.231357	0.136581	0.0955309				0.197351		0.335278
AT1G69620.1	AT1G69620.1	29.2.1.2.2.34	protein.synthesis.ribosomal protein.eukaryotic.60S subunit.L34	Symbols: RPL34 ribosomal protein L34 chr1:26189900-26191081 FORWARD LENGTH=119	cytosol		0.853215	1.26665	1.03963			0.878134			1.05993	1.03963	0.878134	0.187608	0.168418	0.0193423				0.243553		0.271459		1.0437	0.805565	1.04559	0.8839	1.02594		0.893677	0.974061		0.964952	0.95492	0.933869	0.0327392	0.0222903	0.0104508				0.0321594		0.0472369
AT3G53740.1,AT3G53740.2,AT3G53740.3,AT3G53740.4	AT3G53740.1	29.2.1.2.2.36	protein.synthesis.ribosomal protein.eukaryotic.60S subunit.L36	Symbols: Ribosomal protein L36e family protein chr3:19913921-19914813 REVERSE LENGTH=103	cytosol	1.05512			0.734585	0.955145	1.14697	1.45311			1.05512	0.945566	1.45311	-0.317347	-0.42319	0.109521				-0.619899		-0.461736							1.04125	0.968933	1.10337	1.31967		1.04125	1.13066		-0.0823314					-0.118846
AT2G43460.1,AT3G59540.1	AT2G43460.1	29.2.1.2.2.38	protein.synthesis.ribosomal protein.eukaryotic.60S subunit.L38	Symbols: Ribosomal L38e protein family chr2:18046285-18047292 REVERSE LENGTH=69	cytosol							0.934586	1.03248				0.983531
AT5G39740.1,AT5G39740.2	AT5G39740.1	29.2.1.2.2.5	protein.synthesis.ribosomal protein.eukaryotic.60S subunit.L5	Symbols: OLI7, RPL5B ribosomal protein L5 B chr5:15903365-15905185 FORWARD LENGTH=301	cytosol	0.773364	1.03399	0.80791	1.11356	0.794216	0.891066	0.843013	0.89287	0.740245	0.871754	0.932947	0.825376	0.0546549	0.122357	-0.0678151	0.64509	0.362166	0.650002	0.176744	0.441092	0.0788699	0.19038	1.06638	0.979617	1.50255	1.26931	1.28338	1.31189	1.06546	0.974769	1.02038	1.18285	1.28819	1.0202	0.147656	0.232188	-0.0852626	0.377212	0.00076442	0.551647	0.336494	3.11667	0.213411	0.423414
AT2G27530.1,AT2G27530.2	AT2G27530.1	29.2.1.2.2.510	protein.synthesis.ribosomal protein.eukaryotic.60S subunit.L10A	Symbols: PGY1 Ribosomal protein L1p/L10e family chr2:11763443-11764570 REVERSE LENGTH=216	cytosol			1.86636				1.30229			1.86636		1.30229	0.356032								0.519177
AT5G48760.1,AT5G48760.2	AT5G48760.1	29.2.1.2.2.513	protein.synthesis.ribosomal protein.eukaryotic.60S subunit.L13A	Symbols: Ribosomal protein L13 family protein chr5:19771315-19772686 REVERSE LENGTH=206	cytosol	1.0758		0.931307		1.14926			0.987006		1.00356	1.14926	0.987006	0.0166281	0.151903	-0.13536				0.219572		0.0239899
AT3G24830.1	AT3G24830.1	29.2.1.2.2.513	protein.synthesis.ribosomal protein.eukaryotic.60S subunit.L13A	Symbols: Ribosomal protein L13 family protein chr3:9064613-9065871 FORWARD LENGTH=206	cytosol	0.870318	1.17075	1.03063	1.32129	0.867008	1.07726	0.878339	1.00842	0.898624	1.0239	1.08852	0.928462	0.0977649	0.158709	-0.0611814	0.375256	0.308607	0.702372	0.229451	0.510595	0.141157	0.425672	0.972053		1.00507	1.18252	0.952635			0.984009	0.959174	0.988561	1.06758	0.971592	0.017314	0.0941434	-0.0768607				0.135921		0.0249795
AT3G14600.1	AT3G14600.1	29.2.1.2.2.518	protein.synthesis.ribosomal protein.eukaryotic.60S subunit.L18A	Symbols: Ribosomal protein L18ae/LX family protein chr3:4910773-4911933 FORWARD LENGTH=178	cytosol					0.913106	0.96285		1.06326	0.937663		0.937978	1.00046		-0.0644688					-0.0930411					0.60575								0.60575
AT2G34480.1	AT2G34480.1	29.2.1.2.2.518	protein.synthesis.ribosomal protein.eukaryotic.60S subunit.L18A	Symbols: Ribosomal protein L18ae/LX family protein chr2:14532916-14534161 REVERSE LENGTH=178	cytosol	0.997667	1.03238	0.666131	1.09749	1.01459	1.11221	1.07691	1.03956	0.985437	0.898727	1.07477	1.03397	-0.139952	0.0386924	-0.178403	0.321742	0.369228	0.218209	0.0558283	0.432705	-0.202239	0.492492	0.936325	0.961982	1.07628		0.938647	1.10395	0.868373	1.02118	1.18585	0.991528	1.0213	1.02514	-0.0333304	-0.00375145	-0.0295799	0.756628			-0.00541221		-0.0480901	0.121118
AT2G39460.1,AT2G39460.2,AT3G55280.1,AT3G55280.2,AT3G55280.3	AT2G39460.1	29.2.1.2.2.523	protein.synthesis.ribosomal protein.eukaryotic.60S subunit.L23A	Symbols: ATRPL23A, RPL23A, RPL23AA ribosomal protein L23AA chr2:16475049-16475904 FORWARD LENGTH=154	cytosol	1.10934	1.16427	0.998387	1.21945	1.13786	1.16933	0.991221	1.03054	1.02237	1.09066	1.17555	1.01471	0.0721538	0.146867	-0.074912	0.205081	0.00377794	0.192806	0.212267	2.42275	0.104141	0.688075	0.922216	0.858241	0.96258	0.982891	1	0.977064	0.999446	0.984385	0.912121	0.914346	0.986652	0.965317	-0.0542349	0.0218592	-0.0760715	0.277739	0.485863	0.0810032	0.0315373	0.313486	-0.0782636	0.556364
AT1G23290.1	AT1G23290.1	29.2.1.2.2.527	protein.synthesis.ribosomal protein.eukaryotic.60S subunit.L27A	Symbols: RPL27A, RPL27AB Ribosomal protein L18e/L15 superfamily protein chr1:8263007-8263447 FORWARD LENGTH=146	cytosol							0.848505		1.01738			0.932945
AT2G47610.1	AT2G47610.1	29.2.1.2.2.57	protein.synthesis.ribosomal protein.eukaryotic.60S subunit.L7A	Symbols: Ribosomal protein L7Ae/L30e/S12e/Gadd45 family protein chr2:19529854-19531401 FORWARD LENGTH=257	cytosol	1.01435	0.817835	1	0.936959	1.06436		1.17866			0.944062	1.00066	1.17866	-0.221035	-0.163354	-0.0582062				-0.236197		-0.320194				1.41681	0.985632				0.894849		1.41681	0.985632	0.894849	0.451593	0.0965525	0.358953				0.139404		0.662934
AT3G62870.1	AT3G62870.1	29.2.1.2.2.57	protein.synthesis.ribosomal protein.eukaryotic.60S subunit.L7A	Symbols: Ribosomal protein L7Ae/L30e/S12e/Gadd45 family protein chr3:23242862-23244273 REVERSE LENGTH=256	cytosol	1.05548			1.45637	1.5213		1.00152	0.998484	0.833785	1.05548	1.48884	0.944595	0.110879	0.447305	-0.340649				0.656419		0.160129
AT1G74050.1,AT1G74060.1	AT1G74050.1	29.2.1.2.2.6	protein.synthesis.ribosomal protein.eukaryotic.60S subunit.L6	Symbols: Ribosomal protein L6 family protein chr1:27847256-27848680 REVERSE LENGTH=233	cytosol		3.30775	9.07427		0.912943	1	14.1729		0.848127	6.19101	0.956472	7.51051	-0.192607	-1.54814	1.46472				-2.97312		-0.278737									11.6875				11.6875
AT1G18540.1	AT1G18540.1	29.2.1.2.2.6	protein.synthesis.ribosomal protein.eukaryotic.60S subunit.L6	Symbols: Ribosomal protein L6 family protein chr1:6377448-6378548 REVERSE LENGTH=233	cytosol	1.0408	0.453945	2.10904	0.454536	1.16556	2.09092	0.47762		0.460662	1.20126	1.23701	0.469141	0.876579	0.900116	-0.0293203			0.960458	1.39876		1.35646		1.44617	1.53372	0.470619	0.91736	1.65869	1	1.38684	2.07643	2.55841	1.15017	1.19202	2.00723	-0.542887	-0.509626	-0.035732	0.149571	0.119658	0.924289	-0.751798	0.92206	-0.803354	0.825152
AT2G01250.1	AT2G01250.1	29.2.1.2.2.7	protein.synthesis.ribosomal protein.eukaryotic.60S subunit.L7	Symbols: Ribosomal protein L30/L7 family protein chr2:132943-134264 REVERSE LENGTH=242	cytosol	0.733435	0.89443	1.52122	1.10102	0.915533	1.10536	0.634568	0.977018	0.81509	1.04969	1.04064	0.808892	0.259124	0.250602	0.00866224	0.406547	0.118775	0.972662	0.363453	0.925275	0.37595	0.390889	1.02298	1.24924	1.25305	1.46126	1.52491	1.7999	0.779958	1.17888	1.05911	1.17509	1.59536	1.00598	0.155072	0.453132	-0.30339	0.295221	0.0200303	0.0309774	0.665274	1.69831	0.224171	0.529853
AT2G44120.1,AT2G44120.2	AT2G44120.1	29.2.1.2.2.7	protein.synthesis.ribosomal protein.eukaryotic.60S subunit.L7	Symbols: Ribosomal protein L30/L7 family protein chr2:18249227-18250402 REVERSE LENGTH=242	cytosol		1.0062	1.0179	0.999474	0.865708	1.04665	0.945946	0.985199	0.900636	1.01205	0.970612	0.943927	0.0696551	0.0278756	0.0417998		0.67675		0.0402186	0.169572	0.100532					1.14011	1.17881	1.28182		1.32046	1.07803		1.20025	1.19925		0.000833023					0.0012018
AT4G36130.1	AT4G36130.1	29.2.1.2.2.8	protein.synthesis.ribosomal protein.eukaryotic.60S subunit.L8	Symbols: Ribosomal protein L2 family chr4:17097613-17098656 FORWARD LENGTH=258	cytosol			1.03495	1.27278			0.919223	1.14409		1.03495	1.27278	1.03166	0.00318676	0.209267	-0.206114				0.303017		0.00459753										0.96505			0.96505
AT2G18020.1	AT2G18020.1	29.2.1.2.2.8	protein.synthesis.ribosomal protein.eukaryotic.60S subunit.L8	Symbols: EMB2296 Ribosomal protein L2 family chr2:7837151-7838160 FORWARD LENGTH=258	cytosol	0.965988	0.921703	1.09686	0.982219	1.1423	1.06885	1	1.07455	1.08704	0.99485	1.06446	1.05386	-0.0576111	0.0100021	-0.0676034	0.375166	0.853104	0.376542	0.01443	0.068998	-0.0831383	0.425776	0.916789	0.836245	0.873577	0.972833	1.13523	1.0395	1.00382	0.990485	0.911	0.875537	1.04919	0.968436	-0.10076	0.0800458	-0.180442	0.0667852	0.21817	0.0298287	0.115543	0.661204	-0.145489	1.17532
AT3G09200.1,AT3G11250.1	AT3G09200.1	29.2.1.2.2.80	protein.synthesis.ribosomal protein.eukaryotic.60S subunit.P0	Symbols: Ribosomal protein L10 family protein chr3:2823364-2825020 REVERSE LENGTH=320	cytosol	1.00996	0.726777						1.09255		0.868369		1.09255	-0.228648								-0.331318								1.28227		0.987221			1.13475
AT5G47700.1,AT5G47700.2	AT5G47700.1	29.2.1.2.2.81	protein.synthesis.ribosomal protein.eukaryotic.60S subunit.P1	Symbols: 60S acidic ribosomal protein family chr5:19328019-19328724 REVERSE LENGTH=113	cytosol	0.968086	1.12721	1.16112	1.07928	0.968669	1.02014	1.05452	1.09698	1.06301	1.08547	1.0227	1.0715	0.0129521	-0.046613	0.0595561	0.829836	0.229927	0.405268	-0.0672605	0.638411	0.0186862	0.0810078	0.823338	0.893475	0.898334	0.792111	0.866854	0.79626	1.03291		0.986087	0.871716	0.818408	1.0095	-0.146481	-0.209079	0.0630812			0.194927	-0.302744		-0.211707
AT1G01100.1,AT1G01100.2,AT1G01100.4	AT1G01100.1	29.2.1.2.2.81	protein.synthesis.ribosomal protein.eukaryotic.60S subunit.P1	Symbols: 60S acidic ribosomal protein family chr1:50284-50954 REVERSE LENGTH=112	cytosol	1	0.981004	1.31157	0.968176	0.996928	1.00254	1.3208	1.10187	1.3369	1.09753	0.989215	1.25319	-0.13244	-0.235439	0.103808	0.301295	0.0260895	0.37144	-0.341248	1.58353	-0.191351	0.521008	0.980538	0.993915	0.873352	0.861995	0.887174	0.990558	0.971688	1.10572	0.950981	0.949268	0.913243	1.00946	-0.061464	-0.10009	0.0386851	0.384555	0.198196	0.546825	-0.14452	0.702905	-0.0887017	0.415042
AT4G00810.1,AT4G00810.2	AT4G00810.1	29.2.1.2.2.81	protein.synthesis.ribosomal protein.eukaryotic.60S subunit.P1	Symbols: 60S acidic ribosomal protein family chr4:346179-346957 REVERSE LENGTH=113	cytosol	1.04829	1.10492	1.19156	0.988494	1.11315	0.553027		1.34089	2.08984	1.11492	0.88489	1.71537	-0.424299	-0.638765	0.230053			0.258591	-0.954947		-0.621575		0.78141	0.720622	0.819213			0.65208	0.963765	0.872419	0.930169	0.773748	0.65208	0.922118	-0.174978	-0.343079	0.170663	0.0193451			-0.499901		-0.253086	1.71343
AT2G27720.1	AT2G27720.1	29.2.1.2.2.82	protein.synthesis.ribosomal protein.eukaryotic.60S subunit.P2	Symbols: 60S acidic ribosomal protein family chr2:11818696-11819370 FORWARD LENGTH=115	cytosol		0.774996	1.0701	1.06763	1.32581	1.12233	0.882914	0.931013	1.18846	0.922547	1.17192	1.0008	-0.0813684	0.15752	-0.238125		0.237026		0.227725	0.625205	-0.117455		0.856625	0.841437	0.868307	1.01399	1.04028	0.90182	1.12478	0.988394	0.758805	0.855456	0.985365	0.957327	-0.112392	0.028865	-0.141142	0.395246	0.819243	0.0395598	0.0416462	0.0865871	-0.162318	0.403133
AT2G27710.1,AT2G27710.2,AT2G27710.3	AT2G27710.1	29.2.1.2.2.82	protein.synthesis.ribosomal protein.eukaryotic.60S subunit.P2	Symbols: 60S acidic ribosomal protein family chr2:11816929-11817670 FORWARD LENGTH=115	cytosol	1.06652	1.06193	1.1564	0.960258	1.05734	1.08991	1.16536	1.0866	1.21115	1.09495	1.03584	1.15437	-0.0528354	-0.10824	0.0554839	0.280249	0.0901578	0.299412	-0.15631	1.045	-0.0762431	0.552456	0.94968	1.0133	0.839367	0.82628	0.755963	0.614807	1.0638	0.941736	0.976259	0.934116	0.73235	0.993933	-0.0620497	-0.30306	0.242148	0.392461	0.0221122	0.0658663	-0.440616	1.65537	-0.0895475	0.406203
AT5G57290.1,AT5G57290.2,AT5G57290.3	AT5G57290.1	29.2.1.2.2.83	protein.synthesis.ribosomal protein.eukaryotic.60S subunit.P3	Symbols: 60S acidic ribosomal protein family chr5:23207049-23207835 REVERSE LENGTH=120	cytosol	0.980602	1.02925	1.16999	1.09116	1.20621	1.1579	1.0405	0.961335	1.00016	1.05995	1.15175	1.00067	0.0575393	0.140388	-0.0830168	0.387655	0.0201772	0.235768	0.202871	1.69514	0.0830346	0.411554	0.907333	0.873921	0.858267	0.900733		0.890684	0.985027	1.02586	0.962992	0.87984	0.895709	0.991294	-0.119129	-0.101309	-0.0178742	0.00891526			-0.146283		-0.172071	2.04987
AT4G10450.1	AT4G10450.1	29.2.1.2.2.9	protein.synthesis.ribosomal protein.eukaryotic.60S subunit.L9	Symbols: Ribosomal protein L6 family chr4:6463201-6464458 REVERSE LENGTH=194	cytosol					0.955918	0.886023					0.920971															0.973541	0.793943	0.885284					0.884256
AT1G33120.1,AT1G33140.1	AT1G33120.1	29.2.1.2.2.9	protein.synthesis.ribosomal protein.eukaryotic.60S subunit.L9	Symbols: Ribosomal protein L6 family chr1:12010986-12012223 FORWARD LENGTH=194	cytosol	0.754029	1.32671	0.55317	1.56014	0.91107	0.953485	0.807791	1.03949	0.721411	0.87797	1.14156	0.856232	0.0250699	0.285647	-0.261044	0.935003	0.282823	0.446434	0.414938	0.548485	0.0361701	0.029187	1.02004	0.875703	1.02796	1.07865	1.12809	1.09845	0.673733	0.804521	0.748006	0.974568	1.10173	0.742087	0.270854	0.390106	-0.122488	0.0202825	0.0008888	0.0691114	0.570109	3.0512	0.393175	1.69288
AT5G60790.1	AT5G60790.1	29.2.2.1	protein.synthesis.ribosome biogenesis.export from nucleus	Symbols: ATGCN1, GCN1 ABC transporter family protein chr5:24453760-24455767 REVERSE LENGTH=595	cytosol			0.746282					1.00064	0.817539	0.746282		0.909092	-0.196704								-0.284704				0.907803			1				0.907803	1				-0.0966526
AT3G55620.1	AT3G55620.1	29.2.2.3.99	protein.synthesis.ribosome biogenesis.Pre-rRNA processing and modifications.misc	Symbols: emb1624 Translation initiation factor IF6 chr3:20634581-20636312 FORWARD LENGTH=245	cytosol	0.929008	1.07574	1.22642	0.835782	0.922806	0.75496	1.07354	1.1928	1.05196	1.07705	0.837849	1.1061	-0.02661	-0.275986	0.249834	0.778147	0.0147718	0.0722749	-0.400719	1.83057	-0.0383924	0.108939		0.947893		0.755221	0.889588	0.863625	0.979726	1.04184	0.980255	0.947893	0.836145	1.00061	-0.0541067	-0.179079	0.125276		0.0233075		-0.25905	1.6325	-0.0780785
AT5G37475.1	AT5G37475.1	29.2.3	protein.synthesis.initiation	Symbols: Translation initiation factor eIF3 subunit chr5:14866328-14867749 REVERSE LENGTH=225	cytosol								1.10448	1.22517			1.16483																0.919042		0.924217	0.967071		0.919042	0.945644		-0.0285325					-0.0411665
AT1G66070.1,AT1G66070.2	AT1G66070.1	29.2.3	protein.synthesis.initiation	Symbols: Translation initiation factor eIF3 subunit chr1:24596194-24597520 REVERSE LENGTH=226	cytosol		0.552602			1.643	1.49605		0.536382	0.906976	0.552602	1.56953	0.721679	-0.265369	0.740089	-0.958401				1.1209		-0.385117			1.30812	1.49995	1.26803			1.88249			1.40403	1.26803	1.88249	-0.291162	-0.390069	0.101798				-0.570054		-0.423063
AT1G04170.1	AT1G04170.1	29.2.3	protein.synthesis.initiation	Symbols: EIF2 GAMMA eukaryotic translation initiation factor 2 gamma subunit chr1:1097423-1099702 FORWARD LENGTH=465	cytosol	0.811744	1.18632	0.763638	0.780865	1.17752		0.980438	1.14445	0.865194	0.920566	0.979191	0.996693	-0.0794124	-0.0177159	-0.0617182	0.651596			-0.0255593		-0.114628	0.186021			0.933052	1.13161		1.27289		0.881079	0.806665	0.933052	1.20225	0.843872	0.100375	0.3503	-0.252141				0.510641		0.144933
AT5G20920.1,AT5G20920.2,AT5G20920.3	AT5G20920.1	29.2.3	protein.synthesis.initiation	Symbols: EIF2 BETA, EMB1401 eukaryotic translation initiation factor 2 beta subunit chr5:7094994-7096661 REVERSE LENGTH=268	cytosol	0.986187	1.16146	1.12945	1.16321	1.15164	1	1.01432	1.05227	0.8739	1.09237	1.10495	0.980164	0.108276	0.11969	-0.0114513	0.216181	0.173945	0.875398	0.172883	0.759589	0.156362	0.665181	0.848514	0.858005	0.8761	0.935389	0.901708	1.26455	0.954154	0.955298	0.870617	0.860873	1.03388	0.92669	-0.0736385	0.10935	-0.182621	0.0871274	0.41896	0.210192	0.157916	0.377828	-0.106286	1.05985
AT5G05470.1	AT5G05470.1	29.2.3	protein.synthesis.initiation	Symbols: EIF2 ALPHA, ATEIF2-A2, EIF2-A2 eukaryotic translation initiation factor 2 alpha subunit chr5:1620579-1622214 FORWARD LENGTH=344	cytosol		0.883522	0.692707			0.869995	0.967847			0.788114	0.869995	0.967847	-0.204711	-0.106485	-0.0987643				-0.153771		-0.296373				1.04856					1.29215		1.04856		1.29215	-0.208135								-0.301367
AT3G57290.1	AT3G57290.1	29.2.3	protein.synthesis.initiation	Symbols: EIF3E, TIF3E1, ATEIF3E-1, INT-6, ATINT6, INT6 eukaryotic translation initiation factor 3E chr3:21196786-21199073 REVERSE LENGTH=441	cytosol	1	1.09497	1.03458	1.08488	0.963794	0.980954	1.02906	1.33701	1.04526	1.04318	1.00988	1.13711	-0.086159	-0.118522	0.0324461	0.416858	0.300057	0.516933	-0.171192	0.522796	-0.124378	0.380012	0.902372		1.11096	0.851068	0.83045	1.09533	0.854989	1.08795	1.04653	1.00667	0.925615	0.996488	0.0101609	-0.0737451	0.0838903		0.558842		-0.10644	0.252711	0.0146592
AT3G11400.1,AT3G11400.2	AT3G11400.1	29.2.3	protein.synthesis.initiation	Symbols: EIF3G1, ATEIF3G1 eukaryotic translation initiation factor 3G1 chr3:3578536-3580366 FORWARD LENGTH=294	cytosol	1.00913	1.06561	0.827189	1.0395	0.971373	0.990296	0.637597	1.10019	1.16763	0.96731	1.00039	0.968471	-0.00119993	0.0324217	-0.0336213	0.995199	0.858419	0.680963	0.0467788	0.0663009	-0.00173113	0.00208986				1.06425	1.03913	0.822456	1.14128	0.640715	1.00733		0.975279	0.929776		0.0477702			0.800087		0.068931	0.0968626
AT5G36230.1	AT5G36230.1	29.2.3	protein.synthesis.initiation	Symbols: ARM repeat superfamily protein chr5:14273519-14276773 FORWARD LENGTH=411	cytosol	0.893625		0.707735		0.803354	0.905849	0.851397	1.12731	0.850376	0.80068	0.854601	0.943029	-0.163271	-0.0983824	-0.0651502				-0.14205		-0.236076
AT1G76810.1	AT1G76810.1	29.2.3	protein.synthesis.initiation	Symbols: eukaryotic translation initiation factor 2 (eIF-2) family protein chr1:28831366-28836310 REVERSE LENGTH=1294	cytosol	0.777223			0.860433				1.04197		0.777223	0.860433	1.04197	-0.291058	-0.190849	-0.10162				-0.276177		-0.42291
AT2G40290.1	AT2G40290.1	29.2.3	protein.synthesis.initiation	Symbols: Eukaryotic translation initiation factor 2 subunit 1 chr2:16829030-16830889 REVERSE LENGTH=344	cytosol	0.883661	1.19402	0.895209	1.12541	0.980244	1.00933	1	1.24523	0.821481	0.990962	1.03833	1.02224	-0.0310687	0.0156183	-0.0466814	0.854014	0.907875	0.691138	0.0225329	0.0419738	-0.0448263	0.068535	1.25959	1.21454	1.16189	1.03103		1.1924	0.861193	1.07465	0.901163	1.21201	1.11171	0.945668	0.246874	0.161412	0.086322	0.0202363			0.233376		0.35799	1.69387
AT4G20980.1,AT4G20980.2,AT4G20980.3,AT4G20980.4	AT4G20980.1	29.2.3	protein.synthesis.initiation	Symbols: Eukaryotic translation initiation factor 3 subunit 7 (eIF-3) chr4:11216997-11218772 FORWARD LENGTH=591	cytosol	1.05249	1.15141	0.944782	1	1.0828	1.06178	1.64429	1.19815	1.20082	1.04956	1.04819	1.34775	-0.248771	-0.250056	0.00130593	0.1355	0.117105	0.984107	-0.362652	0.931425	-0.360768	0.868062	0.831744	0.897831	0.865363	0.958104	0.976448	0.942987	0.937336	0.873355	0.906828	0.864979	0.95918	0.90584	-0.0461487	0.057201	-0.103282	0.198754	0.0627981	0.0116573	0.0825461	1.20205	-0.0665903	0.701685
AT1G69410.1	AT1G69410.1	29.2.3	protein.synthesis.initiation	Symbols: ATELF5A-3, ELF5A-3 eukaryotic elongation factor 5A-3 chr1:26089301-26090194 FORWARD LENGTH=158	cytosol	1.31436		1.53341	0.887628	1.11123		1.05626	0.82401	1.05614	1.42389	0.99943	0.978804	0.370487	0.0208527	0.350311				0.0300852		0.540743		0.933705	0.903065	0.947328	0.875444		0.791764	1.12855	1.12262	0.870718	0.928033	0.833604	1.04063	-0.114389	-0.220918	0.107206	0.260473			-0.320023		-0.165208	0.584237
AT4G33250.1	AT4G33250.1	29.2.3	protein.synthesis.initiation	Symbols: EIF3K, TIF3K1, ATTIF3K1 eukaryotic translation initiation factor 3K chr4:16039066-16040617 REVERSE LENGTH=226	cytosol	1	1.16834	1.13635	1.11973	0.960467	0.879961	1.0906	1.05284	1.09618	1.10156	0.986718	1.07987	0.0198846	-0.090154	0.109989	0.705309	0.26397	0.258819	-0.130153	0.578445	0.0286884	0.15162	0.859929		0.844815		0.740831	1.09145	0.95365	0.857212	1.12055	0.852372	0.916142	0.977137	-0.136392	-0.0644335	-0.0721173				-0.0929901		-0.197078
AT1G10840.1	AT1G10840.1	29.2.3	protein.synthesis.initiation	Symbols: TIF3H1 translation initiation factor 3 subunit H1 chr1:3607885-3610299 REVERSE LENGTH=337	cytosol			0.735247						1.03759	0.735247		1.03759	-0.341087								-0.49694			0.80279								0.80279
AT5G44320.1	AT5G44320.1	29.2.3	protein.synthesis.initiation	Symbols: Eukaryotic translation initiation factor 3 subunit 7 (eIF-3) chr5:17854901-17856667 REVERSE LENGTH=588	cytosol							1					1
AT1G26630.1	AT1G26630.1	29.2.3	protein.synthesis.initiation	Symbols: FBR12, ATELF5A-2, ELF5A-2 Eukaryotic translation initiation factor 5A-1 (eIF-5A 1) protein chr1:9205968-9207098 FORWARD LENGTH=159	cytosol	1.12932	1.04831	1.21683		1.00695	0.984282		1.11649	1.11958	1.13149	0.995615	1.11804	0.0119576	-0.115839	0.127753				-0.167308		0.0172514		0.822179	0.775225	0.928281				1.00487	0.995128	1.06845	0.841895		1.02282	-0.194049			0.0235153					-0.280837	1.62865
AT1G09640.1	AT1G09640.1	29.2.4	protein.synthesis.elongation	Symbols: Translation elongation factor EF1B, gamma chain chr1:3120162-3122152 FORWARD LENGTH=414	cytosol	1.00243	1.13803	0.904251	1.15058	0.940578	0.926468	0.889173	1.05992	0.874563	1.0149	1.00588	0.941217	0.0753389	0.0664169	0.00893314	0.45977	0.528366	0.931892	0.0958546	0.277065	0.108742	0.337459			1.07841	1.09357	0.962218	1.06255	0.923302	0.90249	0.910823	1.07841	1.03945	0.912205	0.16699	0.130393	0.0367966		0.0337524		0.188385	1.4717	0.241477
AT2G18110.1	AT2G18110.1	29.2.4	protein.synthesis.elongation	Symbols: Translation elongation factor EF1B/ribosomal protein S6 family protein chr2:7872636-7873713 FORWARD LENGTH=231	cytosol	0.992904	0.952952	0.905699	1.52474	0.964729	1.01602	1.44676	1.30877	0.756828	0.950518	1.1685	1.17078	-0.207671	-0.00195627	-0.205735	0.358048	0.99379	0.293716	-0.0028223	0.00270522	-0.300689	0.446059		0.92004	0.925669	0.930848	1.02078		0.845309	0.801717		0.922854	0.975814	0.823513	0.113769	0.169287	-0.0557867				0.244815		0.164311
AT1G30230.1,AT1G30230.2	AT1G30230.1	29.2.4	protein.synthesis.elongation	Symbols: Glutathione S-transferase, C-terminal-like;Translation elongation factor EF1B/ribosomal protein S6 chr1:10639286-10640515 FORWARD LENGTH=231	cytosol	1.04204	1.01827	1.14444	0.979958	1.17798	1.10397	0.864221	0.996639	1.00974	1.06825	1.0873	0.956867	0.11	0.127617	-0.0176788	0.139361	0.15336	0.797648	0.184363	0.814288	0.158857	0.855859	1.01337	1.03641	1.01001	0.94721	0.97499	0.924364	1.01763	0.801312	0.877477	1.01993	0.948855	0.898807	0.126254	0.0541743	0.0722028	0.130873	0.48439	0.0134297	0.0781761	0.314805	0.182388	0.883151
AT1G56070.1	AT1G56070.1	29.2.4	protein.synthesis.elongation	Symbols: LOS1 Ribosomal protein S5/Elongation factor G/III/V family protein chr1:20968245-20971077 REVERSE LENGTH=843	cytosol	1.01495	1.03315	0.77168	1.0773	1.00337	0.961777	0.936675	1.01709	0.895726	0.939927	1.01415	0.949829	-0.0104802	0.0654997	-0.0759669	0.919042	0.260447	0.459598	0.09453	0.58428	-0.0151199	0.0366644	0.999662	0.959821	1.02307	1.03854	0.992309	1.04098	0.916437	0.904603	0.944596	0.994183	1.02394	0.921879	0.0754719	0.104906	-0.0294924	0.030074	0.00670165	0.288241	0.151486	2.17382	0.108935	1.52181
AT1G57720.1,AT1G57720.2	AT1G57720.1	29.2.4	protein.synthesis.elongation	Symbols: Translation elongation factor EF1B, gamma chain chr1:21377873-21380114 FORWARD LENGTH=413	cytosol	1.04088	1.13696	0.89893	1.10045	1.00115	0.940583	0.929352	1.02571	0.88911	1.02559	1.01406	0.948058	0.0785652	0.0672774	0.0113027	0.38811	0.345388	0.896721	0.0970975	0.461693	0.113404	0.411045	1.13078	1.07889	1	0.982165	1.10107	1.09777	0.989148	0.961019	0.988923	1.06989	1.06034	0.979697	0.08801	0.0790568	0.00896887	0.0825931	0.115312	0.869456	0.114114	0.938125	0.127054	1.08306
AT4G10480.1,AT4G10480.2	AT4G10480.1	29.2.4	protein.synthesis.elongation	Symbols: Nascent polypeptide-associated complex (NAC), alpha subunit family protein chr4:6478089-6479079 REVERSE LENGTH=212	cytosol	0.97102	1.05874	1.23956	0.946352	0.960245	1.03265	1.2014	1.07996	1.11779	1.08977	0.979749	1.13305	-0.0389372	-0.145116	0.106328	0.644325	0.0266509	0.257834	-0.209726	1.57429	-0.0561816	0.190895	0.900982	0.924304	0.938911	0.712778	0.79846	0.76649	1.08344	1.06235	1.07287	0.921399	0.759243	1.07289	-0.151921	-0.342381	0.19297	0.000275323	0.000259921	0.00404474	-0.498864	3.58516	-0.219599	3.56016
AT5G19510.1	AT5G19510.1	29.2.4	protein.synthesis.elongation	Symbols: Translation elongation factor EF1B/ribosomal protein S6 family protein chr5:6581854-6583137 REVERSE LENGTH=224	cytosol	1.03724	1.00044	1.15156	0.97678	1.0987	1.05422	1.107	1	1.02563	1.06308	1.04323	1.04421	0.0179095	-0.00093728	0.0188467	0.752116	0.984733	0.748519	-0.00135221	0.00668142	0.0258386	0.123715	0.910509	0.989241	0.800703	0.890287	1.02855	0.812981	0.901543	0.911711	0.909448	0.900151	0.910608	0.907568	-0.00820546	0.00334429	-0.0115497	0.898806	0.963898	0.906333	0.0048248	0.0159687	-0.011838	0.0463341
AT1G12920.1	AT1G12920.1	29.2.5	protein.synthesis.release	Symbols: ERF1-2 eukaryotic release factor 1-2 chr1:4396555-4397859 REVERSE LENGTH=434	cytosol	1									1													0.349447			0.902921		1.08563		1.03969		0.349447	0.994275	1.03969	-0.993769	-0.0446538	-0.959763				-0.0644325		-1.573
AT5G06140.1	AT5G06140.1	29.3.4.3	protein.targeting.secretory pathway.vacuole	Symbols: SNX1, ATSNX1 sorting nexin 1 chr5:1856212-1858752 REVERSE LENGTH=402	cytosol								0.985285				0.985285
AT1G72160.1	AT1G72160.1	29.3.4.99	protein.targeting.secretory pathway.unspecified	Symbols: Sec14p-like phosphatidylinositol transfer family protein chr1:27153823-27155609 REVERSE LENGTH=490	cytosol	1.15482	1.0473	1.05857	0.892961	0.708921	0.822968	1.38185	1.27127	0.827584	1.0869	0.808283	1.16023	-0.0652723	-0.357579	0.294022	0.693037	0.118645	0.0118456	-0.521482	0.925749	-0.0942015	0.159244	0.893142	1.00044	1.02265	0.867742		0.893613	1.13236	1.28303	1.48727	0.972078	0.880678	1.30089	-0.289322	-0.385237	0.0986648	0.0407447			-0.562811		-0.420352	1.38993
AT1G30690.1,AT1G30690.2	AT1G30690.1	29.3.4.99	protein.targeting.secretory pathway.unspecified	Symbols: Sec14p-like phosphatidylinositol transfer family protein chr1:10888284-10890085 FORWARD LENGTH=540	cytosol	1.11639	0.941315	0.952112	0.786266	0.672091	0.681882	1.39755	1.4148	1.39145	1.00327	0.713413	1.40127	-0.331035	-0.650552	0.337698	0.00222391	5.03349e-05	0.0126434	-0.973923	4.29813	-0.482017	2.65288		0.977981	1		0.879775	0.91168	1.2822	1.54374	1.30519	0.988991	0.895727	1.37704	-0.32802	-0.42355	0.0989679				-0.620443		-0.477546
AT2G47110.1,AT2G47110.2,AT3G62250.1	AT2G47110.1	29.5.11	protein.degradation.ubiquitin	Symbols: UBQ6 ubiquitin 6 chr2:19344701-19345174 FORWARD LENGTH=157	cytosol							1.40776	1.03795	1.14819			1.19796													0.798411				0.78612			0.798411		0.78612	0.0155144								0.0223829
AT4G38630.1	AT4G38630.1	29.5.11	protein.degradation.ubiquitin	Symbols: RPN10, MCB1, ATMCB1, MBP1 regulatory particle non-ATPase 10 chr4:18057357-18059459 REVERSE LENGTH=386	cytosol	1.00843	1.25217	1.06475	1.13334	1.23686	1.03719	0.926556	0.958458	0.927697	1.10845	1.1358	0.937571	0.167036	0.191212	-0.0243704	0.0832763	0.0277016	0.784582	0.276706	1.5575	0.241545	1.07948	0.955744	1.06638	1.12862	1.20161	1.24757	0.94386	1.10237	0.915712	0.883128	1.05025	1.13101	0.967071	0.0824631	0.156279	-0.0740544	0.38308	0.232471	0.493055	0.225923	0.633632	0.119037	0.41671
AT5G42300.1	AT5G42300.1	29.5.11.1	protein.degradation.ubiquitin.ubiquitin	Symbols: UBL5 ubiquitin-like protein 5 chr5:16913611-16913832 REVERSE LENGTH=73	cytosol																							1	0.923561	0.882198				1.29407		1.17179	0.935253		1.23293	-0.274587								-0.398663
AT2G30110.1	AT2G30110.1	29.5.11.2	protein.degradation.ubiquitin.E1	Symbols: ATUBA1, MOS5, UBA1 ubiquitin-activating enzyme 1 chr2:12852632-12857369 REVERSE LENGTH=1080	cytosol	0.979513	0.947267	0.873742	1.07208	0.900813	0.886885	0.993715	1.06782	0.960649	0.933507	0.95326	1.00739	-0.0761369	-0.055221	-0.0209379	0.172451	0.467198	0.783649	-0.0796873	0.330499	-0.109895	0.763334	0.912554	1.04363	1.05519	0.804739		1.03628	0.851128	0.892019	0.798055	1.00379	0.920511	0.847067	0.169355	0.0831014	0.0865577	0.0421804			0.119959		0.244913	1.37489
AT4G36800.1,AT4G36800.2	AT4G36800.1	29.5.11.3	protein.degradation.ubiquitin.E2	Symbols: RCE1 RUB1 conjugating enzyme 1 chr4:17341237-17342148 REVERSE LENGTH=184	cytosol	1.1556							2.50451	2.93537	1.1556		2.71994	-0.807289								-1.23493							0.789926	1.4172	0.915767			0.789926	1.16648		-0.384949					-0.562379
AT1G16890.2	AT1G16890.2	29.5.11.3	protein.degradation.ubiquitin.E2	Symbols: UBC36, UBC13B ubiquitin-conjugating enzyme 36 chr1:5776550-5778327 REVERSE LENGTH=153	cytosol	1.07506						0.998574			1.07506		0.998574	0.0737729								0.10648		0.996401			0.99745					1.0732	0.996401	0.99745	1.0732	-0.0742149	-0.0731639	-0.00105241				-0.1056		-0.107119
AT3G46460.1,AT5G59300.1	AT3G46460.1	29.5.11.3	protein.degradation.ubiquitin.E2	Symbols: UBC13 ubiquitin-conjugating enzyme 13 chr3:17096120-17097315 REVERSE LENGTH=166	cytosol			1.32458		1.11232	1.06742		0.738912	0.965937	1.32458	1.08987	0.852424	0.433763	0.244501	0.194417				0.354514		0.635886		1.13101								0.981599	1.13101		0.981599	0.141442								0.2044
AT5G42190.1	AT5G42190.1	29.5.11.4.3.1	protein.degradation.ubiquitin.E3.SCF.SKP	Symbols: ASK2, SKP1B E3 ubiquitin ligase SCF complex subunit SKP1/ASK1 family protein chr5:16854495-16855516 REVERSE LENGTH=171	cytosol		0.778355					0.98447			0.778355		0.98447	-0.233847								-0.33892								1.13435	1.24277				1.18856
AT1G75950.1	AT1G75950.1	29.5.11.4.3.1	protein.degradation.ubiquitin.E3.SCF.SKP	Symbols: SKP1, ASK1, ATSKP1, SKP1A, UIP1 S phase kinase-associated protein 1 chr1:28516715-28517454 FORWARD LENGTH=160	cytosol	1.1474	1	1.14671	0.947246	1.13847	0.991583	1.04465	0.945037	1.11199	1.09804	1.02577	1.03389	0.0601766	-0.00788882	0.0680574	0.404885	0.919427	0.394238	-0.0113812	0.0364829	0.0868428	0.392669							1.0218	0.994448	0.921186			0.979145
AT3G20630.1	AT3G20630.1	29.5.11.5	protein.degradation.ubiquitin.ubiquitin protease	Symbols: UBP14, TTN6, ATUBP14, PER1 ubiquitin-specific protease 14 chr3:7203001-7208340 REVERSE LENGTH=797	cytosol		1	1.25543				0.814557	0.817654		1.12771		0.816106	0.320615								0.466574		1.08467						1.1745			1.08467		1.1745	-0.079526								-0.114792
AT1G51710.1	AT1G51710.1	29.5.11.5	protein.degradation.ubiquitin.ubiquitin protease	Symbols: UBP6, ATUBP6 ubiquitin-specific protease 6 chr1:19175805-19179894 REVERSE LENGTH=482	cytosol	1.00799		0.975273	1.0492						0.991629	1.0492				-0.0564234														0.957663					0.957663
AT5G61500.1	AT5G61500.1	29.5.2	protein.degradation.autophagy	Symbols: ATATG3, ATG3 autophagy 3 (APG3) chr5:24734216-24736711 REVERSE LENGTH=313	cytosol			1.27813					0.851867		1.27813		0.851867	0.400249								0.585336						1.57253			0.987772	0.953889		1.57253	0.970831		0.473154					0.695797
AT1G50670.1	AT1G50670.1	29.5.3	protein.degradation.cysteine protease	Symbols: OTU-like cysteine protease family protein chr1:18775086-18776552 REVERSE LENGTH=208	cytosol	1.0463	0.835149	1.30324	1.06673	1.11617	1.01268	0.916635	0.978535	1.11971	1.06156	1.06519	1.00496	0.0547817	0.0581925	-0.00341349	0.721723	0.420204	0.980361	0.0839777	0.37654	0.0790531	0.141629	0.850854	0.904686		0.976795	1.08226	0.884952	0.96935	1.01526	2.75553	0.87777	0.981336	1.58005	-0.571464	-0.46749	-0.111415		0.368081		-0.687148	0.434056	-0.848052
AT1G47710.1	AT1G47710.1	29.5.5	protein.degradation.serine protease	Symbols: Serine protease inhibitor (SERPIN) family protein chr1:17558271-17560061 FORWARD LENGTH=391	cytosol	1.07231		0.89055	1.19487			1	0.818833	1.04907	0.981428	1.19487	0.955969	0.026282	0.222145	-0.196149				0.321815		0.0379191									1.05722				1.05722
AT3G59990.1,AT3G59990.2,AT3G59990.3,AT3G59990.4	AT3G59990.1	29.5.7	protein.degradation.metalloprotease	Symbols: MAP2B methionine aminopeptidase 2B chr3:22155921-22158551 REVERSE LENGTH=439	cytosol	0.885436			1						0.885436	1				-0.121525
AT2G27600.1	AT2G27600.1	29.5.9	protein.degradation.AAA type	Symbols: SKD1, VPS4, ATSKD1 AAA-type ATPase family protein chr2:11781226-11783730 FORWARD LENGTH=435	cytosol	0.958677		1.05043			0.864968	1.19711			1.00455	0.864968	1.19711	-0.174919	-0.322141	0.149326				-0.468834		-0.253001
AT5G40390.1	AT5G40390.1	3.1.2.1	minor CHO metabolism.raffinose family.raffinose synthases.known	Symbols: SIP1 Raffinose synthase family protein chr5:16161720-16165085 FORWARD LENGTH=783	cytosol								0.931606				0.931606													1.00796			1.21949	0.832298			1.00796	1.21949	0.832298	0.190909	0.377422	-0.189935				0.551111		0.276265
AT1G06410.1	AT1G06410.1	3.2.3	minor CHO metabolism.trehalose.potential TPS/TPP	Symbols: ATTPS7, TPS7, ATTPSA trehalose-phosphatase/synthase 7 chr1:1955413-1958153 FORWARD LENGTH=851	cytosol								0.880577				0.880577																		0.989481				0.989481
AT3G02870.1,AT3G02870.2,AT3G02870.3	AT3G02870.1	3.4.5	minor CHO metabolism.myo-inositol.inositol phosphatase	Symbols: VTC4 Inositol monophosphatase family protein chr3:627742-629682 REVERSE LENGTH=271	cytosol	0.959431				0.791229		0.725166	1		0.959431	0.791229	0.862583	0.106309	-0.086291	0.192159				-0.124569		0.153516		1.91597		1.71387	2.26558	2.11411		1.94816	1.79599	2.3388	1.81492	2.18984	2.02765	-0.110724	0.0769145	-0.18724				0.111019		-0.159905
AT3G06580.1	AT3G06580.1	3.8.1	minor CHO metabolism.galactose.galactokinases	Symbols: GAL1, GALK Mevalonate/galactokinase family protein chr3:2049141-2051867 REVERSE LENGTH=496	cytosol	1.01724	1.05519	0.99621	1.02135	1.1382		1.02591	0.897917	1.03977	1.02288	1.07978	0.987866	0.0348265	0.0889029	-0.0541183	0.508947			0.128344		0.0502491	0.293327	1.01123	1.05434	1.11074	1.06759	1.13229	0.886568	0.85598	0.882529	0.893365	1.05877	1.02881	0.877291	0.187472	0.158987	0.0286992	0.00418727	0.111263	0.723741	0.229854	0.953648	0.271261	2.37807
AT5G16760.1	AT5G16760.1	30.4.5	signalling.phosphinositides.inositol-1,3,4-trisphosphate 5/6-kinase	Symbols: Inositol 1,3,4-trisphosphate 5/6-kinase family protein chr5:5509890-5510849 FORWARD LENGTH=319	cytosol	1.1961						1			1.1961		1	0.178593								0.258344
AT2G18040.1	AT2G18040.1	31.3.1	cell.cycle.peptidylprolyl isomerase	Symbols: PIN1AT peptidylprolyl cis/trans isomerase, NIMA-interacting 1 chr2:7842346-7843537 FORWARD LENGTH=119	cytosol	0.988851	1.00762	1.01563	0.983629	1.0355	1.00747	0.935463	1.06468	1.16182	1.00403	1.00887	1.05399	-0.0485447	-0.0437464	-0.00480079	0.491512	0.539024	0.789877	-0.0631228	0.268392	-0.0700489	0.308466	1		0.991537		0.910555	0.936606	0.857444	1.17617	1.18104	0.995769	0.92358	1.07155	-0.0733161	-0.148333	0.0752215				-0.214393		-0.10582
AT4G34870.1	AT4G34870.1	31.3.1	cell.cycle.peptidylprolyl isomerase	Symbols: ROC5, ATCYP1 rotamase cyclophilin 5 chr4:16614451-16614969 FORWARD LENGTH=172	cytosol	1	0.940853	1.18086	0.896303	1.02381	0.933424	1.01424	1.09165	1.06905	1.04057	0.951178	1.05832	-0.0169073	-0.106631	0.0897639	0.826335	0.0728536	0.334409	-0.153982	1.13755	-0.0243926	0.0828438	0.988952	0.976398	0.945151	0.869	0.897985	0.924859	1.14297	1.11159	1.03452	0.970167	0.897281	1.09636	-0.122132	-0.199715	0.0780592	0.0221323	0.00524041	0.0245396	-0.289091	2.28063	-0.176419	1.65497
AT4G38740.1	AT4G38740.1	31.3.1	cell.cycle.peptidylprolyl isomerase	Symbols: ROC1 rotamase CYP 1 chr4:18083620-18084138 REVERSE LENGTH=172	cytosol	0.9764	0.890767	1.15531	0.785183	1.05285	1.02134	1.15206	0.932928	0.984223	1.00749	0.953125	1.02307	-0.0153419	-0.0707859	0.0554591	0.886283	0.550044	0.660823	-0.102165	0.259602	-0.0221341	0.0524278	1.09738	1.06606	1.19422	1	1.1113	1.05795	1.22211	1.1083	1.12373	1.11922	1.05642	1.15138	-0.0283275	-0.086029	0.0577367	0.573426	0.118979	0.279137	-0.12419	0.924528	-0.0408706	0.241522
AT2G16600.1	AT2G16600.1	31.3.1	cell.cycle.peptidylprolyl isomerase	Symbols: ROC3 rotamase CYP 3 chr2:7200862-7201383 FORWARD LENGTH=173	cytosol	1.06172	0.921117	1.15224	0.904202	1.0119	1	1.15106	0.987464	1.04833	1.04503	0.972033	1.06228	-0.0163781	-0.0887291	0.0723773	0.844466	0.198742	0.387746	-0.128093	0.701709	-0.0236291	0.0734179	1.00901	1.0052	1.03351	0.964281	0.971233	0.965575	1.12096	1.10864	1.10557	1.01591	0.96703	1.11173	-0.0900714	-0.139215	0.0492985	0.000673214	9.64966e-06	0.00585856	-0.201171	5.01549	-0.130034	3.17185
AT1G23140.1	AT1G23140.1	35.1.19	not assigned.no ontology.C2 domain-containing protein	Symbols: Calcium-dependent lipid-binding (CaLB domain) family protein chr1:8202362-8203172 REVERSE LENGTH=165	cytosol				1.45548	1.54341	1.3762	0.971296		0.89614		1.45836	0.933718		0.438652					0.643292
AT1G63220.1	AT1G63220.1	35.1.19	not assigned.no ontology.C2 domain-containing protein	Symbols: Calcium-dependent lipid-binding (CaLB domain) family protein chr1:23449017-23450244 FORWARD LENGTH=147	cytosol	0.883031	0.795966	1.55695	1.0558	1.28228	1.14634	1.1528	1.10037	1.13955	1.07865	1.16148	1.13091	-0.0473018	0.0266696	-0.0739481	0.838934	0.674878	0.756403	0.0384784	0.170775	-0.0682548	0.0762723	1.05357	0.878547	0.911855				0.895088	1.00936	0.934691	0.94799		0.94638	0.0016997			0.980915					0.00245214	0.00836881
AT1G60420.1	AT1G60420.1	35.1.26	not assigned.no ontology.DC1 domain containing protein	Symbols: DC1 domain-containing protein chr1:22261978-22264243 FORWARD LENGTH=578	cytosol	1.31543	1.86417	0.834322	2.84587	1.35205	1.17116	0.768958	1.04198	0.880133	1.33797	1.78969	0.897023	0.394588	0.664506	-0.288853	0.225356	0.171501	0.499016	0.996495	0.765733	0.576833	0.647131				0.977194			0.778677	1.05495			0.977194	0.916815		0.0637579					0.0920144
AT3G52140.1,AT3G52140.2,AT3G52140.3,AT3G52140.4	AT3G52140.1	35.1.27	not assigned.no ontology.tetratricopeptide repeat (TPR)	Symbols: tetratricopeptide repeat (TPR)-containing protein chr3:19333232-19341295 FORWARD LENGTH=1403	cytosol	0.970901	0.944566	0.884885	1.29382	0.83992	0.846246	0.959329	1.09054	0.923499	0.933451	0.99333	0.991123	-0.0599327	0.0022242	-0.0621548	0.367303	0.989565	0.714422	0.00320885	0.00455588	-0.0864905	0.434975							0.939468	1.04002	1.25807			1.07918
AT4G02450.1,AT4G02450.2	AT4G02450.1	35.1.40	not assigned.no ontology.glycine rich proteins	Symbols: HSP20-like chaperones superfamily protein chr4:1073987-1075765 REVERSE LENGTH=241	cytosol	1.00692	0.946122	1.27567	1.02331	1.13198	1.11832	1	0.983777	1.03917	1.07624	1.0912	1.00765	0.065829	0.0796193	-0.0138085	0.540311	0.0923114	0.895398	0.114927	1.03474	0.0950054	0.267356	0.978168	0.902359	1.05102	0.855923	1.02191	0.957974	1.10226	1.08551	1.10383	0.977182	0.945268	1.0972	-0.115714	-0.148773	0.033202	0.0502932	0.0355103	0.647372	-0.215031	1.44965	-0.167126	1.29849
AT4G22670.1	AT4G22670.1	35.1.5	not assigned.no ontology.pentatricopeptide (PPR) repeat-containing protein	Symbols: AtHip1, HIP1, TPR11 HSP70-interacting protein 1 chr4:11918236-11920671 FORWARD LENGTH=441	cytosol	0.939909	0.964953	1.01089	1.10749	0.911708	1.03052	1.05128	1.0205	0.94581	0.971919	1.01657	1.00586	-0.0343251	0.0105911	-0.0449122	0.417513	0.877094	0.502229	0.0152799	0.0569538	-0.0495255	0.37933	1.01587	1.04233	0.967829	1	1.12835	0.956447	1.14276	1.06943	0.994476	1.00868	1.02827	1.06889	-0.0579645	-0.0387398	-0.0192355	0.278339	0.577282	0.744177	-0.0558967	0.238612	-0.0836485	0.555426
AT3G03250.1	AT3G03250.1	4.1.1	glycolysis.cytosolic branch.UGPase	Symbols: UGP, UGP1, AtUGP1 UDP-GLUCOSE PYROPHOSPHORYLASE 1 chr3:749761-754014 REVERSE LENGTH=469	cytosol	0.969551	0.937312	1.01457	0.976729	1.17624	1.12971	0.919771	0.903194	0.916794	0.973812	1.09423	0.913253	0.0641837	0.1803	-0.116453	0.0578546	0.0402489	0.13439	0.260826	1.39525	0.0926293	1.23766	1.10343	0.997614	1.02689	1.02241	1.04636	1.12156	1	0.976726	0.997763	1.04265	1.06344	0.991496	0.0502913	0.0700232	-0.0197493	0.189619	0.0795695	0.65714	0.101063	1.09925	0.0725702	0.722118
AT2G36460.1	AT2G36460.1	4.1.10	glycolysis.cytosolic branch.aldolase	Symbols: Aldolase superfamily protein chr2:15296929-15298387 REVERSE LENGTH=358	cytosol		0.971976	0.938023		1.29713				1.06277	0.955	1.29713	1.06277	-0.106819	0.198621	-0.303829				0.287497		-0.154255			1.11088	1.03143		0.987893	0.890392	1.41292	1.21409		1.07116	0.939142	1.3135	-0.203255	-0.332374	0.131337				-0.484004		-0.294251
AT1G79550.1,AT1G79550.2	AT1G79550.1	4.1.11	glycolysis.cytosolic branch.3-phosphoglycerate kinase (PGK)	Symbols: PGK phosphoglycerate kinase chr1:29924347-29926295 REVERSE LENGTH=401	cytosol	1.03309	0.998932	1.01577	1.01318	1.07682	1.04605	0.942164	0.958275	0.965778	1.01593	1.04535	0.955406	0.0614056	0.0899063	-0.02854	0.00742138	0.0102071	0.231206	0.129795	1.9911	0.0886175	2.12952	1.02063	0.992842	0.980265	1.00805	1.04249	1.0505	0.933343	0.941158	0.912784	0.997912	1.03368	0.929095	0.0714242	0.106566	-0.035209	0.00926423	0.00253351	0.112788	0.153888	2.59628	0.103087	2.03319
AT1G09780.1	AT1G09780.1	4.1.12	glycolysis.cytosolic branch.phosphoglycerate mutase	Symbols: Phosphoglycerate mutase, 2,3-bisphosphoglycerate-independent chr1:3165550-3167812 REVERSE LENGTH=557	cytosol	0.989154	0.941128	1.13986	1	1.1137	1.09878	0.917975	0.937079	1.02064	1.02338	1.07083	0.958563	0.0654081	0.110638	-0.0453123	0.392314	0.0778175	0.533359	0.159781	1.10892	0.0943976	0.406366	0.975072	0.976876	0.947236	1.00522	1.05689	1.03786	1.00022	0.963173	1.02151	0.966394	1.03332	0.994965	-0.0291332	0.0378246	-0.0669393	0.21785	0.167228	0.0200652	0.0545758	0.776691	-0.0420333	0.661843
AT3G08590.1,AT3G08590.2	AT3G08590.1	4.1.12	glycolysis.cytosolic branch.phosphoglycerate mutase	Symbols: Phosphoglycerate mutase, 2,3-bisphosphoglycerate-independent chr3:2608683-2611237 REVERSE LENGTH=560	cytosol	1.22142			0.656118		1.03428	1.03613			1.22142	0.8452	1.03613	0.164149	-0.202977	0.364094				-0.293845		0.237351						0.983586		1.50791				0.983586	1.50791		-0.420888					-0.616423
AT2G36530.1	AT2G36530.1	4.1.13	glycolysis.cytosolic branch.enolase	Symbols: LOS2, ENO2 Enolase chr2:15321081-15323786 REVERSE LENGTH=444	cytosol	0.993503	0.950591	1.02352	0.938659	1.06589	1.05556	0.918298	0.974847	0.935643	0.989203	1.02004	0.942929	0.0478994	0.0785608	-0.0306903	0.161384	0.155249	0.539055	0.113398	0.808972	0.0691174	0.792138	1.0174	1.09551	1.06751	1	1.08511	1.07986	1.00906	1.07041	1.06336	1.06014	1.05499	1.04761	0.0118874	0.00701776	0.00486971	0.697317	0.837298	0.892512	0.0101245	0.0771202	0.01715	0.15657
AT5G63680.1	AT5G63680.1	4.1.14	glycolysis.cytosolic branch.pyruvate kinase (PK)	Symbols: Pyruvate kinase family protein chr5:25490507-25492530 FORWARD LENGTH=510	cytosol	0.947887	0.990416	0.5779	1.32974	1.02369	0.941572	0.869557	0.992067	0.790269	0.838734	1.09833	0.883964	-0.0525104	0.216284	-0.268034	0.768444	0.179404	0.215034	0.313258	0.746168	-0.0757738	0.114388	1.25985	1.17552	1.08079	1.23218	1.24352	1.52282	0.889073	1.06259	1.15821	1.17205	1.33284	1.03662	0.122633	0.250029	-0.12838	0.224033	0.0743906	0.211485	0.362612	1.12848	0.177144	0.649688
AT5G08570.1	AT5G08570.1	4.1.14	glycolysis.cytosolic branch.pyruvate kinase (PK)	Symbols: Pyruvate kinase family protein chr5:2778433-2780300 FORWARD LENGTH=510	cytosol	0.900691	0.941473	0.646447		0.793392		0.958608			0.829537	0.793392	0.958608	-0.144363	-0.188604	0.0445437				-0.272908		-0.208635		1.17333	0.978825			0.870268	1.2566	0.845007	1.02973	1	1.07608	1.06343	0.958247	0.115843	0.104058	0.0118203				0.150259		0.167313
AT3G14940.1	AT3G14940.1	4.1.15	glycolysis.cytosolic branch.phospho-enol-pyruvate carboxylase (PEPC)	Symbols: ATPPC3, PPC3 phosphoenolpyruvate carboxylase 3 chr3:5025584-5029476 FORWARD LENGTH=968	cytosol	0.828405	0.974331	0.634746	0.98909	0.87039	1.01617	0.825563	0.814211	0.722058	0.812494	0.958551	0.787277	0.0315251	0.196209	-0.164939	0.819784	0.0366821	0.247879	0.283984	1.43555	0.0454849	0.0863005	1.24348	1.26969	1.17155	1.31463	1.19536	1.45466	0.714986	0.976605	1.20412	1.22824	1.32155	0.965238	0.239805	0.311625	-0.0731871	0.142504	0.0898527	0.310756	0.453271	1.04647	0.347637	0.846173
AT1G53310.1,AT1G53310.2,AT1G53310.3	AT1G53310.1	4.1.15	glycolysis.cytosolic branch.phospho-enol-pyruvate carboxylase (PEPC)	Symbols: ATPPC1, PEPC1, ATPEPC1, PPC1 phosphoenolpyruvate carboxylase 1 chr1:19884261-19888070 REVERSE LENGTH=967	cytosol	0.850986	1.05191	0.799236	1.0567	1.43413	0.890357	0.782234	0.857718	0.859739	0.90071	1.12706	0.83323	0.0778343	0.299783	-0.223251	0.452538	0.145559	0.273265	0.435779	0.836961	0.112348	0.344345	1.36993	1.55186	1.26636	1.39461	1.62738	2.02397	1.36539	1.38373	1.32973	1.39605	1.68199	1.35962	0.0264419	0.211973	-0.185792	0.690064	0.155349	0.229431	0.306965	0.808693	0.0381498	0.161111
AT1G70730.1,AT1G70730.3	AT1G70730.1	4.1.2	glycolysis.cytosolic branch.phosphoglucomutase (PGM)	Symbols: PGM2 Phosphoglucomutase/phosphomannomutase family protein chr1:26669020-26672726 REVERSE LENGTH=585	cytosol	1.07033			0.974961					0.871273	1.07033	0.974961	0.871273	0.205041	0.112324	0.0932537				0.16222		0.296854										1.06076			1.06076
AT1G23190.1	AT1G23190.1	4.1.2	glycolysis.cytosolic branch.phosphoglucomutase (PGM)	Symbols: PGM3 Phosphoglucomutase/phosphomannomutase family protein chr1:8219946-8224186 FORWARD LENGTH=583	cytosol	0.936386	0.973923	0.922412	0.941094	1.1156	1.02053	0.967863	0.998057	0.895247	0.94424	1.02574	0.953723	-0.00999188	0.0727676	-0.0827445	0.795129	0.2889	0.197118	0.105028	0.539252	-0.0144154	0.0995624	1.21263	1.1163	0.935647	0.922879	1.00899	1.02467	0.846569	0.901024	0.95225	1.08819	0.985513	0.899948	0.189367	0.0907639	0.0990289	0.0957555	0.123445	0.303945	0.131035	0.908528	0.27402	1.01884
AT5G42740.1	AT5G42740.1	4.1.3	glycolysis.cytosolic branch.glucose-6-phosphate isomerase	Symbols: Sugar isomerase (SIS) family protein chr5:17136080-17140622 FORWARD LENGTH=560	cytosol	1.16855		0.801337		1.33043		0.974373	0.791544		0.984944	1.33043	0.882959	0.109198	0.404331	-0.298427				0.591474		0.157696			1.16152			0.90409	1.00702	0.982296	0.844105		1.16152	0.955555	0.913201	0.239375	0.0453292	0.194573				0.0654074		0.347008
AT1G20950.1	AT1G20950.1	4.1.5	glycolysis.cytosolic branch.pyrophosphate-fructose-6-P phosphotransferase	Symbols: Phosphofructokinase family protein chr1:7297467-7301336 REVERSE LENGTH=614	cytosol	0.951602	1	0.849892	0.971948	0.998741	0.896907	0.900958	1.19453	0.994034	0.933831	0.955866	1.02984	-0.0977852	-0.0745075	-0.0233202	0.379451	0.465621	0.702686	-0.107541	0.331967	-0.141187	0.420844	0.967062	1.01635	1.01608	0.911224	1.09669	0.947894	0.95779	1.04622	0.981056	0.999828	0.985269	0.995023	0.00481695	-0.00985162	0.0146684	0.884807	0.883682	0.817316	-0.014213	0.0537041	0.0069494	0.0531513
AT1G76550.1	AT1G76550.1	4.1.5	glycolysis.cytosolic branch.pyrophosphate-fructose-6-P phosphotransferase	Symbols: Phosphofructokinase family protein chr1:28722900-28726929 REVERSE LENGTH=617	cytosol	0.767774	1.23692	0.630546	1	0.84338	0.754673	0.813245	1.15865	1.10637	0.878415	0.866018	1.02609	-0.155077	-0.169197	0.0142134	0.525782	0.283155	0.952863	-0.244685	0.547976	-0.224179	0.279194	0.885407			0.795256	0.837593			0.944801	1.10396	0.885407	0.816425	1.02438	-0.145537	-0.225939	0.0810681				-0.327358		-0.210338
AT3G55440.1	AT3G55440.1	4.1.7	glycolysis.cytosolic branch.triosephosphate isomerase (TPI)	Symbols: ATCTIMC, TPI, CYTOTPI triosephosphate isomerase chr3:20553794-20556078 FORWARD LENGTH=254	cytosol	0.960551	0.943351	1.10195	0.9913	1.0713	1.08708	0.946735	0.922392	0.943122	1.00195	1.04989	0.937416	0.066553	0.113193	-0.0467279	0.272943	0.0212905	0.457404	0.163478	1.67181	0.0960512	0.563928	1.12747	1.03471	0.980626	1.15317	1.12001	1.09656	1.09186	1.03232	1.10913	1.0476	1.12324	1.07777	-0.0283907	0.0413209	-0.0696911	0.569738	0.185528	0.174795	0.0596219	0.731591	-0.0409618	0.244325
AT5G56350.1	AT5G56350.1	4.2.14	glycolysis.plastid branch.pyruvate kinase (PK)	Symbols: Pyruvate kinase family protein chr5:22820254-22822529 REVERSE LENGTH=498	cytosol	1.02416	0.970333	0.773217	1.26607	1.02347	1.12592	0.887165	0.902006		0.922571	1.13849	0.894586	0.0308018	0.239936	-0.209522			0.105863	0.34783		0.0444411		1.08442	1		1.04729	0.996845	1.03301	0.726802	0.802263	0.768205	1.04221	1.02571	0.765757	0.305815	0.290217	0.0159516		0.000603951		0.421671	3.219	0.444685
AT3G52930.1	AT3G52930.1	4.3.10	glycolysis.unclear/dually targeted.aldolase	Symbols: Aldolase superfamily protein chr3:19627383-19628874 REVERSE LENGTH=358	cytosol	1.00954	0.981427	1.01491	0.959942	1	1.04004	0.898222	0.91066	0.989926	1.00196	0.999992	0.932936	0.0713459	0.0693832	0.0019651	0.0866658	0.143093	0.941866	0.100139	0.844383	0.102974	1.06215	1.06837	1.10531	1.03696	0.95573	1.02156	1.02319	1.00087	0.974321	1.02823	1.07021	1.00016	1.00114	0.0666928	-0.000975793	0.0676675	0.0515391	0.973013	0.0779914	-0.00140777	0.0118811	0.0962531	1.28786
AT5G56630.1	AT5G56630.1	4.3.4	glycolysis.unclear/dually targeted.phosphofructokinase (PFK)	Symbols: PFK7 phosphofructokinase 7 chr5:22924311-22926728 FORWARD LENGTH=485	cytosol	0.743447									0.743447
AT5G40760.1	AT5G40760.1	7.1.1	OPP.oxidative PP.G6PD	Symbols: G6PD6 glucose-6-phosphate dehydrogenase 6 chr5:16311284-16314556 FORWARD LENGTH=515	cytosol	1.0665	0.921132	1.0315	0.977997	1.25447	1.10953	1.21407	0.904803	0.828999	1.00638	1.114	0.982623	0.0238849	0.125324	-0.101515	0.859267	0.408085	0.302746	0.181041	0.389249	0.0344602	0.0658718		1.17984	1.55279	1.00222	0.824861	1.03171	1.02508	1.05964	0.993709	1.36631	0.952931	1.02614	0.284367	-0.0739866	0.356479		0.338109		-0.106789	0.470943	0.413054
AT3G27300.1,AT3G27300.2,AT3G27300.3	AT3G27300.1	7.1.1	OPP.oxidative PP.G6PD	Symbols: G6PD5 glucose-6-phosphate dehydrogenase 5 chr3:10083318-10086288 REVERSE LENGTH=516	cytosol									1.4306			1.4306														0.737582			0.729289	0.205509			0.737582	0.467399		0.448443					0.658148
AT5G24410.1	AT5G24410.1	7.1.2	OPP.oxidative PP.6-phosphogluconolactonase	Symbols: PGL4 6-phosphogluconolactonase 4 chr5:8332690-8333984 REVERSE LENGTH=261	cytosol							1.10218					1.10218																0.656575		1.11924			0.656575	1.11924		-0.52107					-0.769482
AT3G25530.1,AT3G25530.2	AT3G25530.1	7.1.3	OPP.oxidative PP.6-phosphogluconate dehydrogenase	Symbols: GHBDH, ATGHBDH, GLYR1, GR1 glyoxylate reductase 1 chr3:9271949-9273514 REVERSE LENGTH=289	cytosol	1.0111	0.97198	1.11085	0.946989	0.989973	1.04989	0.992942	0.989563	0.930058	1.03131	0.995616	0.970854	0.0603915	0.0251842	0.0352206	0.260032	0.531059	0.52245	0.0363351	0.274857	0.087153	0.584974	1.04119	1.09139	1	1.1252	1.17752	0.859261	1.03601	1.061	1.01328	1.04419	1.05399	1.03676	0.00714305	0.016483	-0.00934018	0.815358	0.870911	0.928097	0.0237804	0.0600265	0.0103053	0.0886518
AT1G65930.1	AT1G65930.1	8.1.4	TCA / org transformation.TCA.IDH	Symbols: cICDH cytosolic NADP+-dependent isocitrate dehydrogenase chr1:24539088-24541861 FORWARD LENGTH=410	cytosol	1.03384	1.05057	0.980639	1.04378	1.02854	1.04424	1.01102	0.993778	1.02739	1.02168	1.03885	1.01073	0.0107803	0.0274459	-0.0166668	0.661509	0.0626791	0.473141	0.0395985	1.20288	0.0155529	0.179464	1.03069	0.937691	0.9988	1.02669	0.98714	0.953446	0.91591	0.923836	0.949807	0.989061	0.989093	0.929851	0.0617119	0.0617443	-3.24206e-05	0.111989	0.0653853	0.999304	0.0891065	1.18452	0.0890597	0.950826
AT5G11670.1	AT5G11670.1	8.2.10	TCA / org transformation.other organic acid transformatons.malic	Symbols: ATNADP-ME2, NADP-ME2 NADP-malic enzyme 2 chr5:3754456-3758040 FORWARD LENGTH=588	cytosol	0.977864	0.913924	1.13371	0.985641	1.05725	1.04935	1.14937	0.934608	1.03597	1.0085	1.03075	1.03998	-0.030739	-0.00891752	-0.021823	0.744228	0.895572	0.763546	-0.0128654	0.0478995	-0.0443505	0.128294	1.15373	1.24807	1.05936	1	1.13275	0.906488	1.10155	1.09254	0.933929	1.15372	1.01308	1.04267	0.101115	-0.0287931	0.129814	0.222787	0.746039	0.174553	-0.0415425	0.127239	0.146003	0.652111
AT1G10670.1,AT1G10670.2,AT1G10670.4	AT1G10670.1	8.2.11	TCA / org transformation.other organic acid transformatons.atp-citrate lyase	Symbols: ACLA-1 ATP-citrate lyase A-1 chr1:3535787-3538098 FORWARD LENGTH=423	cytosol	0.893629	1.21881		1.07117		1	0.860869			1.05622	1.03558	0.860869	0.2038	0.184254	0.0197313				0.266578		0.295045
AT1G09430.1	AT1G09430.1	8.2.11	TCA / org transformation.other organic acid transformatons.atp-citrate lyase	Symbols: ACLA-3 ATP-citrate lyase A-3 chr1:3042135-3044978 FORWARD LENGTH=424	cytosol	1.04626	0.837502	1.12369	1.17703	1.16163	1.46053	1.0391	0.847071	0.992089	1.00248	1.2664	0.959422	0.0438979	0.275833	-0.232639	0.697827	0.053246	0.111016	0.400495	1.27371	0.0633415	0.156252	1			0.840781	1.15161	0.730145	0.867239	0.779336	0.830415	1	0.907513	0.825663	0.190984	0.0944507	0.0969709		0.559386		0.136365	0.252289	0.276374
AT5G49460.1	AT5G49460.1	8.2.11	TCA / org transformation.other organic acid transformatons.atp-citrate lyase	Symbols: ACLB-2 ATP citrate lyase subunit B 2 chr5:20055048-20058195 FORWARD LENGTH=608	cytosol		1.14449	0.715121	1		0.964832	0.809123			0.929808	0.982416	0.809123	0.138803	0.193457	-0.0550233				0.279975		0.200573		1.10327		1.17347	1.39927	1.10688	1.41985	0.834348	0.996533	0.998436	1.13837	1.30867	0.943106	0.187622	0.324688	-0.139186		0.0333695		0.472608	1.47665	0.271479
AT3G06650.1	AT3G06650.1	8.2.11	TCA / org transformation.other organic acid transformatons.atp-citrate lyase	Symbols: ACLB-1 ATP-citrate lyase B-1 chr3:2079247-2082633 REVERSE LENGTH=608	cytosol	1.10623	1.04608	0.711723	1.27954			0.876215	1.01408	0.854415	0.954678	1.27954	0.914904	0.0425491	0.33233	-0.290809	0.778995			0.483938		0.0613946	0.108465	1.06664	0.977761		0.901178		1.0565	0.76474	1.39108	0.943335	1.0222	0.978839	1.03305	-0.0105598	-0.0538915	0.0433379				-0.0777678		-0.0152347
AT5G43330.1	AT5G43330.1	8.2.9	TCA / org transformation.other organic acid transformatons.cyt MDH	Symbols: Lactate/malate dehydrogenase family protein chr5:17390552-17392449 FORWARD LENGTH=332	cytosol	1.13903	0.991471	0.851168	0.895049		1.27071	0.981827	0.926995	1.32748	0.993889	1.08288	1.07877	-0.081904	0.00380364	-0.085701	0.602667			0.0054875		-0.118229	0.219923	0.954146	1.06253					1.32321	1.26027	1.11271	1.00834		1.23207	-0.19972								-0.289099
AT1G56330.1	AT1G56330.1	30.5	signalling.G-proteins	Symbols: SAR1, ATSAR1, ATSARA1B, ATSAR1B, SAR1B secretion-associated RAS 1B chr1:21086845-21088478 REVERSE LENGTH=193	cytosol,endoplasmic reticulum	0.871073	0.972987	1.03029	1.05421	1.19046	1.06584	0.914781	0.94578		0.958118	1.1035	0.930281	0.0294823	0.170342	-0.141037			0.0848815	0.246349		0.0425371		0.967037	0.872074	0.942393			1.0796	0.953949	0.935922	1.13547	0.927168	1.0796	1.00845	-0.0839831	0.0681532	-0.151919	0.308875			0.0983624		-0.121233	0.510218
AT5G18400.1,AT5G18400.2,AT5G18400.3	AT5G18400.1	35.2	not assigned.unknown	Symbols: Cytokine-induced anti-apoptosis inhibitor 1, Fe-S biogenesis chr5:6092955-6094566 REVERSE LENGTH=269	cytosol,endoplasmic reticulum	0.922827	0.978983	1.01306				1.16555			0.971623		1.16555	-0.181476								-0.262537									0.888781	1			0.944391
AT3G59920.1	AT3G59920.1	30.5	signalling.G-proteins	Symbols: ATGDI2, GDI2 RAB GDP dissociation inhibitor 2 chr3:22135157-22138221 FORWARD LENGTH=444	cytosol,extracellular	1.07225	1.06192	1.09664	1.07145	1.32322	1.03664	0.868834	0.994363	0.793152	1.07694	1.14377	0.885449	0.195157	0.254601	-0.0601918	0.0324539	0.0744341	0.502839	0.369315	1.12823	0.28245	1.48873	0.937159	0.845522	1	1.10558	1.09293	1.00054	1.12373	0.897515	0.800955	0.92756	1.06635	0.940733	-0.0141017	0.125174	-0.139214	0.906781	0.28239	0.0675067	0.180825	0.54915	-0.0203448	0.0424974
AT5G16510.1,AT5G16510.2	AT5G16510.1	10.5.5	cell wall.cell wall proteins.RGP	Symbols: Alpha-1,4-glucan-protein synthase family protein chr5:5393296-5394342 FORWARD LENGTH=348	cytosol,extracellular	1.00193	0.950649	0.981169	1.21359	1.26253	1.25339	0.95073	0.862655	0.952789	0.977916	1.24317	0.922058	0.058799	0.296608	-0.238851	0.168081	0.000646048	0.000232706	0.431094	3.18974	0.0848535	0.774481	1.05356			1.07292	1.16933		0.998667	0.974957	0.839066	1.05356	1.12113	0.937564	0.116517	0.178329	-0.0621347				0.257959		0.168289
AT3G53610.1,AT3G53610.2,AT3G53610.3	AT3G53610.1	30.5	signalling.G-proteins	Symbols: ATRAB8, AtRab8B, AtRABE1a, RAB8 RAB GTPase homolog 8 chr3:19876531-19878264 REVERSE LENGTH=216	cytosol,golgi	0.88778			1	0.9032	1.00093				0.88778	0.968044				-0.0864995											1.02087				1.10697			1.02087	1.10697		-0.0809237					-0.116812
AT1G64440.1	AT1G64440.1	10.1.2	cell wall.precursor synthesis.UGE	Symbols: RHD1, REB1, UGE4 NAD(P)-binding Rossmann-fold superfamily protein chr1:23937102-23939565 FORWARD LENGTH=348	cytosol,golgi				1.1339		1.07714					1.10552																		0.757833					0.757833
AT2G45790.1	AT2G45790.1	10.1.21	cell wall.precursor synthesis.phosphomannomutase	Symbols: ATPMM, PMM phosphomannomutase chr2:18855876-18857753 FORWARD LENGTH=246	cytosol,mitochondrion	1.08687	0.906939	1	1.00891	0.998816	1.19182	0.934442	0.95202	1.01218	0.997935	1.06651	0.966215	0.0322986	0.0986833	-0.0664376	0.607748	0.20869	0.447151	0.142486	0.680499	0.0466011	0.216277	1.00977	1.19405	1.25705	1.00952	1.04225	0.995939	1.02375	0.94831	0.913339	1.15362	1.0159	0.961799	0.181359	0.0547147	0.126959	0.077041	0.200723	0.14201	0.0789563	0.697403	0.262366	1.11328
AT4G35830.1	AT4G35830.1	8.1.3	TCA / org transformation.TCA.aconitase	Symbols: ACO1 aconitase 1 chr4:16973007-16977949 REVERSE LENGTH=898	cytosol,mitochondrion	0.908451	1.11322		1.02488	1.30757	0.982823	0.793058	0.866533	0.91757	1.01084	1.10509	0.859053	0.162345	0.250527	-0.0890884		0.0853157		0.363343	1.06897	0.23473		0.900236	1.04349		0.991685	1.11785	1.00832	0.829249	1.03154		0.971865	1.03928	0.930394	0.0436019	0.110567	-0.0670461				0.159678		0.0629143
AT1G51510.1	AT1G51510.1	27.4	RNA.RNA binding	Symbols: Y14 RNA-binding (RRM/RBD/RNP motifs) family protein chr1:19103072-19104753 REVERSE LENGTH=202	cytosol,nucleus	0.963032	0.97152	1.0798			0.911848	1.02848	1.17105		1.00479	0.911848	1.09976	-0.0902596	-0.18683	0.0969795				-0.270327		-0.130306						0.777461	0.802281			1.06022		0.789871	1.06022		-0.292254					-0.424673
AT3G53110.1	AT3G53110.1	28.1	DNA.synthesis/chromatin structure	Symbols: LOS4 P-loop containing nucleoside triphosphate hydrolases superfamily protein chr3:19687968-19690423 FORWARD LENGTH=496	cytosol,nucleus	1.10139	1.12933	0.940106	1	1.00409	1.16268	0.897311	1.18572	0.870158	1.05694	1.05559	0.984397	0.0710749	0.0697978	0.00127868	0.568582	0.567099	0.987285	0.100738	0.246341	0.102583	0.245207	0.931983			0.899664	0.893757	0.848418	0.972753	0.991019	1.04843	0.931983	0.880613	1.00407	-0.0744647	-0.131007	0.0566808		0.0115536		-0.189275	1.93728	-0.10748
AT1G74560.1,AT1G74560.2,AT1G74560.3	AT1G74560.1	28.1	DNA.synthesis/chromatin structure	Symbols: NRP1 NAP1-related protein 1 chr1:28017815-28019900 REVERSE LENGTH=256	cytosol,nucleus			0.911658							0.911658																				1.2416				1.2416
AT3G50360.1	AT3G50360.1	28.1	DNA.synthesis/chromatin structure	Symbols: ATCEN2, CEN1, CEN2 centrin2 chr3:18674421-18675502 FORWARD LENGTH=169	cytosol,nucleus		1.38258		1.48833						1.38258	1.48833				-0.073664
AT1G16470.1,AT1G16470.2	AT1G16470.1	29.5	protein.degradation	Symbols: PAB1 proteasome subunit PAB1 chr1:5623122-5625439 FORWARD LENGTH=235	cytosol,nucleus	0.949311	0.75503	1.12752	1.01494	1.06286		0.860199		1.33951	0.943953	1.0389	1.09986	-0.152561	-0.0570026	-0.0957663				-0.0822597		-0.220527			1.03655			1.07276	0.869975	1.17272	0.996928	1	1.03655	0.971365	1.05655	-0.0191068	-0.0840125	0.0649317				-0.121276		-0.0275661
AT3G51260.1	AT3G51260.1	29.5	protein.degradation	Symbols: PAD1 20S proteasome alpha subunit PAD1 chr3:19031086-19032746 FORWARD LENGTH=250	cytosol,nucleus				1.10593	1.02673	0.950301	0.971841				1.02765	0.971841		0.0558256					0.0805602
AT3G63130.1,AT3G63130.2	AT3G63130.1	30.5	signalling.G-proteins	Symbols: RANGAP1, ATRANGAP1 RAN GTPase activating protein 1 chr3:23325108-23326715 FORWARD LENGTH=535	cytosol,nucleus			0.917351					0.923855	0.998194	0.917351		0.961025	-0.0465013								-0.0670993								1.18824	1.31919				1.25371
AT4G01370.1	AT4G01370.1	30.6	signalling.MAP kinases	Symbols: ATMPK4, MPK4 MAP kinase 4 chr4:567219-568889 FORWARD LENGTH=376	cytosol,nucleus	0.99832		1.13881	0.993175	1.08597	1.0635				1.06856	1.04755				0.0198628												0.799678		1				0.799678	1		-0.222619					-0.322508
AT4G01850.1,AT4G01850.2	AT4G01850.1	13.1.3.4.11	amino acid metabolism.synthesis.aspartate family.methionine.S-adenosylmethionine synthetase	Symbols: SAM-2, MAT2, SAM2, AtSAM2 S-adenosylmethionine synthetase 2 chr4:796298-797479 REVERSE LENGTH=393	cytosol,nucleus	0.989634	1.02233	1.06741	0.853134	1.03426	0.931805	1.02338	1.07784	1.0911	1.02646	0.939735	1.0641	-0.0360136	-0.124131	0.0882159	0.286316	0.0920557	0.2033	-0.179314	1.03595	-0.0519622	0.543155	0.930168	0.951896	1.07633	1	1.01025	0.985	1.14502	1.05031	1.04555	0.986131	0.998416	1.08029	-0.0911369	-0.0787785	-0.0123806	0.167242	0.0692848	0.80312	-0.113712	1.15936	-0.131574	0.776655
AT5G20290.1	AT5G20290.1	29.2.1.2.1.8	protein.synthesis.ribosomal protein.eukaryotic.40S subunit.S8	Symbols: Ribosomal protein S8e family protein chr5:6851695-6853012 REVERSE LENGTH=222	cytosol,nucleus	1.21086	0.789645	1.23755	1.02872	0.960032	1.36806	1	1.19515	1.00612	1.07935	1.11894	1.06709	0.0114248	0.0474349	-0.0360149	0.942079	0.732549	0.846899	0.0684469	0.135163	0.0164827	0.0259126	1.11161	0.628695	0.887659	1.15437	1.07323	0.986443	0.892797	0.946796	0.946753	0.87599	1.07135	0.928782	-0.0585029	0.142556	-0.200641	0.726522	0.0510197	0.256533	0.206014	1.29226	-0.084426	0.138751
AT1G04480.1,AT2G33370.1,AT3G04400.1,AT3G04400.2	AT1G04480.1	29.2.1.2.2.23	protein.synthesis.ribosomal protein.eukaryotic.60S subunit.L23	Symbols: Ribosomal protein L14p/L23e family protein chr1:1216110-1217257 FORWARD LENGTH=140	cytosol,nucleus	0.931533	0.958163	1.04974	1.09326	1.05708	1.17812	1.06104	1.12736	0.959588	0.979811	1.10949	1.04933	-0.0685193	0.0557349	-0.124136	0.314634	0.37668	0.0627108	0.0804293	0.424027	-0.0988911	0.502194	1.13422	0.941438	0.930209	1	1.19278	1.19455	0.646778	1.149	1.06958	1.00196	1.12911	0.95512	0.0478649	0.166959	-0.119332	0.795807	0.360664	0.241127	0.241433	0.442898	0.0690677	0.0991923
AT2G25210.1,AT4G31985.1	AT2G25210.1	29.2.1.2.2.39	protein.synthesis.ribosomal protein.eukaryotic.60S subunit.L39	Symbols: Ribosomal protein L39 family protein chr2:10740157-10740379 FORWARD LENGTH=44	cytosol,nucleus			1.38938							1.38938													0.818568	0.947253				1.28091		1		0.88291	1.28091	1	-0.124371	0.246316	-0.367869				0.357172		-0.179661
AT3G56150.1,AT3G56150.2	AT3G56150.1	29.2.3	protein.synthesis.initiation	Symbols: EIF3C, ATEIF3C-1, EIF3C-1, ATTIF3C1, TIF3C1 eukaryotic translation initiation factor 3C chr3:20833790-20836820 REVERSE LENGTH=900	cytosol,nucleus	0.822192	1.18627	0.596998	1.06972	0.881173	0.953887	0.870437	1.18782	0.854331	0.868486	0.968259	0.970864	-0.11132	-0.00268723	-0.108641	0.640752	0.983941	0.609366	-0.00387685	0.0070309	-0.160767	0.19331	1.21827	0.884139	0.903959	1.17258	1.06828	1.1938	0.801086	0.91974	1	1.00212	1.14489	0.906942	0.0997145	0.231937	-0.132992	0.481163	0.026799	0.282145	0.336127	1.57188	0.143977	0.317707
AT4G11420.1	AT4G11420.1	29.2.3	protein.synthesis.initiation	Symbols: EIF3A, ATEIF3A-1, EIF3A-1, ATTIF3A1, TIF3A1 eukaryotic translation initiation factor 3A chr4:6947834-6952053 REVERSE LENGTH=987	cytosol,nucleus	0.884587	1.05695	0.778639	0.998376	0.953281	0.919151	0.809094	1.02673	0.803624	0.906726	0.956936	0.879814	0.0301269	0.0839766	-0.0538838	0.817849	0.373061	0.583423	0.121224	0.42822	0.0434672	0.087327	1.26973	1.13714	1.14927	1.01755	0.825488	1.06112	0.959608	1.06079	0.94594	1.18538	0.968054	0.98878	0.180853	-0.0211824	0.201842	0.0242457	0.810538	0.0605625	-0.030561	0.0912266	0.261631	1.61537
AT2G31660.1	AT2G31660.1	29.3.1	protein.targeting.nucleus	Symbols: SAD2, URM9 ARM repeat superfamily protein chr2:13464519-13471353 FORWARD LENGTH=1040	cytosol,nucleus				1.01813							1.01813																1.07762	1.36615	0.95976	0.981867			1.22189	0.970813		0.229007					0.331843
AT2G46520.1	AT2G46520.1	29.3.1	protein.targeting.nucleus	Symbols: cellular apoptosis susceptibility protein, putative / importin-alpha re-exporter, putative chr2:19096867-19099785 FORWARD LENGTH=972	cytosol,nucleus	1.06982	1.13371	0.844761	1.51023	1.2212	1.38142				1.0161	1.37095				-0.297317			0.0428155					0.841723	0.752617					0.867343	0.930182		0.79717		0.898763	-0.119807								-0.173053
AT3G08943.1	AT3G08943.1	29.3.1	protein.targeting.nucleus	Symbols: ARM repeat superfamily protein chr3:2719198-2721911 REVERSE LENGTH=871	cytosol,nucleus	0.887893	1.1609	0.797556	1.15265			1	1.19226	1.20954	0.948784	1.15265	1.13393	-0.177796	0.016369	-0.194024	0.222209			0.023616		-0.257185	0.653238	0.907572	0.838388	0.908054	0.960728			0.806379	0.805391	0.839198	0.884671	0.960728	0.816989	0.0795479	0.161711	-0.0824286	0.0577839			0.233811		0.114824	1.23819
AT3G01340.1,AT3G01340.2	AT3G01340.1	29.3.4.4	protein.targeting.secretory pathway.plasma membrane	Symbols: Transducin/WD40 repeat-like superfamily protein chr3:127557-128465 REVERSE LENGTH=302	cytosol,nucleus	0.783194	0.906954	0.959439	0.834112	1	0.826652	1.38532	1.58564		0.883196	0.886922	1.48548	-0.50854	-0.5046	-0.00420975			0.963733	-0.744049		-0.750122		1.13448	1.12171	0.976006			1.18969	1.08357	0.926715	1.01477	1.0774	1.18969	1.00835	0.066208	0.165	-0.0990627	0.368284			0.238587		0.0955529	0.433817
AT2G30050.1	AT2G30050.1	29.3.4.4	protein.targeting.secretory pathway.plasma membrane	Symbols: transducin family protein / WD-40 repeat family protein chr2:12825540-12826448 FORWARD LENGTH=302	cytosol,nucleus	0.905189	0.908162	1.30244	0.969772	1.06593	1.07157	1.16956	0.96641	0.895284	1.0386	1.03576	1.01042	0.0275044	0.0247669	0.00273796	0.864949	0.789011	0.984341	0.035733	0.102917	0.039683	0.0630097	0.937012		0.957793	1.22999	1.36371		1.02579	1.01832	1.17788	0.947403	1.29685	1.074	-0.125255	0.187996	-0.311417				0.272024		-0.180941
AT1G21720.1	AT1G21720.1	29.5.11.20	protein.degradation.ubiquitin.proteasom	Symbols: PBC1 proteasome beta subunit C1 chr1:7626394-7628070 FORWARD LENGTH=204	cytosol,nucleus		0.830264	0.932016				1.04593		1.01839	0.88114		1.03216	-0.157863								-0.228223			0.931976					1.0588	1.03819	0.922356	0.931976		1.00645	-0.0768403								-0.110912
AT3G22630.1	AT3G22630.1	29.5.11.20	protein.degradation.ubiquitin.proteasom	Symbols: PBD1, PRCGB 20S proteasome beta subunit D1 chr3:8009709-8010774 REVERSE LENGTH=204	cytosol,nucleus	1.06018	0.950398		0.981931		1.0231		1.11697		1.00529	1.00252	1.11697	-0.105244	-0.107995	0.00275922				-0.155956		-0.151975				0.900816	1.05627	1.13316		0.89603	0.952523	0.969291	0.900816	1.09471	0.939281	-0.0418084	0.152834	-0.194332				0.220923		-0.0603256
AT1G20200.1	AT1G20200.1	29.5.11.20	protein.degradation.ubiquitin.proteasom	Symbols: EMB2719, HAP15 PAM domain (PCI/PINT associated module) protein chr1:7001409-7004154 REVERSE LENGTH=488	cytosol,nucleus	0.821207	1.00744	0.68276	1.22348			0.923386	1.35842	0.828034	0.837134	1.22348	1.03661	-0.212919	0.165362	-0.37498	0.349395			0.239112		-0.308346	0.456683						1.2893		0.867944			1.2893	0.867944		0.390643					0.570914
AT4G24820.1,AT4G24820.2	AT4G24820.1	29.5.11.20	protein.degradation.ubiquitin.proteasom	Symbols: 26S proteasome, regulatory subunit Rpn7;Proteasome component (PCI) domain chr4:12790471-12792599 REVERSE LENGTH=387	cytosol,nucleus		0.976792		1.30291		0.996722	0.933217	0.985617	0.934993	0.976792	1.14982	0.951276	0.0264681	0.188987	-0.162722				0.273467		0.0381877		1.0704		1	1.15153	1.11545	0.991859		0.931109	0.98139	1.0352	1.08628	0.956249	0.0792901	0.127325	-0.0481563				0.18394		0.114451
AT5G09900.1,AT5G09900.2	AT5G09900.1	29.5.11.20	protein.degradation.ubiquitin.proteasom	Symbols: EMB2107, RPN5A, MSA 26S proteasome regulatory subunit, putative (RPN5) chr5:3089462-3092434 REVERSE LENGTH=442	cytosol,nucleus		1.07052					0.993564	0.893576	0.936319	1.07052		0.941153	0.128621								0.185817										0.846506			0.846506
AT1G64520.1	AT1G64520.1	29.5.11.20	protein.degradation.ubiquitin.proteasom	Symbols: RPN12a regulatory particle non-ATPase 12A chr1:23956459-23958120 FORWARD LENGTH=267	cytosol,nucleus	1.12269	1.02669	1.05355	0.974217	1.02975	0.866086	1.04696	0.988601	1.05459	1.06764	0.956685	1.03005	0.0358406	-0.0738561	0.109624	0.347968	0.233901	0.118219	-0.1066	0.630967	0.0517126	0.458461	1.0447	1.02242	0.915206	1.0797	1	1.06143	0.951316	0.973224	0.844094	0.994108	1.04704	0.922878	0.0743143	0.12606	-0.0518673	0.275763	0.0561722	0.320129	0.182108	1.25048	0.107262	0.559465
AT2G32730.1	AT2G32730.1	29.5.11.20	protein.degradation.ubiquitin.proteasom	Symbols: 26S proteasome regulatory complex, non-ATPase subcomplex, Rpn2/Psmd1 subunit chr2:13880189-13885464 FORWARD LENGTH=1004	cytosol,nucleus		1.02772		1.13388			0.946183	0.960738	0.969862	1.02772	1.13388	0.958928	0.0692565	0.16719	-0.0982183				0.241769		0.0999559						1.03665	1.44976			0.860168		1.24321	0.860168		0.364214					0.531376
AT5G23540.1	AT5G23540.1	29.5.11.20	protein.degradation.ubiquitin.proteasom	Symbols: Mov34/MPN/PAD-1 family protein chr5:7937772-7939339 FORWARD LENGTH=308	cytosol,nucleus		0.819838		0.978266				0.956737	1.00924	0.819838	0.978266	0.982988	-0.180993	-0.00481479	-0.176217				-0.00694629		-0.261834		1.03796	1	1.0554				1.28011	1.15115	0.755543	1.03112		1.06227	-0.0297587			0.853931					-0.0429359	0.0685772
AT2G20580.1	AT2G20580.1	29.5.11.20	protein.degradation.ubiquitin.proteasom	Symbols: RPN1A, ATRPN1A 26S proteasome regulatory subunit S2 1A chr2:8859211-8864699 FORWARD LENGTH=891	cytosol,nucleus	0.94186	1.18987	0.895652	1.17294	0.861359	0.942648	0.990465	1.07152	0.994883	1.00913	0.992316	1.01895	-0.0096901	-0.0264893	0.0168002	0.922651	0.797104	0.903771	-0.0382182	0.0984852	-0.01398	0.0349627	1.00589	0.995265	1.03	1.18159	1.05748	1.01617	0.799462	0.774841	0.738183	1.01038	1.08508	0.770828	0.26898	0.338648	-0.0712912	0.000309903	0.00399931	0.215117	0.493317	2.39801	0.390422	3.50877
AT1G53750.1	AT1G53750.1	29.5.11.20	protein.degradation.ubiquitin.proteasom	Symbols: RPT1A regulatory particle triple-A 1A chr1:20065921-20068324 REVERSE LENGTH=426	cytosol,nucleus	0.912242	1.04096	0.834643	1.43096	0.944209	0.89444	0.91286	0.933741	1.01419	0.92928	1.08987	0.953598	-0.0258297	0.133374	-0.159066	0.737357	0.477097	0.426055	0.192704	0.321393	-0.0372665	0.132322	0.933435	1.15063	0.876757	1.0911	1.86868	1	0.789527	0.887471	1.0045	0.986941	1.31993	0.893834	0.0990097	0.384949	-0.28869	0.421479	0.206041	0.311946	0.562378	0.686047	0.142958	0.375224
AT1G29150.1	AT1G29150.1	29.5.11.20	protein.degradation.ubiquitin.proteasom	Symbols: ATS9, RPN6 non-ATPase subunit 9 chr1:10181240-10182499 FORWARD LENGTH=419	cytosol,nucleus	0.797382	0.988578	0.81738	1.4811	0.926221	1.06722	0.828588			0.86778	1.15818	0.828588	0.046207	0.331787	-0.286679			0.176631	0.483133		0.0666745		1	1.26025		0.878642	1.23778	1.21644	0.963731	0.89887	0.97167	1.13013	1.11095	0.944757	0.178678	0.161693	0.0171092		0.233678		0.233784	0.631382	0.258468
AT1G56450.1	AT1G56450.1	29.5.11.20	protein.degradation.ubiquitin.proteasom	Symbols: PBG1 20S proteasome beta subunit G1 chr1:21141970-21144186 FORWARD LENGTH=246	cytosol,nucleus	1.17779	1.03003	0.885912	1.03713	1.03626	1.06413	1.02608	0.920205	0.932719	1.03124	1.04584	0.959668	0.0719031	0.0859384	-0.014057	0.473893	0.0676061	0.871609	0.124059	1.17001	0.103779	0.324319	0.957046	0.95294	0.978903	0.937434	1.08731	0.975534	0.905628	1.01581	1.005	0.962963	1.00009	0.975482	-0.012916	0.0249155	-0.0378285	0.745431	0.688307	0.462025	0.0359474	0.162218	-0.0186341	0.127592
AT5G35590.1	AT5G35590.1	29.5.11.20	protein.degradation.ubiquitin.proteasom	Symbols: PAA1 proteasome alpha subunit A1 chr5:13765417-13767768 REVERSE LENGTH=246	cytosol,nucleus	0.881333	0.840309	1.07642	0.92121	1.12249	0.960846	1.02745	1.06005	0.883866	0.932688	1.00152	0.990455	-0.0600761	0.0111054	-0.0711696	0.558981	0.899176	0.5104	0.0160219	0.0461555	-0.0866976	0.252603	1.00047	0.845791	1.0716	1.00008	1.19436	0.949731	1.04548	0.889944	0.890412	0.972622	1.04806	0.941945	0.0320455	0.106644	-0.0746619	0.734644	0.307389	0.492729	0.154	0.512311	0.0462358	0.133923
AT2G20140.1,AT4G29040.1	AT2G20140.1	29.5.11.20	protein.degradation.ubiquitin.proteasom	Symbols: AAA-type ATPase family protein chr2:8692736-8694837 FORWARD LENGTH=443	cytosol,nucleus	1.05875	1.09477	0.880415	1.15772	0.930865	0.964149	0.864213	0.991111	0.877283	1.01131	1.01758	0.910869	0.104509	0.110666	-0.00617509	0.264997	0.260087	0.951567	0.159821	0.584882	0.150912	0.576759	1.05446	1.08173	1.0422	1.17542	0.919136	1.1605	0.822752	0.979658	0.988978	1.05946	1.08502	0.930463	0.129652	0.15337	-0.0238361	0.0795487	0.193588	0.77577	0.221702	0.713122	0.187312	1.09937
AT3G05530.1	AT3G05530.1	29.5.11.20	protein.degradation.ubiquitin.proteasom	Symbols: RPT5A, ATS6A.2 regulatory particle triple-A ATPase 5A chr3:1603540-1605993 FORWARD LENGTH=424	cytosol,nucleus	1.01137	0.950345	1.0287	0.998512	0.918674	1.04567	0.983521	0.966644	0.937396	0.996806	0.987618	0.96252	0.0349977	0.0257396	0.00926023	0.27777	0.559095	0.844883	0.0371364	0.252514	0.0504962	0.556314	1.07281	1.07431	1.06581	1.02006	1.1042	1.12458	1.1465	0.927126	0.936247	1.07097	1.08295	1.00329	0.0652615	0.0763673	-0.0111197	0.398616	0.367426	0.727996	0.110228	0.43483	0.0941858	0.399445
AT5G58290.1	AT5G58290.1	29.5.11.20	protein.degradation.ubiquitin.proteasom	Symbols: RPT3 regulatory particle triple-A ATPase 3 chr5:23569155-23571116 FORWARD LENGTH=408	cytosol,nucleus	1.07988	0.989794	1.01176	1.03899	1.14512	1.09799	0.977217	0.975447	0.91504	1.02715	1.09404	0.955901	0.0718538	0.134769	-0.0630681	0.103879	0.0200247	0.177812	0.194726	1.69843	0.103708	0.983473	0.98904	0.942639	0.989392	0.986833	0.985949	1.0143	0.949202	1.0036	0.941681	0.97369	0.995694	0.964826	0.00914549	0.0314892	-0.0223453	0.740128	0.226411	0.290989	0.0454331	0.645102	0.0131942	0.130693
AT5G42790.1	AT5G42790.1	29.5.11.20	protein.degradation.ubiquitin.proteasom	Symbols: PAF1, ATPSM30, ARS5 proteasome alpha subunit F1 chr5:17159270-17160975 REVERSE LENGTH=278	cytosol,nucleus	0.964147	0.97572	0.924224	1.3619	1.08716	1.09522	0.863372	0.92209	1.01484	0.954697	1.18143	0.933436	0.0225212	0.234522	-0.212281	0.67298	0.0690536	0.0685704	0.339907	1.16081	0.0324925	0.171998	0.986306	1.0637	0.946816	0.961704	1.19498	1.08841	0.806455	0.918613	0.960999	0.99894	1.0817	0.895356	0.109364	0.188505	-0.0795508	0.145879	0.0846575	0.335482	0.272765	1.07233	0.157937	0.836008
AT1G53850.1,AT1G53850.2	AT1G53850.1	29.5.11.20	protein.degradation.ubiquitin.proteasom	Symbols: PAE1, ATPAE1 20S proteasome alpha subunit E1 chr1:20104131-20105792 REVERSE LENGTH=237	cytosol,nucleus	0.990462	0.997056	1.15849	0.879664			0.964177	0.979424	1.07546	1.04867	0.879664	1.00635	0.0411819	-0.134347	0.175286	0.550866			-0.194113		0.0594214	0.258954				1.37107			1.05379	1			1.37107	1.02689		0.287057					0.417015
AT3G22110.1	AT3G22110.1	29.5.11.20	protein.degradation.ubiquitin.proteasom	Symbols: PAC1 20S proteasome alpha subunit C1 chr3:7792819-7793571 REVERSE LENGTH=250	cytosol,nucleus	1.01282	0.876684	0.954366	1.07517	1.12724	1.11696	1.03366	0.985796	0.984046	0.947958	1.10646	1.00117	-0.054597	0.0999147	-0.154301	0.280234	0.0098233	0.020344	0.144266	2.00774	-0.0787864	0.552479	0.932216	1.06551	0.987176	1.17691	1.24788	1.08738	1.03317	0.952898	1.01547	0.994967	1.17073	1.00051	-0.00556026	0.156787	-0.162312	0.909237	0.0314867	0.0437488	0.226661	1.50187	-0.00802178	0.0413228
AT1G79210.1,AT1G79210.2,AT1G79210.3	AT1G79210.1	29.5.11.20	protein.degradation.ubiquitin.proteasom	Symbols: N-terminal nucleophile aminohydrolases (Ntn hydrolases) superfamily protein chr1:29796286-29798240 REVERSE LENGTH=235	cytosol,nucleus	1.16821	0.896581		0.736718	1.17733	1.05519		0.978399	0.917315	1.0324	0.989743	0.947857	0.0853812	0.0432348	0.0421853				0.0623843		0.123254		1.01568	1.11792	1.058		1.24123	0.904818	1.03735	0.998201	0.879617	1.06387	1.07302	0.971722	0.0905337	0.0990834	-0.00856892	0.174802			0.143064		0.130702	0.757454
AT2G27020.1	AT2G27020.1	29.5.11.20	protein.degradation.ubiquitin.proteasom	Symbols: PAG1 20S proteasome alpha subunit G1 chr2:11528515-11530858 REVERSE LENGTH=249	cytosol,nucleus	0.97005	0.917039	0.859721	1.00489	1.08392	1.09519	1.04813	1	1.1204	0.915603	1.06133	1.05617	-0.142583	0.00487379	-0.147431	0.0411133	0.914362	0.0269243	0.00703141	0.0388819	-0.206053	1.38602	1.02288	0.937774	0.98416	1.09457	1.09437	1.14869	0.89219	0.942141	0.948939	0.981604	1.11255	0.927757	0.0564036	0.181138	-0.125054	0.151403	0.00190513	0.0127506	0.262045	2.72008	0.0813947	0.819865
AT3G60820.1,AT3G60820.2,AT3G60820.3	AT3G60820.1	29.5.11.20	protein.degradation.ubiquitin.proteasom	Symbols: PBF1 N-terminal nucleophile aminohydrolases (Ntn hydrolases) superfamily protein chr3:22472038-22473809 REVERSE LENGTH=223	cytosol,nucleus	0.992011	0.965158	0.983941	1.06969	1.04329	1.09831	0.921288	1	1.00823	0.98037	1.07043	0.976506	0.00394909	0.0917686	-0.0878275	0.899856	0.0423722	0.00713678	0.132487	1.37292	0.00569734	0.0458272	1.16731	0.970934	0.952227	1.05629	0.971405	0.993142	0.994774	1.13774	0.942883	1.03016	1.00695	1.02513	0.00488829	-0.0178995	0.0227873	0.958233	0.789053	0.767495	-0.0258242	0.102894	0.00705232	0.0185289
AT2G39990.1	AT2G39990.1	29.5.11.20	protein.degradation.ubiquitin.proteasom	Symbols: EIF2, AteIF3f, eIF3F eukaryotic translation initiation factor 2 chr2:16698332-16699929 REVERSE LENGTH=293	cytosol,nucleus	0.934545	0.997311	1.1476	1.14751	1.16813	1.01751	1.00589	1.04172	1	1.02648	1.11105	1.01587	0.0103938	0.0894999	-0.0791245	0.877348	0.123571	0.343933	0.129207	0.908084	0.0149952	0.0568283	1.04334			0.991676	0.919682	1.01264	1.00479	1.06071	0.885626	1.04334	0.974667	0.983707	0.0588347	-0.00923272	0.0680582		0.885262		-0.0133201	0.0529281	0.0849051
AT1G47250.1	AT1G47250.1	29.5.11.20	protein.degradation.ubiquitin.proteasom	Symbols: PAF2 20S proteasome alpha subunit F2 chr1:17319220-17320900 FORWARD LENGTH=277	cytosol,nucleus		1					1.26828	0.845539		1		1.05691	-0.0553358								-0.0798531								1.11516	1.10533				1.11024
AT3G14290.1	AT3G14290.1	29.5.11.20	protein.degradation.ubiquitin.proteasom	Symbols: PAE2 20S proteasome alpha subunit E2 chr3:4764364-4766381 FORWARD LENGTH=237	cytosol,nucleus	1.09106	0.940727	1.27463				1.05473	0.956354	1.12677	1.10214		1.04595	0.052312			0.631735					0.0754875	0.199465							1.24004					1.24004
AT4G28470.1	AT4G28470.1	29.5.11.20	protein.degradation.ubiquitin.proteasom	Symbols: RPN1B, ATRPN1B 26S proteasome regulatory subunit S2 1B chr4:14067082-14072357 REVERSE LENGTH=891	cytosol,nucleus	0.977274			1					1.0582	0.977274	1	1.0582	-0.0795156	-0.056554	-0.0229874				-0.081612		-0.114777
AT3G04120.1	AT3G04120.1	4.1.8	glycolysis.cytosolic branch.glyceraldehyde 3-phosphate dehydrogenase (GAP-DH)	Symbols: GAPC, GAPC-1, GAPC1 glyceraldehyde-3-phosphate dehydrogenase C subunit 1 chr3:1081077-1083131 FORWARD LENGTH=338	cytosol,nucleus	1.12052	1.0093	0.998712	0.989219	0.945671	1.07788	0.968487	1.01979	1.12236	1.04284	1.00426	1.03688	0.00573651	-0.0319639	0.0376987	0.925212	0.613598	0.521992	-0.046118	0.212116	0.00827606	0.0337585	1.12217	0.949089	0.943625	0.865914	0.941331	0.931971	0.842596	0.875186	1.39613	1.00496	0.913072	1.03797	-0.0323185	-0.128034	0.0958146	0.869598	0.527875	0.219919	-0.184967	0.277469	-0.0466299	0.0606813
AT5G04830.1,AT5G04830.2	AT5G04830.1	35.2	not assigned.unknown	Symbols: Nuclear transport factor 2 (NTF2) family protein chr5:1402294-1403671 REVERSE LENGTH=178	cytosol,peroxisome									1.18673			1.18673
AT1G09630.1	AT1G09630.1	30.5	signalling.G-proteins	Symbols: ATRAB11C, ATRABA2A, ATRAB-A2A, RAB-A2A, RAB11c RAB GTPase 11C chr1:3118350-3119571 REVERSE LENGTH=217	cytosol,plasma membrane								0.938621				0.938621
AT3G02520.1	AT3G02520.1	30.7	signalling.14-3-3 proteins	Symbols: GRF7, GF14 NU general regulatory factor 7 chr3:526800-527915 REVERSE LENGTH=265	cytosol,plasma membrane	1.08594	0.88652	0.713493	1.0193	1.18291	1.11175		0.727199		0.895319	1.10465	0.727199	0.207233	0.412097	-0.209334			0.149601	0.603165		0.30005		1.00769		0.918254	1.00081					0.971603	0.96297	1.00081	0.971603	-0.00892471	0.0296172	-0.0385394				0.0427317		-0.0128757
AT2G38750.1	AT2G38750.1	31.1	cell.organisation	Symbols: ANNAT4 annexin 4 chr2:16196582-16198431 REVERSE LENGTH=319	cytosol,plasma membrane	0.882005									0.882005														0.673221				1				0.673221	1				-0.390598
AT5G65020.1	AT5G65020.1	31.1	cell.organisation	Symbols: ANNAT2 annexin 2 chr5:25973915-25975554 FORWARD LENGTH=317	cytosol,plasma membrane	1	0.968731	0.819164	1.06503	1.16357	1.15983	0.858932	0.827651	0.768714	0.929298	1.12948	0.818432	0.126868	0.319361	-0.194463	0.147036	0.00172623	0.0360064	0.464718	2.7629	0.183279	0.832577	0.957956	1.0929	1.10099	1.08419	1.0346	1.01263	0.75068	0.834573	0.79048	1.05061	1.04381	0.791911	0.280812	0.274438	0.0064987	0.00779812	0.00143621	0.900262	0.398444	2.84278	0.40782	2.10801
AT1G22530.1	AT1G22530.1	34.99	transport.misc	Symbols: PATL2 PATELLIN 2 chr1:7955773-7958326 REVERSE LENGTH=683	cytosol,plasma membrane	1.02046	0.979527	1.03927	0.601612	0.752167	0.671191	1.65817	1.31126	1.50462	1.01308	0.67499	1.49135	-0.381934	-0.753676	0.400568	0.00935394	0.00172266	0.00196965	-1.14368	2.7638	-0.557863	2.02901	1.03988	1.01732	1.04883	0.575832	0.59267	0.699678	1.16614	1.30099	1.41163	1.03535	0.622726	1.29292	-0.221258	-0.699704	0.497709	0.0228086	0.0011582	0.000493404	-1.05396	2.93622	-0.32052	1.6419
AT3G53990.1	AT3G53990.1	20.2.2	stress.abiotic.cold	Symbols: Adenine nucleotide alpha hydrolases-like superfamily protein chr3:19989658-19991019 REVERSE LENGTH=160	cytosol,plasma membrane	1.11	0.979027	1.16245	1.1829	1.16394	1.31327	0.946838	0.839243	0.908442	1.08383	1.22003	0.898174	0.18734	0.303898	-0.118242	0.0420549	0.00469657	0.131318	0.441855	2.32822	0.271069	1.37618	0.872448	0.998279	0.889209	1.29433	1.31243	1	0.893374	0.986643	1.04145	0.919978	1.20225	0.973822	-0.0568634	0.209947	-0.266016	0.40958	0.106655	0.0602095	0.304009	0.972017	-0.0820587	0.387662
AT3G17020.1	AT3G17020.1	20.2.2	stress.abiotic.cold	Symbols: Adenine nucleotide alpha hydrolases-like superfamily protein chr3:5802728-5804063 REVERSE LENGTH=163	cytosol,plasma membrane	1.03418	1.07167	0.963061	1.03681	1.13372	1.138	0.933057	0.880982	0.911445	1.02297	1.10284	0.908494	0.118537	0.193253	-0.0751457	0.0314483	0.00588563	0.156738	0.279678	2.23021	0.171214	1.5024	1.01696	0.978085	0.985171	1.13145	1.06621	0.919443	0.92101	1	0.9411	0.993405	1.03903	0.954036	0.0404314	0.0852936	-0.0449009	0.212209	0.273514	0.514146	0.123127	0.563021	0.0583381	0.673237
AT3G01520.1	AT3G01520.1	20.2.99	stress.abiotic.unspecified	Symbols: Adenine nucleotide alpha hydrolases-like superfamily protein chr3:208506-209921 FORWARD LENGTH=175	cytosol,plasma membrane	1.20083				1.09083		0.743137			1.20083	1.09083	0.743137	0.470882	0.379173	0.0959946				0.553729		0.692327					1.04783							1.04783
AT1G20450.1,AT1G20450.2	AT1G20450.1	20.2.99	stress.abiotic.unspecified	Symbols: LTI29, LTI45, ERD10 Dehydrin family protein chr1:7088235-7089107 REVERSE LENGTH=260	cytosol,plasma membrane	1.0167	0.96232	0.835849	0.96721	0.820582	0.847818	0.789845	1.09602	0.973913	0.938289	0.878536	0.95326	-0.0158295	-0.0815847	0.0657764	0.892363	0.495363	0.441317	-0.117767	0.305077	-0.0228376	0.0494586	1.13878	1.34465	1.23569	1.1625	1.4462	1.09876	1.208	1.1121	1.21475	1.23971	1.23582	1.17828	0.0508066	0.047667	0.00314153	0.41793	0.633976	0.976145	0.068782	0.197927	0.0733143	0.378896
AT2G36580.1	AT2G36580.1	4.1.14	glycolysis.cytosolic branch.pyruvate kinase (PK)	Symbols: Pyruvate kinase family protein chr2:15339253-15342781 FORWARD LENGTH=527	cytosol,plasma membrane	0.989158	0.992155	0.804467	1.17317	1.09021	1.02943	0.811902	0.846265		0.928593	1.0976	0.829084	0.113229	0.278737	-0.166825			0.0865911	0.404767		0.163529		1.17624	1.07742	1.09858	1.08733	0.939752	1.02854	0.830058	0.910759	0.95166	1.11741	1.01854	0.897492	0.218294	0.126353	0.0925794	0.00922815	0.0959763	0.132043	0.182532	1.01784	0.316192	2.03489
AT5G59150.1	AT5G59150.1	30.5	signalling.G-proteins	Symbols: ATRABA2D, ATRAB-A2D, RABA2D RAB GTPase homolog A2D chr5:23876858-23878244 FORWARD LENGTH=217	cytosol,plasma membrane,golgi																													0.853585	1				0.926793
AT3G22890.1	AT3G22890.1	14.1	S-assimilation.ATPS	Symbols: APS1 ATP sulfurylase 1 chr3:8112837-8114734 FORWARD LENGTH=463	cytosol,plastid	0.967236	0.83373	0.895327	0.811332	0.787272		0.922642	1.23994	1.07703	0.898764	0.799302	1.07987	-0.18306	-0.298607	0.117148	0.142546			-0.434043		-0.264841	0.846046			0.578281	0.891481	1.00218		1.48232	1.38621	1.66916	0.578281	0.946831	1.51256	-0.89369	-0.460059	-0.48331				-0.675818		-1.38716
AT5G27380.1	AT5G27380.1	21.2.2	redox.ascorbate and glutathione.glutathione	Symbols: GSH2, GSHB glutathione synthetase 2 chr5:9668211-9670912 REVERSE LENGTH=539	cytosol,plastid	1.21529		0.84596				1.14574	1.01198		1.03062		1.07886	-0.0457308								-0.0659871			1.16372				1.15912		1		1.16372	1.15912	1	0.151332	0.147393	0.00396055				0.21303		0.218744
AT5G53480.1	AT5G53480.1	29.3.1	protein.targeting.nucleus	Symbols: ARM repeat superfamily protein chr5:21714016-21716709 FORWARD LENGTH=870	cytosol,plastid,nucleus	0.933782	0.95212	0.824799	1.08347	0.99125	0.878766	1.07491	1.09255	0.973134	0.903567	0.984495	1.04687	-0.146941	-0.0614094	-0.0857254	0.0580617	0.422759	0.319712	-0.0886229	0.373907	-0.212374	1.23611	1.01369		1.02354	0.966337	0.85423	1.14197	0.777571	0.947698	0.998375	1.01862	0.987511	0.907881	0.114959	0.0840247	0.0310097		0.498475		0.121293	0.302356	0.166034
AT4G14800.1,AT4G14800.2	AT4G14800.1	29.5.11.20	protein.degradation.ubiquitin.proteasom	Symbols: PBD2 20S proteasome beta subunit D2 chr4:8500398-8502058 FORWARD LENGTH=199	cytosol,vacuole	0.939538	0.96746	0.80462	1.06932	1.00515	1.01098	1.11308	1.06684		0.903873	1.02848	1.08996	-0.186663	-0.0580409	-0.128971			0.083379	-0.0837588		-0.270083				1.00611	0.991028	1.02594	1.09864		0.856875	1.01984	1.00611	1.03853	0.938359	0.0696845	0.101346	-0.0317179				0.146337		0.100574
AT1G67730.1	AT1G67730.1	16.7	secondary metabolism.wax	Symbols: YBR159, KCR1, ATKCR1 beta-ketoacyl reductase 1 chr1:25391676-25393365 FORWARD LENGTH=318	endoplasmic reticulum	0.726902	1.15933	0.611532	1.24185	0.959787		0.682855			0.832589	1.10082	0.682855	0.197611	0.468653	-0.277466				0.688923		0.286026					1.65668			0.932892	1.01902	0.89155		1.65668	0.94782		0.544333					0.805606
AT3G48890.1	AT3G48890.1	21.2	redox.ascorbate and glutathione	Symbols: ATMP2, ATMAPR3, MSBP2, MAPR3 membrane-associated progesterone binding protein 3 chr3:18129669-18131353 FORWARD LENGTH=233	endoplasmic reticulum	1.24793	0.915415	1.47918					0.904046		1.21418		0.904046	0.292821								0.425509					1.09829	1.0384		0.902627	0.609968			1.06835	0.756297		0.342041					0.498358
AT5G52240.1	AT5G52240.1	21.2	redox.ascorbate and glutathione	Symbols: MSBP1, ATMP1, AtMAPR5 membrane steroid binding protein 1 chr5:21213121-21214557 FORWARD LENGTH=220	endoplasmic reticulum	1.12232	0.979264		1.07905	1.2499	0.962407				1.05079	1.09712				-0.0431369											0.797806		0.842485	1	0.453808			0.820145	0.726904		0.120541					0.174114
AT5G48810.1	AT5G48810.1	21.2	redox.ascorbate and glutathione	Symbols: ATB5-B, B5 #3, ATCB5-D, CB5-D cytochrome B5 isoform D chr5:19789249-19790180 REVERSE LENGTH=140	endoplasmic reticulum	1.15224	0.961405	1.1109	0.982255	1.30321	1.30853	1	1.07604	2.10236	1.07485	1.198	1.3928	-0.257696	-0.150379	-0.108367	0.427196	0.627714	0.371515	-0.217361	0.202238	-0.373855	0.369373		0.939183		0.991209	1.25033	1.10899	0.991911	1.00854	0.967361	0.939183	1.11684	0.98927	-0.0519453	0.121147	-0.17282		0.167888		0.174992	0.774979	-0.074958
AT2G32720.1	AT2G32720.1	21.2	redox.ascorbate and glutathione	Symbols: B5 #4, ATCB5-B, CB5-B cytochrome B5 isoform B chr2:13877013-13878447 REVERSE LENGTH=134	endoplasmic reticulum	0.985882	1.16431	1.29627	0.82793		1.1236	0.945347	0.915478	0.949205	1.14882	0.975763	0.936677	0.203444	0.0408756	0.162907	0.0791657			0.0589793		0.294527	1.10146		1	1.10921				1.06722		0.973712	1.0546		1.02046	0.0329045								0.0474754
AT5G17770.1	AT5G17770.1	21.99	redox.misc	Symbols: ATCBR, CBR1, CBR NADH:cytochrome B5 reductase 1 chr5:5864543-5866495 REVERSE LENGTH=281	endoplasmic reticulum	0.768858	0.980419	0.90091	0.900002			0.785715	0.949071	0.80447	0.883396	0.900002	0.846419	0.0427527	0.0613634	-0.0186229	0.669607			0.0885565		0.0616886	0.17418	1.31694	1.2433	1.21623			1.19071	1.04631		0.844104	1.25882	1.19071	0.945206	0.284583	0.22988	0.0556126				0.333119		0.413372
AT5G53560.1	AT5G53560.1	21.99	redox.misc	Symbols: ATB5-A, B5 #2, ATCB5-E, CB5-E cytochrome B5 isoform E chr5:21759628-21760353 FORWARD LENGTH=134	endoplasmic reticulum	1.0814	0.95408	1.09739	1.04978	1.20097	1.23985	1.04036	0.915632	0.98352	1.04429	1.16353	0.979839	0.0636827	0.171407	-0.108019	0.328235	0.0546151	0.180499	0.247896	1.26269	0.0919058	0.483814	0.940622	0.940679	0.999235	1.10365	1.16125	1.03136	1.13933	0.94997	0.995396	0.960179	1.09875	1.02823	-0.068451	0.0663104	-0.134609	0.322348	0.360391	0.0307216	0.0957007	0.443227	-0.0987925	0.491675
AT1G66270.1,AT1G66270.2	AT1G66270.1	26.3	misc.gluco-, galacto- and mannosidases	Symbols: BGLU21 Glycosyl hydrolase superfamily protein chr1:24700110-24702995 REVERSE LENGTH=524	endoplasmic reticulum	0.683186	0.700669	1.07257	0.850058	1.20783	1.13164	1.04551	0.795125	0.982191	0.818807	1.06318	0.940943	-0.13881	0.121984	-0.259695	0.454362	0.407636	0.217718	0.176205	0.389727	-0.200583	0.342598	0.904544	0.957894	0.827643	1.03225	1.02859	0.888419	0.944056	0.990214	1.09614	0.896693	0.983087	1.01014	-0.118986	-0.0271407	-0.0919191	0.125852	0.700097	0.22703	-0.0391582	0.154842	-0.171863	0.90014
AT1G66280.1	AT1G66280.1	26.3	misc.gluco-, galacto- and mannosidases	Symbols: BGLU22 Glycosyl hydrolase superfamily protein chr1:24706759-24709737 REVERSE LENGTH=524	endoplasmic reticulum	0.879461	0.752699	1.12442	0.833873	1.23684	1.11864	1.2476	0.797422	1.149	0.91886	1.06312	1.06468	-0.147027	-0.00146449	-0.14557	0.451191	0.993564	0.423214	-0.00211282	0.00280397	-0.212498	0.34564		0.879595	0.803396	1.02465	1.19535	0.96494	0.980866	1.01813	0.903374	0.841495	1.06164	0.967457	-0.139264	0.0928372	-0.231354		0.28766		0.134032	0.54112	-0.201241
AT3G09260.1	AT3G09260.1	26.3	misc.gluco-, galacto- and mannosidases	Symbols: PYK10, PSR3.1, BGLU23, LEB Glycosyl hydrolase superfamily protein chr3:2840657-2843730 REVERSE LENGTH=524	endoplasmic reticulum	0.811218	0.620533	1.20905	0.656863	0.560998	0.749642	1.09225	0.966023	1.19264	0.880269	0.655834	1.08364	-0.207108	-0.491878	0.292213	0.334154	0.00738832	0.284388	-0.724481	2.13145	-0.299868	0.476053	1	1.17998	1.06559	1.0535	0.951886	0.693326	1.54277	1.30857	1.30397	1.08186	0.899572	1.3851	-0.245844	-0.425033	0.183995	0.0329138	0.0218047	0.201597	-0.622682	1.66145	-0.356481	1.48262
AT3G06300.1	AT3G06300.1	26.7	misc.oxidases - copper, flavone etc	Symbols: AT-P4H-2 P4H isoform 2 chr3:1907744-1909675 FORWARD LENGTH=299	endoplasmic reticulum			1.12608	1.13406	2.01073	1.90838				1.12608	1.68439				-0.397308									1.12335						0.855047	0.880769	1.12335		0.867908	0.256563								0.372193
AT2G17720.1	AT2G17720.1	26.7	misc.oxidases - copper, flavone etc	Symbols: 2-oxoglutarate (2OG) and Fe(II)-dependent oxygenase superfamily protein chr2:7697513-7699174 FORWARD LENGTH=291	endoplasmic reticulum	0.723702		0.747968	1.14516	1.33094	1.11288	1.4729	0.733967	0.782912	0.735835	1.19633	0.996593	-0.301031	0.182165	-0.476661		0.465843		0.263539	0.33176	-0.437621		0.940337			1.06663	1.30155	1.42094	0.745934	1	1.1317	0.940337	1.26304	0.959211	-0.0198728	0.273442	-0.292917		0.11939		0.39698	0.923033	-0.0286714
AT3G15950.1	AT3G15950.1	28.99	DNA.unspecified	Symbols: NAI2 DNA topoisomerase-related chr3:5397783-5402610 REVERSE LENGTH=772	endoplasmic reticulum		0.813036	0.987767	0.700045			1.09926	0.938198	1.19662	0.900401	0.700045	1.07802	-0.17956	-0.425157	0.250375				-0.62287		-0.25975			1.17975	0.944009	0.766032	0.965401		1.25012	1.25904	1.35244	1.06188	0.865717	1.2872	-0.191837	-0.391547	0.203532				-0.572271		-0.277616
AT4G38220.1,AT4G38220.2	AT4G38220.1	29.5	protein.degradation	Symbols: Peptidase M20/M25/M40 family protein chr4:17925251-17926919 FORWARD LENGTH=430	endoplasmic reticulum	0.939899	0.9583	1.08709	1.06551	1.27361	1.24115	0.968608	0.822867	0.898806	0.995097	1.19342	0.896761	0.103958	0.283863	-0.181242	0.191138	0.0183635	0.0671796	0.412311	1.73604	0.150115	0.718652	0.947703	1	1.05037	1.23235	1.37767	1.12853	0.864845	0.846631	0.821875	0.999356	1.24618	0.84445	0.168028	0.384316	-0.219836	0.00853151	0.00540084	0.0341642	0.56143	2.26754	0.242986	2.06897
AT5G66680.1	AT5G66680.1	29.7	protein.glycosylation	Symbols: DGL1 dolichyl-diphosphooligosaccharide-protein glycosyltransferase 48kDa subunit family protein chr5:26617840-26620581 REVERSE LENGTH=437	endoplasmic reticulum	0.822421		0.777716	1.45775	0.952922	1.00866	0.72208	0.933228	0.823649	0.800069	1.13978	0.826319	-0.0322804	0.318862	-0.350241		0.140782		0.463979	0.851454	-0.0465748		0.991342	0.946816	0.964398	1.52809	1.1042	1.56613	0.94214	1.04464	0.958503	0.967519	1.39948	0.98176	-0.0146119	0.350839	-0.364983	0.69952	0.0509189	0.0438243	0.511444	1.29312	-0.0210809	0.1552
AT5G62390.1	AT5G62390.1	30.3	signalling.calcium	Symbols: ATBAG7, BAG7 BCL-2-associated athanogene 7 chr5:25052377-25054170 REVERSE LENGTH=446	endoplasmic reticulum		0.961354	0.556417	1.21405	0.791803	0.853114	1.0569	1.11474	0.728861	0.758886	0.952991	0.966836	-0.241001	-0.0144234	-0.226775		0.941832		-0.020809	0.0260264	-0.349389					1.01555			0.960274	1.06733	1.06202		1.01555	1.02987		-0.0140013					-0.0201999
AT1G09210.1	AT1G09210.1	30.3	signalling.calcium	Symbols: CRT1b, AtCRT1b calreticulin 1b chr1:2973217-2976655 REVERSE LENGTH=424	endoplasmic reticulum	0.949499	1.04079	1.01325	1.18403	1.35668	1.30838	0.904107	0.92402	0.89743	1.00118	1.28303	0.908519	0.0970436	0.341777	-0.24678	0.0303023	0.00197615	0.00833312	0.497966	2.70418	0.140114	1.51852	1	1.08992	0.903681	1.27103	1.37687	1.21185	0.908661	0.893461	0.886906	0.997868	1.28658	0.896343	0.107195	0.35754	-0.252766	0.134119	0.00131528	0.0161904	0.521424	2.88098	0.154799	0.872509
AT5G61790.1	AT5G61790.1	30.3	signalling.calcium	Symbols: CNX1, ATCNX1 calnexin 1 chr5:24827394-24829642 REVERSE LENGTH=530	endoplasmic reticulum	0.913842	0.987993	1.19799	1.21175	1.14525	1.14071	0.936768	1.02625	0.909365	1.03328	1.16591	0.957462	0.0761672	0.196333	-0.120617	0.456761	0.00775819	0.206828	0.284164	2.11024	0.109939	0.340311	0.971038	0.872519	0.951257	1.05314	1.31753	1.19789	1.26485	0.926672	1.08246	0.931605	1.18952	1.09133	-0.157913	0.0861011	-0.243187	0.193306	0.472976	0.0348588	0.124294	0.325161	-0.228295	0.713756
AT1G56340.1,AT1G56340.2	AT1G56340.1	30.3	signalling.calcium	Symbols: CRT1, CRT1a, AtCRT1a calreticulin 1a chr1:21090059-21092630 REVERSE LENGTH=425	endoplasmic reticulum	1	0.951107	1.08381	1.17551	1.20649	1.25141	0.927201	0.951904	0.88011	1.01164	1.21114	0.919738	0.0951649	0.2735	-0.179503	0.105554	0.000668574	0.0110261	0.397065	3.17485	0.137398	0.976525	0.941718	0.923748	1.01887	1.27735	1.43972	1.2422	1.12414	1.10462	0.99196	0.961447	1.31976	1.07357	-0.110197	0.205725	-0.314141	0.090493	0.0285455	0.00604316	0.297851	1.54446	-0.159142	1.04339
AT3G13720.1	AT3G13720.1	30.5	signalling.G-proteins	Symbols: PRA1.F3, PRA8 PRA1 (Prenylated rab acceptor) family protein chr3:4495202-4495768 REVERSE LENGTH=188	endoplasmic reticulum	0.831914	1.15485	0.826609	0.882892	0.999892	0.908413	1.06209	0.944955	1.28391	0.937792	0.930399	1.09699	-0.156473	-0.164336	0.00791428	0.34025	0.189635	0.951494	-0.237623	0.722082	-0.226205	0.468202	1.12884	1.00714		1.03173		0.996831	0.847912	1.21351	1.04094	1.06799	1.01428	1.03412	0.0322266	-0.0193717	0.0515902				-0.0279483		0.0464972
AT4G31340.1,AT4G31340.2	AT4G31340.1	31.1	cell.organisation	Symbols: myosin heavy chain-related chr4:15205662-15208950 FORWARD LENGTH=437	endoplasmic reticulum	0.803627	1.03222	0.863912	1.09148			0.763802	1.42149		0.899918	1.09148	1.09265	-0.193446	-0.00106339	-0.192393				-0.00153415		-0.279959					1.11088	0.905763	1	0.697687	1.01929	0.826638		1.00555	0.847873		0.170144			0.227324		0.246061	0.643355
AT5G55940.1	AT5G55940.1	33.99	development.unspecified	Symbols: emb2731 Uncharacterised protein family (UPF0172) chr5:22656256-22657894 REVERSE LENGTH=208	endoplasmic reticulum						1.0575			1.40684		1.0575	1.40684		-0.283515					-0.411799
AT4G21150.1,AT4G21150.2,AT4G21150.3	AT4G21150.1	33.99	development.unspecified	Symbols: HAP6 ribophorin II (RPN2) family protein chr4:11278646-11283599 FORWARD LENGTH=691	endoplasmic reticulum	0.861418	1.11243	0.778043	1.44173	1	1.0066	0.819927	0.875202	0.822131	0.917297	1.14944	0.839087	0.0890579	0.312146	-0.224649	0.486384	0.102788	0.260721	0.454042	0.988059	0.128568	0.31302	0.925146	0.845742	1.08376	1.46818	1.40831	1.53753	0.919333	0.918248	0.899444	0.951548	1.47134	0.912342	0.0420691	0.469021	-0.429069	0.606603	0.000122861	0.00280188	0.689485	3.91059	0.0607019	0.217096
AT1G61790.1	AT1G61790.1	34.2	transport.sugars	Symbols: Oligosaccharyltransferase complex/magnesium transporter family protein chr1:22814390-22815430 FORWARD LENGTH=346	endoplasmic reticulum	0.629522	0.938218	0.703302	1.35762	0.732495			0.916016	0.691608	0.757014	1.04506	0.803812	-0.0599661	0.260965	-0.31968				0.378652		-0.0865387		0.803961					1.29789	0.728209	2.00528		0.803961	1.29789	1.36674	-0.518525	-0.0516766	-0.469997				-0.0745702		-0.765545
AT1G69460.1	AT1G69460.1	34.99	transport.misc	Symbols: emp24/gp25L/p24 family/GOLD family protein chr1:26112054-26113160 REVERSE LENGTH=214	endoplasmic reticulum			0.878596					1.03687	0.949094	0.878596		0.992984	-0.122236								-0.17657								1					1
AT5G58070.1	AT5G58070.1	34.99	transport.misc	Symbols: ATTIL, TIL temperature-induced lipocalin chr5:23500512-23501156 REVERSE LENGTH=186	endoplasmic reticulum	0.949177	0.727484	1.25176	1.06117	1.16507	1.34273	0.778702	1.02809	1.01151	0.976139	1.18966	0.939432	0.0383248	0.235054	-0.197173	0.8414	0.0953047	0.284094	0.340685	1.02089	0.0552977	0.0749974	1.04361	1.22029			1.70594		1.58363	1.1489		1.13195	1.70594	1.36626	-0.187585	0.221129	-0.404519				0.320331		-0.271426
AT1G64090.1,AT1G64090.2	AT1G64090.1	35.1	not assigned.no ontology	Symbols: RTNLB3 Reticulan like protein B3 chr1:23789395-23790669 FORWARD LENGTH=255	endoplasmic reticulum								1	0.849133			0.924567												1.10053						0.944698	0.964572	1.10053		0.954635	0.141977								0.205175
AT2G25110.1	AT2G25110.1	35.1	not assigned.no ontology	Symbols: SDF2, ATSDL, AtSDF2 stromal cell-derived factor 2-like protein precursor chr2:10684428-10685838 FORWARD LENGTH=218	endoplasmic reticulum		0.697195		1.2925	1.22957	1.13632	0.613739	0.861548	0.699393	0.697195	1.21946	0.724893	-0.0389546	0.508724	-0.544979		0.00446883		0.750407	2.34981	-0.0562067					1.22287	1.05299	1.26388	0.911066	0.917492			1.17991	0.914279		0.253685					0.367972
AT5G42570.1	AT5G42570.1	35.1	not assigned.no ontology	Symbols: B-cell receptor-associated 31-like chr5:17021459-17022497 REVERSE LENGTH=218	endoplasmic reticulum	1.04023	1.35286		1.27076	0.840262		0.926963	0.959772	0.924897	1.19654	1.05551	0.937211	0.243076	0.118731	0.125249				0.171495		0.352427				1.22701						0.919898	1.22701		0.919898	0.286099								0.415604
AT5G11560.1	AT5G11560.1	35.1	not assigned.no ontology	Symbols: catalytics chr5:3709734-3713994 REVERSE LENGTH=982	endoplasmic reticulum		0.858737	0.637487	5.2703			0.70161	1.05898		0.748112	5.2703	0.880297	-0.162349	1.4275	-1.50278				2.58182		-0.234736		1.15208			1.31266			0.566726			1.15208	1.31266	0.566726	0.681115	0.793804	-0.130302				1.21177		1.02351
AT2G03510.1	AT2G03510.1	35.1	not assigned.no ontology	Symbols: SPFH/Band 7/PHB domain-containing membrane-associated protein family chr2:1066717-1068934 FORWARD LENGTH=356	endoplasmic reticulum				1.47037							1.47037															1.57703				0.857713			1.57703	0.857713		0.590876					0.878641
AT2G21160.1	AT2G21160.1	35.1	not assigned.no ontology	Symbols: Translocon-associated protein (TRAP), alpha subunit chr2:9068428-9070207 FORWARD LENGTH=258	endoplasmic reticulum		10.0963	4.69578		3.08321		0.984905			7.39605	3.08321	0.984905	1.52993	1.03159	0.823119				1.64638		2.9087		0.886566								5.75626	0.886566		5.75626	-1.46615								-2.69883
AT5G64440.1	AT5G64440.1	35.1	not assigned.no ontology	Symbols: AtFAAH, FAAH fatty acid amide hydrolase chr5:25766229-25770260 FORWARD LENGTH=607	endoplasmic reticulum	0.985279	0.960781		1.35895	2.58965		1.01407		0.874483	0.97303	1.9743	0.944276	0.0299939	0.70584	-0.679442				1.06406		0.0432753							1.91305		0.864192			1.91305	0.864192		0.755322					1.14645
AT2G36290.1	AT2G36290.1	35.1	not assigned.no ontology	Symbols: alpha/beta-Hydrolases superfamily protein chr2:15208867-15210768 REVERSE LENGTH=364	endoplasmic reticulum		0.995834						0.969664		0.995834		0.969664	0.0266292								0.0384201			1.06773								1.06773
AT3G44330.1	AT3G44330.1	35.2	not assigned.unknown	Symbols: INVOLVED IN: protein processing; LOCATED IN: mitochondrion, endoplasmic reticulum, plasma membrane, vacuole; EXPRESSED IN: 25 plant structures; EXPRESSED DURING: 13 growth stages; CONTAINS InterPro DOMAIN/s: Nicalin (InterPro:IPR016574), EF-Hand 1, calcium-binding site (InterPro:IPR018247), Nicastrin (InterPro:IPR008710); Has 245 Blast hits to 243 proteins in 99 species: Archae - 6; Bact…	endoplasmic reticulum		1.00406	0.7864	1.65369	1.18017	1.2235	0.826193	0.949811	0.837294	0.895232	1.35245	0.871099	0.027325	0.43296	-0.406838		0.0368772		0.634671	1.43324	0.0394241		0.897262	0.917453	0.962487		1.34054		0.966948		0.965632	0.925734	1.34054	0.96629	-0.0428707	0.324469	-0.366067				0.472283		-0.0618588
AT2G32240.1	AT2G32240.1	35.2	not assigned.unknown	Symbols: FUNCTIONS IN: molecular_function unknown; INVOLVED IN: response to cadmium ion; LOCATED IN: plasma membrane; EXPRESSED IN: 25 plant structures; EXPRESSED DURING: 13 growth stages; CONTAINS InterPro DOMAIN/s: Prefoldin (InterPro:IPR009053); BEST Arabidopsis thaliana protein match is: unknown protein (TAIR:AT1G05320.3); Has 470429 Blast hits to 168274 proteins in 4282 species: Archae - 689…	endoplasmic reticulum	0.990396	1.07148	0.848539	1.18297	1.20035	1.14727	0.904596	0.91914	0.92002	0.970139	1.17686	0.914585	0.0589511	0.250808	-0.192569	0.443114	8.94977e-05	0.0367339	0.363754	4.04819	0.085073	0.353484	1	0.995032	1.03756	1.24576	1.11773	1.2729	0.827197	0.885965	0.899922	1.01086	1.21213	0.871028	0.148613	0.327485	-0.181076	0.00578683	0.00295242	0.0154745	0.476753	2.52982	0.214799	2.23756
AT1G70770.1,AT1G70770.2	AT1G70770.1	35.2	not assigned.unknown	Symbols: Protein of unknown function DUF2359, transmembrane chr1:26688622-26691185 REVERSE LENGTH=610	endoplasmic reticulum	0.805015	1.638	0.728012	1.19799	0.983381	0.821834	0.6386	1.06197	0.850121	1.05701	1.00107	0.850231	0.216835	0.162954	0.0543605	0.548523	0.409039	0.866021	0.235616	0.388235	0.314061	0.260805	1.01702	0.996037	0.683291	1.72043	1.05557	1.43416		0.919174	0.992729	0.898784	1.40339	0.955951	-0.0616447	0.37929	-0.438373			0.0842163	0.553906		-0.0889627
AT3G62360.1	AT3G62360.1	35.2	not assigned.unknown	Symbols: Carbohydrate-binding-like fold chr3:23073020-23080455 REVERSE LENGTH=1227	endoplasmic reticulum		0.85764	0.833306	1.53394	0.89963		0.774539	0.981102	0.780438	0.845473	1.21678	0.84536	0.000134563	0.360231	-0.3601				0.525435		0.000194134							1.31406	1.00671	0.922254			1.31406	0.964482		0.306846					0.446208
AT4G12590.1	AT4G12590.1	35.2	not assigned.unknown	Symbols: Protein of unknown function DUF106, transmembrane chr4:7451291-7452976 REVERSE LENGTH=246	endoplasmic reticulum		1.17459	0.805124				1.00523		0.931378	0.989858		0.968303	0.0220155								0.031763		0.850109	1	0.910053	1.15629				0.820921	0.708688	0.920054	1.15629	0.764804	0.184288	0.407569	-0.227553				0.596346		0.266628
AT4G24330.1	AT4G24330.1	35.2	not assigned.unknown	Symbols: Protein of unknown function (DUF1682) chr4:12603848-12606229 REVERSE LENGTH=478	endoplasmic reticulum				1				1.00059			1	1.00059		-0.000586642					-0.000846346
AT2G30490.1	AT2G30490.1	16.2.1.2	secondary metabolism.phenylpropanoids.lignin biosynthesis.C4H	Symbols: ATC4H, C4H, CYP73A5, REF3 cinnamate-4-hydroxylase chr2:12993861-12995683 REVERSE LENGTH=505	endoplasmic reticulum	0.891726	1.12067	0.612916	1.30473	0.92591	1.02046	0.656626	0.940804	0.679684	0.875103	1.0837	0.759038	0.14205	0.352368	-0.212984	0.538574	0.0899608	0.324339	0.51372	1.04595	0.205281	0.268754	0.992772	0.960265	1.08883	1.73203	1.19405	1.70806	0.762404	0.810291	0.683879	1.01396	1.54471	0.752191	0.296425	0.690078	-0.414869	0.00801198	0.0115092	0.0417959	1.03817	1.93895	0.430824	2.09626
AT2G40890.1	AT2G40890.1	16.2.1.5	secondary metabolism.phenylpropanoids.lignin biosynthesis.C3H	Symbols: CYP98A3 cytochrome P450, family 98, subfamily A, polypeptide 3 chr2:17058291-17060532 REVERSE LENGTH=508	endoplasmic reticulum						0.73293			0.789576		0.73293	0.789576		-0.0744117					-0.107403					0.877732	0.976255	1.27679		1.34519		0.817312	0.664005	0.926993	1.31099	0.740658	0.22347	0.555977	-0.343166				0.823781		0.32375
AT3G57010.1	AT3G57010.1	16.4.1	secondary metabolism.N misc.alkaloid-like	Symbols: Calcium-dependent phosphotriesterase superfamily protein chr3:21095854-21097316 REVERSE LENGTH=376	endoplasmic reticulum		1.33338	0.624639	1			0.733229			0.97901	1	0.733229	0.287087	0.307831	-0.0212122				0.447663		0.41706			0.899122		0.918633			0.772176			0.899122	0.918633	0.772176	0.151914	0.173239	-0.0214663				0.250559		0.219588
AT4G13770.1	AT4G13770.1	16.5.1.1.1.7	secondary metabolism.sulfur-containing.glucosinolates.synthesis.aliphatic.CYP83A1 phenylacetaldoxime monooxygenase	Symbols: CYP83A1, REF2 cytochrome P450, family 83, subfamily A, polypeptide 1 chr4:7990682-7992282 REVERSE LENGTH=502	endoplasmic reticulum		1.18059						0.960284	1.00037	1.18059		0.980326	0.185355								0.26818							1.25262		0.999631			1.25262	0.999631		0.224655					0.325482
AT4G31500.1	AT4G31500.1	16.5.1.1.4.1	secondary metabolism.sulfur-containing.glucosinolates.synthesis.shared.CYP83B1 phenylacetaldoxime monooxygenase	Symbols: CYP83B1, SUR2, RNT1, RED1, ATR4 cytochrome P450, family 83, subfamily B, polypeptide 1 chr4:15273677-15275271 REVERSE LENGTH=499	endoplasmic reticulum	0.972346		0.65629	1.37787			0.64843	1.02765	0.743206	0.814318	1.37787	0.80643	0.00973445	0.523224	-0.514144				0.772817		0.014044		0.914328	0.79392		1.64471	1.28372	1.51249	0.922361	0.846331		0.854124	1.48031	0.884346	-0.0347688	0.504059	-0.536477				0.743215		-0.0501659
AT1G51760.1	AT1G51760.1	17.2.1	hormone metabolism.auxin.synthesis-degradation	Symbols: IAR3, JR3 peptidase M20/M25/M40 family protein chr1:19199562-19201424 FORWARD LENGTH=440	endoplasmic reticulum	1	0.966803	1.13514		1.34331		0.958262	1.04837		1.03398	1.34331	1.00332	0.0301038	0.289774	-0.260238				0.421018		0.0434339					1.00288				0.821506			1.00288	0.821506		0.198836					0.287811
AT1G76090.1	AT1G76090.1	17.3.1.2.2	hormone metabolism.brassinosteroid.synthesis-degradation.sterols.SMT2	Symbols: SMT3 sterol methyltransferase 3 chr1:28550592-28551671 REVERSE LENGTH=359	endoplasmic reticulum	0.716691	1			0.969446		0.72075	1.17241		0.858345	0.969446	0.946581	-0.0977718	0.0238678	-0.121569				0.0344356		-0.141167		1.04677	1.14847	1.02411	0.900818			0.751942			1.07312	0.900818	0.751942	0.351961	0.180154	0.174574				0.260614		0.513114
AT1G20330.1	AT1G20330.1	17.3.1.2.2	hormone metabolism.brassinosteroid.synthesis-degradation.sterols.SMT2	Symbols: SMT2, CVP1, FRL1 sterol methyltransferase 2 chr1:7038968-7040053 REVERSE LENGTH=361	endoplasmic reticulum	0.795548	0.947922		1.05208				1.14834	0.778117	0.871735	1.05208	0.963229	-0.0997233	0.088174	-0.187485				0.127291		-0.14399					1.67681	1.72274			0.936003	0.920169		1.69977	0.928086		0.587313					0.873013
AT3G19820.1,AT3G19820.2,AT3G19820.3	AT3G19820.1	17.3.1.2.8	hormone metabolism.brassinosteroid.synthesis-degradation.sterols.DWF1	Symbols: DWF1, DIM, EVE1, DIM1, CBB1 cell elongation protein / DWARF1 / DIMINUTO (DIM) chr3:6879835-6881616 REVERSE LENGTH=561	endoplasmic reticulum	0.789116	0.99473	0.667491	1.06472	0.760412	0.777944	0.813326	1.15817	1.00445	0.817113	0.867691	0.991983	-0.193324	-0.133671	-0.0600403	0.274108	0.425663	0.731252	-0.193135	0.370934	-0.279781	0.562078	0.927377	0.874383	0.869101	0.964525	0.903611	1.01596	0.915372	1.1225	1.12292	0.890287	0.961364	1.0536	-0.168024	-0.0915478	-0.0767716	0.084627	0.293626	0.130351	-0.132168	0.532205	-0.24298	1.07249
AT3G62600.1	AT3G62600.1	20.2.1	stress.abiotic.heat	Symbols: ATERDJ3B, ERDJ3B DNAJ heat shock family protein chr3:23151038-23153346 REVERSE LENGTH=346	endoplasmic reticulum							0.883396	0.850934				0.867165											0.957524	1.08668				1.23379	1.29453			1.0221	1.23379	1.29453	-0.23519	-0.0480459	-0.187674				-0.069329		-0.340884
AT4G16660.1	AT4G16660.1	20.2.1	stress.abiotic.heat	Symbols: heat shock protein 70 (Hsp 70) family protein chr4:9377225-9381232 FORWARD LENGTH=867	endoplasmic reticulum							0.627946					0.627946																	7.23252	0.780829	1.46217			3.15851
AT5G03160.1	AT5G03160.1	20.2.1	stress.abiotic.heat	Symbols: ATP58IPK, P58IPK homolog of mamallian P58IPK chr5:750286-752671 FORWARD LENGTH=482	endoplasmic reticulum		1.18037	0.95105	1.21769	1.45739	1.53126		1.04328	0.884937	1.06571	1.40211	0.964109	0.100108	0.370214	-0.272632				0.540335		0.144546									0.883171				0.883171
AT4G24190.1,AT4G24190.2	AT4G24190.1	20.2.1	stress.abiotic.heat	Symbols: SHD, HSP90.7, AtHsp90.7, AtHsp90-7 Chaperone protein htpG family protein chr4:12551902-12555851 REVERSE LENGTH=823	endoplasmic reticulum	0.991306	1.05942	0.926583	1.23396	1.29231	1.23012	0.886791	1.0006	0.929201	0.992437	1.25213	0.938863	0.0554791	0.285957	-0.231396	0.350505	0.00128173	0.00389126	0.415396	2.8922	0.0800599	0.455306	0.968943	0.99805	0.990287	1.20172	1.23779	1.34635	0.919299	0.948826	0.973344	0.98576	1.26196	0.947156	0.0399437	0.285001	-0.245757	0.0970395	0.0024221	0.00337921	0.413988	2.61581	0.0576343	1.01305
AT1G79940.1,AT1G79940.2,AT1G79940.3,AT1G79940.4	AT1G79940.1	20.2.1	stress.abiotic.heat	Symbols: ATERDJ2A DnaJ / Sec63 Brl domains-containing protein chr1:30070023-30073237 FORWARD LENGTH=687	endoplasmic reticulum		1	0.427915					0.80809		0.713958		0.80809	-0.123692								-0.178678
AT5G19690.1	AT5G19690.1	20.2.3	stress.abiotic.drought/salt	Symbols: STT3A staurosporin and temperature sensitive 3-like A chr5:6652649-6658214 FORWARD LENGTH=779	endoplasmic reticulum			0.656583			0.947132	2.17909			0.656583	0.947132	2.17909	-1.07383	-0.788147	-0.362345				-1.20209		-1.73068								0.852519	0.856301	0.650919			0.78658
AT1G21750.1	AT1G21750.1	21.1.1	redox.thioredoxin.PDIL	Symbols: ATPDIL1-1, ATPDI5, PDI5, PDIL1-1 PDI-like 1-1 chr1:7645767-7648514 FORWARD LENGTH=501	endoplasmic reticulum			0.771859		1					0.771859	1				-0.257517													0.774154					0.774154
AT1G35620.1	AT1G35620.1	21.1.1	redox.thioredoxin.PDIL	Symbols: ATPDIL5-2, ATPDI8, PDI8, PDIL5-2 PDI-like 5-2 chr1:13156504-13158280 FORWARD LENGTH=440	endoplasmic reticulum	0.936491	1.35927	0.684306	0.993756	1.04264	0.95834		0.817677		0.993356	0.998246	0.817677	0.19401	0.198873	-0.00491026			0.98152	0.287864		0.28078					1.23043		1.15596	1.00624		0.812629		1.1932	0.909436		0.269909					0.391787
AT5G60640.1,AT5G60640.2	AT5G60640.1	21.1.1	redox.thioredoxin.PDIL	Symbols: ATPDIL1-4, PDI2, ATPDI2, PDIL1-4 PDI-like 1-4 chr5:24371141-24373993 REVERSE LENGTH=597	endoplasmic reticulum			1.18902				0.802458		0.975534	1.18902		0.888996	0.288759								0.419523		0.899231			0.945682			0.942636	1.06496		0.899231	0.945682	1.0038	-0.109896	-0.0596231	-0.0503557				-0.0860435		-0.158707
AT3G54960.1	AT3G54960.1	21.1.1	redox.thioredoxin.PDIL	Symbols: ATPDIL1-3, PDI1, ATPDI1, PDIL1-3 PDI-like 1-3 chr3:20363514-20366822 REVERSE LENGTH=579	endoplasmic reticulum	0.930522	0.851179	1.04137	1.3877	1.55924	1.59159	0.817169	0.890968	0.903153	0.941023	1.51285	0.87043	0.077941	0.539104	-0.466059	0.313957	0.000729542	0.00242568	0.797466	3.13695	0.112502	0.50313	0.911577	1	0.955339	1.43563	1.47661	1.42637	0.743724	1.01811	1.07874	0.955639	1.4462	0.94686	0.00922882	0.417325	-0.40849	0.938078	0.00870204	8.00499e-05	0.611047	2.06038	0.0133145	0.0277611
AT2G32920.1	AT2G32920.1	21.1.1	redox.thioredoxin.PDIL	Symbols: ATPDIL2-3, PDI9, ATPDI9, PDIL2-3 PDI-like 2-3 chr2:13962502-13965406 REVERSE LENGTH=440	endoplasmic reticulum	0.98224	1.02952	1.00152	1.12253	1.15814		0.736044	0.802865	0.792089	1.00443	1.14033	0.776999	0.255332	0.379001	-0.126735	0.000790799			0.553472		0.370387	3.10193							0.925868	0.891798	0.935424			0.917697
AT1G77510.1	AT1G77510.1	21.1.1	redox.thioredoxin.PDIL	Symbols: ATPDIL1-2, PDI6, ATPDI6, PDIL1-2 PDI-like 1-2 chr1:29126742-29129433 FORWARD LENGTH=508	endoplasmic reticulum	0.854151	0.849621	1.03488	1.16913	1.68247	1.48764	1.01574	0.956986	1	0.912883	1.44641	0.99091	-0.0819697	0.373775	-0.45228	0.286426	0.0390188	0.0298764	0.545656	1.40873	-0.118324	0.542987	0.780972	0.93659	0.964426	1.2318	1.30723	1.16557	1.09354	0.983343	1.08582	0.893996	1.23486	1.05423	-0.164495	0.157819	-0.320236	0.075699	0.0290073	0.00831934	0.228159	1.53749	-0.237854	1.12091
AT5G12200.1	AT5G12200.1	23.2.1.4	nucleotide metabolism.degradation.pyrimidine.dihydropyrimidinase	Symbols: PYD2 pyrimidine 2 chr5:3941700-3944727 REVERSE LENGTH=531	endoplasmic reticulum		0.892329	1				0.805823		0.978491	0.946164		0.892157	0.0587572								0.0847931					1.0248	1.13702	1.17407	0.622906		1.05331		1.11196	0.83811		0.280866					0.4079
AT5G63840.1	AT5G63840.1	26.3.1	misc.gluco-, galacto- and mannosidases.alpha-galactosidase	Symbols: RSW3, PSL5 Glycosyl hydrolases family 31 protein chr5:25545056-25548922 FORWARD LENGTH=921	endoplasmic reticulum	1	1.12742	0.813045	1.5301	1.05747	0.972985	0.79992	0.941092	0.790977	0.980155	1.18685	0.843996	0.149284	0.337648	-0.190768	0.258396	0.129585	0.350925	0.491832	0.887447	0.215773	0.587714	1.12716			1.27449			0.787626	0.89881		1.12716	1.27449	0.843218	0.288214	0.407302	-0.122689				0.595945		0.41872
AT2G45140.1	AT2G45140.1	29.3.4.1	protein.targeting.secretory pathway.ER	Symbols: PVA12 plant VAP homolog 12 chr2:18611029-18612971 FORWARD LENGTH=239	endoplasmic reticulum	0.945915	1.07839			1.14816	1.3925	0.860443	0.998564	0.775217	1.01215	1.27033	0.878075	0.141865	0.365162	-0.226227				0.532791		0.205012
AT3G07100.1	AT3G07100.1	29.3.4.2	protein.targeting.secretory pathway.golgi	Symbols: ERMO2, SEC24A Sec23/Sec24 protein transport family protein chr3:2245689-2250077 REVERSE LENGTH=1038	endoplasmic reticulum		1.94536		1.3325		0.867091				1.94536	1.0998				0.555347											1.26767		0.793448					1.03056
AT2G45070.1,AT2G45070.2,AT2G45070.3,AT2G45070.4,AT3G60540.1,AT3G60540.2	AT2G45070.1	29.3.4.99	protein.targeting.secretory pathway.unspecified	Symbols: SEC61 BETA Preprotein translocase Sec, Sec61-beta subunit protein chr2:18587208-18587456 REVERSE LENGTH=82	endoplasmic reticulum				1.52814							1.52814
AT5G12140.1	AT5G12140.1	29.5.3	protein.degradation.cysteine protease	Symbols: ATCYS1, CYS1 cystatin-1 chr5:3923295-3923936 REVERSE LENGTH=101	endoplasmic reticulum	1.08074	0.923007	1.27409	0.926796	1.07919	0.986556	1.02093	1.18643	1.11785	1.09261	0.997513	1.10841	-0.0143501	-0.105315	0.090999	0.894965	0.164942	0.439042	-0.152078	0.782668	-0.0207032	0.0481938	1.05913	1.16651	0.827856	0.824362	0.847105	0.629891	1.19442	1.0817	1	1.01783	0.767119	1.09204	-0.0703409	-0.349533	0.280919	0.552976	0.0217858	0.107787	-0.5095	1.66183	-0.101522	0.257294
AT1G71220.1,AT1G71220.2	AT1G71220.1	29.7.4	protein.glycosylation.UDP-glucose glycoprotein glucosyltransferase	Symbols: EBS1, UGGT, PSL2 UDP-glucose:glycoprotein glucosyltransferases;transferases, transferring hexosyl groups;transferases, transferring glycosyl groups chr1:26841664-26851730 FORWARD LENGTH=1613	endoplasmic reticulum		0.918321	0.714909	1.30923	1.1183	0.962694				0.816615	1.13008				-0.322045									0.653687		1.19463	1.10058	0.978149	0.732873	0.750466		0.653687	1.09112	0.74167	-0.126107	0.381333	-0.501412				0.556962		-0.182176
AT5G48580.1	AT5G48580.1	31.3.1	cell.cycle.peptidylprolyl isomerase	Symbols: FKBP15-2 FK506- and rapamycin-binding protein 15 kD-2 chr5:19696156-19697304 REVERSE LENGTH=163	endoplasmic reticulum	0.92663		1.28923	1	1.75845	1.4302				1.10793	1.39622				-0.230245											1.33359		1.32025	1.05369	1.13949	1.03478		1.32692	1.07599		0.20886					0.302423
AT1G02130.1	AT1G02130.1	30.5	signalling.G-proteins	Symbols: ATRAB1B, ARA5, ARA-5, ATRABD2A, RABD2A, RA-5 RAS 5 chr1:400350-401788 REVERSE LENGTH=203	endoplasmic reticulum,golgi	0.770017				0.82384	1.19937			0.896587	0.770017	1.01161	0.896587	-0.15189	0.120554	-0.271202				0.174133		-0.219554					1.12647	0.9912	1.0088					1.04216
AT5G47200.1	AT5G47200.1	30.5	signalling.G-proteins	Symbols: ATRABD2B, ATRAB1A, RAB1A RAB GTPase homolog 1A chr5:19167029-19168718 FORWARD LENGTH=202	endoplasmic reticulum,golgi		1.17418	0.681479	1.18658		0.921729		0.880562		0.92783	1.05416	0.880562	0.0522758	0.179452	-0.127475				0.259592		0.0754352		1.1578	0.956717	0.897866	1.43629	1.04181	1		0.644836	0.814918	1.00413	1.15937	0.729877	0.316322	0.454669	-0.143507			0.386117	0.667613		0.460219
AT3G60600.1	AT3G60600.1	28.99	DNA.unspecified	Symbols: VAP27-1, VAP, (AT)VAP, VAP27 vesicle associated protein chr3:22400537-22402408 FORWARD LENGTH=256	endoplasmic reticulum,plasma membrane								0.909966	0.833421			0.871693											0.849934						1.64736	1.26467		0.849934		1.45602	-0.525668								-0.776604
AT4G27500.1	AT4G27500.1	35.2	not assigned.unknown	Symbols: PPI1 proton pump interactor 1 chr4:13743614-13745900 FORWARD LENGTH=612	endoplasmic reticulum,plasma membrane	0.57308	0.895219	0.735232	0.991681			0.676855	1.09872	0.895485	0.73451	0.991681	0.890355	-0.191824	0.107677	-0.297963	0.366695			0.155496		-0.277597	0.435695		1.00832	0.956626	1.30813	1.08317	1.34914	0.985704	1.0473	1.05523	0.982472	1.24681	1.02941	-0.0466628	0.191018	-0.237152		0.0638864		0.276423	1.19459	-0.0673323
AT2G20990.1,AT2G20990.2,AT2G20990.3	AT2G20990.1	35.1.19	not assigned.no ontology.C2 domain-containing protein	Symbols: SYTA, NTMC2TYPE1.1, ATSYTA, NTMC2T1.1, SYT1 synaptotagmin A chr2:9014827-9017829 FORWARD LENGTH=541	endoplasmic reticulum,plasma membrane																											3.24412						3.24412
AT4G37800.1	AT4G37800.1	10.7	cell wall.modification	Symbols: XTH7 xyloglucan endotransglucosylase/hydrolase 7 chr4:17775703-17777372 REVERSE LENGTH=293	extracellular								1.12102	0.691679			0.90635																	1.70785	0.87898				1.29341
AT1G02360.1	AT1G02360.1	20.1	stress.biotic	Symbols: Chitinase family protein chr1:472138-473116 REVERSE LENGTH=272	extracellular	0.953017		1.00566		1.08886	0.930083	1.0095		0.899461	0.979339	1.00947	0.954479	0.0257109	0.0559999	-0.0302999				0.0808119		0.037095									1.09087				1.09087
AT4G33720.1	AT4G33720.1	20.1	stress.biotic	Symbols: CAP (Cysteine-rich secretory proteins, Antigen 5, and Pathogenesis-related 1 protein) superfamily protein chr4:16182813-16183304 FORWARD LENGTH=163	extracellular	0.982883	1.07334	0.849787	0.867978	2.29414	2.1302	1.73912	0.915717	1.02587	0.968671	1.76411	1.2269	-0.235229	0.359212	-0.582144	0.386812	0.359298	0.155487	0.523917	0.444545	-0.340941	0.4125	1.25996	1.51428	1.17144	1.41669	1.77474	1.10017	0.616054	1.01611	0.648168	1.31523	1.43053	0.760112	0.534965	0.612076	-0.0839866	0.027874	0.0453132	0.628338	0.912269	1.34378	0.79103	1.5548
AT3G04720.1	AT3G04720.1	20.1	stress.biotic	Symbols: PR4, HEL, PR-4 pathogenesis-related 4 chr3:1285691-1286531 REVERSE LENGTH=212	extracellular	0.563532	0.80576	0.988836	0.751579		1.07819	1.80644	1.00965	1.17229	0.786043	0.914884	1.32946	-0.513748	-0.369442	-0.151495	0.116884			-0.539181		-0.758162	0.932244	1.11597	1.43761	0.983497	1.17564	1.38254	1.29193	1.30831	1.29317	1.12281	1.17902	1.28337	1.24143	-0.0515652	0.0332249	-0.0847539	0.693717	0.645265	0.518399	0.0479379	0.190262	-0.0744094	0.158817
AT3G12500.1	AT3G12500.1	20.1	stress.biotic	Symbols: ATHCHIB, PR3, PR-3, CHI-B, B-CHI, HCHIB basic chitinase chr3:3962501-3963984 REVERSE LENGTH=335	extracellular	2.47707	0.411026	2.06221	0.353081	0.687692	0.498382	0.78346	1.8716	2.89144	1.6501	0.513052	1.84884	-0.113596	-1.13112	1.05129	0.831784	0.0960828	0.149493	-1.84944	1.01735	-0.164061	0.0799896	3.59483	1.17891	0.954478	1.09509	1.32792		1.23767	1.23123	1.04552	1.90941	1.2115	1.17147	0.479041	0.0335971	0.447243	0.433068			0.0484749		0.7048	0.363444
AT2G28790.1	AT2G28790.1	20.2	stress.abiotic	Symbols: Pathogenesis-related thaumatin superfamily protein chr2:12354664-12355413 REVERSE LENGTH=249	extracellular	1.01288	1.07401	1.06435	0.840288	0.819097	0.812929	1.76859	1.1812	1.13493	1.05041	0.824104	1.36157	-0.258009	-0.491808	0.241459	0.203353	0.0579931	0.000397649	-0.724373	1.23662	-0.374313	0.69175	1.00024	0.999763	1.0388	0.751261	0.928728	0.85653	1.36576	1.21787	1.1545	1.01293	0.845507	1.24604	-0.206383	-0.383004	0.180181	0.021828	0.00781459	0.034461	-0.559465	2.10709	-0.298812	1.66099
AT4G11650.1	AT4G11650.1	20.2	stress.abiotic	Symbols: ATOSM34, OSM34 osmotin 34 chr4:7025127-7026113 REVERSE LENGTH=244	extracellular	0.603388	0.842854	0.680866	0.80635	1.27946	1.18858	1.56163	0.797086	0.771568	0.709036	1.09146	1.04343	-0.381623	0.0450017	-0.424801	0.28116	0.879343	0.076631	0.0649348	0.0558414	-0.557398	0.551046	1.38621	1.78225	1.15296	2.02748	2.13516		1.23122	1.29098	1	1.44047	2.08132	1.17407	0.203788	0.557388	-0.363935	0.261586			0.825989		0.295028	0.582386
AT3G49120.1	AT3G49120.1	26.12	misc.peroxidases	Symbols: ATPERX34, PERX34, PRXCB, ATPCB, PRX34 peroxidase CB chr3:18207819-18210041 FORWARD LENGTH=353	extracellular	0.577562	0.814927	1.03055	1.02201	1.25445	1.48689	0.743855	0.952313	0.783485	0.807681	1.25445	0.826551	-0.0230932	0.411245	-0.43331	0.903135	0.0450712	0.0756673	0.601882	1.3461	-0.033318	0.0442471	0.969419	1.55494	0.971461	2.1985	1.98942	1.63109	0.932565	0.977991	0.730471	1.16527	1.93967	0.880342	0.278579	0.751294	-0.498816	0.244777	0.00436511	0.0388593	1.13968	2.36001	0.404534	0.611229
AT3G03670.1	AT3G03670.1	26.12	misc.peroxidases	Symbols: Peroxidase superfamily protein chr3:901985-903349 REVERSE LENGTH=321	extracellular	0.993139	0.865096	1.15345	1.25053	2.01961	2.1243	1.05806	0.575716		1.00389	1.79815	0.816887	0.205413	0.750476	-0.566911			0.0508751	1.1383		0.297398					1.42306	1.47846	1.1724		0.479273			1.35798	0.479273		0.956542					1.50254
AT4G36430.1	AT4G36430.1	26.12	misc.peroxidases	Symbols: Peroxidase superfamily protein chr4:17204648-17205917 REVERSE LENGTH=331	extracellular				1.11056	0.931863	1.14519	0.760963	1.36115	0.768874		1.06254	0.963662		0.0975988			0.661484		0.140917	0.179481									1.23585	1.06814	0.716227			1.00674
AT3G21770.1	AT3G21770.1	26.12	misc.peroxidases	Symbols: Peroxidase superfamily protein chr3:7673345-7674661 FORWARD LENGTH=329	extracellular	0.742348	0.964769	0.492483	1.2143	0.809363	0.736186	0.820563	1.07179	0.777072	0.7332	0.919949	0.889809	-0.192987	0.0333083	-0.225932	0.394877	0.871452	0.407084	0.0480582	0.0597564	-0.27929	0.403538	1.0929	1.3602	1.52519	1.29199	1.18717	1.13575	0.940249	1.68288	0.854152	1.3261	1.20497	1.15909	0.1344	0.0388096	0.0957154	0.59757	0.871953	0.417385	0.0559975	0.0595068	0.194191	0.223611
AT5G64100.1	AT5G64100.1	26.12	misc.peroxidases	Symbols: Peroxidase superfamily protein chr5:25650824-25652062 REVERSE LENGTH=331	extracellular	1.07983	0.991012	0.868926	1.05469	0.83639	0.877101	1.12835	0.853584	0.967233	0.979922	0.922727	0.983057	-0.00319432	-0.0633122	0.0601209	0.976598	0.593449	0.562599	-0.0913707	0.226616	-0.00460843	0.0102843	1.42389	1.19752	1.24771	0.931493	0.909712	0.72354	1.15618	1.05088	1.07449	1.28971	0.854915	1.09385	0.164339	-0.24522	0.405473	0.0608348	0.0310814	0.0102877	-0.355566	1.5075	0.237627	1.21585
AT2G38390.1	AT2G38390.1	26.12	misc.peroxidases	Symbols: Peroxidase superfamily protein chr2:16079726-16081381 FORWARD LENGTH=349	extracellular	0.899249	0.77729	0.852812	1	1.12021	1.40367	3.45728	0.841515	0.897042	0.843117	1.17463	1.73195	-0.690336	-0.383489	-0.328594	0.361515	0.557105	0.0566457	-0.560192	0.254063	-1.03859	0.441873	1.0556	1.00132	1.08737	1.51024	1.40294	1.05523	1.00135	0.912221	0.931245	1.0481	1.3228	0.948272	0.100007	0.329827	-0.231731	0.0540214	0.0554745	0.120479	0.480226	1.25591	0.1444	1.26743
AT2G37130.1,AT2G37130.2	AT2G37130.1	26.12	misc.peroxidases	Symbols: Peroxidase superfamily protein chr2:15598225-15600004 REVERSE LENGTH=327	extracellular	0.519526	0.63855	0.50479	0.580226	0.514732	0.483213	11.771	8.81884	0.815508	0.554289	0.526057	7.13512	-1.71166	-1.72534	0.0522645	0.114714	0.113579	0.609921	-3.76165	0.9447	-3.68623	0.940385								1.46472				1.46472
AT3G01190.1	AT3G01190.1	26.12	misc.peroxidases	Symbols: Peroxidase superfamily protein chr3:67236-68477 REVERSE LENGTH=321	extracellular	0.910748	0.883432	0.940647	0.949359	1.34306	1.11935	1.17926	0.980205	1.02558	0.911609	1.13726	1.06168	-0.152105	0.0687355	-0.220265	0.0741237	0.589275	0.121721	0.0992034	0.229682	-0.219866	1.13004	1.15731	1.20465	1.1353	1.1709	1.19605	0.924111	1.0607	1.37183	0.9456	1.16575	1.09702	1.12604	0.0346518	-0.0261123	0.0607504	0.773488	0.859734	0.483683	-0.0376743	0.0656357	0.049997	0.111547
AT2G18980.1	AT2G18980.1	26.12	misc.peroxidases	Symbols: Peroxidase superfamily protein chr2:8233419-8235294 REVERSE LENGTH=323	extracellular	0.838468		0.938227			0.666673	1.09937	1.07638	1.0971	0.888347	0.666673	1.09095	-0.204721	-0.482785	0.285108				-0.710534		-0.296388		1.03398	0.749319					1.1637	1.75595	0.705134	0.891648		1.20826	-0.301551								-0.438388
AT5G17820.1	AT5G17820.1	26.12	misc.peroxidases	Symbols: Peroxidase superfamily protein chr5:5888195-5890101 REVERSE LENGTH=313	extracellular	0.834551	0.839138	0.945173	0.925022	1.08309	0.968222	1.02791	0.98628	1.00578	0.872954	0.992113	1.00666	-0.142268	-0.0145546	-0.12778	0.0246511	0.779964	0.115402	-0.0209982	0.107926	-0.205597	1.60816	1	0.995083	1.06736	0.98603	1.01303	0.90335	1.21074	1.30025	0.938064	1.02081	0.967471	1.14968	-0.118748	-0.172129	0.0536558	0.311672	0.184617	0.257213	-0.248946	0.733728	-0.171518	0.506302
AT2G18150.1	AT2G18150.1	26.12	misc.peroxidases	Symbols: Peroxidase superfamily protein chr2:7892298-7893586 REVERSE LENGTH=338	extracellular		0.890308	0.801056	1.23852		1.00807		1.48235	1.03968	0.845682	1.1233	1.26101	-0.394298	-0.115519	-0.28199				-0.166844		-0.576398								1.42678	0.837999	0.783525			1.0161
AT4G21960.1	AT4G21960.1	26.12	misc.peroxidases	Symbols: PRXR1 Peroxidase superfamily protein chr4:11646613-11648312 REVERSE LENGTH=330	extracellular	0.92907	1.00633	1.31301	0.916334	1.04625	0.904155	0.790367	1.29237	0.993666	1.08281	0.955581	1.02547	0.0543933	-0.070556	0.12483	0.774527	0.670967	0.368909	-0.101833	0.173299	0.0784924	0.110964				1.42998	1.20864	1.04309	1.26024	1.29766	1.20439		1.22724	1.2541		-0.0216505			0.827225		-0.0312362	0.0823766
AT4G30170.1	AT4G30170.1	26.12	misc.peroxidases	Symbols: Peroxidase family protein chr4:14762922-14764482 FORWARD LENGTH=325	extracellular	0.921606	0.944473	1.05056	0.839092	0.989648	0.896665	1.25554	1.01726	1.11486	0.972212	0.908468	1.12922	-0.149428	-0.216667	0.0677875	0.120363	0.0543445	0.342028	-0.313816	1.26484	-0.215982	0.919509	1.16652	1.07869	1.23325	0.943313	0.99637	0.79457	1.18296	1.346	0.985523	1.15949	0.911418	1.17149	-0.0103027	-0.249724	0.239576	0.920786	0.0969865	0.029936	-0.362166	1.01329	-0.0148638	0.0358415
AT4G08770.1	AT4G08770.1	26.12	misc.peroxidases	Symbols: Prx37 Peroxidase superfamily protein chr4:5598259-5600262 REVERSE LENGTH=346	extracellular	0.898653	0.872291	0.978659	0.838876	1.12795	1.19714	1.34828	1.01596	1.22661	0.916534	1.05465	1.19695	-0.265359	-0.126395	-0.140139	0.0517099	0.386397	0.2934	-0.182592	0.412966	-0.385102	1.28643	1	1.02167	0.963874	1.04728	1.06095	0.833454	0.922877	1.10692	0.933648	0.995182	0.980563	0.987815	0.00743051	-0.00736838	0.0147987	0.911098	0.942681	0.856021	-0.0106304	0.0256351	0.01072	0.0404348
AT4G11290.1	AT4G11290.1	26.12	misc.peroxidases	Symbols: Peroxidase superfamily protein chr4:6869993-6871476 FORWARD LENGTH=326	extracellular	1.02729	0.847934	1.28787	0.793544	1.19887	1.24557	1.57066	0.997795	1.18084	1.05436	1.07933	1.24977	-0.16961	-0.146352	-0.0234029	0.408383	0.484849	0.902876	-0.211519	0.314393	-0.245284	0.388932	1	0.960596	0.99582	0.899122	1.02213	0.885274	1.13194	1.17209	0.982363	0.985472	0.93551	1.09546	-0.105713	-0.157514	0.0520171	0.136043	0.0913197	0.331539	-0.227716	1.03944	-0.152654	0.866324
AT3G32980.1	AT3G32980.1	26.12	misc.peroxidases	Symbols: Peroxidase superfamily protein chr3:13526404-13529949 REVERSE LENGTH=352	extracellular	0.888496	0.77931	1.07471	0.803903	0.929905	1.10085	1.09839	1.1457	1.21913	0.914171	0.944887	1.15441	-0.232273	-0.199612	-0.0330442	0.0613246	0.0872234	0.813364	-0.288941	1.05937	-0.336618	1.21237	1.19261	1.00904	1	1.08086	1.18213	0.929709	1.20084	1.26377	1.44972	1.06722	1.06423	1.30478	-0.200303	-0.203076	0.00280084	0.0716146	0.0831613	0.976811	-0.293989	1.08008	-0.289949	1.145
AT4G08780.1	AT4G08780.1	26.12	misc.peroxidases	Symbols: Peroxidase superfamily protein chr4:5604153-5608202 FORWARD LENGTH=346	extracellular	0.981021	1.33465	0.589036	0.919824	1	1.33125	1.16491	1.25964		0.968234	1.08369	1.21228	-0.22384	-0.11201	-0.112536			0.667534	-0.161765		-0.324291								0.911526	1.04136	0.861414			0.9381
AT5G15180.1	AT5G15180.1	26.12	misc.peroxidases	Symbols: Peroxidase superfamily protein chr5:4930561-4932211 FORWARD LENGTH=329	extracellular	0.836186		0.843308		0.982904	0.830608	1.15732	0.959065	1.16866	0.839747	0.906756	1.09502	-0.263876	-0.188093	-0.0767358				-0.272165		-0.382925		1.07874	1.08317		1.05221	0.988665		1.07597	1.40481	1.30949	1.08096	1.02044	1.26342	-0.155662	-0.212785	0.0576				-0.30815		-0.225028
AT5G66390.1	AT5G66390.1	26.12	misc.peroxidases	Symbols: Peroxidase superfamily protein chr5:26516063-26517329 REVERSE LENGTH=336	extracellular	0.913512	0.733615		0.816839	1.01561	1.22572	1.24727	0.895978	1.00129	0.823564	1.01939	1.04818	-0.240006	-0.0278471	-0.212514		0.86376		-0.0401775	0.0636068	-0.347932		1.19215	1.00589	1.18718		0.741639	0.873073				1.1284	0.807356				0.331703
AT2G38380.1	AT2G38380.1	26.12	misc.peroxidases	Symbols: Peroxidase superfamily protein chr2:16076443-16078314 FORWARD LENGTH=349	extracellular	0.905239	0.688252	1.16749	0.750921	0.791269	0.908528	1.33246	1.22555	1.36865	0.920326	0.816906	1.30889	-0.34861	-0.46287	0.119063	0.0553022	0.00152865	0.518877	-0.680101	2.81569	-0.508127	1.25726	1	1.03814	1.03954	1.01665	0.96844	0.87846	1.74439	1.51724	1.41793	1.02589	0.954515	1.55985	-0.413006	-0.481504	0.0720819	0.00540725	0.004455	0.168483	-0.708571	2.35115	-0.604534	2.26702
AT1G05240.1,AT1G05250.1	AT1G05240.1	26.12	misc.peroxidases	Symbols: Peroxidase superfamily protein chr1:1521202-1522447 FORWARD LENGTH=325	extracellular							2.415	1.56797	1			1.66099														0.674203			4.23543	4.58765	0.500445		0.674203	3.10784		-1.28694					-2.20466
AT1G09870.1	AT1G09870.1	26.13	misc.acid and other phosphatases	Symbols: histidine acid phosphatase family protein chr1:3205817-3208444 FORWARD LENGTH=487	extracellular	1.03391	1	0.882389	1.17091					0.997524	0.972099	1.17091	0.997524	-0.0258167	0.159922	-0.185547				0.231212		-0.0372477			0.956839	1.06688			1.08609	0.820316	0.851996		1.01186	1.08609	0.836156	0.190155	0.260044	-0.0707639				0.3773		0.275167
AT5G34850.1	AT5G34850.1	26.13	misc.acid and other phosphatases	Symbols: ATPAP26, PAP26 purple acid phosphatase 26 chr5:13108475-13111217 REVERSE LENGTH=475	extracellular	0.936226	0.833985	0.964326	0.86792	0.89335	1.00103	1.24548	0.851395	1.24153	0.911512	0.920767	1.1128	-0.198873	-0.188866	-0.010102	0.214534	0.233421	0.878592	-0.27329	0.631859	-0.287864	0.668503	1.04974	1.06919	1			1.00338	1.27603	1.20001	1.36636	1.03965	1.00338	1.2808	-0.207852	-0.242901	0.0354973	0.00995463			-0.35217		-0.300953	2.00197
AT1G78830.1	AT1G78830.1	26.16	misc.myrosinases-lectin-jacalin	Symbols: Curculin-like (mannose-binding) lectin family protein chr1:29637141-29638508 REVERSE LENGTH=455	extracellular			0.595142							0.595142													0.937975	0.99522	1.18515			1.00478	1.01854	0.861357	1.09646	1.03945	1.00478	0.992117	0.0465966	0.0126828	0.0339188	0.666116			0.0182977		0.0672368	0.17645
AT1G78850.1	AT1G78850.1	26.16	misc.myrosinases-lectin-jacalin	Symbols: D-mannose binding lectin protein with Apple-like carbohydrate-binding domain chr1:29642072-29643397 REVERSE LENGTH=441	extracellular	0.811729	0.825926	0.536549	0.915287	1.01905	1.0255	1.2544	0.931632	0.82922	0.724735	0.986614	1.00508	-0.324138	-0.018548	-0.30605	0.152663	0.896257	0.0600528	-0.0267599	0.0475676	-0.471792	0.816265	1.04332	1.15234	1.1659	1.35035	1.24602	1.42282	0.734216	1.16819	0.918163	1.12052	1.33973	0.940191	0.175017	0.350484	-0.1782	0.242501	0.0423253	0.0270883	0.510915	1.3734	0.253144	0.615287
AT1G51470.1	AT1G51470.1	26.16	misc.myrosinases-lectin-jacalin	Symbols: BGLU35, TGG5 beta glucosidase 35 chr1:19087424-19090248 FORWARD LENGTH=511	extracellular	1.13262		1.17335	0.889122	1.12514	1.24039	1.20998	0.76508		1.15298	1.08488	0.987528	0.154595	0.0939535	0.0608625				0.135646		0.223479						1.07205						1.07205
AT1G78860.1	AT1G78860.1	26.16	misc.myrosinases-lectin-jacalin	Symbols: D-mannose binding lectin protein with Apple-like carbohydrate-binding domain chr1:29646168-29647499 REVERSE LENGTH=443	extracellular			1				0.992732	1.04734	1.3845	1		1.14152	-0.132171								-0.190961
AT4G31840.1	AT4G31840.1	26.19	misc.plastocyanin-like	Symbols: ENODL15, AtENODL15 early nodulin-like protein 15 chr4:15401798-15402426 FORWARD LENGTH=177	extracellular	5.3125	0.75262	3.201			0.653651	7.04704	1.09429	2.9198	3.08871	0.653651	3.68704	-0.176611	-1.39765	1.30135	0.799024			-2.49587		-0.255462	0.0974404				0.735152			1.23238	3.54286	6.53142		0.735152	3.76889		-1.34712					-2.35802
AT2G18370.1	AT2G18370.1	26.21	misc.protease inhibitor/seed storage/lipid transfer protein (LTP) family protein	Symbols: Bifunctional inhibitor/lipid-transfer protein/seed storage 2S albumin superfamily protein chr2:7980687-7981475 FORWARD LENGTH=116	extracellular	1.08578	0.869842	1.10709	0.953964	1.1248	1.49953	1	0.822627	0.88608	1.0209	1.19277	0.902903	0.122674	0.276631	-0.155273	0.268215	0.161972	0.389079	0.401668	0.790559	0.177204	0.571516	1.01616	1.10117	1.09146	1.67731	1.86351	1.60684	1.24308	1.20839	1.23622	1.0696	1.71588	1.22923	-0.138885	0.330479	-0.464039	0.00523394	0.00325211	0.00134609	0.481193	2.48783	-0.200691	2.28117
AT3G22600.1	AT3G22600.1	26.21	misc.protease inhibitor/seed storage/lipid transfer protein (LTP) family protein	Symbols: Bifunctional inhibitor/lipid-transfer protein/seed storage 2S albumin superfamily protein chr3:8006711-8007397 REVERSE LENGTH=170	extracellular	0.789158	0.759012	1.18125	0.588389	1	1.01578	1.24384	1.05674	1.32737	0.909806	0.868055	1.20932	-0.282676	-0.328553	0.0469675	0.13051	0.101635	0.841027	-0.478336	0.992956	-0.410564	0.884357	0.897371	0.937466	0.962606	1.05646	1.25378	0.941442	1.51885	1.56414	1.28903	0.932481	1.08389	1.45734	-0.439245	-0.293909	-0.150183	0.00384672	0.0402265	0.179418	-0.427113	1.39549	-0.644191	2.41491
AT3G29250.1,AT3G29250.2	AT3G29250.1	26.22	misc.short chain dehydrogenase/reductase (SDR)	Symbols: NAD(P)-binding Rossmann-fold superfamily protein chr3:11193767-11194948 REVERSE LENGTH=298	extracellular	0.87129	0.804278	0.607835		1.27609	1.2029	0.919245	1.15215	0.754043	0.761134	1.23949	0.941812	-0.212194	0.272937	-0.478207	0.266237			0.396237		-0.307287	0.574731		0.950916		1.04375		1.19129			0.876053	0.950916	1.11752	0.876053	0.0819538	0.242243	-0.161089				0.351207		0.118301
AT4G30140.1	AT4G30140.1	26.28	misc.GDSL-motif lipase	Symbols: CDEF1 GDSL-like Lipase/Acylhydrolase superfamily protein chr4:14738603-14740548 REVERSE LENGTH=348	extracellular		1.05303	0.896749				0.613441			0.97489		0.613441	0.455131								0.668316		0.887776	1.07269	0.979106	2.10729		1.51512		1.02089		0.979859	1.8112	1.02089	-0.0410192	0.55811	-0.595719				0.827117		-0.0591865
AT5G44380.1	AT5G44380.1	26.8	misc.nitrilases, *nitrile lyases, berberine bridge enzymes, reticuline oxidases, troponine reductases	Symbols: FAD-binding Berberine family protein chr5:17878873-17881369 REVERSE LENGTH=541	extracellular																														1.11003				1.11003
AT4G20860.1	AT4G20860.1	26.8	misc.nitrilases, *nitrile lyases, berberine bridge enzymes, reticuline oxidases, troponine reductases	Symbols: FAD-binding Berberine family protein chr4:11172726-11174318 FORWARD LENGTH=530	extracellular	0.960788	0.919878				0.846188				0.940333	0.846188				0.105396								0.596298	1.03921					0.815993	1.10391		0.817755		0.959953	-0.159979								-0.231295
AT4G34180.1	AT4G34180.1	28.99	DNA.unspecified	Symbols: Cyclase family protein chr4:16370060-16371383 REVERSE LENGTH=255	extracellular	0.780025		1.21373		1.46892	1.23593	1.03613	0.951993	1	0.996879	1.35242	0.996041	0.000840628	0.3035	-0.302679				0.441266		0.00121277								1.09548	1.06621				1.08084
AT3G52500.1	AT3G52500.1	29.5	protein.degradation	Symbols: Eukaryotic aspartyl protease family protein chr3:19465644-19467053 REVERSE LENGTH=469	extracellular	1.02979	0.868812	0.884406	0.832214		0.970208	1.3043	2.56742		0.92767	0.901211	1.93586	-0.704159	-0.729379	0.0289352				-1.10304		-1.06129							0.930572	1.41233	1.11345	1.12616		0.930572	1.21732		-0.267001					-0.387514
AT2G04690.1,AT2G04690.2	AT2G04690.1	35.1	not assigned.no ontology	Symbols: Pyridoxamine 5'-phosphate oxidase family protein chr2:1644628-1646179 FORWARD LENGTH=210	extracellular	1.08518						1.52448	0.804483		1.08518		1.16448	-0.0704979								-0.101749									1.15016	0.884872			1.01751
AT5G26280.1	AT5G26280.1	35.1	not assigned.no ontology	Symbols: TRAF-like family protein chr5:9208724-9210403 FORWARD LENGTH=350	extracellular	1	0.938799	0.625141	1.05691		0.88305	1.67028	5.53641	1.02981	0.854647	0.969981	2.7455	-1.05043	-0.955742	-0.12642	0.251681			-1.50104		-1.68367	0.59915	0.925149	0.912755	0.945011				0.760172	0.927217	0.89278	0.927638		0.860056	0.0756079			0.261859					0.109131	0.581932
AT1G58270.1	AT1G58270.1	35.1	not assigned.no ontology	Symbols: ZW9 TRAF-like family protein chr1:21612394-21614089 REVERSE LENGTH=396	extracellular	0.84109		1.45026	0.644205		0.757438	1.3038	0.973841	1.14527	1.14567	0.700821	1.14097	0.00411414	-0.477956	0.481833				-0.703141		0.00593546			0.943758	1.02616	0.9226	0.892127	0.785974	1.33757	1.34386	1.42486	0.984959	0.8669	1.36876	-0.326125	-0.44896	0.127502		0.000555944		-0.658933	3.25497	-0.474736
AT3G51730.1	AT3G51730.1	35.1	not assigned.no ontology	Symbols: saposin B domain-containing protein chr3:19186970-19188436 FORWARD LENGTH=213	extracellular				0.820718	1.31789	1.10796	1.01309				1.08219	1.01309		0.0659589					0.095193							1.2205	1.15666		1.02245	1.01915			1.18858	1.0208		0.151874					0.219531
AT1G76160.1	AT1G76160.1	35.1	not assigned.no ontology	Symbols: sks5 SKU5 similar 5 chr1:28578211-28581020 REVERSE LENGTH=541	extracellular								1	0.875052			0.937526													0.608627					1.14209		0.608627		1.14209	-0.60942								-0.908042
AT1G71950.1	AT1G71950.1	35.1	not assigned.no ontology	Symbols: Proteinase inhibitor, propeptide chr1:27080453-27081573 REVERSE LENGTH=136	extracellular	1.03601	0.693331	1.05277	0.956421	1.02644	1.05421	1.02829	0.901468	1.02393	0.927372	1.01236	0.984561	-0.0598236	0.0278389	-0.087626	0.669293	0.612932	0.520132	0.0401656	0.212588	-0.086333	0.174383		1	0.845615				1.15445	0.948774	0.890905	0.922808		0.998043	-0.0783354								-0.113072
AT5G01800.1	AT5G01800.1	35.1	not assigned.no ontology	Symbols: saposin B domain-containing protein chr5:307422-308646 FORWARD LENGTH=217	extracellular							1.21673	1.31645				1.26659																		1.33712	1.16098			1.24905
AT3G11780.1,AT3G11780.2	AT3G11780.1	35.1	not assigned.no ontology	Symbols: MD-2-related lipid recognition domain-containing protein / ML domain-containing protein chr3:3724326-3725476 REVERSE LENGTH=153	extracellular	0.784712	0.728659	1.0514	0.756045	0.987028	1.09279	1.20069	1.01297	1.14401	0.854923	0.945289	1.11922	-0.267762	-0.168498	-0.100396	0.0813277	0.201486	0.555675	-0.243669	0.695755	-0.388631	1.08976			1.10163	1.02167	1.18951	1.09711	1.14963		1.22777	1.10163	1.10276	1.1887	-0.0760362	-0.0750075	-0.00103024				-0.108264		-0.10975
AT5G26260.1	AT5G26260.1	35.1	not assigned.no ontology	Symbols: TRAF-like family protein chr5:9200492-9202153 FORWARD LENGTH=351	extracellular	0.791552	1	0.72252	0.95093	0.681048	0.753945	1.08648	1.64378	1.10282	0.838024	0.795307	1.27769	-0.415622	-0.465399	0.0523062	0.0941985	0.0734612	0.731326	-0.683957	1.13394	-0.608478	1.02596	1.14415	1.33149	0.865582	0.801618	0.60837	1.07012	1.04285	1.72992	0.808193	1.11374	0.826702	1.19365	-0.0692652	-0.363254	0.29585	0.808035	0.298352	0.206115	-0.529945	0.525272	-0.0999685	0.09257
AT3G20370.1	AT3G20370.1	35.1	not assigned.no ontology	Symbols: TRAF-like family protein chr3:7105481-7107079 FORWARD LENGTH=379	extracellular	1	1.05211	0.633539	0.845087	0.685937	0.796515	1.3548	1.19095	1.2203	0.895217	0.775846	1.25535	-0.33492	-0.47214	0.142868	0.0630646	0.00225335	0.4415	-0.694248	2.64717	-0.487782	1.20021	1.19637	1.35445	1.17828	0.993559	0.77386	0.9697	0.92988	1.39759	1.61201	1.24304	0.912373	1.31316	-0.0548667	-0.360172	0.306821	0.754107	0.133133	0.020784	-0.525348	0.875713	-0.0791758	0.122567
AT3G44100.1	AT3G44100.1	35.1	not assigned.no ontology	Symbols: MD-2-related lipid recognition domain-containing protein chr3:15866162-15867273 REVERSE LENGTH=152	extracellular	1.07894	1.15052	0.496622		0.866102	1.0647	1.36256	1.39866		0.908693	0.965402	1.38061	-0.412279	-0.353968	-0.0605189				-0.516102		-0.603439			1.14092	1.09021	0.738044	0.717492	0.493662	1.47059	0.803497	1.20665	1.11557	0.649733	1.16025	-0.0392652	-0.564109	0.527767		0.0711472		-0.836512	1.14784	-0.056655
AT2G22170.1	AT2G22170.1	35.1	not assigned.no ontology	Symbols: Lipase/lipooxygenase, PLAT/LH2 family protein chr2:9427010-9427742 REVERSE LENGTH=183	extracellular	1.01506	0.821087	1.31114	0.658987	1.04303	1.0479	1.46103	1.00854	1.42662	1.0491	0.916639	1.29873	-0.21265	-0.344944	0.134766	0.287413	0.120643	0.5284	-0.502674	0.918498	-0.307952	0.541493	1.01516	1.06827	0.940559	0.909052	0.906948	0.641455	1.48373	1.44463	1.35169	1.008	0.819152	1.42669	-0.343937	-0.541032	0.206711	0.00148082	0.0033276	0.121307	-0.800466	2.47787	-0.501177	2.8295
AT5G23820.1	AT5G23820.1	35.1	not assigned.no ontology	Symbols: MD-2-related lipid recognition domain-containing protein chr5:8031386-8032809 FORWARD LENGTH=164	extracellular		0.693751	1.19013	0.91813	0.700268	0.840411		1.50588		0.941942	0.819603	1.50588	-0.460766	-0.590222	0.138899				-0.877608		-0.676895					0.894427	0.981633		1.81557	1.46819			0.93803	1.64188		-0.545637					-0.807639
AT2G41800.1	AT2G41800.1	35.2	not assigned.unknown	Symbols: Protein of unknown function, DUF642 chr2:17436671-17438005 REVERSE LENGTH=370	extracellular																								1.08097	1.0415		1	0.876186		0.897532	0.931013	1.06123	0.938093	0.914272	0.148783	0.0257191	0.123181				0.0371069		0.215045
AT5G54870.1	AT5G54870.1	35.2	not assigned.unknown	Symbols: unknown protein; FUNCTIONS IN: molecular_function unknown; INVOLVED IN: biological_process unknown; LOCATED IN: vacuole; EXPRESSED IN: 24 plant structures; EXPRESSED DURING: 15 growth stages; BEST Arabidopsis thaliana protein match is: unknown protein (TAIR:AT4G27020.1); Has 1807 Blast hits to 1807 proteins in 277 species: Archae - 0; Bacteria - 0; Metazoa - 736; Fungi - 347; Plants - 38…	extracellular					1	1.00866		0.588091			1.00433	0.588091		0.522773					0.772118
AT3G08030.1,AT3G08030.2	AT3G08030.1	35.2	not assigned.unknown	Symbols: Protein of unknown function, DUF642 chr3:2564191-2565819 FORWARD LENGTH=365	extracellular	0.893798	0.870572	0.734998	0.852226			1.02026	1.48047	1.3637	0.833122	0.852226	1.28814	-0.429009	-0.407329	-0.0226699	0.036181			-0.595985		-0.628692	1.44152	0.986325	0.980802	1.04111	1.09772	0.83305	1.07848	1.41444	1.23307	1.21734	1.00275	1.00309	1.28828	-0.249264	-0.248932	-0.000337055	0.0124534	0.0547782	0.997097	-0.361005	1.26139	-0.361491	1.90471
AT5G19860.1	AT5G19860.1	35.2	not assigned.unknown	Symbols: Protein of unknown function, DUF538 chr5:6714533-6715837 REVERSE LENGTH=181	extracellular	0.983863	0.746434	1.15426			0.834605	1.53066		1	0.961518	0.834605	1.26533	-0.272862	-0.410226	0.141318				-0.600346		-0.396127			1.00902					1.23946	1.29851		1.00902		1.26899	-0.228239								-0.330721
AT1G16340.1,AT1G16340.2,AT1G16340.3,AT1G16340.4	AT1G16340.1	10.1.12.2	cell wall.precursor synthesis.KDO pathway.KDO-8-Phosphate Synthase	Symbols: ATKDSA2, ATKSDA Aldolase superfamily protein chr1:5588123-5590469 REVERSE LENGTH=291	extracellular								1.09363	0.832493			0.96306																		1.00637				1.00637
AT5G39320.1	AT5G39320.1	10.1.4	cell wall.precursor synthesis.UDP-Glc dehydrogenase (UGD)	Symbols: UDP-glucose 6-dehydrogenase family protein chr5:15743254-15744696 FORWARD LENGTH=480	extracellular	0.722543	1.07264	1.06306	0.892271	1.03402	0.772468	0.852802	1.13003	0.9229	0.952749	0.899585	0.968577	-0.0164762	-0.0738611	0.0574024	0.916655	0.572625	0.719151	-0.106608	0.24213	-0.0237707	0.0377942	1.09	1.40843	0.965984				1.10282	1.19585	1.30621	1.15481		1.20162	-0.0397366			0.761837					-0.0573354	0.118138
AT5G15490.1	AT5G15490.1	10.1.4	cell wall.precursor synthesis.UDP-Glc dehydrogenase (UGD)	Symbols: UDP-glucose 6-dehydrogenase family protein chr5:5027872-5029314 REVERSE LENGTH=480	extracellular	0.983593	0.987018		1.30769			0.908295	1.38287	1.12658	0.985306	1.30769	1.13925	-0.144917	0.137673	-0.281188				0.198935		-0.209438								1.04426	1.0697	0.909505			1.00782
AT3G29360.1,AT3G29360.2	AT3G29360.1	10.1.4	cell wall.precursor synthesis.UDP-Glc dehydrogenase (UGD)	Symbols: UDP-glucose 6-dehydrogenase family protein chr3:11267375-11268817 REVERSE LENGTH=480	extracellular	0.899568	0.831122	1.13151	1.02978	0.783741	0.892055	0.84221	1.38209	1.1485	0.954065	0.90186	1.12427	-0.163789	-0.219541	0.0562582	0.399867	0.265071	0.674588	-0.318013	0.576638	-0.236828	0.398085	0.884305	0.927355	0.940144	0.918068	1.01244	1.21073	1.22505	1.41399	1.4585	0.917268	1.04708	1.36585	-0.392953	-0.264218	-0.132166	0.00365193	0.046653	0.213694	-0.383427	1.33112	-0.57438	2.43748
AT5G55730.1,AT5G55730.2	AT5G55730.1	10.5.1.1	cell wall.cell wall proteins.AGPs.AGP	Symbols: FLA1 FASCICLIN-like arabinogalactan 1 chr5:22558375-22560392 REVERSE LENGTH=424	extracellular		1	0.992635				1.38294	1.51148	1.1714	0.996318		1.35527	-0.305287								-0.443906				0.887188				1.58338	1.34781	1.02017	0.887188		1.31712	-0.390083								-0.570074
AT5G20950.1,AT5G20950.2	AT5G20950.1	10.6.1	cell wall.degradation.cellulases and beta -1,4-glucanases	Symbols: Glycosyl hydrolase family protein chr5:7107609-7110775 REVERSE LENGTH=624	extracellular		1.10225	0.759579							0.930917																			1.00497	1.28914	0.866732			1.05361
AT3G10740.1	AT3G10740.1	10.6.2	cell wall.degradation.mannan-xylose-arabinose-fucose	Symbols: ASD1, ARAF1, ARAF, ATASD1 alpha-L-arabinofuranosidase 1 chr3:3361031-3364573 REVERSE LENGTH=678	extracellular	1.18442		1.79194			1.43312	1.47564	0.72491	0.918065	1.48818	1.43312	1.03954	0.354978	0.318347	0.0376964				0.463216		0.517607							1.13113					1.13113
AT1G11580.1	AT1G11580.1	10.8.1	cell wall.pectin*esterases.PME	Symbols: ATPMEPCRA, PMEPCRA methylesterase PCR A chr1:3888730-3890649 FORWARD LENGTH=557	extracellular	0.956657	0.986967	0.602936	0.887567	0.641855	0.78863	1.11423	1.17375	1.16909	0.848853	0.772684	1.15235	-0.303318	-0.394455	0.0939472	0.071746	0.00679964	0.621175	-0.576634	2.16751	-0.440997	1.1442	0.906516	0.867998	1	1.06404	0.883894	0.902155	1.29284	1.34788	0.967752	0.924838	0.950031	1.20282	-0.261307	-0.234845	-0.0268741	0.090066	0.127349	0.734894	-0.34038	0.895004	-0.379153	1.04544
AT3G14310.1	AT3G14310.1	10.8.1	cell wall.pectin*esterases.PME	Symbols: ATPME3, PME3 pectin methylesterase 3 chr3:4772214-4775095 REVERSE LENGTH=592	extracellular	0.791838	0.971709	1.19753	0.879841	0.979319	0.977196	1.1941	1.3765	1.37034	0.987025	0.945452	1.31365	-0.283938	-0.325969	0.0430261	0.0682326	0.00569952	0.750158	-0.474505	2.24416	-0.412422	1.16601	1	0.985663	0.930317	1.12119	0.941125	1.13445	1.84243	1.52162	1.13713	0.971993	1.06559	1.50039	-0.427441	-0.3389	-0.091868	0.061471	0.111015	0.228385	-0.493691	0.95462	-0.626322	1.21133
AT5G45280.2	AT5G45280.2	10.8.2	cell wall.pectin*esterases.acetyl esterase	Symbols: Pectinacetylesterase family protein chr5:18346862-18349488 FORWARD LENGTH=391	extracellular																											1.72306	1.33877		1			1.53091	1		0.419544					0.614394
AT2G45220.1	AT2G45220.1	10.8.99	cell wall.pectin*esterases.misc	Symbols: Plant invertase/pectin methylesterase inhibitor superfamily chr2:18644281-18646394 REVERSE LENGTH=511	extracellular				0.819345			0.815603	0.759523	0.671251		0.819345	0.748793		0.0899827					0.129905				1.18473	1.36775	1.51233	1.08601		0.913989		1.47112		1.35494	1	1.47112	-0.0822194	-0.3813	0.301443				-0.556914		-0.118684
AT3G61990.1	AT3G61990.1	16.2.1.6	secondary metabolism.phenylpropanoids.lignin biosynthesis.CCoAOMT	Symbols: OMTF3 S-adenosyl-L-methionine-dependent methyltransferases superfamily protein chr3:22957318-22958910 REVERSE LENGTH=290	extracellular									0.969985			0.969985												0.942655								0.942655
AT1G47600.1,AT1G47600.2	AT1G47600.1	16.5.1.3.1	secondary metabolism.sulfur-containing.glucosinolates.degradation.myrosinase	Symbols: BGLU34, TGG4 beta glucosidase 34 chr1:17491771-17494589 FORWARD LENGTH=511	extracellular	0.651624	0.757232	1	0.950681	1.31013	1.72257	1.33549		0.95626	0.802952	1.3278	1.14588	-0.351929	0.147084	-0.492638			0.0995162	0.212581		-0.513067			1.06038		1.45873	1.49484	0.965872		1.18657	1.09933	1.06038	1.30648	1.14295	-0.0749485	0.133527	-0.207955				0.192925		-0.108178
AT3G13790.1,AT3G13790.2	AT3G13790.1	2.2.1.3.2	major CHO metabolism.degradation.sucrose.invertases.cell wall	Symbols: ATCWINV1, ATBFRUCT1 Glycosyl hydrolases family 32 protein chr3:4533084-4535831 REVERSE LENGTH=584	extracellular								0.92323	0.993501			0.958365																		1.68059				1.68059
AT4G23690.1	AT4G23690.1	20.1.7	stress.biotic.PR-proteins	Symbols: Disease resistance-responsive (dirigent-like protein) family protein chr4:12339152-12339715 REVERSE LENGTH=187	extracellular	0.933819	1.18848	1	0.842985	0.669768	0.713566		1.19972	1.00819	1.04077	0.742106	1.10396	-0.0589275	-0.392026	0.335033			0.0318281	-0.572989		-0.085039								0.91592	1.11593	0.889039			0.97363
AT4G11190.1	AT4G11190.1	20.1.7	stress.biotic.PR-proteins	Symbols: Disease resistance-responsive (dirigent-like protein) family protein chr4:6826682-6827236 FORWARD LENGTH=184	extracellular	0.593648	0.644411	0.630067	1.02444			1.22692	1.39427	1.1608	0.622709	1.02444	1.26066	-0.677459	-0.206747	-0.487793	0.000853736			-0.299342		-1.01755	3.06868							1	0.904552	0.927251			0.943934
AT2G43535.1	AT2G43535.1	20.1.7.6.1	stress.biotic.PR-proteins.proteinase inhibitors.trypsin inhibitor	Symbols: Scorpion toxin-like knottin superfamily protein chr2:18071130-18071560 FORWARD LENGTH=97	extracellular	0.513636	0.506689	1.0731				1.18096	0.756279	0.996634	0.697808		0.977957	-0.334354			0.279856					-0.486942	0.553066	2.15839	1.9736	1.32843	1.48329	1.00337	1.79945	2.36709	1.85667	2.22363	1.82014	1.4287	2.14913	-0.165769	-0.402715	0.240968	0.325677	0.0599189	0.316023	-0.589044	1.22244	-0.239703	0.487214
AT1G73260.1	AT1G73260.1	20.1.7.6.1	stress.biotic.PR-proteins.proteinase inhibitors.trypsin inhibitor	Symbols: ATKTI1, KTI1 kunitz trypsin inhibitor 1 chr1:27547410-27548057 REVERSE LENGTH=215	extracellular	1.37626	1.24506	1.15624	0.97878	0.920004	1.11259	2.02083	0.768304	1.1017	1.25919	1.00379	1.29695	-0.0295437	-0.254834	0.225715	0.925616	0.48222	0.040626	-0.369657	0.316755	-0.0426257	0.0335692	1.23672	1.60061	1	0.871362	0.855353	0.847071	1.9687	0.859722	0.888746	1.27911	0.857928	1.23906	0.0318121	-0.363502	0.394174	0.925898	0.355333	0.0736129	-0.530314	0.449364	0.045899	0.0334369
AT1G05260.1	AT1G05260.1	20.2.2	stress.abiotic.cold	Symbols: RCI3, RCI3A Peroxidase superfamily protein chr1:1529827-1531271 FORWARD LENGTH=326	extracellular	1.05197	0.908507	0.984107	0.807993	0.890924	0.909865	1.63897	1.20605	1.42217	0.981529	0.869594	1.4224	-0.36679	-0.482379	0.120938	0.02861	0.0127362	0.0973219	-0.709912	1.89496	-0.535222	1.54348	1.00949	1.01734	1.00967	0.822346	0.902195	0.87589	1.2822	1.41934	1.27828	1.01217	0.86681	1.32661	-0.268895	-0.419252	0.154718	0.00248511	0.000902535	0.00354598	-0.613954	3.04454	-0.390296	2.60466
AT1G28290.1,AT1G28290.2	AT1G28290.1	20.2.99	stress.abiotic.unspecified	Symbols: AGP31 arabinogalactan protein 31 chr1:9889331-9890843 REVERSE LENGTH=359	extracellular			0.302482				1.37372	0.626285		0.302482		1	-1.07106								-1.72508									1.96394				1.96394
AT5G38930.1	AT5G38930.1	20.2.99	stress.abiotic.unspecified	Symbols: RmlC-like cupins superfamily protein chr5:15585073-15585841 FORWARD LENGTH=223	extracellular			1.27202	0.932916	1.60603	1.68048				1.27202	1.40647				-0.100395								0.564574				1.53409			0.740744	0.882446	0.564574	1.53409	0.811595	-0.358998	0.61602	-0.923936				0.91855		-0.523596
AT1G18970.1	AT1G18970.1	20.2.99	stress.abiotic.unspecified	Symbols: GLP4 germin-like protein 4 chr1:6554702-6555364 REVERSE LENGTH=220	extracellular	1.16146	1.07137	1.10658	1.49247	2.57767	3.43355	0.776598	0.545175	0.918896	1.11314	2.50123	0.74689	0.39381	1.08022	-0.768096	0.030797	0.0374212	0.0690356	1.74367	1.42688	0.575665	1.51149	0.834959	0.838185	0.61889	3.50759	3.65009	2.75423	0.606481	0.654519	0.567373	0.764011	3.30397	0.609458	0.225056	1.37706	-1.24876	0.114545	0.000643653	0.000903068	2.4386	3.19135	0.326068	0.941026
AT1G18980.1	AT1G18980.1	20.2.99	stress.abiotic.unspecified	Symbols: RmlC-like cupins superfamily protein chr1:6557364-6558026 REVERSE LENGTH=220	extracellular																														1.15062				1.15062
AT5G38940.1	AT5G38940.1	20.2.99	stress.abiotic.unspecified	Symbols: RmlC-like cupins superfamily protein chr5:15588771-15589526 FORWARD LENGTH=223	extracellular	1.01536	0.920149	1.01595	0.857956	1.40269	1.67361	1.48534	0.907808	1.18056	0.983821	1.31142	1.19124	-0.190723	0.0960426	-0.285458	0.288991	0.701883	0.247176	0.138667	0.153735	-0.275993	0.539116	0.955733	1.00631	1.12881	0.911155	0.976515	0.830238	1.0426	1.02177	0.822209	1.03028	0.905969	0.962191	0.0683499	-0.0601894	0.128407	0.47772	0.530638	0.135175	-0.0868612	0.275201	0.0986464	0.320827
AT3G05950.1	AT3G05950.1	20.2.99	stress.abiotic.unspecified	Symbols: RmlC-like cupins superfamily protein chr3:1781130-1781964 REVERSE LENGTH=229	extracellular		0.954693	1.20844	1.18869		1.17845	1.45738	0.879411	1	1.08156	1.18357	1.11226	-0.0279859	0.0621186	-0.0900654				0.0896471		-0.0403777		1.18566				1.6862	0.912394		1.09325	1.0615	1.18566	1.2993	1.07737	0.0956991	0.186752	-0.091462				0.270214		0.13817
AT1G09560.1	AT1G09560.1	20.2.99	stress.abiotic.unspecified	Symbols: GLP5 germin-like protein 5 chr1:3093896-3094639 FORWARD LENGTH=219	extracellular	0.946891	0.763631	1.04335	1.22224	1.12305	1.38173	1.61572	0.780122	0.911135	0.917957	1.24234	1.10233	-0.182519	0.119431	-0.300314	0.535245	0.63166	0.0435796	0.172508	0.199517	-0.264054	0.271447				0.959708	0.997546	1.19307	1.14915	1.15847	1.02549		1.05011	1.11104		-0.0563874			0.508664		-0.0813714	0.293569
AT4G29690.1	AT4G29690.1	23.4.99	nucleotide metabolism.phosphotransfer and pyrophosphatases.misc	Symbols: Alkaline-phosphatase-like family protein chr4:14541084-14542457 REVERSE LENGTH=457	extracellular	0.845202							1	0.695962	0.845202		0.847981	-0.00328313								-0.00473655			1.03442								1.03442
AT4G29680.1	AT4G29680.1	23.4.99	nucleotide metabolism.phosphotransfer and pyrophosphatases.misc	Symbols: Alkaline-phosphatase-like family protein chr4:14538067-14539557 REVERSE LENGTH=496	extracellular	1	0.861432	1.1592	0.667923		1.00497	2.22996	1.18153	1.32699	1.00688	0.836449	1.57949	-0.442794	-0.615116	0.184914	0.166491			-0.917111		-0.649572	0.77861			0.957221		0.941443	0.917022	1.3406	1.07784		0.957221	0.929232	1.20922	-0.232637	-0.261859	0.0296736				-0.379964		-0.337151
AT1G68560.1	AT1G68560.1	26.3.1	misc.gluco-, galacto- and mannosidases.alpha-galactosidase	Symbols: ATXYL1, XYL1, TRG1 alpha-xylosidase 1 chr1:25734435-25737897 REVERSE LENGTH=915	extracellular				0.772439	0.797148			1.10369			0.784793	1.10369		-0.337731					-0.491955					0.974788					1.22022			0.974788		1.22022	-0.223624								-0.323976
AT5G13980.1,AT5G13980.2	AT5G13980.1	26.3.3	misc.gluco-, galacto- and mannosidases.alpha-mannosidase	Symbols: Glycosyl hydrolase family 38 protein chr5:4508626-4514334 FORWARD LENGTH=1024	extracellular			1.12395	0.589334	0.784965		1.08779	0.946187	1.1063	1.12395	0.68715	1.04676	0.071122	-0.414796	0.482361				-0.607233		0.102651								1.33779	1.89094				1.61437
AT3G07320.1	AT3G07320.1	26.4.1	misc.beta 1,3 glucan hydrolases.glucan endo-1,3-beta-glucosidase	Symbols: O-Glycosyl hydrolases family 17 protein chr3:2332324-2333925 REVERSE LENGTH=460	extracellular			0.967855	0.875899				1.08223	0.915892	0.967855	0.875899	0.999061	-0.0317311	-0.131376	0.099749				-0.189809		-0.0457821									1.24328	1.03214			1.13771
AT4G16260.1	AT4G16260.1	26.4.1	misc.beta 1,3 glucan hydrolases.glucan endo-1,3-beta-glucosidase	Symbols: Glycosyl hydrolase superfamily protein chr4:9200180-9201441 REVERSE LENGTH=344	extracellular	0.848279	0.916919	0.776588	0.874392	0.874169	1.01113	1.89865	1.08261	1.38838	0.847262	0.919897	1.45655	-0.528937	-0.451641	-0.082206	0.0651165	0.0911893	0.299653	-0.663007	1.04006	-0.781672	1.18631	1.0153	1.12246	0.805245	1.00282	1.06087	0.7537	1	1.16643	1.06106	0.981003	0.93913	1.07583	-0.0922059	-0.135683	0.043614	0.417873	0.266767	0.767794	-0.196051	0.573868	-0.133119	0.378956
AT1G14210.1	AT1G14210.1	27.1.19	RNA.processing.ribonucleases	Symbols: Ribonuclease T2 family protein chr1:4856902-4857941 REVERSE LENGTH=247	extracellular	0.904237	0.684259	0.969972		0.805846		1.4219	1.03003	1.12804	0.852823	0.805846	1.19332	-0.33282	-0.387638	0.0566441	0.0801059			-0.566408		-0.484666	1.09634							1.32996	1.16154				1.24575
AT5G07030.1	AT5G07030.1	27.3.67	RNA.regulation of transcription.putative transcription regulator	Symbols: Eukaryotic aspartyl protease family protein chr5:2183600-2185717 REVERSE LENGTH=455	extracellular			0.73275	0.906987			0.785037		0.854151	0.73275	0.906987	0.819594	-0.111888	0.101233	-0.212519				0.146173		-0.161589							1.3132		1			1.3132	1		0.270797					0.393091
AT1G09750.1	AT1G09750.1	27.3.99	RNA.regulation of transcription.unclassified	Symbols: Eukaryotic aspartyl protease family protein chr1:3157541-3158960 FORWARD LENGTH=449	extracellular				1							1															0.770245		1.65958					1.21491
AT3G54400.1	AT3G54400.1	27.3.99	RNA.regulation of transcription.unclassified	Symbols: Eukaryotic aspartyl protease family protein chr3:20140291-20142599 REVERSE LENGTH=425	extracellular		0.906847	1.10688	1.00096			0.868039	1.00166	0.916811	1.00686	1.00096	0.928837	0.0806176	0.0747459	0.00588065				0.107886		0.11637		1.05758	0.872505	1.01853	0.710373	0.845079	0.777455	1.4396	1.21194	0.866098	0.982873	0.777636	1.17255	-0.175996	-0.404998	0.233156	0.34178	0.0823256	0.0399956	-0.592477	1.08446	-0.254567	0.466254
AT4G10550.1,AT4G10550.2,AT4G10550.3	AT4G10550.1	29.5.1	protein.degradation.subtilases	Symbols: Subtilase family protein chr4:6516613-6519767 REVERSE LENGTH=778	extracellular	0.753745				1.2968	1.64216				0.753745	1.46948				-0.643872									0.901889		1.09811			0.88886			0.901889	1.09811	0.88886	0.0145519	0.210623	-0.196221				0.304995		0.0209943
AT2G05920.1	AT2G05920.1	29.5.1	protein.degradation.subtilases	Symbols: Subtilase family protein chr2:2269831-2272207 REVERSE LENGTH=754	extracellular	0.894905	0.921236	0.786488	1.16698	0.719377	0.846451	0.719717	1.09979	0.932093	0.867543	0.910936	0.9172	-0.0556454	-0.00685219	-0.0487979	0.69418	0.972809	0.771152	-0.00988566	0.0119726	-0.0803001	0.158528	1.09625	1.07142	0.837729			0.961242	1.01242	1.33821		1.0018	0.961242	1.17532	-0.159399	-0.200391	0.0413217				-0.290076		-0.230453
AT5G59090.1,AT5G59090.2,AT5G59090.3	AT5G59090.1	29.5.1	protein.degradation.subtilases	Symbols: ATSBT4.12, SBT4.12 subtilase 4.12 chr5:23852125-23855235 REVERSE LENGTH=736	extracellular	1.05921	0.883484	0.712373	0.818439	0.661408	0.681701	1.02694	1.43735	0.8648	0.885022	0.720516	1.1097	-0.225269	-0.425285	0.204923	0.319071	0.0932603	0.214506	-0.623063	1.0303	-0.32638	0.496112	0.72163	0.636768	0.803353	0.648837	1.26573	0.695807	1	1.04361	0.891404	0.720584	0.870124	0.978338	-0.303433	-0.117085	-0.188018	0.017493	0.622829	0.504207	-0.169112	0.205631	-0.441168	1.75714
AT5G67360.1	AT5G67360.1	29.5.1	protein.degradation.subtilases	Symbols: ARA12 Subtilase family protein chr5:26872192-26874465 REVERSE LENGTH=757	extracellular								1	0.764984			0.882492																	1.19762	0.986533	1.1409			1.10835
AT3G14067.1	AT3G14067.1	29.5.1	protein.degradation.subtilases	Symbols: Subtilase family protein chr3:4658421-4660754 REVERSE LENGTH=777	extracellular	0.813329	1.01521	1.23652	0.828634	0.915346	0.901057	1.14868	1.01814	1	1.02169	0.881679	1.05561	-0.0326572	-0.179558	0.147117	0.808291	0.0322107	0.325804	-0.259747	1.492	-0.0471186	0.0924321	1.21013	1.13453	1.3652	1.00295	0.815745	0.884396	1.22882	1.36509	1.42862	1.23662	0.90103	1.34084	-0.0808714	-0.392362	0.313981	0.310853	0.0054319	0.0183065	-0.573493	2.26505	-0.116736	0.507445
AT1G02305.1	AT1G02305.1	29.5.3	protein.degradation.cysteine protease	Symbols: Cysteine proteinases superfamily protein chr1:455816-457974 FORWARD LENGTH=362	extracellular			0.678173							0.678173																	1.0809	0.844043		1	1.16032		0.962471	1.08016		-0.115232					-0.16643
AT3G48340.1	AT3G48340.1	29.5.3	protein.degradation.cysteine protease	Symbols: Cysteine proteinases superfamily protein chr3:17897739-17899074 FORWARD LENGTH=361	extracellular				0.747985	1.05238						0.900185															0.947615		2.73011					1.83886
AT4G01610.1,AT4G01610.2	AT4G01610.1	29.5.3	protein.degradation.cysteine protease	Symbols: Cysteine proteinases superfamily protein chr4:694857-696937 FORWARD LENGTH=359	extracellular		0.842169	0.98311	0.750012	1.01569	1.05759	0.728304			0.912639	0.941095	0.728304	0.22467	0.254932	-0.0307009				0.3698		0.325505		1.20473	1.13844	0.924508	1.05759	1.00875	0.910456	1.3711	1.54331	1.30829	1.08923	0.992266	1.40757	-0.255001	-0.346109	0.0931637	0.0443025	0.00731569	0.365045	-0.504405	2.13574	-0.369901	1.35357
AT1G47128.1	AT1G47128.1	29.5.3	protein.degradation.cysteine protease	Symbols: RD21, RD21A Granulin repeat cysteine protease family protein chr1:17283139-17285609 REVERSE LENGTH=462	extracellular	0.874797	0.826205	1.02925	0.903952	1.29445	1.35135	0.919565	0.746872	0.932219	0.910085	1.18325	0.866219	0.0493906	0.30938	-0.260986	0.635194	0.106637	0.14947	0.449953	0.972093	0.0712701	0.197094	1.23336	1.27091	1.18326	1.68363	1.99859	1.39694	1.10885	1.14345	1.15538	1.22918	1.69305	1.13589	0.0788855	0.393899	-0.31748	0.0322726	0.0330127	0.0574734	0.5758	1.48132	0.113867	1.49117
AT3G19390.1	AT3G19390.1	29.5.3	protein.degradation.cysteine protease	Symbols: Granulin repeat cysteine protease family protein chr3:6723024-6724768 FORWARD LENGTH=452	extracellular	1.02819	0.837337	1.11031	0.702105	0.967069	1	1.53506	0.874029	1.20754	0.991946	0.889725	1.20554	-0.194402	-0.30146	0.10865	0.360952	0.212029	0.456762	-0.438255	0.673604	-0.281351	0.44255	1.08478	1.26479	1.13739	0.984829	1.04195	0.91589	1.47049	1.39751	1.28066	1.16232	0.98089	1.38289	-0.17332	-0.34013	0.169305	0.0455313	0.00371871	0.0485663	-0.495518	2.42961	-0.250677	1.34169
AT5G43060.1	AT5G43060.1	29.5.3	protein.degradation.cysteine protease	Symbols: Granulin repeat cysteine protease family protein chr5:17269784-17272117 REVERSE LENGTH=463	extracellular	1.07734	0.952597	1.40164	0.810676	0.986178	0.991234	1.49693	1.04336	1.28952	1.14386	0.929363	1.2766	-0.109684	-0.314819	0.206922	0.517697	0.073322	0.216749	-0.457996	1.13477	-0.1584	0.285925	1	0.907479	0.957171	0.879741	0.856569	0.727247	1.15305	1.19798	1.14204	0.954883	0.821186	1.16436	-0.197686	-0.345669	0.150554	0.00273131	0.00243751	0.0700581	-0.503751	2.61305	-0.286135	2.56363
AT3G51330.1	AT3G51330.1	29.5.4	protein.degradation.aspartate protease	Symbols: Eukaryotic aspartyl protease family protein chr3:19053480-19056152 REVERSE LENGTH=529	extracellular	1.64001		1.15774	0.627492	1.28766	0.836739	1.24042	1.06299	1.14251	1.39888	0.917296	1.14864	0.196457	-0.223958	0.415842		0.314772		-0.324465	0.502005	0.284345			0.986626	1					1.7852		0.993313		1.7852	-0.57001								-0.84577
AT3G51350.1	AT3G51350.1	29.5.4	protein.degradation.aspartate protease	Symbols: Eukaryotic aspartyl protease family protein chr3:19060485-19063248 REVERSE LENGTH=528	extracellular		0.924563					1			0.924563		1	-0.0783934								-0.113156					1.16443	1.13867	1.18106					1.16139
AT1G03220.1	AT1G03220.1	29.5.4	protein.degradation.aspartate protease	Symbols: Eukaryotic aspartyl protease family protein chr1:787143-788444 FORWARD LENGTH=433	extracellular	0.864751	0.983511	0.504924	1.46583	1.17091	1.29648	0.861844	1	0.775104	0.784395	1.31107	0.878983	-0.11373	0.394591	-0.502681	0.58184	0.0159485	0.0346027	0.576838	1.79728	-0.164254	0.235196	1.03648	1.02914	0.963702	1.72599	1.25468	1.59006	0.746993	0.880673	0.767455	1.00977	1.52358	0.798374	0.233831	0.624649	-0.40563	0.0113029	0.00768548	0.022369	0.932325	2.11433	0.338897	1.94681
AT1G03230.1	AT1G03230.1	29.5.4	protein.degradation.aspartate protease	Symbols: Eukaryotic aspartyl protease family protein chr1:790110-791414 FORWARD LENGTH=434	extracellular		0.890444	0.394082	0.982169				0.88617	0.517828	0.642263	0.982169	0.701999	-0.0888758	0.33271	-0.418492				0.484502		-0.128305		1.01783	1.2247		1.43937	1.78649	1.32693	0.640102	0.959651		1.12127	1.5176	0.799876	0.334581	0.619399	-0.300381				0.923939		0.487279
AT3G55260.1	AT3G55260.1	29.7.5	protein.glycosylation.alpha-1,3-mannosyl-glycoprotein-beta-1,2-N-acetylglucosaminyltransferase(GnTI)	Symbols: HEXO1, ATHEX2 beta-hexosaminidase 1 chr3:20489317-20492858 FORWARD LENGTH=541	extracellular	1.0082		1.19459	0.868957	0.991796	1.25655		1.07213	1.91567	1.1014	1.0391	1.4939	-0.30247	-0.359097	0.0582071				-0.523744		-0.439746						1.12616	0.884541	1.3592	1.29378			1.00535	1.32649		-0.275438					-0.399915
AT5G57655.2	AT5G57655.2	3.5.1	minor CHO metabolism.others.Xylose isomerase	Symbols: xylose isomerase family protein chr5:23347030-23349805 FORWARD LENGTH=477	extracellular	1.14871	0.930488	0.988441	1.07249		1.33703	1.15571	0.79314	0.885039	1.02255	1.20476	0.94463	0.0792174	0.242051	-0.163618	0.572393			0.350926		0.114346	0.242305			0.938889			1.01306	0.876044	0.878795	0.795751	0.938889	1.01306	0.850197	0.099148	0.174814	-0.0759956				0.252849		0.143158
AT3G56310.1	AT3G56310.1	3.8.2	minor CHO metabolism.galactose.alpha-galactosidases	Symbols: Melibiase family protein chr3:20882886-20885745 FORWARD LENGTH=437	extracellular			1				1.45509		1.13582	1		1.29545	-0.257423								-0.373455
AT5G59680.1	AT5G59680.1	30.2.1	signalling.receptor kinases.leucine rich repeat I	Symbols: Leucine-rich repeat protein kinase family protein chr5:24046792-24050801 FORWARD LENGTH=887	extracellular	1.17812		1.28447		2.00368		0.658537			1.2313	2.00368	0.658537	0.606147	1.01054	-0.477521				1.60531		0.90284
AT3G18000.1	AT3G18000.1	11.3	lipid metabolism.Phospholipid synthesis	Symbols: NMT1, XPL1, PEAMT S-adenosyl-L-methionine-dependent methyltransferases superfamily protein chr3:6154578-6157331 FORWARD LENGTH=491	golgi				1.0536							1.0536
AT2G33470.1,AT2G33470.2	AT2G33470.1	11.6	lipid metabolism.lipid transfer proteins etc	Symbols: GLTP1, ATGLTP1 glycolipid transfer protein 1 chr2:14176599-14177950 REVERSE LENGTH=202	golgi	0.880949		0.699739		1.01308	0.940834	1.89003	1.02252		0.790344	0.976955	1.45627	-0.592828	-0.393978	-0.211182				-0.575918		-0.881729										0.986924			0.986924
AT3G14990.1	AT3G14990.1	18.2	Co-factor and vitamine metabolism.thiamine	Symbols: Class I glutamine amidotransferase-like superfamily protein chr3:5047510-5049621 FORWARD LENGTH=392	golgi	0.923624	1.00008	1.002	0.992806	0.61253	0.859217				0.975235	0.821518				0.171105			0.249985						1.01383	0.991418	1.46871				1.055		1.00262	1.46871	1.055	-0.0509101	0.327855	-0.377191				0.477301		-0.0734636
AT1G64790.1,AT1G64790.2	AT1G64790.1	29.2	protein.synthesis	Symbols: ILA ILITYHIA chr1:24065232-24081908 REVERSE LENGTH=2610	golgi				0.978931					0.796124		0.978931	0.796124		0.205974					0.298214											1.02107				1.02107
AT1G14000.1	AT1G14000.1	29.4	protein.postranslational modification	Symbols: VIK VH1-interacting kinase chr1:4797606-4800043 FORWARD LENGTH=438	golgi	1.0253	0.974697	0.8972		1.12081		0.941599	0.951125		0.965733	1.12081	0.946362	0.0202619	0.168782	-0.148647				0.244081		0.0292328					1.23745	1.34309	1.29134	0.974252	1.07836	1.06374		1.29063	1.03878		0.216229			0.00484351		0.313176	2.31484
AT2G24765.1	AT2G24765.1	29.4	protein.postranslational modification	Symbols: ARF3, ARL1, ATARL1 ADP-ribosylation factor 3 chr2:10562822-10564961 FORWARD LENGTH=182	golgi		0.917349	0.515546	0.998118	0.836774			1.10635		0.716448	0.917446	1.10635	-0.427806	-0.186682	-0.246036				-0.270111		-0.626873		0.821198		1.03779	1.18364		1.14524	0.617165	0.984108	0.91099	0.929495	1.16444	0.837421	0.10422	0.326715	-0.224406				0.475612		0.150494
AT3G11730.1	AT3G11730.1	30.5	signalling.G-proteins	Symbols: ATFP8, ATRABD1, RABD1 Ras-related small GTP-binding family protein chr3:3709490-3711397 REVERSE LENGTH=205	golgi	1.08543			0.684472	0.834726	1.02993	0.846087	1.00619	0.675532	1.08543	0.849711	0.842604	0.251891	0.0083987	0.243621		0.961471		0.0121168	0.0170639	0.365341
AT3G18820.1	AT3G18820.1	30.5	signalling.G-proteins	Symbols: ATRABG3F, ATRAB7B, RAB71, RABG3F, RAB7B RAB GTPase homolog G3F chr3:6484266-6486005 FORWARD LENGTH=206	golgi	0.982939	0.761458	0.91611			0.805575	1.25058	1.10409	1.26788	0.886836	0.805575	1.20752	-0.306234	-0.399327	0.096029	0.0185784			-0.583951		-0.445304	1.73099							1					1
AT1G43890.1,AT1G43890.2,AT1G43890.3	AT1G43890.1	30.5	signalling.G-proteins	Symbols: ATRAB18, ATRABC1, RAB18-1, RABC1, ATRAB-C1, RAB18 RAB GTPASE HOMOLOG B18 chr1:16646934-16648395 FORWARD LENGTH=212	golgi							0.529093	1	0.728938			0.752677															0.799748	1.04411					0.921931
AT4G10840.1	AT4G10840.1	31.1	cell.organisation	Symbols: Tetratricopeptide repeat (TPR)-like superfamily protein chr4:6656614-6659033 FORWARD LENGTH=609	golgi	1.02396	1.04849	0.892027	0.918159	0.98787	0.8981		1.2536		0.988157	0.93471	1.2536	-0.236815	-0.291446	0.0555907			0.391477	-0.423483		-0.343262		1.11608	0.953992	1.15658	0.963924	0.993416	0.800668	1.19312	1.21626	1.29898	1.07555	0.919336	1.23612	-0.138918	-0.293937	0.156618	0.0827231	0.00960543	0.144035	-0.427154	2.01748	-0.200739	1.08237
AT5G58060.1,AT5G58060.2	AT5G58060.1	31.4	cell.vesicle transport	Symbols: YKT61, ATYKT61, ATGP1 SNARE-like superfamily protein chr5:23498277-23500128 FORWARD LENGTH=199	golgi		1.09462	0.723707	0.952822			0.826691	1.05275	0.910852	0.909161	0.952822	0.930096	-0.0227649	0.0241393	-0.0468977				0.0348273		-0.0328442									0.899002	1.12151			1.01025
AT5G05010.1,AT5G05010.2	AT5G05010.1	31.4	cell.vesicle transport	Symbols: clathrin adaptor complexes medium subunit family protein chr5:1477137-1479872 FORWARD LENGTH=527	golgi	0.66078	1.09313	0.701784	1.22593	0.966164	1.23896	0.746134	1.07566	0.892569	0.818564	1.14369	0.904789	-0.100067	0.233244	-0.331377	0.633943	0.140675	0.118383	0.338037	0.851784	-0.144487	0.19795	1.04215	0.960847	0.753619	1.15388	0.784968	1.16428	0.661447	0.796134	0.941981	0.918871	1.03438	0.799854	0.138494	0.255718	-0.11827	0.370458	0.189975	0.488168	0.370953	0.721303	0.200126	0.431261
AT5G46750.1	AT5G46750.1	33.99	development.unspecified	Symbols: AGD9 ARF-GAP domain 9 chr5:18969950-18971817 REVERSE LENGTH=402	golgi		1.19982	1.08499				1.45379	1.60455	0.845882	1.14241		1.30141	-0.130126								-0.187998					0.811712				0.863345	0.896492		0.811712	0.879919		-0.0806398					-0.116402
AT1G29310.1,AT2G34250.1,AT2G34250.2	AT1G29310.1	34.99	transport.misc	Symbols: SecY protein transport family protein chr1:10252662-10254526 FORWARD LENGTH=475	golgi	0.622602	1	0.679052	1.17063		0.828932		0.992705	0.802747	0.767218	0.99978	0.897726	-0.156772	0.107567	-0.263229				0.155336		-0.226639		0.885626			1.40577			0.768423		0.779176	0.885626	1.40577	0.773799	0.134778	0.579903	-0.453996				0.861327		0.194738
AT5G54750.1	AT5G54750.1	34.99	transport.misc	Symbols: Transport protein particle (TRAPP) component chr5:22242080-22243477 FORWARD LENGTH=186	golgi																														0.788963				0.788963
AT4G24800.1,AT4G24800.2,AT4G24800.3	AT4G24800.1	35.1	not assigned.no ontology	Symbols: MA3 domain-containing protein chr4:12782463-12784902 FORWARD LENGTH=702	golgi	1.38596	1.01491	0.902232	1.03			1.31664	1.0797	0.985088	1.10103	1.03	1.12714	-0.0234351	-0.0900675	0.0666675	0.889426			-0.130028		-0.0338113	0.05089				0.944325	1.101	1.06635	0.802169	0.878688	0.850905		1.03723	0.843921		0.205519			0.0211861		0.297551	1.67395
AT5G19820.1	AT5G19820.1	35.1	not assigned.no ontology	Symbols: emb2734 ARM repeat superfamily protein chr5:6695731-6701247 REVERSE LENGTH=1116	golgi	0.992002	1.06554	0.921635	1.23845	0.981925	1.01919	0.815298	1.0562	0.902145	0.993061	1.07986	0.924547	0.0714572	0.154968	-0.0837423	0.449285	0.218894	0.390254	0.22402	0.659766	0.103135	0.347478	1.00384	0.976997	1.05827	0.839031	0.971059	1.01806	0.824003	0.94698	0.906882	1.01303	0.942717	0.892622	0.126374	0.0545903	0.071908	0.0500677	0.481832	0.296943	0.0787767	0.317104	0.182563	1.30044
AT3G02420.1	AT3G02420.1	35.2	not assigned.unknown	Symbols: unknown protein; FUNCTIONS IN: molecular_function unknown; INVOLVED IN: biological_process unknown; LOCATED IN: membrane; EXPRESSED IN: 25 plant structures; EXPRESSED DURING: 15 growth stages; CONTAINS InterPro DOMAIN/s: Uncharacterised protein family UPF0121 (InterPro:IPR005344); Has 72 Blast hits to 71 proteins in 25 species: Archae - 0; Bacteria - 0; Metazoa - 2; Fungi - 2; Plants - 6…	golgi		0.857717						0.922554		0.857717		0.922554	-0.0728397								-0.105132					1.26675							1.26675
AT5G39590.1	AT5G39590.1	35.2	not assigned.unknown	Symbols: TLD-domain containing nucleolar protein chr5:15851483-15853768 FORWARD LENGTH=542	golgi			0.80125							0.80125
AT5G18420.1,AT5G18420.2,AT5G18420.3	AT5G18420.1	35.2	not assigned.unknown	Symbols: unknown protein; FUNCTIONS IN: molecular_function unknown; INVOLVED IN: biological_process unknown; LOCATED IN: cellular_component unknown; EXPRESSED IN: 25 plant structures; EXPRESSED DURING: 15 growth stages; CONTAINS InterPro DOMAIN/s: Protein of unknown function DUF2363 (InterPro:IPR019312); Has 1807 Blast hits to 1807 proteins in 277 species: Archae - 0; Bacteria - 0; Metazoa - 736;…	golgi		0.974698								0.974698
AT5G41950.1	AT5G41950.1	35.2	not assigned.unknown	Symbols: Tetratricopeptide repeat (TPR)-like superfamily protein chr5:16785825-16789360 FORWARD LENGTH=565	golgi	0.760464	0.906545	0.769004	1.00072			1.09507			0.812004	1.00072	1.09507	-0.296861	-0.0900417	-0.208211				-0.129991		-0.431468		0.999281	1.05772		1.04058	0.942621	0.937569	0.925489	0.88042	0.895235	1.0285	0.973589	0.900381	0.132841	0.0781307	0.0548527		0.112145		0.112776	0.95022	0.191932
AT4G39820.1	AT4G39820.1	35.2	not assigned.unknown	Symbols: Tetratricopeptide repeat (TPR)-like superfamily protein chr4:18476698-18477924 REVERSE LENGTH=408	golgi	0.914191	1					0.950968		0.847846	0.957095		0.899407	0.0621473								0.0896885								0.998857	0.879025				0.938941
AT5G15650.1	AT5G15650.1	10.5.5	cell wall.cell wall proteins.RGP	Symbols: RGP2, ATRGP2 reversibly glycosylated polypeptide 2 chr5:5092203-5094093 FORWARD LENGTH=360	golgi	1.04362	0.933244	1.13729	0.940919	1.30227	1.2816	0.94901	0.974169	1.06173	1.03805	1.17493	0.99497	0.0423806	0.165869	-0.123706	0.561616	0.214327	0.355586	0.23985	0.668922	0.0611515	0.250561	1	1.08136	0.967088	1.13464	1.44869	1.21065	1.0529	1.13032	0.976345	1.01615	1.26466	1.05319	-0.0357957	0.182474	-0.217914	0.544106	0.113064	0.0687547	0.263988	0.946674	-0.0516477	0.264316
AT1G43800.1	AT1G43800.1	11.1.15	lipid metabolism.FA synthesis and FA elongation.ACP desaturase	Symbols: Plant stearoyl-acyl-carrier-protein desaturase family protein chr1:16577662-16579549 FORWARD LENGTH=391	golgi	1.26957			0.677447			0.745868	1.32643	1.33249	1.26957	0.677447	1.13493	0.111988	-0.504843	0.608234				-0.744423		0.161733								1.37284	1.17364				1.27324
AT2G07050.1	AT2G07050.1	11.8.6	lipid metabolism.'exotics' (steroids, squalene etc).cycloartenol synthase	Symbols: CAS1 cycloartenol synthase 1 chr2:2924629-2930295 FORWARD LENGTH=759	golgi		0.652744								0.652744																			1.04669		1.03897			1.04283
AT5G65010.1,AT5G65010.2	AT5G65010.1	13.1.3.1.1	amino acid metabolism.synthesis.aspartate family.asparagine.asparagine synthetase	Symbols: ASN2 asparagine synthetase 2 chr5:25969224-25972278 FORWARD LENGTH=578	golgi	1.36593							1.0986		1.36593		1.0986	0.216936								0.314209
AT2G25450.1	AT2G25450.1	16.5.1.1.1.13	secondary metabolism.sulfur-containing.glucosinolates.synthesis.aliphatic.2-oxoglutarate-dependent dioxygenase	Symbols: 2-oxoglutarate (2OG) and Fe(II)-dependent oxygenase superfamily protein chr2:10830286-10831563 REVERSE LENGTH=359	golgi	4.35126	0.754835	1.14442	0.54703		0.645595	0.975923	1.74002	3.37696	2.08351	0.596313	2.03097	0.0255383	-1.09212	1.10992	0.970639			-1.76803		0.0368459	0.0129424			1.02408			0.868529	0.693053		0.892095	1.02408	0.868529	0.792574	0.254868	0.0914512	0.164374				0.132028		0.369706
AT1G28200.1	AT1G28200.1	17.1.3	hormone metabolism.abscisic acid.induced-regulated-responsive-activated	Symbols: FIP1 FH interacting protein 1 chr1:9850395-9852300 REVERSE LENGTH=259	golgi	0.948737	0.985103	0.862999	0.973151	1.39911				1.31851	0.93228	1.18613	1.31851	-0.343195	-0.105707	-0.239661				-0.152645		-0.500073				0.866495	1.50945	1.41794		1		0.896258	0.866495	1.46369	0.948129	-0.089974	0.427529	-0.512574				0.626455		-0.129893
AT5G13710.1,AT5G13710.2	AT5G13710.1	17.3.1.2.2	hormone metabolism.brassinosteroid.synthesis-degradation.sterols.SMT2	Symbols: SMT1, CPH sterol methyltransferase 1 chr5:4424048-4426866 REVERSE LENGTH=336	golgi	3.19436	1.33274		3.14181	0.874346	0.891193			0.978174	2.26355	1.63578	0.978174	0.79302	0.503153	0.321986				0.74182		1.21042						0.828965	0.858775	1.00988	0.944503	1.59504		0.84387	1.18314		-0.334751					-0.487531
AT1G62380.1	AT1G62380.1	17.5.1.2	hormone metabolism.ethylene.synthesis-degradation.1-aminocyclopropane-1-carboxylate oxidase	Symbols: ACO2, ATACO2 ACC oxidase 2 chr1:23082340-23084068 FORWARD LENGTH=320	golgi	1.30826	0.933576	1.3099	1.0248	1.41827	1.03784	1.30919	0.939879	1.0188	1.18391	1.1603	1.08929	0.0832496	0.0631352	0.0201409	0.603674	0.699323	0.901863	0.0911151	0.155322	0.120173	0.219198	0.856909	0.866583	0.860561	0.747511	0.799649	0.714206	0.725576	0.86584	0.832122	0.861351	0.753789	0.807846	0.0641085	-0.0692315	0.133192	0.27521	0.332203	0.0126617	-0.0999199	0.478596	0.0925208	0.560336
AT1G21080.1,AT1G21080.2	AT1G21080.1	20.2.1	stress.abiotic.heat	Symbols: DNAJ heat shock N-terminal domain-containing protein chr1:7378822-7382275 REVERSE LENGTH=391	golgi			0.987433		1.01257	0.774425				0.987433	0.893496				0.099883														1.03589					1.03589
AT1G79920.1,AT1G79920.2	AT1G79920.1	20.2.1	stress.abiotic.heat	Symbols: Heat shock protein 70 (Hsp 70) family protein chr1:30058935-30062224 REVERSE LENGTH=831	golgi	5.73005	1.00772	0.9531		0.866734	4.79827	0.894406	2.78591	0.947966	2.56362	2.8325	1.54276	0.497206	0.589559	-0.0996565	0.580749			0.876561		0.732667	0.236011							1.08605	0.814993				0.95052
AT3G54470.1	AT3G54470.1	23.1.1.5	nucleotide metabolism.synthesis.pyrimidine.orotate phosphoribosyltransferase	Symbols: uridine 5'-monophosphate synthase / UMP synthase (PYRE-F) (UMPS) chr3:20168285-20170245 REVERSE LENGTH=476	golgi	0.981082	1.09955	0.790564	1.12798	0.875629	0.917272	0.89749	1.00334	0.84141	0.957064	0.973627	0.914079	0.0459454	0.0630909	-0.0171579	0.694421	0.550266	0.896173	0.0910511	0.259428	0.0662969	0.158377	1.09926	0.871805	0.881362	0.931097	0.960598	1.00616	0.719531	0.76621	0.951308	0.95081	0.965953	0.81235	0.157059	0.172753	-0.015801	0.248481	0.106759	0.854458	0.249852	0.971596	0.227056	0.604707
AT2G32080.1,AT2G32080.2	AT2G32080.1	27.3.99	RNA.regulation of transcription.unclassified	Symbols: PUR ALPHA-1 purin-rich alpha 1 chr2:13642716-13644036 REVERSE LENGTH=296	golgi	1.02994		0.979493	1.15438	1.2623	1.16149	0.965206	1.00502	0.943461	1.00472	1.19272	0.971228	0.0338981	0.204714	-0.171112		0.00484856		0.296377	2.31439	0.0489093		0.987266	0.944897	0.964042	0.994983			0.882407	0.867595	0.912349	0.965401	0.994983	0.88745	0.084142	0.114249	-0.0301794	0.0122998			0.165006		0.121463	1.9101
AT1G78870.1,AT1G78870.2	AT1G78870.1	29.5.11.3	protein.degradation.ubiquitin.E2	Symbols: UBC35, UBC13A ubiquitin-conjugating enzyme 35 chr1:29650589-29652203 FORWARD LENGTH=154	golgi			0.992244		1.06798		0.965894			0.992244	1.06798	0.965894	0.026914	0.100386	-0.0735218				0.144948		0.038831									0.84513				0.84513
AT3G03380.1	AT3G03380.1	29.5.5	protein.degradation.serine protease	Symbols: DegP7 DegP protease 7 chr3:799720-808319 FORWARD LENGTH=1097	golgi			5.53907				0.839509		0.91914	5.53907		0.879324	1.452								2.65518
AT4G04910.1	AT4G04910.1	29.5.9	protein.degradation.AAA type	Symbols: NSF AAA-type ATPase family protein chr4:2489696-2495666 REVERSE LENGTH=742	golgi	0.857679	0.998694	0.499171	1.16667	1	0.985418	0.879689	1.13174		0.785181	1.0507	1.00572	-0.246284	0.0437459	-0.289251			0.171623	0.0631221		-0.357126		1.10483	1.21156	0.964551	1.23658	0.709146	1.21026	0.730423	0.954759	1.0357	1.09365	1.052	0.906961	0.18663	0.148073	0.0388249	0.182783	0.497036	0.833694	0.214016	0.303612	0.270036	0.738065
AT1G01910.1,AT1G01910.2,AT1G01910.3,AT1G01910.4	AT1G01910.1	34.18.1	transport.unspecified anions.arsenite-transporting ATPase	Symbols: P-loop containing nucleoside triphosphate hydrolases superfamily protein chr1:313595-315831 REVERSE LENGTH=353	golgi								1.02748				1.02748
AT1G12000.1	AT1G12000.1	4.1.5	glycolysis.cytosolic branch.pyrophosphate-fructose-6-P phosphotransferase	Symbols: Phosphofructokinase family protein chr1:4050159-4053727 REVERSE LENGTH=566	golgi	1.08418	1.15028	0.963418	1.0616	0.898606	0.858694	1.01987	1.14033	1.08291	1.06596	0.939634	1.08103	-0.0140419	-0.139952	0.125972	0.827547	0.117799	0.201492	-0.202239	0.928858	-0.0202586	0.0822071	0.975125	0.987378	1	0.880562	0.846311	0.857928	0.99076	1.0286	0.950134	0.987501	0.8616	0.98983	-0.00235578	-0.13852	0.136175	0.926646	0.00663669	0.000522762	-0.200163	2.17805	-0.00339867	0.0330862
AT1G23800.1	AT1G23800.1	5.10	fermentation.aldehyde dehydrogenase	Symbols: ALDH2B7, ALDH2B aldehyde dehydrogenase 2B7 chr1:8412238-8414804 REVERSE LENGTH=534	mitochondrion	0.999187							1.00081		0.999187		1.00081	-0.00162681								-0.00234699								1.03416	0.978401	1.14185			1.05147
AT3G48000.1	AT3G48000.1	5.10	fermentation.aldehyde dehydrogenase	Symbols: ALDH2B4, ALDH2, ALDH2A aldehyde dehydrogenase 2B4 chr3:17717082-17719843 REVERSE LENGTH=538	mitochondrion	1.04014	1.09987	0.896961	0.887037	0.973198	0.970857	0.940677	0.818763		1.01232	0.943697	0.87972	0.14017	0.0701729	0.0701692			0.360647	0.10128		0.202554		1.28617	0.920885	1.11528	1.08667	1	1.02345	0.908973	0.831094	1.08957	1.10744	1.03671	0.943213	0.160175	0.0944408	0.0659837	0.276242	0.311689	0.550502	0.136351	0.506278	0.23158	0.558711
AT4G34700.1	AT4G34700.1	9	mitochondrial electron transport / ATP synthesis	Symbols: CIB22, AtCIB22 LYR family of Fe/S cluster biogenesis protein chr4:16556874-16558362 FORWARD LENGTH=117	mitochondrion								0.375327				0.375327												0.477339			1.85902			2.90486	0.432652	0.477339	1.85902	1.66876	-1.11031	0.107869	-1.18277				0.155773		-1.80569
AT4G32470.1	AT4G32470.1	9.5	mitochondrial electron transport / ATP synthesis.cytochrome c reductase	Symbols: Cytochrome bd ubiquinol oxidase, 14kDa subunit chr4:15669641-15671095 REVERSE LENGTH=122	mitochondrion		0.937748	1.05982			1.17932	0.73823	0.776186	0.805723	0.998784	1.17932	0.77338	0.254383	0.415773	-0.165773				0.608705		0.368996		1.03446	0.959133	1.01882	1.04781	1.15114	0.930495	0.851991	0.826983	0.876876	1.00414	1.04315	0.85195	0.163986	0.201782	-0.0381114	0.00493869	0.0429852	0.595543	0.292103	1.36668	0.237114	2.30639
AT5G13430.1,AT5G13440.1	AT5G13430.1	9.5	mitochondrial electron transport / ATP synthesis.cytochrome c reductase	Symbols: Ubiquinol-cytochrome C reductase iron-sulfur subunit chr5:4305414-4307399 REVERSE LENGTH=272	mitochondrion	0.911638	1.00027	0.943072	0.99754	1.07923	1.43986	1.07925	0.968664	0.8872	0.951661	1.17221	0.978371	-0.0276786	0.180266	-0.207686	0.686002	0.257289	0.186107	0.260777	0.589579	-0.0399344	0.163674	1.08604	1.11065	1.31589	0.980439	0.702417	1	0.892914	0.990572	1.01831	1.17086	0.894285	0.967265	0.190443	-0.0784078	0.267851	0.0684171	0.51906	0.0835476	-0.113177	0.284783	0.275586	1.16484
AT1G15120.1,AT1G15120.2	AT1G15120.1	9.5	mitochondrial electron transport / ATP synthesis.cytochrome c reductase	Symbols: Ubiquinol-cytochrome C reductase hinge protein chr1:5203091-5203897 FORWARD LENGTH=69	mitochondrion	0.992342	0.724533	1.68684	0.760642	1.43188	1.24061	1.58952	0.86176	1.22822	1.13457	1.14438	1.2265	-0.077872	-0.0692788	-0.00860486	0.808697	0.79096	0.978957	-0.0999881	0.101845	-0.112402	0.0922144	1.00766		1.04621	1.13116	1.30982	0.84283	0.980831	1.04867	0.801754	1.02693	1.0946	0.943751	0.0844189	0.148013	-0.0637937		0.384709		0.213929	0.414868	0.121863
AT3G10860.1,AT5G05370.1	AT3G10860.1	9.5	mitochondrial electron transport / ATP synthesis.cytochrome c reductase	Symbols: Cytochrome b-c1 complex, subunit 8 protein chr3:3399815-3400514 FORWARD LENGTH=72	mitochondrion	1.13335	1.06187	0.924934		1.21657	1.17134	0.909409	0.928832	0.984245	1.04005	1.19396	0.940829	0.10018	0.237145	-0.137784	0.202294			0.343745		0.14465	0.694018	1.00396	0.964371	1.05417			0.977765	0.759296	1.08544	0.814961	1.0075	0.977765	0.886566	0.127698	0.0978363	0.0299555	0.309642			0.141261		0.184481	0.50914
AT3G52730.1	AT3G52730.1	9.5	mitochondrial electron transport / ATP synthesis.cytochrome c reductase	Symbols: ubiquinol-cytochrome C reductase UQCRX/QCR9-like family protein chr3:19543146-19544167 REVERSE LENGTH=72	mitochondrion	0.982806	1.20307	0.97608	0.983547		1.04697	0.858902	0.856748	0.999437	1.05399	1.01526	0.905029	0.152074	0.114807	0.0374305	0.166725			0.165814		0.219821	0.777999	1.07098	1.00056	1.02155	1.16476		1.16449	0.794941	0.793999	0.816387	1.03103	1.16462	0.801776	0.250167	0.369048	-0.121689	0.000489021			0.538593		0.362815	3.31067
AT5G40810.1,AT5G40810.2	AT5G40810.1	9.6	mitochondrial electron transport / ATP synthesis.cytochrome c	Symbols: Cytochrome C1 family chr5:16340200-16342327 FORWARD LENGTH=307	mitochondrion	1.19366	1.03762	1.10972	1.14868	0.89684	0.827806	0.847703	0.629045		1.11367	0.957775	0.738374	0.405275	0.258705	0.150515			0.22038	0.375335		0.592893		0.893287		0.723989	0.761794			0.953085	0.964822	1.03518	0.808638	0.761794	0.984362	-0.196011	-0.254923	0.0596575				-0.369788		-0.283695
AT3G27240.1	AT3G27240.1	9.6	mitochondrial electron transport / ATP synthesis.cytochrome c	Symbols: Cytochrome C1 family chr3:10056144-10058370 REVERSE LENGTH=307	mitochondrion	1.03087	1	1.13215	0.884234	1.14068	1.1432	0.960263	1.0377	0.892055	1.05434	1.05604	0.963341	0.0902013	0.0918085	-0.00161059	0.191694	0.387378	0.986545	0.132545	0.411865	0.130221	0.717391	1.12291	1.03943	1.17572			0.973457	0.93535	0.891836	0.982161	1.11268	0.973457	0.936449	0.17201	0.038754	0.133479	0.0206176			0.0559172		0.248773	1.68576
AT4G37830.1	AT4G37830.1	9.7	mitochondrial electron transport / ATP synthesis.cytochrome c oxidase	Symbols: cytochrome c oxidase-related chr4:17787672-17788762 REVERSE LENGTH=102	mitochondrion		1.09543	1.08205			1.12538	1.01143	0.893829	0.961118	1.08874	1.12538	0.955457	0.130403	0.16332	-0.0330932				0.236147		0.188399				1.05065	0.958122		0.884862	0.872812	0.972356		1.05065	0.921492	0.922584	0.129807	-0.00118426	0.130986				-0.00170853		0.187535
AT4G28060.1,AT5G57815.1	AT4G28060.1	9.7	mitochondrial electron transport / ATP synthesis.cytochrome c oxidase	Symbols: Cytochrome c oxidase, subunit Vib family protein chr4:13944018-13945602 REVERSE LENGTH=78	mitochondrion	0.842793			1.02339	1.11764	1.01791	0.982095	0.742288	1.13602	0.842793	1.05298	0.953469	-0.123229	0.0991909	-0.221743		0.450231		0.14322	0.346565	-0.178008
AT1G22450.1	AT1G22450.1	9.7	mitochondrial electron transport / ATP synthesis.cytochrome c oxidase	Symbols: COX6B, ATCOX6B2 cytochrome C oxidase 6B chr1:7925447-7926918 FORWARD LENGTH=191	mitochondrion	1.14936	0.877045	1.11709	1.15236	1.03252	0.951104	1.16803	0.998891		1.04783	1.04533	1.08346	-0.033433	-0.0358232	0.00239087			0.98194	-0.0516875		-0.0482382		0.936022	0.97595	1.0085	0.810334	0.833571	0.731832	0.887181	0.864469	0.901577	0.97349	0.791912	0.884409	0.0958944	-0.110356	0.205707	0.0194657	0.0470794	0.008183	-0.159373	1.32717	0.138453	1.71073
AT3G15640.1,AT3G15640.2	AT3G15640.1	9.7	mitochondrial electron transport / ATP synthesis.cytochrome c oxidase	Symbols: Rubredoxin-like superfamily protein chr3:5299273-5301371 FORWARD LENGTH=176	mitochondrion	1.28392	1.083	1.30996	0.930804	1.28862	1.13381	0.927705	0.955218	0.997222	1.22563	1.11774	0.960048	0.24302	0.151791	0.0920788	0.0234864	0.209497	0.440121	0.21941	0.678823	0.352345	1.62918	1.04495	1.04974	1.04704	0.89966	0.885383	0.815137	0.961846	1	1.03452	1.04724	0.866727	0.99879	0.047364	-0.141583	0.188631	0.0826182	0.0169449	0.00231246	-0.204604	1.77096	0.0683446	1.08292
AT1G80230.1	AT1G80230.1	9.7	mitochondrial electron transport / ATP synthesis.cytochrome c oxidase	Symbols: Rubredoxin-like superfamily protein chr1:30169784-30170999 REVERSE LENGTH=171	mitochondrion	0.991375	1.04473	1.28388			1.00863	0.954116			1.10666	1.00863	0.954116	0.148046	0.0555443	0.092692				0.0801541		0.213976		1.03754	1.09094	1.10416		0.874244	0.911005	0.981406	0.908004	0.944475	1.07755	0.892624	0.944628	0.131462	-0.0566107	0.187723	0.0106365			-0.0816938		0.189933	1.9732
AT2G47380.1	AT2G47380.1	9.7	mitochondrial electron transport / ATP synthesis.cytochrome c oxidase	Symbols: Cytochrome c oxidase subunit Vc family protein chr2:19441694-19441888 FORWARD LENGTH=64	mitochondrion		1.01039		0.914537	1.31818			0.984785		1.01039	1.11636	0.984785	0.0256645	0.125239	-0.0996545				0.180918		0.0370281								0.989612		1.10496			1.04729
ATMG00640.1	ATMG00640.1	9.9	mitochondrial electron transport / ATP synthesis.F1-ATPase	Symbols: ORF25 hydrogen ion transporting ATP synthases, rotational mechanism;zinc ion binding chrM:188084-188662 REVERSE LENGTH=192	mitochondrion		0.827036								0.827036
AT2G33040.1	AT2G33040.1	9.9	mitochondrial electron transport / ATP synthesis.F1-ATPase	Symbols: ATP3 gamma subunit of Mt ATP synthase chr2:14018978-14021047 REVERSE LENGTH=325	mitochondrion	0.991832	1.08512	0.515483	1.04673	0.807451	0.954861	0.917806	1	0.742754	0.864144	0.936347	0.886854	-0.0259385	0.0542933	-0.0802036	0.911558	0.655985	0.722791	0.078348	0.183106	-0.0374234	0.0402157	1.19425	1.0367	1.17155	0.765317	0.871873	1.09524	0.821597	0.850965	0.915866	1.13417	0.910808	0.862809	0.271769	0.0541257	0.218446	0.00863573	0.659771	0.109646	0.0781059	0.180607	0.39452	2.0637
AT3G46430.1,AT5G59613.1,AT5G59613.2	AT3G46430.1	9.9	mitochondrial electron transport / ATP synthesis.F1-ATPase	Symbols: unknown protein; FUNCTIONS IN: molecular_function unknown; INVOLVED IN: biological_process unknown; LOCATED IN: mitochondrion, mitochondrial respiratory chain complex III; EXPRESSED IN: 25 plant structures; EXPRESSED DURING: 15 growth stages; BEST Arabidopsis thaliana protein match is: unknown protein (TAIR:AT5G59613.2); Has 51 Blast hits to 51 proteins in 16 species: Archae - 0; Bacteri…	mitochondrion				1.04726	0.951616			0.931527	0.816376		0.999436	0.873952		0.133965					0.19356				0.904079		0.92047		0.834825	0.898456				0.912274	0.86664				0.0513057
AT5G13450.1	AT5G13450.1	9.9	mitochondrial electron transport / ATP synthesis.F1-ATPase	Symbols: ATP5 delta subunit of Mt ATP synthase chr5:4310558-4311941 REVERSE LENGTH=238	mitochondrion	0.96131	1.01543	0.970966	0.874642	0.971841	0.99579	1	0.891118	0.920244	0.98257	0.947425	0.937121	0.0473504	0.010935	0.0364201	0.28175	0.844683	0.435713	0.0157761	0.0733061	0.068325	0.550137	1.1046	1.21555	1.16508	1.0701	0.892699	0.905922	0.842103	0.86139	1.01422	1.16174	0.956239	0.905904	0.247468	0.0540611	0.194056	0.0154906	0.558021	0.034858	0.0780127	0.25335	0.35886	1.80993
AT4G29480.1	AT4G29480.1	9.9	mitochondrial electron transport / ATP synthesis.F1-ATPase	Symbols: Mitochondrial ATP synthase subunit G protein chr4:14486265-14487257 REVERSE LENGTH=122	mitochondrion	0.997008	0.990129	0.800048	0.942097	1.00299	1.04896	0.8217	1.00564	0.860346	0.929061	0.998016	0.895894	0.0363484	0.107842	-0.0715634	0.717657	0.185677	0.389906	0.155734	0.731241	0.0524454	0.144083		0.94091	1.24342	0.824042	0.981266	1.074	0.845401	1.00862		1.09217	0.959768	0.927012	0.163586	0.0347216	0.129048				0.0500977		0.236533
AT5G08670.1,AT5G08680.1,AT5G08690.1	AT5G08670.1	9.9	mitochondrial electron transport / ATP synthesis.F1-ATPase	Symbols: ATP synthase alpha/beta family protein chr5:2818395-2821149 REVERSE LENGTH=556	mitochondrion	1.10375	1.05581	1.06469	0.986312	1.0872	1.07991	0.935251	0.911745	0.891333	1.07475	1.05114	0.912776	0.162988	0.140909	0.0222071	0.00113337	0.0165717	0.544252	0.203626	1.78063	0.235665	2.94563	1.09624	1.0422	1.07315	0.994808	1.01343	0.951854	0.902631	0.904509	0.96182	1.07053	0.986697	0.922986	0.148025	0.0667235	0.0815027	0.00409305	0.0750442	0.0251564	0.0962975	1.12468	0.213946	2.38795
AT3G52300.1	AT3G52300.1	9.9	mitochondrial electron transport / ATP synthesis.F1-ATPase	Symbols: ATPQ ATP synthase D chain, mitochondrial chr3:19396689-19398119 FORWARD LENGTH=168	mitochondrion	1.19654	0.948001	1.3483	0.808872	1.01042	1.2411	1.10512	0.889071	0.999185	1.16428	1.02013	0.997792	0.154009	0.0221436	0.131978	0.276689	0.880586	0.446452	0.0319478	0.0552281	0.222629	0.558009	0.955074	0.84517	0.680903	0.95933	1.17615	0.957349	1.03748	1.06185	1.10397	0.827049	1.03094	1.06777	-0.254083	-0.035094	-0.219478	0.0425691	0.649807	0.131498	-0.0506352	0.187215	-0.368555	1.37091
AT1G51650.1	AT1G51650.1	9.9	mitochondrial electron transport / ATP synthesis.F1-ATPase	Symbols: ATP synthase epsilon chain, mitochondrial chr1:19152680-19153641 FORWARD LENGTH=70	mitochondrion	1.18801	1.00547	0.994527	0.865592	0.985644	0.955759	0.843563	0.928745	0.926589	1.06267	0.935665	0.899632	0.16617	0.0392661	0.127111	0.0766413	0.474513	0.154186	0.0566562	0.323752	0.240286	1.11554	1.04991	1.07887	1.07276	0.926143	0.882194		0.70263	0.980445	0.929949	1.06718	0.904169	0.871008	0.202428	0.0373605	0.16538	0.0844276			0.053906		0.293045	1.07352
AT5G47030.1	AT5G47030.1	9.9	mitochondrial electron transport / ATP synthesis.F1-ATPase	Symbols: ATPase, F1 complex, delta/epsilon subunit chr5:19090384-19092034 FORWARD LENGTH=203	mitochondrion	1.54825	1.16477	1.52341		0.832804		0.907516	0.911387	1.06078	1.41214	0.832804	0.959895	0.381316	-0.141788	0.516128	0.0277667			-0.2049		0.556938	1.55648	0.915987	0.917286	1.03466	0.96611	1.11481	0.983228	1.02016	0.978531	1	0.955979	1.02138	0.999564	-0.044575	0.0215913	-0.0661504	0.349138	0.676039	0.345942	0.0311508	0.170028	-0.0643188	0.457003
AT4G00860.1	AT4G00860.1	20	stress	Symbols: ATOZI1, AT0ZI1 Protein of unknown function (DUF1138) chr4:359548-359868 REVERSE LENGTH=80	mitochondrion	1.24451	1.10088	1.11827	0.993542	1.21791	1.16219	0.893606	0.965868	0.844429	1.15456	1.12455	0.901301	0.246373	0.2204	0.0263311	0.0115644	0.0426815	0.730546	0.319266	1.36976	0.357256	1.93688	1.11944	1	1.07415	0.890232	0.936912	0.969076	0.870393	0.97539	1.02873	1.06453	0.932074	0.958171	0.105165	-0.0276131	0.132681	0.141116	0.641112	0.0335622	-0.0398398	0.193066	0.151861	0.850425
AT2G35010.1,AT2G35010.2	AT2G35010.1	21.1	redox.thioredoxin	Symbols: ATO1, TO1 thioredoxin O1 chr2:14754398-14755888 FORWARD LENGTH=194	mitochondrion		1							1.21914	1		1.21914	-0.197503								-0.285869								0.941199					0.941199
AT3G15660.1,AT3G15660.2	AT3G15660.1	21.4	redox.glutaredoxins	Symbols: ATGRX4, GRX4 glutaredoxin 4 chr3:5308134-5309383 REVERSE LENGTH=169	mitochondrion	1.09293	0.948101		0.981139	1.17481	1	1.27768			1.02052	1.05198	1.27768	-0.223795	-0.193757	-0.0303665				-0.280412		-0.324225		0.971811		1.07959	0.724809			1.00062	0.953986	1.10967	1.0257	0.724809	1.02143	0.00417358	-0.339723	0.343775				-0.494914		0.00602122
AT3G06050.1	AT3G06050.1	21.5	redox.peroxiredoxin	Symbols: PRXIIF, ATPRXIIF peroxiredoxin IIF chr3:1826311-1827809 REVERSE LENGTH=201	mitochondrion	1.11177	1.08344	1.23283	1.08005	1.16843	1.17381	1	0.857193	0.965224	1.14268	1.14076	0.940806	0.193784	0.19212	0.00167975	0.032489	0.0191444	0.973844	0.278028	1.71796	0.280452	1.48826	1.10086	1.13128	1.01915	1.10052	0.966205	0.868509	0.954852	0.962238	0.926136	1.08376	0.978413	0.947742	0.133911	0.0318466	0.102174	0.0181573	0.675989	0.233468	0.0459488	0.17006	0.193483	1.74095
AT3G10920.1,AT3G10920.2	AT3G10920.1	21.6	redox.dismutases and catalases	Symbols: MSD1, MEE33, ATMSD1 manganese superoxide dismutase 1 chr3:3418015-3419581 FORWARD LENGTH=231	mitochondrion	1.02335	1.05197	1.25868	0.974713	1	1.05478	1.04605	0.959673	1.0743	1.11133	1.00983	1.02667	0.0791955	-0.0165413	0.0957055	0.358942	0.707586	0.262055	-0.0238647	0.150221	0.114315	0.444975	1.04799	1.11745	1.1284	0.945267	0.930552	0.976493	1.00992	1.03754	0.937191	1.09794	0.950771	0.994884	0.0984897	-0.0453451	0.143674	0.0578711	0.250454	0.00675452	-0.0654304	0.601273	0.142206	1.23754
AT5G20080.1	AT5G20080.1	21.99	redox.misc	Symbols: FAD/NAD(P)-binding oxidoreductase chr5:6782708-6786360 FORWARD LENGTH=328	mitochondrion	1.11321	0.973804	1.08412	0.926028	1.08132	1.02366	1.07905	0.867658	0.909127	1.05704	1.01034	0.951946	0.104628	0.0595139	0.0451849	0.245866	0.500703	0.493836	0.0858858	0.30042	0.151085	0.609301		0.987192	0.960008			0.994585	0.927316	0.9885	0.923959	0.9736	0.994585	0.946592	0.0281308	0.0494473	-0.0213239				0.071352		0.0405869
AT1G53580.1	AT1G53580.1	24.1	Biodegradation of Xenobiotics.hydroxyacylglutathione hydrolase	Symbols: GLX2-3, ETHE1, GLY3 glyoxalase II 3 chr1:19991542-19993250 REVERSE LENGTH=294	mitochondrion	1.04688	0.941909	1.27034	1.12628		1		0.773054	0.955661	1.08638	1.06314	0.864357	0.227626	0.206258	0.0216221				0.298629		0.329825			1.21935	1.13955	1.55842	1.00737			1.18828		1.17945	1.28289	1.18828	-0.0074556	0.0765753	-0.0840189				0.110529		-0.0107562
AT3G23830.1,AT3G23830.2	AT3G23830.1	27.4	RNA.RNA binding	Symbols: GR-RBP4, GRP4 glycine-rich RNA-binding protein 4 chr3:8606762-8607677 REVERSE LENGTH=136	mitochondrion	0.986257	0.924008	1.11064		0.830508	0.868559	1.22777	1.14694	1.24356	1.00697	0.849533	1.20609	-0.179951	-0.346907	0.169603	0.0333335			-0.505593		-0.260319	1.47712	0.956781				0.811884				1.27588	0.956781	0.811884	1.27588	-0.285842	-0.444488	0.16385				-0.652142		-0.415226
AT4G13850.1,AT4G13850.2,AT4G13850.3	AT4G13850.1	27.4	RNA.RNA binding	Symbols: ATGRP2, GR-RBP2, GRP2 glycine-rich RNA-binding protein 2 chr4:8021314-8022065 FORWARD LENGTH=158	mitochondrion	0.883323		1.18295					1.09724	1.09724	1.03314		1.09724	-0.0601755								-0.0868412			0.929714							1.0502	0.929714		1.0502	-0.12171								-0.175807
AT5G61030.1	AT5G61030.1	27.4	RNA.RNA binding	Symbols: GR-RBP3 glycine-rich RNA-binding protein 3 chr5:24560870-24562152 FORWARD LENGTH=309	mitochondrion	1.16144	0.832596	1.19758	0.970554	0.853918	0.922101	1.09791	1.0685	1	1.06387	0.915524	1.05547	0.00793002	-0.142005	0.149893	0.947392	0.0348321	0.287215	-0.205215	1.45802	0.0114407	0.0234703	0.900014			0.739151	0.841999		1.25886	1.19825	1.12676	0.900014	0.790575	1.19462	-0.281299	-0.40706	0.129468				-0.595581		-0.408536
AT5G53140.1	AT5G53140.1	29.4	protein.postranslational modification	Symbols: Protein phosphatase 2C family protein chr5:21549228-21552132 FORWARD LENGTH=420	mitochondrion	1.03808	0.868498	1.19078		0.970182	1.06338			1.23667	1.03245	1.01678	1.23667	-0.179999	-0.195161	0.0152966				-0.282456		-0.260388					0.827424			0.811136	0.916165			0.827424	0.86365		-0.0428446					-0.0618211
AT1G23100.1	AT1G23100.1	29.4	protein.postranslational modification	Symbols: GroES-like family protein chr1:8195867-8196336 FORWARD LENGTH=97	mitochondrion	1.27623			1.01958						1.27623	1.01958				0.223587										1.33412	0.731602	0.928581	0.869533			1.41543	1.33412	0.843239	1.41543	-0.0591418	-0.506662	0.450897				-0.747226		-0.0853485
AT4G26780.1	AT4G26780.1	29.6	protein.folding	Symbols: AR192 Co-chaperone GrpE family protein chr4:13485066-13486560 REVERSE LENGTH=327	mitochondrion	1.09744	0.78175		0.928585	0.967259					0.939594	0.947922				-0.00882412															1.16834				1.16834
AT3G13860.1	AT3G13860.1	29.6	protein.folding	Symbols: HSP60-3A heat shock protein 60-3A chr3:4561704-4565133 REVERSE LENGTH=572	mitochondrion	0.968476	1.19007	0.997985	1.01188	0.614659	0.796546	0.989687	1.00046	0.923584	1.05218	0.807696	0.971245	0.0799941	-0.183872	0.2629	0.332709	0.235664	0.142554	-0.266023	0.627708	0.115469	0.477936		1.06072					0.779989	0.900319	0.923431	1.06072		0.867913	0.199939								0.289418
AT3G23990.1	AT3G23990.1	29.6	protein.folding	Symbols: HSP60, HSP60-3B heat shock protein 60 chr3:8669013-8672278 FORWARD LENGTH=577	mitochondrion	1.19006	1.05226	0.948821	1.01395	0.913413	1.01455	0.940956	0.946653	0.942072	1.06371	0.980639	0.943227	0.120069	0.0388919	0.0812724	0.159835	0.328652	0.344327	0.0561162	0.483264	0.173432	0.796328	1.06896	1.06554	1.03324	0.89318	0.873666	0.922333	0.865848	0.897048	0.926186	1.05591	0.896393	0.89636	0.163452	3.66796e-05	0.163415	0.00155528	0.998901	0.000924448	5.29175e-05	0.000477545	0.236338	2.80819
AT2G33210.1,AT2G33210.2	AT2G33210.1	29.6	protein.folding	Symbols: HSP60-2 heat shock protein 60-2 chr2:14075093-14078568 REVERSE LENGTH=585	mitochondrion	1.07809	1.38978	0.900164	1.02124	1.09663		0.936727	0.863363	0.854899	1.12268	1.05893	0.884996	0.236775	0.178953	0.0584414	0.177518			0.258867		0.343204	0.750758	1.11665	1.05365	1.0792	1.22117	0.869943	0.949427	0.739484	0.806603	1.0387	1.08317	1.01351	0.861595	0.227866	0.162037	0.0664422	0.0746749	0.338052	0.553723	0.234283	0.471016	0.330174	1.12683
AT1G14980.1	AT1G14980.1	29.6	protein.folding	Symbols: CPN10 chaperonin 10 chr1:5165930-5166654 REVERSE LENGTH=98	mitochondrion	1	0.893462	1.33179	0.77321	1.0516	1.12105	1.0184	0.970775	1.10968	1.07508	0.981953	1.03295	0.0399708	-0.0506221	0.0905471	0.775581	0.677313	0.611851	-0.0730479	0.169211	0.0576734	0.110373	1.00538	0.961161	0.956199	0.852982	0.95323	0.826487	1.03964	1.10252	1.03167	0.974247	0.877566	1.05794	-0.0823692	-0.186385	0.104417	0.0375307	0.015583	0.0809899	-0.26968	1.80735	-0.118901	1.42561
AT1G51390.1,AT3G20970.1	AT1G51390.1	29.8	protein.assembly and cofactor ligation	Symbols: NFU5, ATNFU1 NFU domain protein 5 chr1:19050427-19051753 FORWARD LENGTH=275	mitochondrion									1.45824			1.45824
AT5G27540.1,AT5G27540.2	AT5G27540.1	30.5	signalling.G-proteins	Symbols: MIRO1, emb2473 MIRO-related GTP-ase 1 chr5:9722816-9727112 FORWARD LENGTH=648	mitochondrion	0.683072		0.661514				0.760657			0.672293		0.760657	-0.123332								-0.178157							1.25844	0.751861				1.25844	0.751861		0.503984					0.743099
AT1G06530.1	AT1G06530.1	31.1	cell.organisation	Symbols: Tropomyosin-related chr1:2001625-2002596 FORWARD LENGTH=323	mitochondrion	1.04596		1.14132	0.993357	0.830924			0.924584		1.09364	0.912141	0.924584	0.167529	-0.0135498	0.180976				-0.0195485		0.242261					0.770002					1.21242		0.770002	1.21242		-0.446337					-0.65495
AT5G40770.1	AT5G40770.1	31.2	cell.division	Symbols: ATPHB3, PHB3 prohibitin 3 chr5:16315589-16316621 REVERSE LENGTH=277	mitochondrion	1.15046	1.17074	1.09996	0.590965			0.893059	0.898187	1.06208	1.14039	0.590965	0.951108	0.180998	-0.467089	0.634673	0.0332597			-0.686536		0.261841	1.47808		0.919351	1.07801	1.12576		0.881984	1	0.959966	0.940796	0.99868	1.00387	0.966921	0.0323147	0.0374968	-0.0051837				0.0541028		0.0466243
AT2G17380.1	AT2G17380.1	31.4	cell.vesicle transport	Symbols: AP19 associated protein 19 chr2:7553122-7554887 FORWARD LENGTH=161	mitochondrion		1.0132		1.29983						1.0132	1.29983				-0.24784											1.1366			0.612872	0.890071			1.1366	0.751472		0.407961					0.596937
AT1G32580.1,AT2G35240.1	AT1G32580.1	33.99	development.unspecified	Symbols: plastid developmental protein DAG, putative chr1:11784108-11785430 FORWARD LENGTH=229	mitochondrion	0.842709		1.12139						1.12596	0.982051		1.12596	-0.136537								-0.197287								1.09139	1				1.0457
AT2G21045.1	AT2G21045.1	33.99	development.unspecified	Symbols: Rhodanese/Cell cycle control phosphatase superfamily protein chr2:9027858-9028805 FORWARD LENGTH=169	mitochondrion	1.12609	0.831079	1.69006	1.24085	1.82304	1.44142	1.46203	0.860227	1.03595	1.21574	1.50177	1.1194	0.0825134	0.291751	-0.210504	0.770709	0.196731	0.400592	0.423932	0.706127	0.119109	0.113109	0.774532	0.800033	0.75266	0.814014	0.671842	0.690952	0.892855	1	0.72568	0.775742	0.725602	0.872845	-0.117802	-0.184232	0.0667927	0.296686	0.182511	0.342556	-0.266546	0.738711	-0.170149	0.527703
AT5G15090.1,AT5G15090.2	AT5G15090.1	34.20	transport.porins	Symbols: VDAC3, ATVDAC3 voltage dependent anion channel 3 chr5:4889641-4891389 REVERSE LENGTH=274	mitochondrion	1.05894	1.04845	1.19362	1.01719	1.13053	1.27444	1.03252	0.883687	0.988411	1.10034	1.14072	0.968207	0.127751	0.163604	-0.0360414	0.109024	0.116981	0.669754	0.23656	0.931883	0.184557	0.962477	1	1.05158	0.978958	0.878819	0.975353	0.90552	0.892385	0.937547	0.936561	1.01018	0.919897	0.922164	0.0910965	-0.00246143	0.0935527	0.0283684	0.947582	0.0660477	-0.0035511	0.0233833	0.131515	1.54716
AT5G67500.1,AT5G67500.2	AT5G67500.1	34.20	transport.porins	Symbols: VDAC2, ATVDAC2 voltage dependent anion channel 2 chr5:26935223-26937123 FORWARD LENGTH=276	mitochondrion	1.02461	1.04443	1.06115	1	1.00112	1.04548	0.906783	0.816413	0.918432	1.0434	1.01553	0.880543	0.169293	0.142387	0.0270687	0.00864683	0.0191492	0.203002	0.205769	1.71785	0.244824	2.06314	1.07223	1.07985	1.05113	0.923428	0.950746	0.835636	0.849421	0.828322	0.944284	1.06773	0.90327	0.874009	0.199538	0.0329282	0.166884	0.0061648	0.588204	0.0100487	0.0475097	0.230472	0.288834	2.21008
AT3G01280.1	AT3G01280.1	34.20	transport.porins	Symbols: VDAC1, ATVDAC1 voltage dependent anion channel 1 chr3:85754-87612 FORWARD LENGTH=276	mitochondrion	1.04432	1.00929	1.12867	0.957374	1.06051	1.11698	0.977998	0.998698	1.02669	1.06076	1.04495	1.00113	0.0578416	0.0428377	0.0150131	0.19293	0.420013	0.800834	0.0618112	0.376737	0.083471	0.714601	1.05133	1.00931	1.02887	0.855124	0.959592	0.927207	0.94752	0.874099	0.899417	1.02984	0.913974	0.907012	0.12683	0.00764679	0.119212	0.00765765	0.862256	0.0250678	0.011032	0.0643639	0.183223	2.1159
AT3G08580.1,AT3G08580.2	AT3G08580.1	34.8	transport.metabolite transporters at the envelope membrane	Symbols: AAC1 ADP/ATP carrier 1 chr3:2605706-2607030 REVERSE LENGTH=381	mitochondrion	0.729532	1.06306	0.739908	1.16201	0.885153	0.839664	0.791391	0.933825	0.751008	0.844168	0.962275	0.825408	0.0224725	0.153122	-0.130762	0.885913	0.299719	0.471706	0.221342	0.523285	0.0324223	0.0526091	1.11072	1.09305	1.16416	1.24823	0.877259	1.15773	0.70024	0.95861	0.914866	1.12264	1.09441	0.857905	0.267339	0.242278	0.0254731	0.032803	0.160024	0.816094	0.351259	0.795814	0.388011	1.48409
AT5G19760.1	AT5G19760.1	34.9	transport.metabolite transporters at the mitochondrial membrane	Symbols: Mitochondrial substrate carrier family protein chr5:6679591-6681845 REVERSE LENGTH=298	mitochondrion	0.637515	1.06919	0.475959	1	0.76088	0.795484	0.80124	0.969206	0.629298	0.727555	0.852121	0.799915	-0.0947442	0.0632025	-0.157711	0.738828	0.693701	0.552139	0.0912123	0.158828	-0.136789	0.131456	1.04836	1.05513		1.1167		1.02951		0.640442		1.05175	1.07311	0.640442	0.486122	0.504994	-0.0201058				0.744655		0.715648
AT5G14040.1	AT5G14040.1	34.9	transport.metabolite transporters at the mitochondrial membrane	Symbols: PHT3;1 phosphate transporter 3;1 chr5:4531059-4532965 REVERSE LENGTH=375	mitochondrion	0.718684	1.04277	0.546463	1.12771	0.885023		0.77905	0.935369	0.771346	0.769306	1.00637	0.828588	-0.0742006	0.19377	-0.267011	0.721557			0.280431		-0.107098	0.141729		0.95723	1.12217	1.10636		1.15613	0.640517	0.573602	0.83499	1.0397	1.13125	0.683036	0.414066	0.494091	-0.0843389				0.72788		0.606133
AT5G08060.1	AT5G08060.1	35.1	not assigned.no ontology	Symbols: unknown protein; FUNCTIONS IN: molecular_function unknown; INVOLVED IN: biological_process unknown; LOCATED IN: mitochondrion; EXPRESSED IN: 24 plant structures; EXPRESSED DURING: 16 growth stages; Has 42 Blast hits to 42 proteins in 17 species: Archae - 0; Bacteria - 0; Metazoa - 0; Fungi - 0; Plants - 41; Viruses - 0; Other Eukaryotes - 1 (source: NCBI BLink). chr5:2580588-2580983 FORW…	mitochondrion	1.08605	1.22875	1.47329		0.917637		1.00264	1.01053		1.26269	0.917637	1.00659	0.225719	-0.0924516	0.316519				-0.133475		0.327036									0.981128	1.17037			1.07575
AT5G10860.1	AT5G10860.1	35.1	not assigned.no ontology	Symbols: Cystathionine beta-synthase (CBS) family protein chr5:3429173-3430142 REVERSE LENGTH=206	mitochondrion	1.1315	1.15307	1.21615	0.955201	1.09419	1.02929	1.3326	0.880366	1.06052	1.16691	1.02623	1.09116	0.0670885	-0.0613351	0.128292	0.601771	0.661224	0.0415129	-0.0885156	0.179652	0.0968246	0.220569	1.04924	1.07507	1.14933	0.912467	0.94571	0.907863	0.881388	0.891614	0.918333	1.09121	0.922013	0.897112	0.195239	0.0273777	0.168086	0.00371277	0.199769	0.00633532	0.0395001	0.699471	0.282571	2.4303
AT5G02050.1	AT5G02050.1	35.1	not assigned.no ontology	Symbols: Mitochondrial glycoprotein family protein chr5:403239-404244 REVERSE LENGTH=267	mitochondrion	1.07664	1.16676	1.11751				1.0065	0.945607	0.888029	1.1203		0.946713	0.167962			0.0156373					0.24289	1.80584	1.04325			0.836016		0.844138	1.04862	0.959582	1.00106	1.04325	0.840077	1.00309	0.0392507	-0.17688	0.215756				-0.255853		0.056634
AT1G67350.1,AT1G67350.2	AT1G67350.1	35.1	not assigned.no ontology	Symbols: unknown protein; Has 2 Blast hits to 2 proteins in 1 species: Archae - 0; Bacteria - 0; Metazoa - 0; Fungi - 0; Plants - 2; Viruses - 0; Other Eukaryotes - 0 (source: NCBI BLink). chr1:25235826-25236122 FORWARD LENGTH=98	mitochondrion	1.20687	1.03585	1.47339	0.777945	1.13863	1.09046	1.053	0.930023	0.925928	1.2387	1.00234	0.969649	0.24367	0.0331605	0.210935	0.115001	0.799558	0.237391	0.0478449	0.0971498	0.353296	0.939297	1.08542	1.06601	1.16166	0.790797				0.836196	1.01459	1.10436	0.790797	0.925393	0.176348	-0.156855	0.330914				-0.22676		0.255078
AT3G15000.1	AT3G15000.1	35.1	not assigned.no ontology	Symbols: cobalt ion binding chr3:5050321-5052121 FORWARD LENGTH=395	mitochondrion	1.05957		0.959782		0.876422	1.08391	0.935094	1.1473	1.03553	1.00968	0.980168	1.03931	-0.0289233	-0.058569	0.0296583				-0.0845214		-0.0417304			0.960238	0.947847	0.875654	0.911588	0.930663	1.12252	1.00609	1.00116	0.954042	0.905968	1.04326	-0.0893352	-0.140865	0.0516922		0.0326861		-0.203562	1.48564	-0.128969
AT2G28430.1	AT2G28430.1	35.2	not assigned.unknown	Symbols: unknown protein; Has 28 Blast hits to 28 proteins in 12 species: Archae - 0; Bacteria - 0; Metazoa - 0; Fungi - 0; Plants - 28; Viruses - 0; Other Eukaryotes - 0 (source: NCBI BLink). chr2:12159736-12160387 REVERSE LENGTH=85	mitochondrion	1.16627	0.969324	1.29874	1.0233	1.15567			0.698311		1.14478	1.08948	0.698311	0.484478	0.437603	0.0494988				0.641702		0.713128						0.839592		0.857897	1.02846	0.976701		0.839592	0.954353		-0.127943					-0.184835
AT2G33220.1	AT2G33220.1	35.2	not assigned.unknown	Symbols: GRIM-19 protein chr2:14078974-14079929 FORWARD LENGTH=143	mitochondrion	0.897701		0.99642		1.00924	1.64467	0.696266			0.947061	1.32696	0.696266	0.305228	0.623452	-0.334119				0.930411		0.443819			0.937894	1.07147		1.36412	1.65708		0.857762	0.780584	1.00468	1.5106	0.819173	0.203427	0.59356	-0.402276				0.882885		0.294501
AT2G46540.1	AT2G46540.1	35.2	not assigned.unknown	Symbols: unknown protein; FUNCTIONS IN: molecular_function unknown; INVOLVED IN: biological_process unknown; LOCATED IN: mitochondrion, membrane; EXPRESSED IN: 25 plant structures; EXPRESSED DURING: 16 growth stages; Has 42 Blast hits to 42 proteins in 11 species: Archae - 0; Bacteria - 0; Metazoa - 0; Fungi - 0; Plants - 42; Viruses - 0; Other Eukaryotes - 0 (source: NCBI BLink). chr2:19110687-1…	mitochondrion	1.06212	1.00764	1.45611	0.89664	1.14612		1.15751	0.914212	0.98411	1.17529	1.02138	1.01861	0.142833	0.00271122	0.140135	0.379461			0.00391146		0.206415	0.420833		0.992357	0.931835	0.895292	0.916397	0.769967	0.957272	0.836544	1.02215	0.962096	0.860552	0.938656	0.0246641	-0.0868204	0.111425		0.333274		-0.125334	0.477198	0.0355845
AT4G39690.1	AT4G39690.1	35.2	not assigned.unknown	Symbols: FUNCTIONS IN: molecular_function unknown; INVOLVED IN: biological_process unknown; LOCATED IN: mitochondrion; EXPRESSED IN: 26 plant structures; EXPRESSED DURING: 14 growth stages; CONTAINS InterPro DOMAIN/s: Mitochondrial inner membrane protein Mitofilin (InterPro:IPR019133); Has 30201 Blast hits to 17322 proteins in 780 species: Archae - 12; Bacteria - 1396; Metazoa - 17338; Fungi - 34…	mitochondrion				1.11179							1.11179																			0.74202				0.74202
AT4G16450.1,AT4G16450.2	AT4G16450.1	35.2	not assigned.unknown	Symbols: unknown protein; FUNCTIONS IN: molecular_function unknown; INVOLVED IN: photorespiration; LOCATED IN: mitochondrion, mitochondrial membrane, mitochondrial respiratory chain complex I, respiratory chain complex I, membrane; EXPRESSED IN: 25 plant structures; EXPRESSED DURING: 15 growth stages; Has 30201 Blast hits to 17322 proteins in 780 species: Archae - 12; Bacteria - 1396; Metazoa - 1…	mitochondrion	0.990186	1.63253	0.587549	1.29825	1.51349	1.39692	0.292712		1.00981	1.07009	1.40289	0.651263	0.486625	0.731812	-0.26915			0.344283	1.10709		0.716419					0.841408	1.1389	0.20636	0.933323	0.708074	0.627371		0.72889	0.756256		-0.0368528			0.929322		-0.0531734	0.0318339
AT4G30010.1	AT4G30010.1	35.2	not assigned.unknown	Symbols: unknown protein; FUNCTIONS IN: molecular_function unknown; INVOLVED IN: biological_process unknown; LOCATED IN: mitochondrion, plastid; EXPRESSED IN: 26 plant structures; EXPRESSED DURING: 15 growth stages; Has 39 Blast hits to 39 proteins in 18 species: Archae - 0; Bacteria - 0; Metazoa - 0; Fungi - 0; Plants - 39; Viruses - 0; Other Eukaryotes - 0 (source: NCBI BLink). chr4:14672947-14…	mitochondrion		1.24622		1.43521				0.870802	0.739295	1.24622	1.43521	0.805048	0.430145	0.56258	-0.140964				0.834116		0.630411					1.02703	0.950029		0.783404	0.976689	0.858323		0.988531	0.872805		0.124347					0.179626
AT2G07707.1,ATMG00480.1	AT2G07707.1	35.2	not assigned.unknown	Symbols: Plant mitochondrial ATPase, F0 complex, subunit 8 protein chr2:3386292-3386768 FORWARD LENGTH=158	mitochondrion		1.13762	0.627344	1.01836		0.921132				0.882484	0.969747				-0.0942246											1		0.963183		0.760857	0.650014		0.981592	0.705436		0.327388					0.476609
AT5G20090.1,AT5G20090.2,AT5G20090.3	AT5G20090.1	35.2	not assigned.unknown	Symbols: Uncharacterised protein family (UPF0041) chr5:6787246-6788000 REVERSE LENGTH=110	mitochondrion		1.02676		1.20159	0.973867	1.01537	0.569844	0.983139		1.02676	1.06361	0.776492	0.277574	0.312066	-0.0352558				0.453924		0.403056					0.493916				0.394303			0.493916	0.394303		0.224299					0.324962
AT4G22310.1	AT4G22310.1	35.2	not assigned.unknown	Symbols: Uncharacterised protein family (UPF0041) chr4:11791443-11792638 FORWARD LENGTH=108	mitochondrion				1.25503							1.25503
AT5G53650.1	AT5G53650.1	35.2	not assigned.unknown	Symbols: unknown protein; FUNCTIONS IN: molecular_function unknown; INVOLVED IN: biological_process unknown; LOCATED IN: endomembrane system; EXPRESSED IN: 23 plant structures; EXPRESSED DURING: 15 growth stages; Has 30201 Blast hits to 17322 proteins in 780 species: Archae - 12; Bacteria - 1396; Metazoa - 17338; Fungi - 3422; Plants - 5037; Viruses - 0; Other Eukaryotes - 2996 (source: NCBI BLin…	mitochondrion	0.961114						1.01856	0.947186	0.838073	0.961114		0.934605	0.0279682								0.0403523
AT1G08480.1	AT1G08480.1	35.2	not assigned.unknown	Symbols: unknown protein; FUNCTIONS IN: molecular_function unknown; INVOLVED IN: biological_process unknown; LOCATED IN: mitochondrion, plasma membrane, plastid, vacuole; EXPRESSED IN: 27 plant structures; EXPRESSED DURING: 15 growth stages; Has 39 Blast hits to 39 proteins in 13 species: Archae - 0; Bacteria - 0; Metazoa - 0; Fungi - 0; Plants - 39; Viruses - 0; Other Eukaryotes - 0 (source: NCB…	mitochondrion	1.12042	0.996924	0.969762	1.00149	0.920661	0.967782	1.05734	0.964249	0.883625	1.02903	0.963312	0.968406	0.0607057	-0.00527358	0.065974	0.425026	0.93116	0.274508	-0.00760819	0.0309759	0.0876068	0.371584	1.03626	1.1332	1.1017	1.01982	0.909682	0.938327	0.796809	0.995746	1.00541	1.09039	0.955944	0.932655	0.155936	0.0246633	0.131399	0.0991676	0.773305	0.0368793	0.0355834	0.111649	0.225426	1.00363
AT2G45060.1	AT2G45060.1	35.2	not assigned.unknown	Symbols: Uncharacterised conserved protein UCP022280 chr2:18584674-18586688 REVERSE LENGTH=272	mitochondrion				1.14698			1.0548		0.988467		1.14698	1.02163		0.1156					0.166962							1.15489				0.866549	0.810174		1.15489	0.838362		0.317604					0.462117
AT5G39600.1	AT5G39600.1	35.2	not assigned.unknown	Symbols: CONTAINS InterPro DOMAIN/s: Ribosomal protein L53, mitochondrial (InterPro:IPR019716); Has 50 Blast hits to 50 proteins in 19 species: Archae - 0; Bacteria - 0; Metazoa - 6; Fungi - 0; Plants - 42; Viruses - 0; Other Eukaryotes - 2 (source: NCBI BLink). chr5:15854188-15854771 REVERSE LENGTH=127	mitochondrion		1.26474		1.06864			0.996681			1.26474	1.06864	0.996681	0.237068	0.0696869	0.168076				0.100578		0.343633								0.979537	0.977667				0.978602
AT1G47420.1	AT1G47420.1	35.2	not assigned.unknown	Symbols: SDH5 succinate dehydrogenase 5 chr1:17395774-17397176 REVERSE LENGTH=257	mitochondrion	1.15427	1.0115	1.13922	0.955962	1.09409	1.06434	0.915137	0.967361	0.997844	1.10166	1.03813	0.960114	0.137308	0.078088	0.059379	0.050959	0.182438	0.361696	0.112715	0.738885	0.198405	1.29278	1.00908	1.10152	1.08348	1.0287	0.897807	0.99733	0.962155	0.953155	1	1.06469	0.974611	0.97177	0.0912567	0.00291952	0.0883431	0.0428467	0.949293	0.137123	0.00421198	0.0225998	0.131747	1.36808
AT1G72170.1	AT1G72170.1	35.2	not assigned.unknown	Symbols: Domain of unknown function (DUF543) chr1:27156403-27157516 FORWARD LENGTH=102	mitochondrion		1.08302	1.24944	1.00853	1.19294	0.984544	1.24847	0.999185		1.16623	1.062	1.12383	0.0370304	-0.0565692	0.0935505				-0.0816338		0.0534296					1.01464	0.950361				0.993387		0.982499	0.993387		-0.0110207					-0.0158996
AT2G40765.1	AT2G40765.1	35.2	not assigned.unknown	Symbols: unknown protein; FUNCTIONS IN: molecular_function unknown; INVOLVED IN: biological_process unknown; LOCATED IN: mitochondrion, mitochondrial respiratory chain complex III; EXPRESSED IN: 24 plant structures; EXPRESSED DURING: 15 growth stages; Has 32 Blast hits to 32 proteins in 11 species: Archae - 0; Bacteria - 0; Metazoa - 0; Fungi - 0; Plants - 32; Viruses - 0; Other Eukaryotes - 0 (s…	mitochondrion	1.12961	0.780485	1.39241	0.958603	1.25065	1.21063	1.17782	0.968237	1.15659	1.10083	1.13996	1.10088	-4.36203e-05	0.0348805	-0.0349241	0.99981	0.747103	0.854007	0.050327	0.126619	-6.29308e-05	8.26187e-05		1.20889	1.05724	0.899908	0.868716	0.82184	0.878158	1.00209	0.997907	1.13306	0.863488	0.959386	0.166003	-0.105216	0.270041		0.108368		-0.151935	0.965098	0.240045
AT5G47570.1	AT5G47570.1	35.2	not assigned.unknown	Symbols: unknown protein; Has 30201 Blast hits to 17322 proteins in 780 species: Archae - 12; Bacteria - 1396; Metazoa - 17338; Fungi - 3422; Plants - 5037; Viruses - 0; Other Eukaryotes - 2996 (source: NCBI BLink). chr5:19292869-19294666 REVERSE LENGTH=125	mitochondrion	1.10588		1.33987					0.763477	1.0737	1.22288		0.91859	0.284187								0.412789			1	1.01475	0.91024			0.913855			1.00737	0.91024	0.913855	0.0973539	-0.00396354	0.101308				-0.00571819		0.140563
AT5G41970.1	AT5G41970.1	35.2	not assigned.unknown	Symbols: Metal-dependent protein hydrolase chr5:16791198-16792961 FORWARD LENGTH=373	mitochondrion	1.03467	1.27223	1.05997	0.929036	0.920751	0.941732	0.928361	1.15638	1.04286	1.12229	0.930506	1.04254	0.0736808	-0.11356	0.18685	0.469949	0.165384	0.0641359	-0.164009	0.781506	0.106347	0.327949			1.16718	0.931822	0.831119		1.04197	1.26206	1.01742	1.16718	0.881471	1.10715	0.0527863	-0.22697	0.278921				-0.328866		0.0761722
AT3G07480.1	AT3G07480.1	35.2	not assigned.unknown	Symbols: 2Fe-2S ferredoxin-like superfamily protein chr3:2389026-2389505 FORWARD LENGTH=159	mitochondrion	1.15797	0.896038	1.31805	1.03155	1.13479	1	1.02053	0.777643	0.92093	1.12402	1.05545	0.906367	0.214394	0.151981	0.0629262	0.199517	0.140988	0.624629	0.219686	0.850819	0.310499	0.700021	1.17015	1.03395	1.01928	0.802649	1.0016	0.744926	1.13483	0.945127	0.80497	1.07446	0.849726	0.961641	0.110821	-0.123569	0.23359	0.35105	0.41507	0.0697536	-0.1785	0.381879	0.160045	0.454631
AT2G27730.1	AT2G27730.1	35.2	not assigned.unknown	Symbols: copper ion binding chr2:11820056-11820867 REVERSE LENGTH=113	mitochondrion	1.06333	0.975738	1.24694	0.925976	1.10454	1.05577		0.964454	1.08625	1.09534	1.02876	1.02535	0.0659997	0.0033205	0.0626827			0.52637	0.00479048		0.0952521		1.12968	1.11644	1.11882	0.906239	0.890249	0.856327	1.01144	1.10607	1.05248	1.12165	0.884272	1.05666	0.0596642	-0.177637	0.236674	0.0788512	0.00517942	9.99307e-05	-0.256953	2.28572	0.0861028	1.10319
AT3G27570.1	AT3G27570.1	35.2	not assigned.unknown	Symbols: Sucrase/ferredoxin-like family protein chr3:10214276-10216681 REVERSE LENGTH=379	mitochondrion		0.953939	0.860416	1.37088	0.998724			0.966686	1.03719	0.907178	1.1848	1.00194	-0.0992724	0.167246	-0.265416				0.241849		-0.143338					0.801497				0.945016	1.03344		0.801497	0.989226		-0.209668					-0.303602
AT2G43780.1,AT2G43780.2	AT2G43780.1	35.2	not assigned.unknown	Symbols: unknown protein; Has 30 Blast hits to 30 proteins in 11 species: Archae - 0; Bacteria - 0; Metazoa - 0; Fungi - 0; Plants - 30; Viruses - 0; Other Eukaryotes - 0 (source: NCBI BLink). chr2:18136444-18136647 REVERSE LENGTH=67	mitochondrion	1.07522	0.959099	1.13394	0.874724	0.923832	1.17785	1.00592	1.02275	0.978256	1.05609	0.992135	1.00231	0.0522514	-0.0102023	0.0624454	0.367517	0.919722	0.582459	-0.014719	0.0363433	0.0754	0.434722		1.04978		0.975285		0.855255	1	1.10023	0.947473	1.04978	0.91527	1.0159	0.0328022	-0.104219	0.136904				-0.150492		0.0473278
AT2G31490.1	AT2G31490.1	35.2	not assigned.unknown	Symbols: unknown protein; Has 55 Blast hits to 55 proteins in 15 species: Archae - 0; Bacteria - 0; Metazoa - 0; Fungi - 0; Plants - 55; Viruses - 0; Other Eukaryotes - 0 (source: NCBI BLink). chr2:13412060-13413002 FORWARD LENGTH=71	mitochondrion	1		1.20849		0.995903		1.08578	0.987422	1.02181	1.10425	0.995903	1.03167	0.0679577	-0.0352803	0.103176				-0.050904		0.09808								1.01133	1.15191	0.952636			1.03862
AT2G26080.1	AT2G26080.1	1.2.4.1	PS.photorespiration.glycine cleavage.P subunit	Symbols: AtGLDP2, GLDP2 glycine decarboxylase P-protein 2 chr2:11109330-11113786 REVERSE LENGTH=1044	mitochondrion	0.872393	1.08356	0.848661	0.965644	0.74074	0.767428	0.977858	1.05015	0.994795	0.934873	0.824604	1.0076	-0.0748815	-0.199756	0.125343	0.402733	0.0692782	0.344611	-0.289151	1.1594	-0.108082	0.394983	1.14105	1.14009	1.12054	0.871016	0.75607	0.994446	0.946385	1.03752	1.14184	1.13389	0.873844	1.04192	0.0845445	-0.175463	0.259046	0.181062	0.132071	0.019765	-0.253792	0.879191	0.122045	0.742173
AT1G11860.1,AT1G11860.2,AT1G11860.3	AT1G11860.1	1.2.4.2	PS.photorespiration.glycine cleavage.T subunit	Symbols: Glycine cleavage T-protein family chr1:4001801-4003245 FORWARD LENGTH=408	mitochondrion	1.00785	1.0836	1.23103	0.981514	0.774809	0.951397	1.23285	0.985532	1.02662	1.10749	0.902573	1.08167	0.0235945	-0.180515	0.203893	0.810309	0.147962	0.0896855	-0.261139	0.829849	0.0340412	0.0913494	0.9837	0.91792	1.02025	0.902604	1.02803	0.842165	1.00724	0.987031	1.14828	0.973955	0.924267	1.04752	-0.0727792	-0.125013	0.0523527	0.279766	0.173953	0.470382	-0.180591	0.759567	-0.105045	0.553204
AT2G35120.1	AT2G35120.1	1.2.4.4	PS.photorespiration.glycine cleavage.H protein	Symbols: Single hybrid motif superfamily protein chr2:14805913-14807274 REVERSE LENGTH=156	mitochondrion	1.33107	0.968431	1.12161	0.808284	1.01447	1.48257	1.33144	1.01347	1.13974	1.14037	1.10177	1.16155	-0.0184024	-0.0528221	0.0344281	0.887048	0.799167	0.872397	-0.0762239	0.0973626	-0.0265498	0.052053	0.949377	1.03015	0.993603	0.940244		0.760479	1.0757	0.94476	0.86199	0.991044	0.850362	0.960817	0.030973	-0.121971	0.152799	0.672791			-0.176185		0.0446881	0.17212
AT1G52760.1	AT1G52760.1	11.9.2	lipid metabolism.lipid degradation.lipases	Symbols: LysoPL2 lysophospholipase 2 chr1:19651378-19652576 FORWARD LENGTH=332	mitochondrion	1	1.00964	0.923608	0.981066	1.09207	0.932666	0.821838	0.926514	0.897871	0.977748	1.00193	0.882074	0.102885	0.127238	-0.024433	0.0820695	0.101542	0.679992	0.183814	0.993353	0.148563	1.08582	1.1619	0.964634		1.16528	1.16957	1.24034	0.893721	0.842474	1.05093	1.06327	1.19173	0.929042	0.134744	0.247728	-0.113935		0.0174675		0.359241	1.75777	0.194689
AT4G13360.1	AT4G13360.1	11.9.4.3	lipid metabolism.lipid degradation.beta-oxidation.enoyl CoA hydratase	Symbols: ATP-dependent caseinolytic (Clp) protease/crotonase family protein chr4:7775133-7777701 FORWARD LENGTH=421	mitochondrion	1.13511	0.831193	1.04735	1.00271		1.60505	0.973146	1.05529	0.994423	1.00455	1.30388	1.00762	-0.00305282	0.256334	-0.259336	0.975395			0.371856		-0.00440429	0.0108196								0.987301				0.987301
AT5G57440.1	AT5G57440.1	12.2.99	N-metabolism.ammonia metabolism.unspecified	Symbols: GS1, GPP2 Haloacid dehalogenase-like hydrolase (HAD) superfamily protein chr5:23271518-23272900 REVERSE LENGTH=240	mitochondrion	1.08445		0.893613				0.884087			0.989031		0.884087	0.112053								0.161828						0.962226			1.01879			0.962226	1.01879		-0.0571077					-0.0824114
[truncated: 543 more rows]

## Sheet: DataS7 shoot 15N Ctrl&PiStarv
Supplemental Data. Li et al. (2022). Plant Cell.
[truncated: 998 more rows]

## Sheet: DataS7root LFQ Ctrl&PiStarv
Supplemental Data. Li et al. (2022). Plant Cell.
[truncated: 1,979 more rows]

## Sheet: DataS7 shoot LFQ Ctrl&Pi Starv
Supplemental Data. Li et al. (2022). Plant Cell.
[truncated: 1,646 more rows]
