# Supplementary material for: Defects in autophagy lead to selective in vivo changes in turnover of cytosolic and organelle proteins in Arabidopsis
Source: Plant Cell. 2022 Jun 29;34(10):3936–60. doi: 10.1093/plcell/koac185 (PMC9516138; doi:10.1093/plcell/koac185)
Supplement: koac185_Supplementary_Data [file koac185_supplementary_data.zip › koac185_Supplementary_Data/tpc.21.00373_SupplementalDS8.xlsx]

## Sheet: DataS8 root ctrl&PiStarv
Supplemental Data. Li et al. (2022). Plant Cell.
Supplemental Data Set 8 Changes in protein degradation rate in wild type and autophagy mutants under control and Pi limiting conditions. Three weeks old (T0) hydroponically grown Arabidopsis wild type and mutants were progressively labeled by 15N growth media with (Control) or without Pi (Pi Starvation) for three days (T3) before root/shoot was harvested separately. Progressively labelled root to…						Control									Average			Relative ΔKD (mutant-Wt)/mean			T-test (P values)			Pi starvation									Average			Relative ΔKD (mutant-Wt)/mean			T-test (P values)			Ctrl vs Pi Starv T-test (P values)
AGI	1stAGI	BinCode	BinName	Description	Location SUBAcon	ATG11R1KD	ATG11R2KD	ATG11R3KD	ATG5R1KD	ATG5R2KD	ATG5R3KD	WTR1KD	WTR2KD	WTR3KD	ATG11_KD	ATG5_KD	WT_KD	Relatvive ∆ATG11vsWT	Relatvive ∆ATG5vsWT	Relatvive ∆ATG11vs5	WTvsATG11	WTvsATG5	ATG5vs11	ATG11noPiR1KD	ATG11noPiR2KD	ATG11noPiR3KD	ATG5noPiR1KD	ATG5noPiR2KD	ATG5noPiR3KD	WTnoPiR1KD	WTnoPiR2KD	WTnoPiR3KD	ATG11noPi_KD	ATG5noPi_KD	WTnoPi_KD	Relatvive ∆ATG11vsWT	Relatvive ∆ATG5vsWT	Relatvive ∆ATG11vs5	noPiWTvsATG11	noPiWTvsATG5	noPiATG5vs11	PiStarv_ATG11	PiStarv_ATG5	PiStarv_WT
AT1G63000.1	AT1G63000.1	10.1.11	cell wall.precursor synthesis.UER	Symbols: NRS/ER, UER1 nucleotide-rhamnose synthase/epimerase-reductase chr1:23342510-23343859 FORWARD LENGTH=301	cytosol	0.690661	0.700474		0.723692			0.727522	0.772894	0.700124	0.695567	0.723692	0.733513	-0.0531054	-0.0134792	-0.0396333				0.814598	0.734708		0.747844		0.68574		0.722911	0.664258	0.774653	0.716792	0.693585	0.110429	0.0329095	0.0775903
AT3G51160.1	AT3G51160.1	10.1.7	cell wall.precursor synthesis.GMD	Symbols: MUR1, MUR_1, GMD2 NAD(P)-binding Rossmann-fold superfamily protein chr3:19007232-19008353 REVERSE LENGTH=373	cytosol	0.608152			0.66868						0.608152	0.66868				-0.09481					0.67337				0.636319				0.67337	0.636319				0.0565803
AT3G02230.1	AT3G02230.1	10.5.5	cell wall.cell wall proteins.RGP	Symbols: RGP1, ATRGP1 reversibly glycosylated polypeptide 1 chr3:415463-417304 FORWARD LENGTH=357	cytosol	0.486966	0.469675	0.464878	0.43165	0.419389	0.421664	0.500095	0.506673	0.48068	0.47384	0.424235	0.495816	-0.0453279	-0.155603	0.11047	0.0995616	0.00117094	0.00297635	0.500977	0.454078	0.462712	0.413392	0.408687	0.401841	0.477481	0.501553	0.484148	0.472589	0.407973	0.487727	-0.0315274	-0.178081	0.14676	0.400291	0.000547222	0.0119958	0.941058	0.0321286	0.487951
AT1G31812.1	AT1G31812.1	11.1.13	lipid metabolism.FA synthesis and FA elongation.acyl-CoA binding protein	Symbols: ACBP6, ACBP acyl-CoA-binding protein 6 chr1:11411132-11412099 REVERSE LENGTH=92	cytosol	0.665786	0.64647	0.637636	0.698824	0.697421	0.679254	0.675773	0.685496	0.644281	0.649964	0.691833	0.668517	-0.0281427	0.0342802	-0.0624078	0.282703	0.169821	0.0159459	0.67879	0.685928	0.688656	0.737196	0.70732	0.673648	0.709997	0.696133	0.676986	0.684458	0.706055	0.694372	-0.0143807	0.0166843	-0.0310631	0.378107	0.602655	0.309936	0.0173617	0.504318	0.174809
AT1G80460.1,AT1G80460.2	AT1G80460.1	11.5.1	lipid metabolism.glyceral metabolism.glycerol kinase	Symbols: NHO1, GLI1 Actin-like ATPase superfamily protein chr1:30246960-30249055 REVERSE LENGTH=522	cytosol	0.561716	0.506486	0.526466	0.543724	0.526251	0.564528	0.573378	0.510726		0.531556	0.544834	0.542052	-0.0195526	0.00511928	-0.0246712			0.534736	0.528049	0.443275	0.572152	0.472852	0.493457		0.510547			0.514492	0.483155	0.510547	0.00769662	-0.0551323	0.0628223				0.699436
AT3G15730.1	AT3G15730.1	11.9.3.1	lipid metabolism.lipid degradation.lysophospholipases.phospholipase D	Symbols: PLDALPHA1, PLD phospholipase D alpha 1 chr3:5330835-5333474 FORWARD LENGTH=810	cytosol	0.501511	0.491755	0.489957	0.470997	0.43614	0.483979	0.548117	0.541597	0.552744	0.494408	0.463705	0.547486	-0.101888	-0.165707	0.0640896	0.000389985	0.00461964	0.105456	0.499428	0.513414	0.507566	0.511348	0.496602	0.468402	0.556727	0.566277	0.534093	0.506803	0.492117	0.552366	-0.0860355	-0.115364	0.0294018	0.0117451	0.0189077	0.3294	0.0839812	0.210018	0.653512
AT3G17820.1	AT3G17820.1	12.2.2	N-metabolism.ammonia metabolism.glutamine synthetase	Symbols: ATGSKB6, GLN1.3, GLN1;3 glutamine synthetase 1.3 chr3:6097503-6099408 FORWARD LENGTH=354	cytosol	0.467624	0.467569	0.371216	0.443234	0.409991	0.437042	0.504181			0.43547	0.430089	0.504181	-0.146248	-0.158608	0.0124318			0.880926	0.472726	0.445879		0.435824						0.459303	0.435824				0.052458
AT5G37600.1	AT5G37600.1	12.2.2	N-metabolism.ammonia metabolism.glutamine synthetase	Symbols: ATGSR1, GLN1;1, GSR 1, ATGLN1;1 glutamine synthase clone R1 chr5:14933574-14935656 REVERSE LENGTH=356	cytosol	0.55051	0.544481	0.540215	0.5527	0.545763	0.575991	0.525343		0.537553	0.545068	0.558151	0.531448	0.0253045	0.0490148	-0.0237176			0.245332	0.541394	0.542333	0.544684	0.587185		0.571418				0.542804	0.579302				-0.0650528				0.510989
AT5G17330.1	AT5G17330.1	13.1.1.1.1	amino acid metabolism.synthesis.central amino acid metabolism.GABA.Glutamate decarboxylase	Symbols: GAD, GAD1 glutamate decarboxylase chr5:5711141-5714839 FORWARD LENGTH=502	cytosol	0.497549	0.469169	0.532203	0.465288	0.415354	0.488247	0.514429	0.489561	0.563933	0.49964	0.456296	0.522641	-0.0449987	-0.135544	0.0906833	0.464311	0.0965616	0.199091	0.467787	0.384455	0.529666	0.451082		0.488164	0.547275			0.460636	0.469623	0.547275	-0.171918	-0.152723	-0.0193219				0.442857
AT5G19550.1	AT5G19550.1	13.1.1.2.1	amino acid metabolism.synthesis.central amino acid metabolism.aspartate.aspartate aminotransferase	Symbols: ASP2, AAT2 aspartate aminotransferase 2 chr5:6598201-6601597 FORWARD LENGTH=405	cytosol	0.487582	0.51045	0.483304	0.496824	0.47279	0.475159	0.534956	0.514137	0.540673	0.493779	0.481591	0.529922	-0.0706139	-0.0955616	0.0249899	0.0362569	0.0121659	0.344493	0.581036	0.469933	0.416052	0.555843	0.540229	0.459694	0.549536	0.464972		0.489007	0.518589	0.507254	-0.036631	0.0220985	-0.0587177			0.631051	0.927548	0.295336
AT2G36880.1,AT2G36880.2	AT2G36880.1	13.1.3.4	amino acid metabolism.synthesis.aspartate family.methionine	Symbols: MAT3 methionine adenosyltransferase 3 chr2:15479721-15480893 REVERSE LENGTH=390	cytosol	0.601956	0.620398	0.662044	0.684143	0.695313	0.650472	0.629156	0.681193	0.641803	0.628133	0.676643	0.650718	-0.0353201	0.0390628	-0.0743572	0.394461	0.277999	0.0952811	0.641007	0.633823	0.639783	0.684989	0.645691	0.652358	0.634041	0.707364	0.658254	0.638204	0.661012	0.666553	-0.0434547	-0.00834731	-0.0351106	0.261157	0.83384	0.138327	0.60391	0.437459	0.584487
AT5G17920.1,AT5G17920.2	AT5G17920.1	13.1.3.4	amino acid metabolism.synthesis.aspartate family.methionine	Symbols: ATCIMS, ATMETS, ATMS1 Cobalamin-independent synthase family protein chr5:5935771-5939195 FORWARD LENGTH=765	cytosol	0.528922	0.506778	0.504968	0.522646	0.5053	0.533596	0.570903	0.573554	0.564556	0.513556	0.520514	0.569671	-0.103608	-0.0901817	-0.0134575	0.0023321	0.00475174	0.5706	0.529313	0.541504	0.528728	0.627981	0.560684	0.551307	0.574269	0.595066	0.570664	0.533182	0.57999	0.58	-0.0841155	-1.57334e-05	-0.0840998	0.00569315	0.99973	0.128709	0.0884479	0.080152	0.269266
AT1G02500.1,AT1G02500.2	AT1G02500.1	13.1.3.4.11	amino acid metabolism.synthesis.aspartate family.methionine.S-adenosylmethionine synthetase	Symbols: SAM1, SAM-1, MAT1, AtSAM1 S-adenosylmethionine synthetase 1 chr1:519037-520218 FORWARD LENGTH=393	cytosol	0.703887	0.721458		0.738057					0.698939	0.712672	0.738057	0.698939	0.0194579	0.0544449	-0.0349963				0.673402	0.695151	0.722306	0.809002	0.652496					0.696953	0.730749				-0.0473431
AT5G49810.1	AT5G49810.1	13.1.3.4.13	amino acid metabolism.synthesis.aspartate family.methionine.methionine S-methyltransferase	Symbols: MMT methionine S-methyltransferase chr5:20239418-20246046 FORWARD LENGTH=1071	cytosol		0.688228		0.496953						0.688228	0.496953				0.322777				0.528672			0.484933						0.528672	0.484933				0.0863026
AT3G03780.1,AT3G03780.2,AT3G03780.3	AT3G03780.1	13.1.3.4.3	amino acid metabolism.synthesis.aspartate family.methionine.methionine synthase	Symbols: ATMS2, MS2 methionine synthase 2 chr3:957602-960740 FORWARD LENGTH=765	cytosol	0.483402	0.458367	0.472218			0.767003	0.524721	0.525764	0.490986	0.471329	0.767003	0.513824	-0.0862699	0.395337	-0.477536	0.0347771			0.53255	0.559181	0.60128	0.696062			0.552312		0.558505	0.564337	0.696062	0.555409	0.0159469	0.224781	-0.209022				0.0119568
AT4G14880.1,AT4G14880.2,AT4G14880.3,AT4G14880.4	AT4G14880.1	13.1.5.3.1	amino acid metabolism.synthesis.serine-glycine-cysteine group.cysteine.OASTL	Symbols: OASA1, OLD3, CYTACS1 O-acetylserine (thiol) lyase (OAS-TL) isoform A1 chr4:8518209-8520050 REVERSE LENGTH=322	cytosol	0.462769	0.46739	0.459723	0.501763	0.4718	0.515967	0.490367	0.493477	0.503411	0.463294	0.49651	0.495752	-0.067687	0.00152808	-0.0692133	0.0019936	0.958216	0.0657088	0.459955	0.473877	0.474224	0.479483	0.534428	0.510754	0.49051	0.488166	0.494909	0.469352	0.508222	0.491195	-0.0454801	0.0340731	-0.0795224	0.0128019	0.348137	0.0791374	0.308867	0.599363	0.35907
AT5G47770.1	AT5G47770.1	16.1.2.9	secondary metabolism.isoprenoids.mevalonate pathway.farnesyl pyrophosphate synthetase	Symbols: FPS1 farnesyl diphosphate synthase 1 chr5:19345297-19347415 FORWARD LENGTH=384	cytosol	0.476395	0.481057	0.457944	0.475033	0.446696	0.434958	0.519308			0.471799	0.452229	0.519308	-0.0958709	-0.138089	0.0423585			0.229986	0.438448	0.386368	0.430875	0.472396	0.479485	0.440344	0.479045			0.418564	0.464075	0.479045	-0.134762	-0.0317465	-0.103126			0.0875789	0.0397223	0.522544
AT3G19450.1	AT3G19450.1	16.2.1.10	secondary metabolism.phenylpropanoids.lignin biosynthesis.CAD	Symbols: CAD4, ATCAD4, CAD, CAD-C GroES-like zinc-binding alcohol dehydrogenase family protein chr3:6744859-6747005 FORWARD LENGTH=365	cytosol	0.511042	0.522178	0.498173	0.535697	0.604715	0.567064	0.52116		0.517968	0.510464	0.569159	0.519564	-0.0176686	0.0911066	-0.108731			0.04988	0.479591	0.520994	0.524243	0.588128	0.60154	0.534915	0.518083		0.515764	0.508276	0.574861	0.516923	-0.0168694	0.106134	-0.122948			0.0556305	0.89757	0.851151
AT4G34050.1	AT4G34050.1	16.2.1.6	secondary metabolism.phenylpropanoids.lignin biosynthesis.CCoAOMT	Symbols: CCoAOMT1 S-adenosyl-L-methionine-dependent methyltransferases superfamily protein chr4:16310844-16311973 FORWARD LENGTH=259	cytosol	1.00127	0.976616	0.92579							0.967892										1.04143	1.03318	1.10677	1.06417	1.03371		1.03612	0.969227	1.0373	1.06822	1.00267	0.0339505	0.0633013	-0.0293665
AT5G54160.1	AT5G54160.1	16.2.1.9	secondary metabolism.phenylpropanoids.lignin biosynthesis.COMT	Symbols: ATOMT1, OMT1 O-methyltransferase 1 chr5:21982075-21984167 FORWARD LENGTH=363	cytosol		0.749568	0.73749	0.781947		0.79326				0.743529	0.787604				-0.0575715				0.772909	0.85868	0.842606							0.824732
AT1G74090.1	AT1G74090.1	16.5.1.1.1.9	secondary metabolism.sulfur-containing.glucosinolates.synthesis.aliphatic.sulfotransferase	Symbols: SOT18, ATSOT18, ATST5B desulfo-glucosinolate sulfotransferase 18 chr1:27863003-27864055 FORWARD LENGTH=350	cytosol	0.471171	0.472503	0.455227	0.459738	0.461849	0.477497				0.4663	0.466361				-0.000130836			0.994197	0.540586	0.492492	0.484084	0.553502						0.50572	0.553502				-0.090221				0.0995352
AT1G74100.1	AT1G74100.1	16.5.1.1.3.3	secondary metabolism.sulfur-containing.glucosinolates.synthesis.indole.indole-3-methyl-desulfoglucosinolate sulfotransferase	Symbols: SOT16, ATSOT16, CORI-7, ATST5A sulfotransferase 16 chr1:27864489-27865505 REVERSE LENGTH=338	cytosol	0.592717		0.564941							0.578829										0.648151	0.607928	0.691121						0.62804	0.691121				-0.0956388
AT3G44320.1	AT3G44320.1	16.5.1.3.3	secondary metabolism.sulfur-containing.glucosinolates.degradation.nitrilase	Symbols: NIT3, AtNIT3 nitrilase 3 chr3:15993419-15995493 FORWARD LENGTH=346	cytosol	0.413426	0.485763	0.423388	0.475148		0.417445	0.484201			0.440859	0.446296	0.484201	-0.0937081	-0.0814725	-0.0122591					0.484242	0.443861	0.417401		0.465949	0.372459			0.464051	0.441675	0.372459	0.218987	0.170037	0.0494103
AT1G59960.1	AT1G59960.1	16.8.2	secondary metabolism.flavonoids.chalcones	Symbols: NAD(P)-linked oxidoreductase superfamily protein chr1:22071410-22073067 REVERSE LENGTH=326	cytosol	0.416186	0.46079	0.495934	0.519197	0.491711			0.539329		0.457637	0.505454	0.539329	-0.163882	-0.0648471	-0.0992989				0.462502	0.477555								0.470028
AT3G22850.1	AT3G22850.1	17.2.3	hormone metabolism.auxin.induced-regulated-responsive-activated	Symbols: Aluminium induced protein with YGL and LRDR motifs chr3:8089067-8090275 FORWARD LENGTH=248	cytosol	0.637411	0.619051		0.663042	0.69215	0.665991		0.636494		0.628231	0.673728	0.636494	-0.0130674	0.0568351	-0.0698896				0.652219			0.62036			0.627819			0.652219	0.62036	0.627819	0.0381239	-0.0119528	0.050071
AT5G43830.1	AT5G43830.1	17.2.3	hormone metabolism.auxin.induced-regulated-responsive-activated	Symbols: Aluminium induced protein with YGL and LRDR motifs chr5:17622593-17624239 REVERSE LENGTH=251	cytosol	0.562412	0.592409	0.578722	0.597727	0.570049	0.543698	0.611398	0.602077	0.582033	0.577848	0.570491	0.598503	-0.0351167	-0.0479241	0.0128128	0.167239	0.191523	0.701308	0.580555	0.565383	0.575875	0.593082	0.583784	0.555822	0.641859	0.666658	0.603156	0.573938	0.577563	0.637224	-0.104505	-0.0982256	-0.00629578	0.029148	0.0507727	0.778755	0.709252	0.731313	0.130623
AT2G46280.1,AT2G46280.2	AT2G46280.1	17.3.2.99	hormone metabolism.brassinosteroid.signal transduction.other	Symbols: TRIP-1, TIF3I1 TGF-beta receptor interacting protein 1 chr2:19003656-19005393 REVERSE LENGTH=328	cytosol	0.601133	0.602301				0.605858				0.601717	0.605858				-0.00685908						0.594166			0.564743				0.594166	0.564743				0.0507782
AT1G09740.1	AT1G09740.1	17.5.3	hormone metabolism.ethylene.induced-regulated-responsive-activated	Symbols: Adenine nucleotide alpha hydrolases-like superfamily protein chr1:3154603-3155834 FORWARD LENGTH=171	cytosol	0.469186	0.507913	0.708621	0.581514	0.612377	0.680228	0.442734	0.444826		0.561906	0.624707	0.44378	0.234917	0.338659	-0.105848			0.474927	0.395066	0.394655	0.478626	0.467498	0.570255					0.422782	0.518876				-0.204096				0.154155
AT3G16440.1	AT3G16440.1	17.7.3	hormone metabolism.jasmonate.induced-regulated-responsive-activated	Symbols: ATMLP-300B, MEE36, MLP-300B myrosinase-binding protein-like protein-300B chr3:5586087-5587541 FORWARD LENGTH=300	cytosol	0.643825			0.498406	0.510466	0.488877	0.505325		0.425215	0.643825	0.49925	0.46527	0.321983	0.0704591	0.252958					0.598061		0.408425		0.362816	0.482051			0.598061	0.38562	0.482051	0.214812	-0.222274	0.43193
AT3G16450.1,AT3G16450.2,AT3G16450.3	AT3G16450.1	17.7.3	hormone metabolism.jasmonate.induced-regulated-responsive-activated	Symbols: Mannose-binding lectin superfamily protein chr3:5588593-5589792 FORWARD LENGTH=300	cytosol	0.551461	0.490904	0.544934	0.629524	0.627728	0.57898	0.555865	0.561715	0.534369	0.5291	0.612077	0.55065	-0.0399166	0.105662	-0.145425	0.361041	0.0294995	0.0306781	0.531627	0.528242	0.53032	0.505623	0.545133	0.539599	0.507216	0.811966		0.530063	0.530119	0.659591	-0.217757	-0.217654	-0.000104592			0.996644	0.96241	0.0165703
AT3G16460.1,AT3G16460.2	AT3G16460.1	17.7.3	hormone metabolism.jasmonate.induced-regulated-responsive-activated	Symbols: Mannose-binding lectin superfamily protein chr3:5593029-5595522 FORWARD LENGTH=705	cytosol	0.585138	0.578886	0.577905	0.548861	0.511517	0.542977	0.578615	0.55272	0.531906	0.580643	0.534452	0.554414	0.0462169	-0.0366655	0.0828473	0.128052	0.324916	0.0173839	0.568631	0.608128	0.555569	0.506124	0.489662	0.501205	0.556833	0.567829	0.545788	0.577443	0.498997	0.556817	0.0363693	-0.109526	0.145751	0.292553	0.00196051	0.00901008	0.850868	0.0478779	0.879962
AT3G16470.1,AT3G16470.2	AT3G16470.1	17.7.3	hormone metabolism.jasmonate.induced-regulated-responsive-activated	Symbols: JR1 Mannose-binding lectin superfamily protein chr3:5596096-5597709 REVERSE LENGTH=451	cytosol		0.415754	0.436027	0.472658	0.464035	0.436768	0.415994			0.425891	0.457821	0.415994	0.0235116	0.0957342	-0.0722633				0.418503	0.442362	0.474466	0.343217		0.45893				0.44511	0.401073				0.104083
AT1G43670.1	AT1G43670.1	2.1.1.3	major CHO metabolism.synthesis.sucrose.FBPase	Symbols: Inositol monophosphatase family protein chr1:16468184-16470347 FORWARD LENGTH=341	cytosol	0.463462	0.433687		0.451282			0.459226			0.448574	0.451282	0.459226	-0.023468	-0.0174503	-0.00601838				0.422064			0.444929						0.422064	0.444929				-0.0527466
AT2G31390.1	AT2G31390.1	2.2.1.1	major CHO metabolism.degradation.sucrose.fructokinase	Symbols: pfkB-like carbohydrate kinase family protein chr2:13383635-13386116 REVERSE LENGTH=325	cytosol	0.505057	0.500714	0.488568	0.483198	0.463679	0.501813	0.550011	0.527568	0.550879	0.498113	0.482897	0.542819	-0.0858962	-0.11684	0.0310213	0.00792876	0.0110447	0.275779	0.485835	0.461398	0.477757	0.512564	0.429706	0.426052	0.526438	0.504965	0.522116	0.474997	0.456107	0.51784	-0.0863042	-0.126768	0.0405745	0.0116603	0.100346	0.552272	0.0569014	0.426803	0.0679938
AT3G28940.1	AT3G28940.1	20.1	stress.biotic	Symbols: AIG2-like (avirulence induced gene) family protein chr3:10968324-10969311 REVERSE LENGTH=169	cytosol	0.498639	0.512713	0.482312	0.492682	0.531269	0.570853	0.523194	0.42653		0.497888	0.531601	0.474862	0.0473421	0.11275	-0.0654955			0.236267	0.511221	0.496299	0.533585	0.495164	0.486418	0.513609				0.513702	0.498397				0.0302435			0.319526	0.320243	0.237846
AT5G39730.1	AT5G39730.1	20.1	stress.biotic	Symbols: AIG2-like (avirulence induced gene) family protein chr5:15901740-15902624 FORWARD LENGTH=172	cytosol	0.450015	0.418928	0.452071	0.472808	0.476022	0.434676				0.440338	0.461169				-0.0462125			0.289297		0.48581	0.457976	0.481976	0.509081	0.496449			0.520681	0.471893	0.495835	0.520681	-0.0983055	-0.0488829	-0.0494821					0.0877638
AT3G17210.1	AT3G17210.1	20.1.7	stress.biotic.PR-proteins	Symbols: ATHS1, HS1 heat stable protein 1 chr3:5882318-5882896 FORWARD LENGTH=109	cytosol	0.466635	0.497301		0.467459	0.44454	0.488285	0.470932			0.481968	0.466761	0.470932	0.0231639	-0.0088951	0.0320573				0.44022		0.424709							0.432465
AT3G09440.1,AT3G09440.2	AT3G09440.1	20.2.1	stress.abiotic.heat	Symbols: Heat shock protein 70 (Hsp 70) family protein chr3:2903434-2905632 REVERSE LENGTH=649	cytosol		0.639082	0.591883	0.592847		0.664969				0.615482	0.628908				-0.0215781				0.613428	0.600185		0.524852	0.617422		0.587168		0.695178	0.606806	0.571137	0.641173	-0.0550764	-0.115542	0.0605615
AT3G07230.1	AT3G07230.1	20.2.4	stress.abiotic.touch/wounding	Symbols: wound-responsive protein-related chr3:2299920-2300183 FORWARD LENGTH=46	cytosol	0.494858		0.492695	0.472052	0.465837	0.4712		0.544652		0.493776	0.469696	0.544652	-0.0979852	-0.14779	0.0499859				0.484402		0.502619	0.469954	0.409732	0.438859		0.544982		0.493511	0.439515	0.544982	-0.0991281	-0.214256	0.115742					0.159609
AT1G54410.1	AT1G54410.1	20.2.99	stress.abiotic.unspecified	Symbols: dehydrin family protein chr1:20310305-20310601 REVERSE LENGTH=98	cytosol		0.527832	0.567298	0.597773	0.592075	0.5682		0.582993		0.547565	0.586016	0.582993	-0.0626725	0.00517259	-0.0678396					0.495224		0.500352	0.508099					0.495224	0.504226				-0.0180141
AT1G70850.1,AT1G70850.3	AT1G70850.1	20.2.99	stress.abiotic.unspecified	Symbols: MLP34 MLP-like protein 34 chr1:26715429-26716744 REVERSE LENGTH=316	cytosol	0.678948	0.648404	0.713447	0.690777	0.602701	0.640223	0.586462		0.554342	0.680266	0.644567	0.570402	0.175688	0.122085	0.053892			0.322936	0.660227	0.639489	0.63281	0.64151		0.646824				0.644176	0.644167				1.33778e-05				0.153449
AT1G70880.1	AT1G70880.1	20.2.99	stress.abiotic.unspecified	Symbols: Polyketide cyclase/dehydrase and lipid transport superfamily protein chr1:26723086-26723717 REVERSE LENGTH=159	cytosol	0.575632	0.485597	0.457289	0.662522	0.845379	0.614265		0.277966	0.281509	0.506173	0.707389	0.279738	0.576236	0.866457	-0.331612			0.0633166	0.369029	0.359657	0.38538		0.644365	0.60535		0.30603		0.371356	0.624857	0.30603	0.192877	0.684998	-0.508931				0.0208802
AT2G01520.1	AT2G01520.1	20.2.99	stress.abiotic.unspecified	Symbols: MLP328 MLP-like protein 328 chr2:235992-236881 FORWARD LENGTH=151	cytosol	0.643407	0.636664	0.660974	0.675772	0.636355	0.592284	0.652514	0.568401	0.572016	0.647015	0.634804	0.597644	0.0793324	0.0603026	0.0190526	0.157074	0.366689	0.653056	0.637735	0.574007	0.633548	0.59709	0.626046	0.671996		0.704214	0.610729	0.615097	0.631711	0.657472	-0.0665972	-0.0399649	-0.02665			0.609057	0.217334	0.928786
AT2G01530.1	AT2G01530.1	20.2.99	stress.abiotic.unspecified	Symbols: MLP329 MLP-like protein 329 chr2:239815-240349 FORWARD LENGTH=151	cytosol		0.714623	0.689583	0.813306	0.75814	0.777718	0.565327	0.523341	0.539337	0.702103	0.783055	0.542668	0.256167	0.36265	-0.109014		0.000288828		0.52829	0.53198	0.588599		0.637345	0.636829				0.549623	0.637087				-0.147406
AT4G23670.1	AT4G23670.1	20.2.99	stress.abiotic.unspecified	Symbols: Polyketide cyclase/dehydrase and lipid transport superfamily protein chr4:12332846-12333656 REVERSE LENGTH=151	cytosol	0.435902	0.485783		0.556034	0.607058	0.508331				0.460842	0.557141				-0.189195				0.543793	0.455934	0.535773	0.424425		0.485303				0.511833	0.454864				0.117863
AT5G54430.1	AT5G54430.1	20.2.99	stress.abiotic.unspecified	Symbols: ATPHOS32, PHOS32 Adenine nucleotide alpha hydrolases-like superfamily protein chr5:22097563-22099693 REVERSE LENGTH=242	cytosol	0.525423	0.471114		0.489486		0.490143	0.521445			0.498269	0.489814	0.521445	-0.0454567	-0.0625573	0.0171127					0.484556	0.498698	0.486935		0.507352				0.491627	0.497143				-0.0111582
AT1G45145.1	AT1G45145.1	21.1	redox.thioredoxin	Symbols: ATTRX5, ATH5, LIV1, TRX5 thioredoxin H-type 5 chr1:17075264-17076256 REVERSE LENGTH=118	cytosol	0.612161	0.569107	0.611871	0.669491	0.845564	0.681088	0.508859			0.597713	0.732048	0.508859	0.160593	0.359719	-0.202044			0.0837375			0.617491	0.698195	0.763507	0.699342				0.617491	0.720348				-0.153766					0.856815
AT5G42980.1	AT5G42980.1	21.1	redox.thioredoxin	Symbols: ATTRX3, ATH3, ATTRXH3, TRXH3, TRX3 thioredoxin 3 chr5:17242772-17243718 FORWARD LENGTH=118	cytosol	0.60792	0.590483	0.652107	0.617966	0.631556	0.617649	0.58439	0.603341	0.605551	0.616836	0.62239	0.597761	0.0314106	0.0403714	-0.00896362	0.384017	0.0388134	0.783522	0.596813	0.54444	0.586189	0.578066	0.560863	0.554636	0.581441	0.595978	0.586427	0.575814	0.564522	0.587949	-0.0208542	-0.0406559	0.0198058	0.503923	0.0461135	0.552857	0.167027	0.0022991	0.28497
AT1G75270.1	AT1G75270.1	21.2.1	redox.ascorbate and glutathione.ascorbate	Symbols: DHAR2 dehydroascorbate reductase 2 chr1:28250255-28251237 REVERSE LENGTH=213	cytosol	0.475091	0.499174	0.516023	0.521902	0.523581	0.491937		0.517577	0.535676	0.496763	0.512473	0.526626	-0.0583625	-0.0272415	-0.0311334			0.373833	0.529291	0.503793	0.499112	0.495158	0.538881	0.485245	0.495405	0.514292	0.52973	0.510732	0.506428	0.513143	-0.00470896	-0.0131719	0.00846309	0.868444	0.744624	0.83153	0.4082	0.771131
AT3G09940.1,AT3G09940.2	AT3G09940.1	21.2.1	redox.ascorbate and glutathione.ascorbate	Symbols: MDHAR, ATMDAR3, MDAR3, MDAR2 monodehydroascorbate reductase chr3:3056501-3059103 REVERSE LENGTH=441	cytosol	0.492625	0.540588	0.518423	0.482357	0.447252	0.537665	0.501965	0.52455	0.458876	0.517212	0.489091	0.49513	0.0436242	-0.0122714	0.0558882	0.404793	0.862109	0.397964	0.515439	0.494292		0.44023		0.459713				0.504866	0.449971				0.114982
AT5G03630.1	AT5G03630.1	21.2.1	redox.ascorbate and glutathione.ascorbate	Symbols: ATMDAR2 Pyridine nucleotide-disulphide oxidoreductase family protein chr5:922378-924616 REVERSE LENGTH=435	cytosol	0.44832	0.448549	0.449311	0.462126	0.467844	0.470551	0.511592	0.505684	0.495767	0.448727	0.46684	0.504348	-0.116719	-0.0772404	-0.039568	0.000274468	0.00201963	0.00193003	0.448772	0.438674	0.457285	0.450049	0.448861	0.457706	0.497253	0.516266	0.500233	0.448244	0.452206	0.504584	-0.11826	-0.109488	-0.00879982	0.00212983	0.00130464	0.548378	0.932854	0.0170649	0.976348
AT1G65980.1	AT1G65980.1	21.5	redox.peroxiredoxin	Symbols: TPX1 thioredoxin-dependent peroxidase 1 chr1:24559524-24560753 REVERSE LENGTH=162	cytosol	0.511621	0.505754	0.495936	0.505039	0.497335	0.527211	0.417574	0.547672	0.532052	0.504437	0.509862	0.499099	0.0106379	0.0213341	-0.0106967	0.903323	0.810296	0.618203	0.504581	0.466265	0.504143	0.500961	0.488542	0.504341	0.481173	0.562315	0.506893	0.491663	0.497948	0.516794	-0.0498405	-0.0371442	-0.0127022	0.406252	0.4833	0.667496	0.397563	0.306085	0.728342
AT1G08830.1,AT1G08830.2	AT1G08830.1	21.6	redox.dismutases and catalases	Symbols: CSD1 copper/zinc superoxide dismutase 1 chr1:2827700-2829053 FORWARD LENGTH=152	cytosol	0.431985	0.432159	0.414377	0.455113	0.450405	0.455284	0.431258	0.440142	0.471841	0.426173	0.453601	0.447747	-0.0493722	0.0129884	-0.0623506	0.189312	0.661982	0.0109238	0.41555	0.386433	0.41653	0.405275	0.434261	0.392084	0.494338	0.419135	0.421733	0.406171	0.41054	0.445069	-0.091391	-0.0807117	-0.010699	0.216767	0.279323	0.797028	0.156984	0.0265666	0.927239
AT2G42910.1	AT2G42910.1	23.1.3	nucleotide metabolism.synthesis.PRS-PP	Symbols: Phosphoribosyltransferase family protein chr2:17856396-17858394 FORWARD LENGTH=337	cytosol	0.465326			0.531582			0.531438		0.515774	0.465326	0.531582	0.523606	-0.117865	0.0151177	-0.132923					0.481097								0.481097
AT5G28050.1,AT5G28050.2	AT5G28050.1	23.2	nucleotide metabolism.degradation	Symbols: Cytidine/deoxycytidylate deaminase family protein chr5:10044209-10045755 REVERSE LENGTH=185	cytosol		0.777415			0.833989					0.777415	0.833989				-0.0702176						0.725345	0.836518	0.773415	0.715374				0.725345	0.775102				-0.0663229
AT5G64370.1	AT5G64370.1	23.2.1.5	nucleotide metabolism.degradation.pyrimidine.beta-ureidopropionase	Symbols: BETA-UP, PYD3 beta-ureidopropionase chr5:25739264-25741031 FORWARD LENGTH=408	cytosol		0.522098		0.509697					0.522482	0.522098	0.509697	0.522482	-0.000735914	-0.0247726	0.0240368									0.599623					0.599623
AT1G27450.1,AT1G27450.2,AT1G27450.3	AT1G27450.1	23.3.1.1	nucleotide metabolism.salvage.phosphoribosyltransferases.aprt	Symbols: APT1, ATAPT1 adenine phosphoribosyl transferase 1 chr1:9532042-9533807 FORWARD LENGTH=243	cytosol	0.450873	0.443488		0.439966	0.450864	0.451933				0.44718	0.447588				-0.000910812						0.47943			0.420622				0.47943	0.420622				0.130677
AT3G09820.1	AT3G09820.1	23.3.2.1	nucleotide metabolism.salvage.nucleoside kinases.adenosine kinase	Symbols: ADK1, ATADK1 adenosine kinase 1 chr3:3012122-3014624 FORWARD LENGTH=344	cytosol	0.461865			0.476709		0.451492				0.461865	0.464101				-0.00482986				0.476998		0.485283	0.504787						0.48114	0.504787				-0.0479685
AT5G03300.1	AT5G03300.1	23.3.2.1	nucleotide metabolism.salvage.nucleoside kinases.adenosine kinase	Symbols: ADK2 adenosine kinase 2 chr5:796573-798997 FORWARD LENGTH=345	cytosol	0.463885	0.466615	0.418963	0.454911	0.4559	0.471066	0.5201	0.533267	0.467343	0.449821	0.460626	0.506903	-0.119328	-0.095661	-0.023735	0.0877734	0.0902256	0.543895	0.471785	0.481666	0.447038	0.46688		0.496215			0.508138	0.46683	0.481548	0.508138	-0.0847383	-0.0537348	-0.0310388				0.411468
AT4G12720.1,AT4G12720.2,AT4G12720.3	AT4G12720.1	23.3.3	nucleotide metabolism.salvage.NUDIX hydrolases	Symbols: AtNUDT7, GFG1, NUDT7, ATNUDX7 MutT/nudix family protein chr4:7487716-7489557 FORWARD LENGTH=282	cytosol			0.53955	0.51166						0.53955	0.51166				0.0530612				0.506447		0.589932			0.569652				0.548189	0.569652				-0.0384003
AT4G09320.1	AT4G09320.1	23.4.10	nucleotide metabolism.phosphotransfer and pyrophosphatases.nucleoside diphosphate kinase	Symbols: NDPK1 Nucleoside diphosphate kinase family protein chr4:5923424-5924366 FORWARD LENGTH=169	cytosol	0.438317	0.447344	0.42398	0.429403	0.422236	0.415433	0.50821	0.50979	0.500899	0.436547	0.422357	0.5063	-0.147962	-0.180782	0.0330409	0.000681846	6.67543e-05	0.14721	0.433315	0.432844	0.42859	0.410307	0.40847	0.413432	0.507309	0.493784	0.493756	0.431583	0.410736	0.498283	-0.143462	-0.192618	0.0494986	0.00015004	5.05491e-05	0.000564772	0.515482	0.0534364	0.203488
AT3G10850.1	AT3G10850.1	24.1	Biodegradation of Xenobiotics.hydroxyacylglutathione hydrolase	Symbols: GLX2-2, GLY2 Metallo-hydrolase/oxidoreductase superfamily protein chr3:3397756-3399522 REVERSE LENGTH=258	cytosol	0.514264	0.507306	0.533949	0.5412	0.518464	0.535363		0.528104	0.556996	0.518506	0.531676	0.54255	-0.0453204	-0.0202459	-0.0250802			0.277835		0.487074	0.514731	0.495946		0.495364				0.500902	0.495655				0.0105303
AT2G41530.1	AT2G41530.1	25	C1-metabolism	Symbols: ATSFGH, SFGH S-formylglutathione hydrolase chr2:17323656-17325430 REVERSE LENGTH=284	cytosol	0.523643	0.466463		0.487996	0.483377					0.495053	0.485687				0.0191008				0.478423		0.580367				0.568811			0.529395		0.568811	-0.0717837
AT4G13930.1	AT4G13930.1	25.1	C1-metabolism.glycine hydroxymethyltransferase	Symbols: SHM4 serine hydroxymethyltransferase 4 chr4:8048013-8050021 REVERSE LENGTH=471	cytosol	0.472182	0.468864	0.466952	0.480065	0.448158	0.493261	0.529483	0.532847	0.533159	0.469332	0.473828	0.53183	-0.12485	-0.115351	-0.0095332	5.40517e-06	0.0124904	0.755419	0.488935	0.500656	0.504774	0.5525	0.526235	0.498188	0.513814	0.571375	0.540386	0.498122	0.525641	0.541858	-0.08411	-0.0303838	-0.0537606	0.0647583	0.517219	0.168319	0.00446327	0.0658578	0.579985
AT1G50480.1	AT1G50480.1	25.2	C1-metabolism.formate-tetrahydrofolate ligase	Symbols: THFS 10-formyltetrahydrofolate synthetase chr1:18702064-18704687 FORWARD LENGTH=634	cytosol	0.481348	0.477182	0.472242	0.522638	0.484739	0.504027		0.483778		0.476924	0.503801	0.483778	-0.0142697	0.0405498	-0.0548116			0.0752975	0.503506	0.468865	0.460202	0.511058			0.528155			0.477525	0.511058	0.528155	-0.100689	-0.0329037	-0.0678417				0.966615
AT2G44160.1	AT2G44160.1	25.6	C1-metabolism.methylenetetrahydrofolate reductase	Symbols: MTHFR2 methylenetetrahydrofolate reductase 2 chr2:18262301-18265185 FORWARD LENGTH=594	cytosol	0.489221	0.482213	0.513998	0.51605						0.495144	0.51605				-0.0413494					0.543411	0.508214							0.525812
AT3G59970.3	AT3G59970.3	25.6	C1-metabolism.methylenetetrahydrofolate reductase	Symbols: MTHFR1 methylenetetrahydrofolate reductase 1 chr3:22151303-22154323 FORWARD LENGTH=592	cytosol	0.44851	0.466155	0.471599	0.459756		0.470758	0.552485	0.517189	0.506202	0.462088	0.465257	0.525292	-0.128023	-0.121216	-0.00683365	0.0154688			0.445867	0.480142	0.47788	0.507148	0.48588	0.507037	0.491176			0.467963	0.500022	0.491176	-0.0484027	0.017849	-0.0662374			0.0711328	0.676531
AT2G32520.1	AT2G32520.1	26.1	misc.misc2	Symbols: alpha/beta-Hydrolases superfamily protein chr2:13805823-13807442 REVERSE LENGTH=239	cytosol	0.4668	0.595838	0.43002	0.471803	0.465389	0.486097				0.497552	0.474429				0.0475791			0.671688	0.48668	0.446107	0.469864	0.411221	0.452576			0.491591		0.46755	0.431899	0.491591	-0.0501314	-0.129277	0.0792738				0.592377
AT3G23600.1,AT3G23600.2	AT3G23600.1	26.1	misc.misc2	Symbols: alpha/beta-Hydrolases superfamily protein chr3:8473833-8475655 FORWARD LENGTH=239	cytosol	0.486418	0.479375	0.514373	0.563788	0.53092	0.589406	0.322737	0.435674	0.420276	0.493389	0.561371	0.392896	0.226774	0.353099	-0.128906	0.052961	0.0126698	0.0273782	0.503261	0.488366	0.539652	0.514392	0.490095	0.517167	0.405988			0.510426	0.507218	0.405988	0.227929	0.221703	0.00630536			0.863393	0.411674	0.0462873
AT3G16400.1,AT3G16400.2	AT3G16400.1	26.16	misc.myrosinases-lectin-jacalin	Symbols: ATMLP-470, NSP1, ATNSP1 nitrile specifier protein 1 chr3:5566516-5568330 FORWARD LENGTH=470	cytosol	0.482631	0.496974	0.586686	0.585992	0.552214	0.527138	0.590471	0.53268	0.544796	0.522097	0.555115	0.555983	-0.0628627	-0.00156206	-0.0613021	0.411683	0.973444	0.419786	0.596836	0.605749	0.591156	0.542263	0.545945	0.616329				0.597914	0.568179				0.050999			0.291126	0.0821192	0.680978
AT3G16420.1,AT3G16420.2,AT3G16420.3	AT3G16420.1	26.16	misc.myrosinases-lectin-jacalin	Symbols: PBP1, JAL30 PYK10-binding protein 1 chr3:5579560-5580674 FORWARD LENGTH=298	cytosol	0.58717	0.578084	0.597384	0.635975	0.592673	0.625339	0.60398	0.574026	0.580005	0.587546	0.617996	0.586003	0.00262913	0.053143	-0.0505156	0.892494	0.114885	0.0981189	0.588466	0.610058	0.577835	0.604701	0.579962	0.598178	0.55861	0.645508	0.592738	0.59212	0.594281	0.598952	-0.0114731	-0.00783008	-0.00364311	0.812668	0.867841	0.866139	0.698845	0.188672	0.655205
AT1G01800.1,AT1G01800.2	AT1G01800.1	26.22	misc.short chain dehydrogenase/reductase (SDR)	Symbols: NAD(P)-binding Rossmann-fold superfamily protein chr1:293396-294888 FORWARD LENGTH=295	cytosol	0.44949	0.425034		0.470072			0.43296			0.437262	0.470072	0.43296	0.00988786	0.0821933	-0.0723202				0.43558	0.487272		0.486548		0.652099	0.442628			0.461426	0.569323	0.442628	0.0415851	0.250398	-0.209358
AT1G78380.1	AT1G78380.1	26.9	misc.glutathione S transferases	Symbols: ATGSTU19, GST8, GSTU19 glutathione S-transferase TAU 19 chr1:29486659-29487819 REVERSE LENGTH=219	cytosol	0.364789	0.404016	0.376803	0.460703	0.475255	0.434235	0.471729	0.45083	0.434933	0.38187	0.456731	0.452497	-0.169297	0.00931279	-0.178539	0.0109617	0.80501	0.0109612	0.440546	0.475378	0.450248	0.407262	0.407571	0.479861		0.503663		0.455391	0.431564	0.503663	-0.100667	-0.154184	0.053726			0.415947	0.00915396	0.403552
AT2G30870.1	AT2G30870.1	26.9	misc.glutathione S transferases	Symbols: ATGSTF10, ERD13, ATGSTF4, GSTF10 glutathione S-transferase PHI 10 chr2:13141490-13142392 FORWARD LENGTH=215	cytosol	0.433077	0.436372	0.460649	0.467175	0.487094	0.476754	0.476078	0.452245	0.492891	0.443366	0.477007	0.473738	-0.0662344	0.00687781	-0.0731039	0.106844	0.815471	0.032057	0.525666	0.502691	0.5195	0.516669	0.512229	0.50436	0.532361	0.469316	0.577305	0.515952	0.511086	0.526328	-0.019909	-0.0293839	0.00947628	0.762459	0.654036	0.564209	0.002805	0.0073704	0.191175
AT4G02520.1	AT4G02520.1	26.9	misc.glutathione S transferases	Symbols: ATGSTF2, ATPM24.1, ATPM24, GST2, GSTF2 glutathione S-transferase PHI 2 chr4:1110673-1111531 REVERSE LENGTH=212	cytosol		0.491923	0.43946	0.483954	0.640235	0.506623	0.260185	0.454554	0.497164	0.465691	0.543604	0.403968	0.141948	0.294725	-0.154391		0.186681		0.454057	0.437627	0.479776	0.324698	0.381747	0.428834	0.464573	0.444123		0.457154	0.378426	0.454348	0.00615587	-0.182334	0.188437			0.0726336		0.0448989
AT1G49760.1,AT1G49760.2	AT1G49760.1	27.1	RNA.processing	Symbols: PAB8, PABP8 poly(A) binding protein 8 chr1:18416740-18419753 FORWARD LENGTH=671	cytosol	0.621768	0.614968	0.548483	0.626566		0.564739				0.595073	0.595653				-0.000974146				0.611427		0.585988	0.650918			0.628417	0.608076		0.598707	0.650918	0.618247	-0.0321117	0.0514849	-0.0835621
AT2G23350.1	AT2G23350.1	27.1	RNA.processing	Symbols: PAB4, PABP4 poly(A) binding protein 4 chr2:9943209-9946041 FORWARD LENGTH=662	cytosol	0.492902	0.535582	0.541773	0.50029		0.492597		0.554043		0.523419	0.496444	0.554043	-0.056844	-0.109662	0.0529				0.492907	0.54699		0.416714			0.569746			0.519949	0.416714	0.569746	-0.0913977	-0.310265	0.22043
AT2G23930.1,AT2G23930.2,AT3G11500.1	AT2G23930.1	27.1	RNA.processing	Symbols: SNRNP-G probable small nuclear ribonucleoprotein G chr2:10182353-10183026 FORWARD LENGTH=80	cytosol	0.484129		0.647413	0.539374	0.585565	0.603334	0.44865	0.49841	0.445003	0.565771	0.576091	0.464021	0.197612	0.215496	-0.0180761		0.0120436		0.514527	0.504681	0.589305	0.523643	0.579132	0.501295		0.463716	0.445817	0.536171	0.53469	0.454766	0.164299	0.16155	0.00276648			0.96858		0.239416
AT5G23290.1	AT5G23290.1	27.3.99	RNA.regulation of transcription.unclassified	Symbols: PFD5 prefoldin 5 chr5:7846144-7847428 FORWARD LENGTH=151	cytosol	0.474992	0.476351	0.477854	0.471541	0.44864	0.457814		0.577103	0.628583	0.476399	0.459332	0.602843	-0.23432	-0.270222	0.0364791			0.0636269	0.441928	0.470614	0.524078		0.423	0.454195	0.540471	0.557682	0.686136	0.478873	0.438598	0.594763	-0.215883	-0.302247	0.0877966	0.0892265			0.923126
AT2G40660.1	AT2G40660.1	29.1	protein.aa activation	Symbols: Nucleic acid-binding, OB-fold-like protein chr2:16966011-16968866 FORWARD LENGTH=389	cytosol	0.573445	0.478155				0.488646				0.5258	0.488646				0.0732488				0.489283		0.481107	0.408297						0.485195	0.408297				0.17213
AT5G27470.1	AT5G27470.1	29.1.11	protein.aa activation.serine-tRNA ligase	Symbols: seryl-tRNA synthetase / serine--tRNA ligase chr5:9695087-9697154 FORWARD LENGTH=451	cytosol	0.461305	0.456647	0.457151	0.468189	0.452086	0.442939	0.5137	0.500892		0.458368	0.454405	0.507296	-0.101336	-0.109996	0.00868385			0.626345	0.455258	0.439752	0.465552	0.418788					0.535545	0.453521	0.418788	0.535545	-0.165863	-0.244689	0.0796338				0.560358
AT1G29880.1	AT1G29880.1	29.1.14	protein.aa activation.glycine-tRNA ligase	Symbols: glycyl-tRNA synthetase / glycine--tRNA ligase chr1:10459662-10462781 REVERSE LENGTH=729	cytosol	0.485486	0.485512	0.452212	0.47261	0.457025	0.442573	0.490917	0.535857	0.482222	0.474403	0.457403	0.502999	-0.0585128	-0.0949517	0.0364896	0.225688	0.07181	0.293869	0.457736	0.404063	0.453974	0.469315						0.438591	0.469315				-0.0676822				0.156355
AT5G56680.1	AT5G56680.1	29.1.22	protein.aa activation.asparagine-tRNA ligase	Symbols: SYNC1, EMB2755, SYNC1 ARATH Class II aminoacyl-tRNA and biotin synthetases superfamily protein chr5:22936645-22938841 FORWARD LENGTH=572	cytosol		0.475453	0.456941	0.469594						0.466197	0.469594				-0.00726046							0.453166			0.561021				0.453166	0.561021		-0.212692
AT3G62120.1,AT3G62120.2	AT3G62120.1	29.1.40	protein.aa activation.bifunctional aminoacyl-tRNA synthetase	Symbols: Class II aaRS and biotin synthetases superfamily protein chr3:23001227-23003849 REVERSE LENGTH=530	cytosol	0.48999		0.444166	0.468329	0.463638	0.470426	0.528756	0.483367		0.467078	0.467464	0.506061	-0.0801195	-0.0792935	-0.000827314				0.48593	0.459459	0.436165	0.500395						0.460518	0.500395				-0.0829978
AT3G11710.1	AT3G11710.1	29.1.6	protein.aa activation.lysine-tRNA ligase	Symbols: ATKRS-1 lysyl-tRNA synthetase 1 chr3:3702359-3705613 REVERSE LENGTH=626	cytosol		0.458892	0.454397	0.437451	0.429664		0.497717	0.510715		0.456644	0.433557	0.504216	-0.0990186	-0.150694	0.0518694				0.464997		0.398209	0.430581						0.431603	0.430581				0.00236954
AT3G48930.1	AT3G48930.1	29.2.1.2.1.11	protein.synthesis.ribosomal protein.eukaryotic.40S subunit.S11	Symbols: EMB1080 Nucleic acid-binding, OB-fold-like protein chr3:18141017-18142189 REVERSE LENGTH=160	cytosol	0.451765	0.577452		0.446253	0.443365	0.544857	0.523756			0.514608	0.478158	0.523756	-0.0176203	-0.0910221	0.0734312					0.536293		0.482029	0.525044	0.674125			0.503032	0.536293	0.560399	0.503032	0.0640054	0.107892	-0.0439621					0.287467
AT3G60770.1	AT3G60770.1	29.2.1.2.1.13	protein.synthesis.ribosomal protein.eukaryotic.40S subunit.S13	Symbols: Ribosomal protein S13/S15 chr3:22460525-22461656 REVERSE LENGTH=151	cytosol	0.49805	0.517455	0.521214	0.497058		0.484902	0.597443	0.569206	0.554074	0.51224	0.49098	0.573574	-0.112974	-0.155171	0.0423824	0.0136698				0.521363	0.523464	0.53896		0.487803	0.568593		0.537755	0.522413	0.513382	0.553174	-0.0571981	-0.0746188	0.0174393
AT3G11510.1	AT3G11510.1	29.2.1.2.1.14	protein.synthesis.ribosomal protein.eukaryotic.40S subunit.S14	Symbols: Ribosomal protein S11 family protein chr3:3623757-3624866 REVERSE LENGTH=150	cytosol	0.485397	0.486772	0.51903	0.491816	0.479721					0.497066	0.485768				0.0229909				0.599573	0.539965	0.515546	0.503989		0.524882				0.551695	0.514436				0.0698958				0.115665
AT3G52580.1	AT3G52580.1	29.2.1.2.1.14	protein.synthesis.ribosomal protein.eukaryotic.40S subunit.S14	Symbols: Ribosomal protein S11 family protein chr3:19503324-19504701 FORWARD LENGTH=150	cytosol	0.516965			0.427104						0.516965	0.427104				0.19037				0.533624			0.486873			0.812752			0.533624	0.486873	0.812752	-0.414637	-0.501497	0.0916227
AT2G36160.1	AT2G36160.1	29.2.1.2.1.14	protein.synthesis.ribosomal protein.eukaryotic.40S subunit.S14	Symbols: Ribosomal protein S11 family protein chr2:15169925-15171159 FORWARD LENGTH=150	cytosol	0.491832	0.497955	0.517064	0.467964	0.477773	0.483755	0.587755	0.621361	0.574451	0.502284	0.476497	0.594522	-0.168195	-0.220398	0.0526911	0.00438378	0.00130502	0.0440026	0.5041	0.525428	0.520632	0.520739	0.544975			0.651949		0.51672	0.532857	0.651949	-0.231424	-0.201032	-0.03075				0.221318
AT1G22780.1,AT1G34030.1,AT4G09800.1	AT1G22780.1	29.2.1.2.1.18	protein.synthesis.ribosomal protein.eukaryotic.40S subunit.S18	Symbols: PFL, RPS18A, PFL1 Ribosomal protein S13/S18 family chr1:8067990-8069163 FORWARD LENGTH=152	cytosol	0.504083	0.502716	0.488974	0.480772	0.467269	0.455956	0.578764	0.573296	0.555422	0.498591	0.467999	0.569161	-0.132184	-0.195075	0.0632996	0.00117093	0.000549256	0.0240399	0.537735	0.502999	0.495836	0.535532	0.509991	0.519867	0.577811	0.564576	0.52044	0.51219	0.521797	0.554276	-0.0789259	-0.0603656	-0.0185824	0.123672	0.16034	0.554786	0.380496	0.00648506	0.471072
AT3G02080.1	AT3G02080.1	29.2.1.2.1.19	protein.synthesis.ribosomal protein.eukaryotic.40S subunit.S19	Symbols: Ribosomal protein S19e family protein chr3:364138-365161 REVERSE LENGTH=143	cytosol	0.498172	0.495949	0.496072	0.488147	0.471041	0.442232				0.496731	0.46714				0.0614003			0.092083	0.51614	0.494183								0.505161
AT2G41840.1	AT2G41840.1	29.2.1.2.1.2	protein.synthesis.ribosomal protein.eukaryotic.40S subunit.S2	Symbols: Ribosomal protein S5 family protein chr2:17460016-17461398 REVERSE LENGTH=285	cytosol	0.493662	0.498021	0.497295	0.482012	0.480743	0.485406	0.552179	0.537943	0.530367	0.496326	0.48272	0.540163	-0.0845873	-0.112316	0.0277944	0.00256917	0.000928344	0.00216772	0.503447	0.500222	0.498926	0.506326	0.517958	0.500266	0.516795	0.5449	0.55642	0.500865	0.508183	0.539371	-0.0740343	-0.0595451	-0.0145052	0.031346	0.0723846	0.244061	0.0756605	0.00905238	0.955702
AT3G45030.1,AT5G62300.1,AT5G62300.2	AT3G45030.1	29.2.1.2.1.20	protein.synthesis.ribosomal protein.eukaryotic.40S subunit.S20	Symbols: Ribosomal protein S10p/S20e family protein chr3:16471606-16472312 REVERSE LENGTH=124	cytosol		0.481786	0.455818	0.508226	0.483847	0.469083			0.541312	0.468802	0.487052	0.541312	-0.143567	-0.105526	-0.0381857								0.481545		0.575971				0.481545	0.575971		-0.178582
AT5G02960.1	AT5G02960.1	29.2.1.2.1.23	protein.synthesis.ribosomal protein.eukaryotic.40S subunit.S23	Symbols: Ribosomal protein S12/S23 family protein chr5:693280-694396 REVERSE LENGTH=142	cytosol	0.491841			0.494305			0.552136		0.529316	0.491841	0.494305	0.540726	-0.0946864	-0.0896996	-0.00499742							0.503156							0.503156
AT3G04920.1	AT3G04920.1	29.2.1.2.1.24	protein.synthesis.ribosomal protein.eukaryotic.40S subunit.S24	Symbols: Ribosomal protein S24e family protein chr3:1360989-1362065 FORWARD LENGTH=133	cytosol	0.485321	0.512665	0.485604	0.484013	0.447771	0.466812	0.559278	0.54716	0.541054	0.49453	0.466199	0.549164	-0.104694	-0.16342	0.0589785	0.00657054	0.00212688	0.110211	0.541666	0.470666	0.440933	0.453541	0.497752	0.473627	0.546969	0.508941	0.493949	0.484421	0.474973	0.51662	-0.0643297	-0.0839988	0.0196957	0.39463	0.109577	0.785724	0.762373	0.623429	0.122534
AT5G28060.1	AT5G28060.1	29.2.1.2.1.24	protein.synthesis.ribosomal protein.eukaryotic.40S subunit.S24	Symbols: Ribosomal protein S24e family protein chr5:10069791-10070792 REVERSE LENGTH=133	cytosol	0.46393			0.479063				0.546916		0.46393	0.479063	0.546916	-0.164191	-0.13227	-0.0320957				0.458481						0.488855			0.458481		0.488855	-0.0641257
AT3G56340.1	AT3G56340.1	29.2.1.2.1.26	protein.synthesis.ribosomal protein.eukaryotic.40S subunit.S26	Symbols: Ribosomal protein S26e family protein chr3:20892309-20893343 REVERSE LENGTH=130	cytosol	0.44614			0.459557					0.483469	0.44614	0.459557	0.483469	-0.080311	-0.0507147	-0.0296265				0.514168			0.47212						0.514168	0.47212				0.0852652
AT5G64140.1	AT5G64140.1	29.2.1.2.1.28	protein.synthesis.ribosomal protein.eukaryotic.40S subunit.S28	Symbols: RPS28 ribosomal protein S28 chr5:25667529-25667723 REVERSE LENGTH=64	cytosol			0.464321		0.495332		0.609227		0.516047	0.464321	0.495332	0.562637	-0.19147	-0.127233	-0.0646308						0.488501				0.606554		0.511898	0.488501		0.559226	-0.135007
AT3G10090.1,AT5G03850.1	AT3G10090.1	29.2.1.2.1.28	protein.synthesis.ribosomal protein.eukaryotic.40S subunit.S28	Symbols: Nucleic acid-binding, OB-fold-like protein chr3:3108960-3109154 REVERSE LENGTH=64	cytosol	0.524806	0.483761	0.514242	0.488046	0.476292	0.490228	0.590734	0.549172	0.498818	0.507603	0.484855	0.546242	-0.073329	-0.11907	0.0458409	0.257486	0.084791	0.156115	0.556106	0.520282	0.497117	0.491394	0.478461	0.45894	0.517962	0.519211	0.534347	0.524502	0.476265	0.52384	0.0012624	-0.0951393	0.0963988	0.972358	0.0116563	0.0694342	0.468366	0.454355	0.454762
AT2G31610.1	AT2G31610.1	29.2.1.2.1.3	protein.synthesis.ribosomal protein.eukaryotic.40S subunit.S3	Symbols: Ribosomal protein S3 family protein chr2:13450384-13451669 FORWARD LENGTH=250	cytosol	0.544667		0.503153	0.50994		0.501172	0.614463		0.549058	0.52391	0.505556	0.581761	-0.104644	-0.140171	0.0356572					0.551697							0.527494	0.551697		0.527494	0.0448537
AT1G72370.1,AT1G72370.2	AT1G72370.1	29.2.1.2.1.31	protein.synthesis.ribosomal protein.eukaryotic.40S subunit.SA	Symbols: P40, AP40, RP40, RPSAA 40s ribosomal protein SA chr1:27243148-27244842 REVERSE LENGTH=298	cytosol	0.475556	0.488453	0.493023	0.465041	0.476316	0.481681	0.535146	0.548802	0.515909	0.485677	0.474346	0.533286	-0.0934446	-0.116987	0.0236064	0.0119149	0.00534792	0.189123	0.517146	0.521755	0.489844	0.470372	0.458475	0.446435	0.508726	0.517906	0.512687	0.509581	0.458427	0.513106	-0.00689335	-0.112562	0.105689	0.74957	0.00179212	0.0134736	0.100747	0.133482	0.111272
AT4G34670.1	AT4G34670.1	29.2.1.2.1.53	protein.synthesis.ribosomal protein.eukaryotic.40S subunit.S3A	Symbols: Ribosomal protein S3Ae chr4:16548724-16550222 FORWARD LENGTH=262	cytosol	0.539495	0.505933	0.49744							0.514289										0.513044	0.520289	0.520539	0.510503	0.490008	0.53918		0.541926	0.516667	0.507017	0.540553	-0.0451874	-0.0640266	0.0188528
AT3G04840.1	AT3G04840.1	29.2.1.2.1.53	protein.synthesis.ribosomal protein.eukaryotic.40S subunit.S3A	Symbols: Ribosomal protein S3Ae chr3:1329751-1331418 FORWARD LENGTH=262	cytosol	0.506045	0.503517	0.495002	0.476852	0.468367	0.472679	0.555585	0.566295	0.592852	0.501521	0.472633	0.571577	-0.130568	-0.18951	0.0593093	0.00375494	0.000952078	0.00222288	0.511742	0.518492	0.502128	0.501874	0.502077	0.512132	0.553904	0.511108	0.535739	0.510788	0.505361	0.533584	-0.0436551	-0.0543293	0.0106805	0.161174	0.0931269	0.404766	0.185675	0.00143541	0.0843326
AT5G10360.1	AT5G10360.1	29.2.1.2.1.6	protein.synthesis.ribosomal protein.eukaryotic.40S subunit.S6	Symbols: EMB3010, RPS6B Ribosomal protein S6e chr5:3258734-3260142 REVERSE LENGTH=249	cytosol	0.481283	0.504641	0.47748	0.499715	0.491531	0.458722	0.571611	0.513342	0.531848	0.487801	0.483323	0.538934	-0.0996025	-0.108801	0.00922305	0.0559821	0.0591305	0.781995	0.482875	0.512799	0.476203	0.468154	0.517598	0.463127		0.521196		0.490626	0.48296	0.521196	-0.0604274	-0.0761567	0.0157475			0.729973	0.850969	0.987297
AT1G48830.1,AT1G48830.2	AT1G48830.1	29.2.1.2.1.7	protein.synthesis.ribosomal protein.eukaryotic.40S subunit.S7	Symbols: Ribosomal protein S7e family protein chr1:18059854-18060935 REVERSE LENGTH=191	cytosol	0.523136	0.500032	0.515569	0.455283	0.491106	0.474981	0.517209	0.507927	0.489667	0.512912	0.47379	0.504934	0.0156762	-0.0636426	0.079299	0.492344	0.0768545	0.0342736	0.493992	0.47966	0.495023	0.4513			0.489605	0.379579		0.489559	0.4513	0.434592	0.118957	0.0377215	0.0813264				0.0500804
AT3G02560.1,AT3G02560.2	AT3G02560.1	29.2.1.2.1.7	protein.synthesis.ribosomal protein.eukaryotic.40S subunit.S7	Symbols: Ribosomal protein S7e family protein chr3:542341-543168 FORWARD LENGTH=191	cytosol	0.482678	0.501367	0.482795	0.492168	0.495646	0.464322	0.544575	0.519523	0.554213	0.488947	0.484045	0.539437	-0.0981936	-0.108242	0.0100748	0.0138451	0.0180333	0.696729	0.519628	0.528503	0.460142	0.492641		0.56861	0.52269			0.502758	0.530626	0.52269	-0.0388745	0.0150686	-0.0539352				0.569926
AT5G16130.1	AT5G16130.1	29.2.1.2.1.7	protein.synthesis.ribosomal protein.eukaryotic.40S subunit.S7	Symbols: Ribosomal protein S7e family protein chr5:5268984-5269912 FORWARD LENGTH=190	cytosol	0.506108	0.504012	0.482054	0.457703	0.46862	0.452643	0.547298	0.55497	0.518342	0.497392	0.459656	0.540203	-0.0825214	-0.161118	0.0788591	0.0341861	0.00265149	0.0138903	0.522389	0.511267	0.483845	0.526047		0.479234	0.550243	0.510725	0.518721	0.505833	0.502641	0.526563	-0.0401579	-0.0464868	0.00633185	0.280693			0.573701		0.453049
AT4G27090.1	AT4G27090.1	29.2.1.2.2.14	protein.synthesis.ribosomal protein.eukaryotic.60S subunit.L14	Symbols: Ribosomal protein L14 chr4:13594104-13595187 REVERSE LENGTH=134	cytosol	0.509361			0.42726		0.433062				0.509361	0.430161				0.168597				0.506137				0.504345					0.506137	0.504345				0.00354689
AT5G27850.1	AT5G27850.1	29.2.1.2.2.18	protein.synthesis.ribosomal protein.eukaryotic.60S subunit.L18	Symbols: Ribosomal protein L18e/L15 superfamily protein chr5:9873169-9874297 FORWARD LENGTH=187	cytosol	0.519322	0.527918		0.435454	0.448821	0.556663			0.538471	0.52362	0.480313	0.538471	-0.0279652	-0.114172	0.0862756				0.547318		0.491389				0.522118			0.519354		0.522118	-0.00530911
AT3G16780.1	AT3G16780.1	29.2.1.2.2.19	protein.synthesis.ribosomal protein.eukaryotic.60S subunit.L19	Symbols: Ribosomal protein L19e family protein chr3:5708982-5710249 FORWARD LENGTH=209	cytosol	0.541183	0.556079	0.546365	0.490957	0.517406	0.50443	0.590848			0.547876	0.504264	0.590848	-0.075474	-0.158127	0.0829007			0.00771538	0.579666	0.605016	0.579459	0.554275		0.566534			0.620856	0.588047	0.560405	0.620856	-0.0542792	-0.102351	0.0481388				0.0135861
AT1G02780.1	AT1G02780.1	29.2.1.2.2.19	protein.synthesis.ribosomal protein.eukaryotic.60S subunit.L19	Symbols: emb2386 Ribosomal protein L19e family protein chr1:608120-609391 REVERSE LENGTH=214	cytosol	0.534693	0.52051	0.528512	0.502503	0.509681	0.481875	0.571256	0.600053	0.569417	0.527905	0.49802	0.580242	-0.0944587	-0.152509	0.0582601	0.00818958	0.00315781	0.0323801	0.536915	0.525456	0.49243	0.508301	0.525281	0.49778	0.596153	0.524887	0.540072	0.518267	0.510454	0.553704	-0.0661155	-0.0812851	0.01519	0.236157	0.134546	0.641896	0.52772	0.342667	0.327918
AT3G49910.1	AT3G49910.1	29.2.1.2.2.26	protein.synthesis.ribosomal protein.eukaryotic.60S subunit.L26	Symbols: Translation protein SH3-like family protein chr3:18504311-18504751 FORWARD LENGTH=146	cytosol	0.5133	0.520989	0.503219	0.488803	0.493463	0.486271	0.519982			0.512503	0.489512	0.519982	-0.0144873	-0.0603654	0.0458882			0.0144321	0.543827	0.535331	0.498301	0.532258	0.498134	0.514364	0.536147	0.570548	0.504742	0.52582	0.514919	0.537146	-0.0213097	-0.0422536	0.0209486	0.656216	0.357763	0.558492	0.421766	0.0652738
AT4G29410.1,AT4G29410.2	AT4G29410.1	29.2.1.2.2.28	protein.synthesis.ribosomal protein.eukaryotic.60S subunit.L28	Symbols: Ribosomal L28e protein family chr4:14468439-14469964 REVERSE LENGTH=143	cytosol	0.481842			0.436253						0.481842	0.436253				0.0993104				0.486707			0.349798						0.486707	0.349798				0.327337
AT2G19730.1,AT2G19730.2,AT2G19730.3	AT2G19730.1	29.2.1.2.2.28	protein.synthesis.ribosomal protein.eukaryotic.60S subunit.L28	Symbols: Ribosomal L28e protein family chr2:8511752-8512995 FORWARD LENGTH=143	cytosol	0.506643	0.475237	0.495589	0.469272	0.466518	0.467593	0.574599	0.545672	0.549455	0.49249	0.467795	0.556575	-0.122177	-0.173337	0.0514329	0.00771132	0.000621797	0.0555262	0.529581	0.511022		0.526518	0.491248	0.477721	0.533123	0.539217		0.520301	0.498496	0.53617	-0.030041	-0.0728238	0.0428062					0.10277
AT2G19740.1,AT4G26230.1,AT5G56710.1	AT2G19740.1	29.2.1.2.2.31	protein.synthesis.ribosomal protein.eukaryotic.60S subunit.L31	Symbols: Ribosomal protein L31e family protein chr2:8513577-8514346 FORWARD LENGTH=119	cytosol	0.494466	0.478124	0.505133	0.494532	0.48486	0.458396				0.492574	0.479262				0.0273956			0.37526	0.503827	0.503357	0.487411							0.498199									0.586769
AT4G18100.1	AT4G18100.1	29.2.1.2.2.32	protein.synthesis.ribosomal protein.eukaryotic.60S subunit.L32	Symbols: Ribosomal protein L32e chr4:10035715-10036475 REVERSE LENGTH=133	cytosol	0.567805	0.481227		0.42459	0.497481	0.424654				0.524516	0.448908				0.155344				0.545626	0.679294							0.562539	0.61246		0.562539	0.0849721
AT2G34480.1	AT2G34480.1	29.2.1.2.2.518	protein.synthesis.ribosomal protein.eukaryotic.60S subunit.L18A	Symbols: Ribosomal protein L18ae/LX family protein chr2:14532916-14534161 REVERSE LENGTH=178	cytosol	0.469893	0.513641	0.508165	0.475866	0.483668	0.477565	0.555214	0.534822	0.619307	0.497233	0.479033	0.569781	-0.135984	-0.17305	0.0372851	0.0662485	0.0237988	0.2624		0.499035	0.513303	0.489338		0.544568	0.504324	0.525558		0.506169	0.516953	0.514941	-0.0171817	0.00389996	-0.0210813
AT2G39460.1,AT2G39460.2,AT3G55280.1,AT3G55280.2,AT3G55280.3	AT2G39460.1	29.2.1.2.2.523	protein.synthesis.ribosomal protein.eukaryotic.60S subunit.L23A	Symbols: ATRPL23A, RPL23A, RPL23AA ribosomal protein L23AA chr2:16475049-16475904 FORWARD LENGTH=154	cytosol	0.477566	0.50526	0.504932	0.451003	0.469409	0.450922	0.561177	0.579939	0.569363	0.495919	0.457111	0.57016	-0.139277	-0.220094	0.0814415	0.00223745	0.000160705	0.0246032	0.493742	0.503175	0.485909	0.448372	0.501316		0.524072	0.497814	0.526449	0.494276	0.474844	0.516111	-0.0432229	-0.0832873	0.0401005	0.10475			0.882589		0.00713269
AT3G60245.1	AT3G60245.1	29.2.1.2.2.537	protein.synthesis.ribosomal protein.eukaryotic.60S subunit.L37A	Symbols: Zinc-binding ribosomal protein family protein chr3:22268803-22269750 FORWARD LENGTH=92	cytosol		0.474111		0.476144						0.474111	0.476144				-0.00427902							0.496633		0.473708	0.542796		0.465475		0.485171	0.504136		-0.0383393
AT3G62870.1	AT3G62870.1	29.2.1.2.2.57	protein.synthesis.ribosomal protein.eukaryotic.60S subunit.L7A	Symbols: Ribosomal protein L7Ae/L30e/S12e/Gadd45 family protein chr3:23242862-23244273 REVERSE LENGTH=256	cytosol							0.544359					0.544359							0.523905			0.525246					0.563404	0.523905	0.525246	0.563404	-0.0726534	-0.0701007	-0.00255598
AT1G18540.1	AT1G18540.1	29.2.1.2.2.6	protein.synthesis.ribosomal protein.eukaryotic.60S subunit.L6	Symbols: Ribosomal protein L6 family protein chr1:6377448-6378548 REVERSE LENGTH=233	cytosol	0.492433	0.510336	0.515443	0.484761	0.494595	0.449091			0.551604	0.506071	0.476149	0.551604	-0.0861011	-0.146835	0.0609264			0.125472		0.537748	0.504809		0.454298			0.535911	0.526408	0.521279	0.454298	0.53116	-0.0187782	-0.155993	0.137315
AT1G74050.1,AT1G74060.1	AT1G74050.1	29.2.1.2.2.6	protein.synthesis.ribosomal protein.eukaryotic.60S subunit.L6	Symbols: Ribosomal protein L6 family protein chr1:27847256-27848680 REVERSE LENGTH=233	cytosol	0.513056	0.480495		0.527395	0.464735					0.496775	0.496065				0.00143158							0.463315	0.437099	0.429662	0.534171	0.536783			0.443359	0.535477		-0.188221
AT2G01250.1	AT2G01250.1	29.2.1.2.2.7	protein.synthesis.ribosomal protein.eukaryotic.60S subunit.L7	Symbols: Ribosomal protein L30/L7 family protein chr2:132943-134264 REVERSE LENGTH=242	cytosol	0.483361	0.5106	0.514216	0.491577	0.454299	0.334649	0.582816	0.55246	0.554103	0.502726	0.426842	0.563126	-0.113338	-0.275331	0.163267	0.0120687	0.0478943	0.191457	0.498204	0.518973	0.472121	0.481562	0.447182	0.479032	0.561838	0.563969	0.543554	0.496433	0.469259	0.556454	-0.114012	-0.170018	0.0562783	0.0161932	0.00244129	0.195336	0.725285	0.432144	0.601802
AT2G44120.1,AT2G44120.2	AT2G44120.1	29.2.1.2.2.7	protein.synthesis.ribosomal protein.eukaryotic.60S subunit.L7	Symbols: Ribosomal protein L30/L7 family protein chr2:18249227-18250402 REVERSE LENGTH=242	cytosol	0.49741	0.522309	0.51011	0.488643	0.513406	0.464606		0.647104		0.509943	0.488885	0.647104	-0.237088	-0.278557	0.0421653			0.253854	0.559943	0.531109	0.51264	0.487421				0.560294		0.534564	0.487421	0.560294	-0.0470017	-0.139107	0.0922565				0.18802
AT2G18020.1	AT2G18020.1	29.2.1.2.2.8	protein.synthesis.ribosomal protein.eukaryotic.60S subunit.L8	Symbols: EMB2296 Ribosomal protein L2 family chr2:7837151-7838160 FORWARD LENGTH=258	cytosol	0.472764	0.509269	0.51535	0.466459	0.478718	0.46418	0.505094	0.534789	0.506942	0.499128	0.469786	0.515609	-0.0324828	-0.0930043	0.0605672	0.371903	0.0124713	0.104904	0.50472	0.490426	0.517384	0.466978	0.468686	0.497514	0.489585	0.508705	0.509586	0.504176	0.477726	0.502625	0.00308127	-0.0507966	0.0538758	0.886043	0.103768	0.103751	0.759632	0.506182	0.326141
AT1G01100.1,AT1G01100.2,AT1G01100.4	AT1G01100.1	29.2.1.2.2.81	protein.synthesis.ribosomal protein.eukaryotic.60S subunit.P1	Symbols: 60S acidic ribosomal protein family chr1:50284-50954 REVERSE LENGTH=112	cytosol	0.521647	0.506912	0.539135	0.501186	0.492425	0.47906	0.516906	0.51419	0.562135	0.522565	0.49089	0.531077	-0.0161581	-0.0786458	0.0625076	0.663058	0.0753131	0.0488994	0.485011	0.491056	0.506911	0.458516		0.473685	0.509966	0.500188	0.541723	0.494326	0.466101	0.517292	-0.0454047	-0.104111	0.058776	0.179559			0.068022		0.528044
AT4G00810.1,AT4G00810.2	AT4G00810.1	29.2.1.2.2.81	protein.synthesis.ribosomal protein.eukaryotic.60S subunit.P1	Symbols: 60S acidic ribosomal protein family chr4:346179-346957 REVERSE LENGTH=113	cytosol	0.491865	0.476351		0.493539	0.462174					0.484108	0.477856				0.0129975					0.509931	0.522064							0.515998
AT5G47700.1,AT5G47700.2	AT5G47700.1	29.2.1.2.2.81	protein.synthesis.ribosomal protein.eukaryotic.60S subunit.P1	Symbols: 60S acidic ribosomal protein family chr5:19328019-19328724 REVERSE LENGTH=113	cytosol	0.47335	0.490807	0.506481	0.461625	0.463147	0.474233	0.548244	0.533286	0.51534	0.490213	0.466335	0.53229	-0.0823034	-0.132092	0.0499247	0.0355701	0.00306394	0.0825243	0.493281		0.497268	0.469032		0.469576		0.524906	0.564395	0.495274	0.469304	0.54465	-0.0949608	-0.148619	0.0538485
AT2G27710.1,AT2G27710.2,AT2G27710.3	AT2G27710.1	29.2.1.2.2.82	protein.synthesis.ribosomal protein.eukaryotic.60S subunit.P2	Symbols: 60S acidic ribosomal protein family chr2:11816929-11817670 FORWARD LENGTH=115	cytosol	0.510699	0.513293	0.491696	0.469951	0.497915	0.490963	0.424042	0.546307	0.511298	0.505229	0.486277	0.493882	0.0227141	-0.0155194	0.0382302	0.774306	0.848429	0.154629	0.527488	0.493179	0.494952	0.505444	0.48495	0.496845	0.498087	0.469403	0.481241	0.505207	0.495746	0.48291	0.0451288	0.0262322	0.0189022	0.184361	0.277706	0.495698	0.998692	0.409645	0.783235
AT2G27720.1	AT2G27720.1	29.2.1.2.2.82	protein.synthesis.ribosomal protein.eukaryotic.60S subunit.P2	Symbols: 60S acidic ribosomal protein family chr2:11818696-11819370 FORWARD LENGTH=115	cytosol		0.474765		0.449161		0.426258				0.474765	0.43771				0.08122				0.540414	0.407657	0.476791							0.474954
AT5G57290.1,AT5G57290.2,AT5G57290.3	AT5G57290.1	29.2.1.2.2.83	protein.synthesis.ribosomal protein.eukaryotic.60S subunit.P3	Symbols: 60S acidic ribosomal protein family chr5:23207049-23207835 REVERSE LENGTH=120	cytosol	0.500711	0.506852	0.504801	0.48681	0.489381	0.480906	0.468243	0.49396	0.563383	0.504121	0.485699	0.508529	-0.00870562	-0.0459248	0.0372229	0.884463	0.468343	0.00397748	0.520532	0.491259	0.502322	0.480143	0.491476	0.497832	0.49641	0.531777	0.48892	0.504704	0.489817	0.505703	-0.00197552	-0.0319145	0.0299395	0.952458	0.325664	0.210013	0.949887	0.513474	0.932468
AT1G33120.1,AT1G33140.1	AT1G33120.1	29.2.1.2.2.9	protein.synthesis.ribosomal protein.eukaryotic.60S subunit.L9	Symbols: Ribosomal protein L6 family chr1:12010986-12012223 FORWARD LENGTH=194	cytosol	0.481602	0.502784	0.484917	0.463901	0.471742	0.461936	0.56128	0.544816	0.493939	0.489768	0.46586	0.533345	-0.0851848	-0.135077	0.0500364	0.110315	0.0301072	0.0297186	0.512885	0.502952	0.471857	0.470902	0.513482	0.504181	0.550371	0.519656	0.523801	0.495898	0.496188	0.531276	-0.0688842	-0.0682999	-0.000584995	0.0867921	0.0950043	0.98783	0.684083	0.0842365	0.930967
AT1G26630.1	AT1G26630.1	29.2.3	protein.synthesis.initiation	Symbols: FBR12, ATELF5A-2, ELF5A-2 Eukaryotic translation initiation factor 5A-1 (eIF-5A 1) protein chr1:9205968-9207098 FORWARD LENGTH=159	cytosol		0.635245	0.685246	0.665782	0.679691	0.696999				0.660245	0.680824				-0.0306902					0.607621	0.685839			0.626581				0.64673	0.626581				0.0316477
AT1G69410.1	AT1G69410.1	29.2.3	protein.synthesis.initiation	Symbols: ATELF5A-3, ELF5A-3 eukaryotic elongation factor 5A-3 chr1:26089301-26090194 FORWARD LENGTH=158	cytosol		0.595761	0.617228	0.642775		0.680301				0.606494	0.661538				-0.0868175				0.614787	0.590385	0.586129			0.577637				0.597101	0.577637				0.0331365
AT1G09640.1	AT1G09640.1	29.2.4	protein.synthesis.elongation	Symbols: Translation elongation factor EF1B, gamma chain chr1:3120162-3122152 FORWARD LENGTH=414	cytosol	0.503995	0.499508		0.522365	0.440135					0.501752	0.48125				0.0417122				0.492042	0.463499								0.47777
AT1G30230.1,AT1G30230.2	AT1G30230.1	29.2.4	protein.synthesis.elongation	Symbols: Glutathione S-transferase, C-terminal-like;Translation elongation factor EF1B/ribosomal protein S6 chr1:10639286-10640515 FORWARD LENGTH=231	cytosol	0.481074	0.463119	0.490617	0.497947	0.493165	0.466762	0.541742	0.593338	0.580497	0.47827	0.485958	0.571859	-0.178243	-0.162413	-0.0159461	0.0058668	0.00933164	0.575008	0.491338	0.516145	0.529674	0.480624	0.494463	0.47604	0.534885	0.584286	0.540783	0.512386	0.483709	0.553318	-0.076817	-0.134246	0.0575777	0.100003	0.0135812	0.0837629	0.0690484	0.85023	0.446416
AT2G18110.1	AT2G18110.1	29.2.4	protein.synthesis.elongation	Symbols: Translation elongation factor EF1B/ribosomal protein S6 family protein chr2:7872636-7873713 FORWARD LENGTH=231	cytosol		0.495212	0.423344	0.4482	0.495566	0.461524				0.459278	0.46843				-0.0197303					0.430107	0.481217			0.554254				0.455662	0.554254				-0.195249
AT4G10480.1,AT4G10480.2	AT4G10480.1	29.2.4	protein.synthesis.elongation	Symbols: Nascent polypeptide-associated complex (NAC), alpha subunit family protein chr4:6478089-6479079 REVERSE LENGTH=212	cytosol	0.883136	0.792328	0.842222	0.836489	1.03243	0.857119	0.953522	0.861033	0.839918	0.839229	0.908679	0.884824	-0.0528935	0.0266012	-0.0794667	0.355312	0.754697	0.361543	0.979826	0.921484	0.856315	0.980187	0.840555	0.880512		0.858489	0.896845	0.919208	0.900418	0.877667	0.0462374	0.0255903	0.0206532			0.748674	0.14528	0.917324
AT5G19510.1	AT5G19510.1	29.2.4	protein.synthesis.elongation	Symbols: Translation elongation factor EF1B/ribosomal protein S6 family protein chr5:6581854-6583137 REVERSE LENGTH=224	cytosol	0.52645	0.490912	0.527965	0.504274	0.518311	0.491043	0.608651	0.629504	0.574049	0.515109	0.504542	0.604068	-0.158972	-0.17955	0.020726	0.011658	0.00521293	0.504903	0.538624	0.529091	0.516586	0.530627	0.504938	0.510631	0.575504	0.60583	0.601589	0.5281	0.515399	0.594308	-0.117974	-0.142216	0.0243443	0.00441334	0.00300696	0.275708	0.396215	0.382458	0.630097
AT1G56070.1	AT1G56070.1	29.2.4	protein.synthesis.elongation	Symbols: LOS1 Ribosomal protein S5/Elongation factor G/III/V family protein chr1:20968245-20971077 REVERSE LENGTH=843	cytosol	0.545698	0.549424	0.539266	0.5411	0.551471	0.53846	0.623553	0.621882	0.627533	0.544796	0.543677	0.624322	-0.136046	-0.138091	0.00205537	1.99784e-05	4.80389e-05	0.832516	0.582935	0.598404	0.578717	0.615079	0.601903	0.578741	0.645758	0.650872	0.64605	0.586685	0.598574	0.64756	-0.0986425	-0.0786197	-0.0200617	0.000607	0.0103624	0.384655	0.00329936	0.0083909	0.000594586
AT1G57720.1,AT1G57720.2	AT1G57720.1	29.2.4	protein.synthesis.elongation	Symbols: Translation elongation factor EF1B, gamma chain chr1:21377873-21380114 FORWARD LENGTH=413	cytosol	0.463065	0.465998	0.464343	0.459857	0.452584	0.450541	0.552887	0.556983	0.533746	0.464469	0.454327	0.547872	-0.164774	-0.186679	0.0220755	0.000319256	0.000263292	0.0263953	0.471425	0.494211	0.498417	0.490161	0.469563	0.466271	0.530908		0.581828	0.488018	0.475331	0.556368	-0.130891	-0.157094	0.0263384			0.321879	0.049095	0.0583012
AT1G30690.1,AT1G30690.2	AT1G30690.1	29.3.4.99	protein.targeting.secretory pathway.unspecified	Symbols: Sec14p-like phosphatidylinositol transfer family protein chr1:10888284-10890085 FORWARD LENGTH=540	cytosol	0.598973			0.657393			0.464241	0.470758		0.598973	0.657393	0.4675	0.246557	0.337621	-0.0929992										0.317554		0.348323			0.332938
AT1G72160.1	AT1G72160.1	29.3.4.99	protein.targeting.secretory pathway.unspecified	Symbols: Sec14p-like phosphatidylinositol transfer family protein chr1:27153823-27155609 REVERSE LENGTH=490	cytosol	0.541898	0.568319	0.527486	0.623546			0.468369		0.455237	0.545901	0.623546	0.461803	0.16691	0.298048	-0.132789				0.492166	0.520433								0.5063
AT1G12310.1	AT1G12310.1	29.4	protein.postranslational modification	Symbols: Calcium-binding EF-hand family protein chr1:4187500-4187946 REVERSE LENGTH=148	cytosol	0.569403	0.599925	0.566235	0.588535	0.60223	0.588011	0.59487	0.618733	0.59755	0.578521	0.592925	0.603718	-0.0426253	-0.018038	-0.024592	0.127363	0.290464	0.285938		0.635914	0.568994		0.659587	0.569318		0.605914		0.602454	0.614452	0.605914	-0.00572692	0.0139926	-0.0197191
AT2G20630.1	AT2G20630.1	29.4	protein.postranslational modification	Symbols: PIA1 PP2C induced by AVRRPM1 chr2:8897826-8899648 REVERSE LENGTH=279	cytosol	0.770624	0.646008	0.555934	0.879866						0.657522	0.879866				-0.28925				0.826826	0.891177	0.533386	0.7979						0.750463	0.7979				-0.0612732				0.503231
AT3G25800.1	AT3G25800.1	29.4	protein.postranslational modification	Symbols: PDF1, PR 65, PP2AA2 protein phosphatase 2A subunit A2 chr3:9422822-9425783 REVERSE LENGTH=587	cytosol	0.505245			0.49564			0.524759			0.505245	0.49564	0.524759	-0.03789	-0.0570742	0.0191946				0.544261									0.544261
AT1G79340.1	AT1G79340.1	29.5	protein.degradation	Symbols: AtMC4, MC4 metacaspase 4 chr1:29842849-29844368 FORWARD LENGTH=418	cytosol	0.4851	0.493337		0.511265	0.599175	0.553904	0.465418			0.489218	0.554781	0.465418	0.0498625	0.175188	-0.1256				0.490234	0.507264	0.643493	0.523486	0.533015	0.543769				0.546997	0.533423				0.0251269			0.794886		0.458299
AT2G24200.1,AT2G24200.2	AT2G24200.1	29.5	protein.degradation	Symbols: Cytosol aminopeptidase family protein chr2:10287017-10289450 REVERSE LENGTH=520	cytosol	0.414608	0.397327	0.414574	0.424545	0.415153	0.412502	0.434144	0.441307	0.462884	0.408836	0.4174	0.446111	-0.0871983	-0.0664993	-0.020729	0.0229323	0.0376032	0.277383	0.430244	0.410312	0.405764	0.44435	0.42299	0.412207	0.454129	0.451353	0.455591	0.41544	0.426516	0.453691	-0.0880214	-0.061748	-0.0263092	0.00738523	0.0462687	0.410794	0.523895	0.418927	0.434062
AT4G33090.1	AT4G33090.1	29.5	protein.degradation	Symbols: APM1, ATAPM1 aminopeptidase M1 chr4:15965915-15970418 REVERSE LENGTH=879	cytosol	0.497542	0.506006		0.475435	0.470643	0.477762	0.541916			0.501774	0.474613	0.541916	-0.0769231	-0.132417	0.0556355				0.502648			0.529616						0.502648	0.529616				-0.0522498
AT4G38630.1	AT4G38630.1	29.5.11	protein.degradation.ubiquitin	Symbols: RPN10, MCB1, ATMCB1, MBP1 regulatory particle non-ATPase 10 chr4:18057357-18059459 REVERSE LENGTH=386	cytosol	0.553945	0.580797	0.578175	0.602058	0.585256	0.605985	0.632658	0.631652	0.595485	0.570972	0.597766	0.619932	-0.0822224	-0.0364055	-0.0458512	0.0304475	0.183019	0.0656818	0.568461	0.575073	0.581534	0.584064	0.574509	0.589828	0.599548		0.60128	0.575023	0.5828	0.600414	-0.043203	-0.0297731	-0.0134342			0.254307	0.686987	0.12636
AT3G03960.1	AT3G03960.1	29.6	protein.folding	Symbols: TCP-1/cpn60 chaperonin family protein chr3:1024432-1027604 FORWARD LENGTH=549	cytosol	0.443793	0.454927	0.400305	0.430157	0.411913	0.425321	0.525138	0.576345	0.518724	0.433008	0.422464	0.540069	-0.220045	-0.244366	0.0246518	0.0123083	0.003484	0.580042	0.444786	0.417636	0.420504	0.417114	0.491052	0.429011	0.486373		0.482957	0.427642	0.445726	0.484665	-0.125008	-0.0837053	-0.0414113			0.501182	0.78903	0.37941
AT3G18190.1	AT3G18190.1	29.6	protein.folding	Symbols: TCP-1/cpn60 chaperonin family protein chr3:6232226-6233836 FORWARD LENGTH=536	cytosol		0.474611	0.468884	0.435004	0.43105	0.4461		0.51287		0.471747	0.437385	0.51287	-0.0835306	-0.158875	0.0755947				0.429719			0.442374			0.500251			0.429719	0.442374	0.500251	-0.151687	-0.122798	-0.0290237
AT3G20050.1	AT3G20050.1	29.6	protein.folding	Symbols: ATTCP-1, TCP-1 T-complex protein 1 alpha subunit chr3:6998544-7002266 REVERSE LENGTH=545	cytosol	0.458022	0.466126	0.441602	0.434421	0.429306	0.445943	0.439664	0.530653		0.45525	0.436557	0.485158	-0.0636059	-0.105458	0.0419225			0.0989989	0.417617	0.433086	0.448158	0.434986			0.558192	0.317468	0.352344	0.432954	0.434986	0.409335	0.0560828	0.0607607	-0.00468185	0.770395			0.121943
AT3G25230.1,AT3G25230.2	AT3G25230.1	29.6	protein.folding	Symbols: ROF1, ATFKBP62, FKBP62 rotamase FKBP 1 chr3:9188257-9191137 FORWARD LENGTH=551	cytosol	0.446917	0.47212		0.547418		0.470302	0.557505			0.459518	0.50886	0.557505	-0.192693	-0.091234	-0.101907				0.545395		0.431482	0.517369			0.612408			0.488438	0.517369	0.612408	-0.225225	-0.168242	-0.0575279
AT5G20890.1	AT5G20890.1	29.6	protein.folding	Symbols: TCP-1/cpn60 chaperonin family protein chr5:7087020-7089906 REVERSE LENGTH=527	cytosol	0.464574	0.469324	0.449801	0.453335	0.461931	0.455862		0.558897	0.454662	0.461233	0.457043	0.506779	-0.0941026	-0.103207	0.00912678			0.548821	0.436522	0.450734	0.427449	0.419299		0.414328	0.602963	0.378668		0.438235	0.416813	0.490816	-0.113193	-0.163068	0.0501058				0.0623877
AT5G26360.1	AT5G26360.1	29.6	protein.folding	Symbols: TCP-1/cpn60 chaperonin family protein chr5:9255561-9258891 REVERSE LENGTH=555	cytosol	0.495563	0.468636	0.486486	0.462951	0.461795	0.413565	0.562611	0.52267		0.483562	0.446103	0.54264	-0.11514	-0.195272	0.0805847			0.107193	0.468461	0.456109	0.463083	0.423557			0.546127		0.492154	0.462551	0.423557	0.519141	-0.11529	-0.202788	0.0880124				0.0727203
AT5G51970.1,AT5G51970.2	AT5G51970.1	3.3	minor CHO metabolism.sugar alcohols	Symbols: GroES-like zinc-binding alcohol dehydrogenase family protein chr5:21111820-21113284 FORWARD LENGTH=364	cytosol	0.512942	0.517336	0.482839	0.525252	0.525274	0.498885	0.419855			0.504372	0.51647	0.419855	0.182893	0.206372	-0.0237022			0.43499	0.374727	0.414264	0.439677							0.409556									0.0121352
AT1G62480.1	AT1G62480.1	30.3	signalling.calcium	Symbols: Vacuolar calcium-binding protein-related chr1:23128799-23129548 FORWARD LENGTH=152	cytosol	0.429942	0.424945	0.426077	0.426634	0.401665	0.412083	0.473657	0.488214	0.481925	0.426988	0.413461	0.481265	-0.11952	-0.151565	0.0321901	0.000265861	0.00126699	0.141441	0.414811	0.387999	0.403555	0.425877	0.398154	0.382642	0.488174	0.500959	0.457115	0.402121	0.402224	0.482083	-0.180866	-0.180613	-0.000255503	0.00619641	0.0116896	0.994808	0.0348442	0.483661	0.955233
AT4G23650.1	AT4G23650.1	30.3	signalling.calcium	Symbols: CDPK6, CPK3 calcium-dependent protein kinase 6 chr4:12324967-12327415 REVERSE LENGTH=529	cytosol	0.452199			0.549851		0.529156	0.524156			0.452199	0.539503	0.524156	-0.147399	0.0288581	-0.17607				0.458339			0.492178			0.525512			0.458339	0.492178	0.525512	-0.136552	-0.0655093	-0.0712021
AT1G07140.1	AT1G07140.1	30.5	signalling.G-proteins	Symbols: SIRANBP Pleckstrin homology (PH) domain superfamily protein chr1:2192360-2193688 REVERSE LENGTH=228	cytosol	0.414416	0.456	0.502809	0.529186	0.485062	0.526874				0.457742	0.513707				-0.11522			0.128562	0.49676	0.478865	0.437613	0.457932		0.45448	0.472925	0.509867		0.471079	0.456206	0.491396	-0.0422168	-0.0742705	0.0320789				0.688824
AT2G44100.1,AT2G44100.2	AT2G44100.1	30.5	signalling.G-proteins	Symbols: ATGDI1, AT-GDI1, GDI1 guanosine nucleotide diphosphate dissociation inhibitor 1 chr2:18241804-18244864 FORWARD LENGTH=445	cytosol	0.622234	0.570965	0.52995	0.601222	0.592026	0.566918	0.656958	0.690575		0.574383	0.586722	0.673767	-0.15925	-0.138113	-0.0212534			0.688353				0.57032		0.538844					0.554582
AT1G22300.1,AT1G22300.2	AT1G22300.1	30.7	signalling.14-3-3 proteins	Symbols: GRF10, 14-3-3EPSILON, GF14 EPSILON general regulatory factor 10 chr1:7879146-7881103 REVERSE LENGTH=254	cytosol	0.426245	0.482027	0.456617	0.487876			0.515869	0.491264	0.494398	0.454963	0.487876	0.50051	-0.0953389	-0.0255655	-0.0698159	0.0635068			0.407978			0.379541	0.4652	0.460038		0.481855	0.501504	0.407978	0.434927	0.49168	-0.186074	-0.122497	-0.0639412
AT1G78300.1	AT1G78300.1	30.7	signalling.14-3-3 proteins	Symbols: GRF2, 14-3-3OMEGA, GF14 OMEGA general regulatory factor 2 chr1:29461883-29463052 FORWARD LENGTH=259	cytosol	0.486875	0.482333	0.474337	0.463747	0.481496	0.494688	0.516566	0.543106	0.490771	0.481182	0.479977	0.516815	-0.0714087	-0.0739119	0.00250643	0.0836718	0.104017	0.907013	0.445876	0.425888	0.437826	0.427256	0.433892	0.423077	0.446049	0.465672	0.472746	0.43653	0.428075	0.461489	-0.0555869	-0.0751251	0.0195586	0.0648025	0.0176502	0.269699	0.00288437	0.00545995	0.0317489
AT4G09000.1	AT4G09000.1	30.7	signalling.14-3-3 proteins	Symbols: GRF1, GF14 CHI general regulatory factor 1 chr4:5775387-5777157 FORWARD LENGTH=267	cytosol	0.516883	0.47605	0.51328	0.541066	0.601895	0.576427	0.496565			0.502071	0.57313	0.496565	0.0110264	0.143152	-0.132178			0.0317164	0.483993	0.4248	0.474404	0.474819		0.433707	0.471369			0.461066	0.454263	0.471369	-0.022099	-0.0369599	0.0148639				0.142642
AT5G16050.1	AT5G16050.1	30.7	signalling.14-3-3 proteins	Symbols: GRF5, GF14 UPSILON general regulatory factor 5 chr5:5244008-5245402 REVERSE LENGTH=268	cytosol	0.470183	0.496411	0.497539	0.479067	0.511678	0.464479	0.508333	0.507139	0.492226	0.488044	0.485074	0.502566	-0.029318	-0.0354203	0.00610391	0.232518	0.305086	0.866458	0.458389	0.439674	0.465973	0.496552	0.465119	0.503916	0.544372			0.454678	0.488529	0.544372	-0.179558	-0.108129	-0.0717773			0.076143	0.048291	0.859738
AT5G38480.1	AT5G38480.1	30.7	signalling.14-3-3 proteins	Symbols: GRF3, RCI1 general regulatory factor 3 chr5:15410277-15411285 FORWARD LENGTH=255	cytosol	0.473576	0.479406	0.505315	0.518998	0.470823	0.497328	0.510983	0.521591	0.543723	0.486099	0.495716	0.525432	-0.0777689	-0.0582009	-0.0195902	0.0455869	0.154316	0.601937	0.479323	0.493126	0.479524	0.448536		0.453154	0.503428			0.483991	0.450845	0.503428	-0.0393692	-0.110205	0.070913				0.854351
AT1G04820.1,AT1G50010.1,AT4G14960.2	AT1G04820.1	31.1	cell.organisation	Symbols: TUA4, TOR2 tubulin alpha-4 chain chr1:1356421-1358266 REVERSE LENGTH=450	cytosol	0.72391						0.540744	0.559578	0.642399	0.72391		0.580907	0.219193						0.66595		0.777817	0.738046					0.631174	0.721883	0.738046	0.631174	0.13408	0.156106	-0.0221423
AT1G20010.1	AT1G20010.1	31.1	cell.organisation	Symbols: TUB5 tubulin beta-5 chain chr1:6938033-6940481 REVERSE LENGTH=449	cytosol	0.493134	0.469438	0.471088	0.535122	0.633878	0.499277	0.39041	0.448158	0.383742	0.477887	0.556092	0.407437	0.159151	0.308565	-0.151271	0.0320668	0.0301326	0.128875	0.471514	0.503352	0.460978	0.570427		0.614662		0.417279	0.503478	0.478615	0.592544	0.460379	0.038842	0.251045	-0.212722				0.963249
AT1G49240.1,AT3G18780.2	AT1G49240.1	31.1	cell.organisation	Symbols: ACT8 actin 8 chr1:18216539-18217947 FORWARD LENGTH=377	cytosol	0.587687	0.606961	0.604669	0.583607	0.572389	0.583202	0.525055	0.515754	0.497412	0.599772	0.579733	0.51274	0.156461	0.122644	0.0339795	0.00101375	0.00167722	0.0477601	0.559073		0.569121	0.625544	0.632813	0.560003	0.532591		0.520732	0.564097	0.60612	0.526662	0.068641	0.140288	-0.0718201					0.323309
AT2G19760.1	AT2G19760.1	31.1	cell.organisation	Symbols: PFN1, PRF1 profilin 1 chr2:8517074-8518067 REVERSE LENGTH=131	cytosol	0.570305	0.570353	0.563271	0.576139	0.58882	0.545729	0.449362	0.605876	0.56848	0.567977	0.570229	0.541239	0.0482091	0.052165	-0.0039584	0.60171	0.585117	0.870842	0.554942	0.522739	0.526827	0.593332	0.536817	0.536895	0.480411	0.520984	0.513443	0.534836	0.555681	0.504946	0.057493	0.0956703	-0.0382299	0.136082	0.087896	0.384659	0.0332457	0.557411	0.498417
AT4G20890.1	AT4G20890.1	31.1	cell.organisation	Symbols: TUB9 tubulin beta-9 chain chr4:11182218-11183840 FORWARD LENGTH=444	cytosol		0.541732	0.501354	0.642791		0.56125	0.574479	0.561325	0.454739	0.521543	0.60202	0.530181	-0.0164255	0.126902	-0.143253				0.498316	0.505848	0.585062						0.442975	0.529742		0.442975	0.178402
AT4G29350.1	AT4G29350.1	31.1	cell.organisation	Symbols: PFN2, PRO2, PRF2 profilin 2 chr4:14450135-14451119 FORWARD LENGTH=131	cytosol	0.535783	0.539573	0.520645	0.572412	0.619159	0.554375	0.362289		0.559447	0.532	0.581982	0.460868	0.143286	0.232275	-0.0897352			0.0681876	0.511841	0.522992	0.530825	0.516649	0.560616	0.568863	0.393445	0.386414		0.521886	0.54871	0.38993	0.289436	0.338319	-0.0501101			0.192149	0.274032	0.257278
AT5G09810.1	AT5G09810.1	31.1	cell.organisation	Symbols: ACT7 actin 7 chr5:3052809-3054220 FORWARD LENGTH=377	cytosol	0.566143	0.596221	0.624618	0.576519	0.579618	0.619326	0.542871	0.560395	0.585708	0.59566	0.591821	0.562991	0.0563917	0.0499294	0.00646683	0.194206	0.195337	0.86871	0.579108	0.582061	0.603635	0.636946	0.616315	0.581913	0.548594	0.569455	0.562888	0.588268	0.611725	0.560313	0.0486786	0.0877315	-0.0390946	0.0474188	0.0403229	0.25835	0.710883	0.400073	0.856318
AT5G15970.1	AT5G15970.1	31.1	cell.organisation	Symbols: KIN2, COR6.6 stress-responsive protein (KIN2) / stress-induced protein (KIN2) / cold-responsive protein (COR6.6) / cold-regulated protein (COR6.6) chr5:5211966-5212441 FORWARD LENGTH=66	cytosol	0.465907	0.459641		0.670424	0.532893	0.605977		0.561303	0.400725	0.462774	0.603098	0.481014	-0.0386534	0.225223	-0.263304						0.594442		0.593902	0.587104				0.594442	0.590503				0.00664908
AT5G19770.1,AT5G19780.1	AT5G19770.1	31.1	cell.organisation	Symbols: TUA3 tubulin alpha-3 chr5:6682761-6684474 REVERSE LENGTH=450	cytosol	0.522442	0.517587	0.491311	0.512435	0.482938	0.484041	0.460206	0.429872	0.434323	0.510447	0.493138	0.441467	0.144929	0.110573	0.0344937	0.00698331	0.0187228	0.27399	0.47111	0.44146	0.479998	0.56061				0.406064		0.464189	0.56061	0.406064	0.133583	0.319749	-0.188175				0.0378387
AT5G44340.1	AT5G44340.1	31.1	cell.organisation	Symbols: TUB4 tubulin beta chain 4 chr5:17859442-17860994 REVERSE LENGTH=444	cytosol	0.640016	0.681468	0.619528	0.677142		0.651592	0.560521		0.557581	0.647004	0.664367	0.559051	0.145853	0.172167	-0.0264798				0.608623	0.596937	0.608783	0.72607		0.648169			0.525392	0.604781	0.687119	0.525392	0.14049	0.266764	-0.127468				0.086141
AT5G62690.1,AT5G62700.1	AT5G62690.1	31.1	cell.organisation	Symbols: TUB2 tubulin beta chain 2 chr5:25181560-25183501 FORWARD LENGTH=450	cytosol	0.88313	0.804739	0.838887	0.854876	0.827675	0.87539	0.845878	0.848297	0.840078	0.842252	0.852647	0.844751	-0.00296275	0.00930324	-0.0122659	0.91808	0.603707	0.715567	0.82798	0.8147	0.825094	0.967998	0.964504		0.789256	0.87717	0.747744	0.822591	0.966251	0.804723	0.0219603	0.182417	-0.160617	0.665644			0.441699		0.354202
AT2G16600.1	AT2G16600.1	31.3.1	cell.cycle.peptidylprolyl isomerase	Symbols: ROC3 rotamase CYP 3 chr2:7200862-7201383 FORWARD LENGTH=173	cytosol	0.55639	0.5745	0.577225	0.596063	0.574645	0.577821	0.57114	0.585693	0.58088	0.569372	0.582843	0.579238	-0.0171789	0.00620482	-0.0233831	0.275378	0.672889	0.222781	0.583831	0.614756	0.592409	0.58694		0.567232	0.511322		0.57763	0.596998	0.577086	0.544476	0.0920257	0.0581516	0.0339195				0.0708547
AT4G38740.1	AT4G38740.1	31.3.1	cell.cycle.peptidylprolyl isomerase	Symbols: ROC1 rotamase CYP 1 chr4:18083620-18084138 REVERSE LENGTH=172	cytosol	0.488195	0.489949	0.464308	0.478369	0.473582	0.488447	0.518075	0.475629	0.547544	0.480817	0.480133	0.513749	-0.0662244	-0.0676477	0.00142494	0.21631	0.190093	0.945194	0.521661	0.538881	0.537537	0.597912	0.530204	0.529173		0.531214	0.538125	0.532693	0.552429	0.534669	-0.00370323	0.0326744	-0.0363766			0.446569	0.00645222	0.0354762
AT4G34870.1	AT4G34870.1	31.3.1	cell.cycle.peptidylprolyl isomerase	Symbols: ROC5, ATCYP1 rotamase cyclophilin 5 chr4:16614451-16614969 FORWARD LENGTH=172	cytosol	0.612665	0.608464	0.604404	0.625045	0.61383	0.617415	0.660413	0.673874	0.693796	0.608511	0.618763	0.676028	-0.105123	-0.0884534	-0.016708	0.00249575	0.00502643	0.0657264	0.633431	0.652851	0.636965	0.681864	0.625608	0.614921	0.654546	0.693618	0.682955	0.641083	0.640797	0.67704	-0.0545579	-0.0550025	0.000444956	0.051657	0.202685	0.9901	0.00715515	0.353793	0.950008
AT5G13850.1	AT5G13850.1	31.99	cell.unspecified	Symbols: NACA3 nascent polypeptide-associated complex subunit alpha-like protein 3 chr5:4471361-4472676 FORWARD LENGTH=204	cytosol	0.532031	0.513438	0.510207	0.454445	0.48169	0.476994		0.515753		0.518559	0.471043	0.515753	0.00542507	-0.0906164	0.0960297			0.0117498	0.483563	0.490552	0.50905	0.48188	0.519409	0.491167		0.545433		0.494388	0.497485	0.545433	-0.09818	-0.0919491	-0.00624496			0.831116	0.0768677	0.133458
AT1G07750.1	AT1G07750.1	33.1	development.storage proteins	Symbols: RmlC-like cupins superfamily protein chr1:2404300-2405863 REVERSE LENGTH=356	cytosol	0.448307	0.432589	0.453375	0.44891	0.429347	0.477238	0.431585		0.443389	0.444757	0.451832	0.437487	0.0164795	0.0322593	-0.0157819			0.666726	0.383213	0.465599	0.459671	0.513706	0.470438	0.459386		0.424811		0.436161	0.481177	0.424811	0.0263649	0.124429	-0.0981446			0.223533	0.768253	0.246453
AT5G44020.1	AT5G44020.1	33.1	development.storage proteins	Symbols: HAD superfamily, subfamily IIIB acid phosphatase chr5:17712433-17714046 FORWARD LENGTH=272	cytosol	0.41059	0.424939		0.482685			0.269574	0.276625		0.417765	0.482685	0.273099	0.418795	0.554618	-0.144197				0.44929				0.415579	0.382755	0.273126	0.273755	0.25778	0.44929	0.399167	0.26822	0.504716	0.392416	0.11815
AT2G44060.1,AT2G44060.2	AT2G44060.1	33.2	development.late embryogenesis abundant	Symbols: Late embryogenesis abundant protein, group 2 chr2:18226922-18227988 FORWARD LENGTH=325	cytosol	0.518228	0.519438	0.521624	0.519281	0.52502	0.509763	0.541092	0.55254	0.583281	0.519763	0.518021	0.558971	-0.0726922	-0.0760448	0.00335725	0.0361154	0.0374616	0.72179	0.5415	0.525301	0.540366	0.532859	0.535408	0.521121	0.597573	0.592563	0.507219	0.535722	0.529796	0.565785	-0.0545853	-0.0656985	0.0111232	0.369838	0.291548	0.434386	0.0398333	0.132982	0.841344
AT2G46140.1	AT2G46140.1	33.2	development.late embryogenesis abundant	Symbols: Late embryogenesis abundant protein chr2:18959163-18960362 FORWARD LENGTH=166	cytosol	0.566193	0.573468		0.588606	0.613979	0.583782				0.569831	0.595455				-0.0439805					0.584708				0.620331				0.584708	0.620331				-0.0591224
AT1G18080.1	AT1G18080.1	33.99	development.unspecified	Symbols: ATARCA, RACK1A_AT, RACK1A Transducin/WD40 repeat-like superfamily protein chr1:6222325-6223901 FORWARD LENGTH=327	cytosol	0.463656	0.484887	0.47448	0.450368	0.465927	0.445032	0.407056	0.495089	0.474712	0.474341	0.453776	0.458952	0.0329784	-0.0113423	0.0443166	0.6031	0.859029	0.0788754	0.463766	0.450762	0.460913	0.392173	0.422588	0.406722	0.467594	0.410457	0.399651	0.45848	0.407161	0.425901	0.073678	-0.0449904	0.11857	0.203334	0.457939	0.00596556	0.0951921	0.0124459	0.385347
AT3G16640.1	AT3G16640.1	33.99	development.unspecified	Symbols: TCTP translationally controlled tumor protein chr3:5669709-5670729 REVERSE LENGTH=168	cytosol	0.517043	0.527404	0.521608	0.50763	0.519802	0.512055	0.58187	0.578855	0.568978	0.522019	0.513163	0.576568	-0.0993078	-0.116368	0.0171101	0.000374582	0.000274353	0.129681	0.538055	0.521548	0.538793	0.530666	0.522846	0.507113	0.567228	0.599738	0.555184	0.532799	0.520208	0.57405	-0.074538	-0.0984073	0.0239132	0.046155	0.022977	0.231176	0.166255	0.416681	0.864724
AT4G24220.1,AT4G24220.2	AT4G24220.1	33.99	development.unspecified	Symbols: VEP1, AWI31 NAD(P)-binding Rossmann-fold superfamily protein chr4:12565219-12566474 FORWARD LENGTH=388	cytosol		0.540771				0.496377				0.540771	0.496377				0.0856078					0.489144	0.435209							0.462177
AT3G06610.1	AT3G06610.1	35.1	not assigned.no ontology	Symbols: DNA-binding enhancer protein-related chr3:2060837-2061845 FORWARD LENGTH=115	cytosol	0.56782	0.555236	0.57031	0.566196	0.570042	0.552086	0.537012			0.564455	0.562775	0.537012	0.0498311	0.0468504	0.00298241			0.826403	0.583967	0.522865	0.565481	0.533279		0.505671	0.534436		0.541251	0.557438	0.519475	0.537843	0.0357796	-0.0347449	0.0705026				0.726275
AT3G07720.1	AT3G07720.1	35.1	not assigned.no ontology	Symbols: Galactose oxidase/kelch repeat superfamily protein chr3:2465439-2467033 FORWARD LENGTH=329	cytosol	0.356027	0.528352	0.560839	0.507301	0.571557	0.541628				0.481739	0.540162				-0.114341			0.427392	0.596515	0.661123	0.507138	0.43691		0.676248	0.553196	0.610201		0.588259	0.556579	0.581698	0.0112149	-0.0441365	0.0553446				0.242113
AT4G15390.1	AT4G15390.1	35.1	not assigned.no ontology	Symbols: HXXXD-type acyl-transferase family protein chr4:8792941-8794281 REVERSE LENGTH=446	cytosol	0.49356	0.485309	0.485602	0.437414	0.471479	0.521586	0.477814	0.492777	0.506354	0.488157	0.476826	0.492315	-0.00848266	-0.0319641	0.023483	0.65667	0.580594	0.668952	0.494026	0.522924	0.509369	0.503927	0.45516	0.499126	0.508662	0.475386	0.557349	0.508773	0.486071	0.513799	-0.00983016	-0.055464	0.0456401	0.851765	0.384349	0.26707	0.0785429	0.765496	0.441728
AT4G15400.1	AT4G15400.1	35.1	not assigned.no ontology	Symbols: HXXXD-type acyl-transferase family protein chr4:8812121-8813428 REVERSE LENGTH=435	cytosol		0.520081	0.507363	0.470862	0.42971					0.513722	0.450286				0.131609					0.383776				0.39326				0.383776	0.39326				-0.0244108
AT4G02450.1,AT4G02450.2	AT4G02450.1	35.1.40	not assigned.no ontology.glycine rich proteins	Symbols: HSP20-like chaperones superfamily protein chr4:1073987-1075765 REVERSE LENGTH=241	cytosol	0.531071	0.532336	0.560888	0.545735	0.527731	0.543235	0.618017	0.630006	0.62232	0.541432	0.5389	0.623447	-0.140814	-0.145477	0.00468631	0.00137133	0.000218341	0.832945	0.554008	0.542721	0.528825	0.522496	0.539217	0.524335		0.609503	0.590067	0.541851	0.528683	0.599785	-0.101493	-0.126015	0.0246015			0.217401	0.974118	0.256701
AT4G22670.1	AT4G22670.1	35.1.5	not assigned.no ontology.pentatricopeptide (PPR) repeat-containing protein	Symbols: AtHip1, HIP1, TPR11 HSP70-interacting protein 1 chr4:11918236-11920671 FORWARD LENGTH=441	cytosol	0.545476	0.525549	0.526467	0.513909	0.533238	0.529338	0.571217	0.634003	0.613786	0.532497	0.525495	0.606335	-0.129673	-0.142849	0.0132367	0.0196849	0.0141187	0.469605	0.551044	0.508077	0.505185	0.512165	0.526998	0.504081	0.561838	0.594712	0.564318	0.521435	0.514415	0.573623	-0.0953145	-0.108835	0.0135553	0.0456533	0.00910854	0.688443	0.531919	0.282766	0.199546
AT1G29250.1	AT1G29250.1	35.2	not assigned.unknown	Symbols: Alba DNA/RNA-binding protein chr1:10223461-10224592 REVERSE LENGTH=130	cytosol	0.478969	0.504679	0.489978	0.49992	0.501323	0.507703	0.548965	0.525549	0.47813	0.491208	0.502982	0.517548	-0.052222	-0.0285464	-0.0236844	0.299709	0.525585	0.206775	0.513439	0.48323	0.48354	0.474007	0.462547	0.437824		0.531396		0.493403	0.458126	0.531396	-0.0741475	-0.148092	0.074148			0.0735953	0.868973	0.014859
AT1G30580.1	AT1G30580.1	35.2	not assigned.unknown	Symbols: GTP binding chr1:10831953-10835454 REVERSE LENGTH=394	cytosol	0.580821	0.583574	0.584936	0.606633	0.584428	0.581897	0.622821	0.619386	0.610464	0.58311	0.590986	0.617557	-0.0573795	-0.0439725	-0.0134154	0.000885956	0.0375833	0.377949	0.621257	0.599279	0.613424	0.630048		0.558564	0.630062	0.602037	0.646349	0.61132	0.594306	0.626149	-0.023966	-0.0521827	0.0282255	0.362813			0.0125383		0.557822
AT3G60450.1	AT3G60450.1	35.2	not assigned.unknown	Symbols: Phosphoglycerate mutase family protein chr3:22340982-22342187 FORWARD LENGTH=274	cytosol	0.502686		0.442043	0.463945		0.463489			0.493158	0.472364	0.463717	0.493158	-0.0430721	-0.0615353	0.0184754				0.585925	0.498211	0.524926	0.488492						0.536354	0.488492				0.0934028
AT3G03250.1	AT3G03250.1	4.1.1	glycolysis.cytosolic branch.UGPase	Symbols: UGP, UGP1, AtUGP1 UDP-GLUCOSE PYROPHOSPHORYLASE 1 chr3:749761-754014 REVERSE LENGTH=469	cytosol	0.485978	0.475684	0.528046	0.512973	0.511506	0.513156	0.583953		0.537876	0.496569	0.512545	0.560914	-0.121694	-0.0901182	-0.0316628			0.375223	0.563952	0.524077	0.543843	0.603214	0.588943	0.560574	0.596708	0.577012		0.543957	0.584244	0.58686	-0.0758787	-0.00446767	-0.0714171			0.0770231	0.0741486	0.00463266
AT1G79550.1,AT1G79550.2	AT1G79550.1	4.1.11	glycolysis.cytosolic branch.3-phosphoglycerate kinase (PGK)	Symbols: PGK phosphoglycerate kinase chr1:29924347-29926295 REVERSE LENGTH=401	cytosol	0.45301	0.462918	0.435847	0.464472	0.468605	0.465751	0.496868	0.490242	0.493448	0.450592	0.466276	0.49352	-0.0909382	-0.0567701	-0.0342123	0.00618492	0.000276222	0.121532	0.484418	0.490248	0.481805	0.49588	0.483009	0.472193	0.519351	0.505477	0.520028	0.48549	0.483694	0.514952	-0.0588978	-0.0626014	0.00370697	0.00533294	0.0198881	0.817417	0.0136004	0.0664425	0.0137852
AT1G09780.1	AT1G09780.1	4.1.12	glycolysis.cytosolic branch.phosphoglycerate mutase	Symbols: Phosphoglycerate mutase, 2,3-bisphosphoglycerate-independent chr1:3165550-3167812 REVERSE LENGTH=557	cytosol	0.479004	0.47829	0.51151	0.501985	0.513489	0.508633	0.518447	0.535268	0.495975	0.489601	0.508036	0.516563	-0.053594	-0.0166457	-0.0369566	0.163077	0.511897	0.182754	0.516885	0.601851	0.557028	0.588592	0.585773	0.592139	0.594666	0.632233	0.573537	0.558588	0.588835	0.600145	-0.0717288	-0.0190257	-0.0527211	0.237529	0.54811	0.286393	0.0621757	2.92035e-05	0.01537
AT2G36530.1	AT2G36530.1	4.1.13	glycolysis.cytosolic branch.enolase	Symbols: LOS2, ENO2 Enolase chr2:15321081-15323786 REVERSE LENGTH=444	cytosol	0.449256	0.473168	0.462267	0.462207	0.462003	0.461331	0.504347	0.511406	0.505478	0.461564	0.461847	0.507077	-0.0939734	-0.093361	-0.000613783	0.00328727	3.33581e-05	0.969282	0.488989	0.501469	0.493192	0.496515	0.484809	0.471553	0.531994	0.52395	0.529885	0.49455	0.484292	0.52861	-0.0665772	-0.0875057	0.0209591	0.00148251	0.00431314	0.273535	0.013519	0.0358434	0.00270472
AT5G63680.1	AT5G63680.1	4.1.14	glycolysis.cytosolic branch.pyruvate kinase (PK)	Symbols: Pyruvate kinase family protein chr5:25490507-25492530 FORWARD LENGTH=510	cytosol	0.475162	0.482471		0.49829	0.466069	0.458919	0.523962			0.478817	0.474426	0.523962	-0.0900403	-0.0992317	0.0092119				0.569345	0.607573		0.614241						0.588459	0.614241				-0.0428728
AT3G14940.1	AT3G14940.1	4.1.15	glycolysis.cytosolic branch.phospho-enol-pyruvate carboxylase (PEPC)	Symbols: ATPPC3, PPC3 phosphoenolpyruvate carboxylase 3 chr3:5025584-5029476 FORWARD LENGTH=968	cytosol		0.535355			0.572111	0.611794				0.535355	0.591953				-0.100413				0.540935	0.692578								0.616756
AT1G23190.1	AT1G23190.1	4.1.2	glycolysis.cytosolic branch.phosphoglucomutase (PGM)	Symbols: PGM3 Phosphoglucomutase/phosphomannomutase family protein chr1:8219946-8224186 FORWARD LENGTH=583	cytosol	0.509537	0.479283	0.504858	0.504147	0.492467	0.504703	0.54147			0.497892	0.500439	0.54147	-0.0838548	-0.0787619	-0.00510131			0.815394	0.523301	0.530381	0.539162	0.548194	0.517685	0.506833	0.541532	0.534879		0.530948	0.524237	0.538206	-0.0135766	-0.026295	0.0127195			0.638027	0.0341933	0.141303
AT1G20950.1	AT1G20950.1	4.1.5	glycolysis.cytosolic branch.pyrophosphate-fructose-6-P phosphotransferase	Symbols: Phosphofructokinase family protein chr1:7297467-7301336 REVERSE LENGTH=614	cytosol	0.612998	0.647096	0.610594	0.610796		0.615808				0.623562	0.613302				0.016591				0.693675	0.656093					0.607242			0.674884		0.607242	0.105516
AT3G55440.1	AT3G55440.1	4.1.7	glycolysis.cytosolic branch.triosephosphate isomerase (TPI)	Symbols: ATCTIMC, TPI, CYTOTPI triosephosphate isomerase chr3:20553794-20556078 FORWARD LENGTH=254	cytosol	0.470223	0.470405	0.464558	0.483795	0.474465	0.481601	0.493498	0.510592	0.525306	0.468395	0.479954	0.509799	-0.0846531	-0.0603079	-0.0243763	0.0116018	0.0360518	0.0274938	0.491063	0.524784	0.518561	0.541952	0.520427	0.515316	0.587346	0.562838	0.597677	0.511469	0.525898	0.58262	-0.130064	-0.102338	-0.0278182	0.00826072	0.0125625	0.335395	0.0149977	0.00599896	0.00622698
AT3G52930.1	AT3G52930.1	4.3.10	glycolysis.unclear/dually targeted.aldolase	Symbols: Aldolase superfamily protein chr3:19627383-19628874 REVERSE LENGTH=358	cytosol	0.472564	0.485224	0.473916	0.493375	0.485858	0.491129	0.538949	0.544691	0.518794	0.477235	0.490121	0.534144	-0.112538	-0.0859615	-0.0266413	0.00296814	0.00571613	0.048461	0.512926	0.534961	0.525967	0.589882	0.565761	0.545362	0.579141	0.58626	0.583819	0.524618	0.567001	0.583073	-0.105545	-0.0279497	-0.0776522	0.000966629	0.285089	0.0419857	0.00329357	0.00416085	0.00383096
AT3G24503.1	AT3G24503.1	5.10	fermentation.aldehyde dehydrogenase	Symbols: ALDH2C4, ALDH1A, REF1 aldehyde dehydrogenase 2C4 chr3:8919732-8923029 REVERSE LENGTH=501	cytosol	0.906563			0.945199						0.906563	0.945199				-0.0417289				0.803316			0.864656						0.803316	0.864656				-0.0735501
AT1G77120.1	AT1G77120.1	5.3	fermentation.ADH	Symbols: ADH1, ADH, ATADH, ATADH1 alcohol dehydrogenase 1 chr1:28975509-28977216 FORWARD LENGTH=379	cytosol	0.531888	0.626697		0.572323						0.579292	0.572323				0.012103					0.470489						0.230728		0.470489		0.230728	0.683841
AT1G65930.1	AT1G65930.1	8.1.4	TCA / org transformation.TCA.IDH	Symbols: cICDH cytosolic NADP+-dependent isocitrate dehydrogenase chr1:24539088-24541861 FORWARD LENGTH=410	cytosol	0.472317	0.466957	0.472014	0.464679	0.471157	0.488541	0.510818	0.52002	0.516467	0.470429	0.474792	0.515768	-0.0919468	-0.0827331	-0.00923126	0.000142985	0.00575475	0.583902	0.467511	0.459389	0.461669	0.490678	0.462462	0.473163	0.487846	0.521435	0.497774	0.462856	0.475435	0.502352	-0.081838	-0.0550568	-0.0268115	0.0182648	0.105596	0.216188	0.0638009	0.955747	0.2633
AT5G11670.1	AT5G11670.1	8.2.10	TCA / org transformation.other organic acid transformatons.malic	Symbols: ATNADP-ME2, NADP-ME2 NADP-malic enzyme 2 chr5:3754456-3758040 FORWARD LENGTH=588	cytosol	0.682547	0.617901	0.673448	0.750511	0.723583	0.713479	0.622197	0.639801	0.665414	0.657965	0.729191	0.642471	0.0238293	0.126445	-0.102693	0.550261	0.0065766	0.0364713	0.701403	0.572693	0.650408	0.683937	0.679468	0.69366	0.572503	0.581651	0.734563	0.641501	0.685688	0.629572	0.0187697	0.0853307	-0.0665876	0.862318	0.347196	0.30571	0.718366	0.0211911	0.823074
AT1G09430.1	AT1G09430.1	8.2.11	TCA / org transformation.other organic acid transformatons.atp-citrate lyase	Symbols: ACLA-3 ATP-citrate lyase A-3 chr1:3042135-3044978 FORWARD LENGTH=424	cytosol	0.442207	0.423028	0.54386	0.491777	0.45267	0.536365		0.482548		0.469698	0.493604	0.482548	-0.0269886	0.0226514	-0.0496324			0.620468	0.452146	0.460076				0.431734				0.456111	0.431734				0.0549112
AT5G43330.1	AT5G43330.1	8.2.9	TCA / org transformation.other organic acid transformatons.cyt MDH	Symbols: Lactate/malate dehydrogenase family protein chr5:17390552-17392449 FORWARD LENGTH=332	cytosol	0.503053		0.575078			0.545057		0.428798		0.539066	0.545057	0.428798	0.227858	0.238761	-0.0110535					0.445369	0.540982							0.493176
AT5G16510.1,AT5G16510.2	AT5G16510.1	10.5.5	cell wall.cell wall proteins.RGP	Symbols: Alpha-1,4-glucan-protein synthase family protein chr5:5393296-5394342 FORWARD LENGTH=348	cytosol,extracellular	0.469534	0.448336	0.460985		0.396535			0.493826		0.459619	0.396535	0.493826	-0.0717561	-0.218544	0.147366				0.425827		0.443955	0.432825		0.407789				0.434891	0.420307				0.0341074
AT3G59920.1	AT3G59920.1	30.5	signalling.G-proteins	Symbols: ATGDI2, GDI2 RAB GDP dissociation inhibitor 2 chr3:22135157-22138221 FORWARD LENGTH=444	cytosol,extracellular	0.553724	0.622033		0.592267	0.566274	0.614028				0.587878	0.590857				-0.00505293				0.60064		0.590933	0.653713						0.595787	0.653713				-0.0927187
AT2G45790.1	AT2G45790.1	10.1.21	cell wall.precursor synthesis.phosphomannomutase	Symbols: ATPMM, PMM phosphomannomutase chr2:18855876-18857753 FORWARD LENGTH=246	cytosol,mitochondrion	0.49822	0.513551		0.485855	0.529245	0.515122	0.585168		0.515106	0.505885	0.510074	0.550137	-0.0838083	-0.0755756	-0.00824577				0.46691	0.526857	0.517749	0.558132	0.457595	0.510858		0.52669	0.607267	0.503839	0.508861	0.566978	-0.117928	-0.10804	-0.00991919			0.891334		0.971342
AT4G01850.1,AT4G01850.2	AT4G01850.1	13.1.3.4.11	amino acid metabolism.synthesis.aspartate family.methionine.S-adenosylmethionine synthetase	Symbols: SAM-2, MAT2, SAM2, AtSAM2 S-adenosylmethionine synthetase 2 chr4:796298-797479 REVERSE LENGTH=393	cytosol,nucleus	0.717144	0.707396	0.733525	0.770924	0.72971	0.734235			0.732339	0.719355	0.744956	0.732339	-0.0178875	0.0170821	-0.0349669			0.165521	0.7763	0.704146	0.65906	0.8129		0.683836	0.735143			0.713169	0.748368	0.735143	-0.0303446	0.0178296	-0.0481676				0.868227
AT3G53110.1	AT3G53110.1	28.1	DNA.synthesis/chromatin structure	Symbols: LOS4 P-loop containing nucleoside triphosphate hydrolases superfamily protein chr3:19687968-19690423 FORWARD LENGTH=496	cytosol,nucleus	0.608849	0.56416		0.53747						0.586504	0.53747				0.0872517				0.641427			0.574463						0.641427	0.574463				0.110148
AT4G39200.1,AT4G39200.2	AT4G39200.1	29.2.1.2.1.25	protein.synthesis.ribosomal protein.eukaryotic.40S subunit.S25	Symbols: Ribosomal protein S25 family protein chr4:18257464-18258464 FORWARD LENGTH=108	cytosol,nucleus	0.467245			0.432156		0.469216				0.467245	0.450686				0.036079					0.576638					0.578891	0.457246		0.576638		0.518069	0.107004
AT2G19750.1,AT4G29390.1,AT5G56670.1	AT2G19750.1	29.2.1.2.1.30	protein.synthesis.ribosomal protein.eukaryotic.40S subunit.S30	Symbols: Ribosomal protein S30 family protein chr2:8515037-8515806 FORWARD LENGTH=62	cytosol,nucleus	0.488661			0.503718						0.488661	0.503718				-0.0303444					0.528139		0.581699	0.560341					0.528139	0.57102				-0.0780252
AT5G20290.1	AT5G20290.1	29.2.1.2.1.8	protein.synthesis.ribosomal protein.eukaryotic.40S subunit.S8	Symbols: Ribosomal protein S8e family protein chr5:6851695-6853012 REVERSE LENGTH=222	cytosol,nucleus	0.47477	0.492591	0.494747	0.465286	0.474993	0.476581	0.544935	0.524398	0.530007	0.487369	0.472286	0.533113	-0.0896515	-0.121	0.0314341	0.00655363	0.00100456	0.105912	0.506653	0.498409	0.47638	0.46007	0.509424	0.468842	0.521021	0.536928	0.504492	0.493814	0.479445	0.520814	-0.0532216	-0.082716	0.0295268	0.106642	0.0814042	0.462097	0.590495	0.670256	0.333475
AT1G04480.1,AT2G33370.1,AT3G04400.1,AT3G04400.2	AT1G04480.1	29.2.1.2.2.23	protein.synthesis.ribosomal protein.eukaryotic.60S subunit.L23	Symbols: Ribosomal protein L14p/L23e family protein chr1:1216110-1217257 FORWARD LENGTH=140	cytosol,nucleus	0.512185	0.510263	0.508126	0.496942	0.481599	0.474858	0.579427	0.573212	0.588391	0.510192	0.484466	0.580343	-0.128656	-0.180083	0.0517272	0.000104058	0.000261944	0.0179139	0.531406	0.520695	0.505475	0.513582	0.506528	0.504529	0.556581	0.578107	0.563629	0.519192	0.508213	0.566106	-0.0864532	-0.107776	0.0213722	0.00884305	0.00110746	0.242305	0.302662	0.0285563	0.138803
AT2G30050.1	AT2G30050.1	29.3.4.4	protein.targeting.secretory pathway.plasma membrane	Symbols: transducin family protein / WD-40 repeat family protein chr2:12825540-12826448 FORWARD LENGTH=302	cytosol,nucleus	0.526124	0.541701	0.549966	0.490723		0.589781			0.425612	0.539264	0.540252	0.425612	0.235579	0.237385	-0.00183127								0.534809	0.521023					0.527916
AT3G51260.1	AT3G51260.1	29.5	protein.degradation	Symbols: PAD1 20S proteasome alpha subunit PAD1 chr3:19031086-19032746 FORWARD LENGTH=250	cytosol,nucleus	0.440724	0.481736	0.468576	0.47037	0.473243					0.463679	0.471807				-0.0173763				0.497847	0.473919	0.452225							0.474664									0.572228
AT1G53750.1	AT1G53750.1	29.5.11.20	protein.degradation.ubiquitin.proteasom	Symbols: RPT1A regulatory particle triple-A 1A chr1:20065921-20068324 REVERSE LENGTH=426	cytosol,nucleus	0.490184	0.505008		0.471271	0.498435			0.510435		0.497596	0.484853	0.510435	-0.0254736	-0.0514056	0.0259406				0.517798									0.517798
AT1G53850.1,AT1G53850.2	AT1G53850.1	29.5.11.20	protein.degradation.ubiquitin.proteasom	Symbols: PAE1, ATPAE1 20S proteasome alpha subunit E1 chr1:20104131-20105792 REVERSE LENGTH=237	cytosol,nucleus	0.436897	0.460877	0.397291	0.458934	0.40255	0.446647				0.431688	0.436044				-0.010038			0.871356		0.453944	0.447839							0.450891
AT1G56450.1	AT1G56450.1	29.5.11.20	protein.degradation.ubiquitin.proteasom	Symbols: PBG1 20S proteasome beta subunit G1 chr1:21141970-21144186 FORWARD LENGTH=246	cytosol,nucleus	0.432339	0.446813	0.46802	0.437165	0.397546	0.442087	0.429503	0.476783	0.485411	0.449057	0.425599	0.463899	-0.0325139	-0.0861152	0.0536388	0.503875	0.162145	0.251081	0.430299	0.431538	0.437708	0.405211	0.446602	0.413933	0.492647		0.482736	0.433182	0.421915	0.487691	-0.118387	-0.144626	0.0263518			0.42859	0.208966	0.854992
AT1G64520.1	AT1G64520.1	29.5.11.20	protein.degradation.ubiquitin.proteasom	Symbols: RPN12a regulatory particle non-ATPase 12A chr1:23956459-23958120 FORWARD LENGTH=267	cytosol,nucleus		0.498051	0.495498	0.490252	0.476728	0.503106	0.491466			0.496775	0.490029	0.491466	0.0107438	-0.00292911	0.0136728				0.468201	0.471365	0.477375							0.472314
AT2G20140.1,AT4G29040.1	AT2G20140.1	29.5.11.20	protein.degradation.ubiquitin.proteasom	Symbols: AAA-type ATPase family protein chr2:8692736-8694837 FORWARD LENGTH=443	cytosol,nucleus	0.501609	0.528811	0.50591	0.524663		0.529744	0.537657	0.547859	0.503323	0.51211	0.527204	0.529613	-0.0336039	-0.00455998	-0.0290451	0.332706			0.513796	0.561521	0.5151	0.569514		0.4746	0.51258			0.530139	0.522057	0.51258	0.0336799	0.0183195	0.0153628				0.368936
AT2G27020.1	AT2G27020.1	29.5.11.20	protein.degradation.ubiquitin.proteasom	Symbols: PAG1 20S proteasome alpha subunit G1 chr2:11528515-11530858 REVERSE LENGTH=249	cytosol,nucleus	0.435615	0.475234	0.453114	0.430332	0.427257	0.446443	0.404513	0.427902	0.458214	0.454654	0.434677	0.43021	0.0552507	0.0103317	0.0449254	0.274347	0.801645	0.196815	0.467775		0.465299	0.427362	0.416088	0.39442	0.46369		0.452881	0.466537	0.412624	0.458286	0.0178439	-0.104861	0.122647					0.123946
AT2G39990.1	AT2G39990.1	29.5.11.20	protein.degradation.ubiquitin.proteasom	Symbols: EIF2, AteIF3f, eIF3F eukaryotic translation initiation factor 2 chr2:16698332-16699929 REVERSE LENGTH=293	cytosol,nucleus	0.565542	0.549229	0.565592	0.521753	0.512155	0.512564	0.603231	0.584738	0.559119	0.560121	0.515491	0.582362	-0.0389349	-0.121822	0.082986	0.184845	0.0070881	0.00207499	0.519853	0.507961	0.567181		0.510136	0.517725	0.536125			0.531665	0.513931	0.536125	-0.00835532	-0.0422739	0.0339215				0.206406
AT3G05530.1	AT3G05530.1	29.5.11.20	protein.degradation.ubiquitin.proteasom	Symbols: RPT5A, ATS6A.2 regulatory particle triple-A ATPase 5A chr3:1603540-1605993 FORWARD LENGTH=424	cytosol,nucleus	0.528468	0.546892	0.566829	0.552613	0.513966	0.540202		0.587391		0.547396	0.535594	0.587391	-0.0704882	-0.0922488	0.021796			0.498863	0.545875	0.548892	0.563931	0.548019		0.554621				0.5529	0.55132				0.00286049				0.680235
AT3G14290.1	AT3G14290.1	29.5.11.20	protein.degradation.ubiquitin.proteasom	Symbols: PAE2 20S proteasome alpha subunit E2 chr3:4764364-4766381 FORWARD LENGTH=237	cytosol,nucleus	0.461334	0.45232	0.446523	0.4657	0.441654	0.433271				0.453392	0.446875				0.0144784			0.572997	0.442412	0.485471	0.424012	0.442959						0.450631	0.442959				0.0171712				0.889849
AT3G22110.1	AT3G22110.1	29.5.11.20	protein.degradation.ubiquitin.proteasom	Symbols: PAC1 20S proteasome alpha subunit C1 chr3:7792819-7793571 REVERSE LENGTH=250	cytosol,nucleus		0.429747	0.496348	0.485976	0.530904	0.43495	0.483419	0.483525	0.439804	0.463048	0.483943	0.468916	-0.0125941	0.0315411	-0.0441309		0.656306		0.454124	0.424562	0.447835	0.466591	0.373572	0.4203	0.461095	0.467947	0.448446	0.442174	0.420155	0.459163	-0.0376981	-0.0887244	0.051069	0.185952	0.228384	0.480244		0.173694	0.566601
AT3G60820.1,AT3G60820.2,AT3G60820.3	AT3G60820.1	29.5.11.20	protein.degradation.ubiquitin.proteasom	Symbols: PBF1 N-terminal nucleophile aminohydrolases (Ntn hydrolases) superfamily protein chr3:22472038-22473809 REVERSE LENGTH=223	cytosol,nucleus	0.454035	0.455455	0.468985	0.44292	0.437993	0.4275	0.4979	0.455348	0.47972	0.459492	0.436138	0.477656	-0.0387651	-0.0908694	0.0521503	0.241274	0.0341849	0.0238854	0.444279	0.439716	0.447571	0.459138	0.435772	0.397796	0.462473	0.589389	0.427352	0.443855	0.430902	0.493071	-0.105059	-0.13457	0.0296151	0.374344	0.300782	0.511985	0.0415123	0.790587	0.776395
AT5G35590.1	AT5G35590.1	29.5.11.20	protein.degradation.ubiquitin.proteasom	Symbols: PAA1 proteasome alpha subunit A1 chr5:13765417-13767768 REVERSE LENGTH=246	cytosol,nucleus	0.451063	0.439501	0.445462	0.429701	0.398532		0.485592		0.460494	0.445342	0.414117	0.473043	-0.0603263	-0.132843	0.072662				0.46715	0.423626		0.405013		0.402201	0.553825	0.468303		0.445388	0.403607	0.511064	-0.137333	-0.234964	0.0984251
AT5G42790.1	AT5G42790.1	29.5.11.20	protein.degradation.ubiquitin.proteasom	Symbols: PAF1, ATPSM30, ARS5 proteasome alpha subunit F1 chr5:17159270-17160975 REVERSE LENGTH=278	cytosol,nucleus	0.450144	0.445289	0.449667	0.440002	0.434018	0.423219		0.566166	0.49333	0.448367	0.432413	0.529748	-0.166404	-0.202326	0.0362264			0.0362569	0.43872		0.449174	0.418526	0.455187	0.475715	0.489605		0.488191	0.443947	0.449809	0.488898	-0.0963741	-0.0832824	-0.0131181					0.374799
AT5G58290.1	AT5G58290.1	29.5.11.20	protein.degradation.ubiquitin.proteasom	Symbols: RPT3 regulatory particle triple-A ATPase 3 chr5:23569155-23571116 FORWARD LENGTH=408	cytosol,nucleus	0.526204	0.52159	0.494957	0.539639	0.560232	0.492148	0.564511	0.582746	0.561838	0.514251	0.530673	0.569698	-0.102307	-0.0709311	-0.0314325	0.0091701	0.139498	0.503905	0.524825	0.51178	0.51765	0.556702	0.573737	0.526364	0.551468	0.506187	0.468145	0.518085	0.552268	0.5086	0.0184766	0.0823246	-0.0638723	0.717037	0.191122	0.0759313	0.73211	0.427185	0.0706341
AT3G04120.1	AT3G04120.1	4.1.8	glycolysis.cytosolic branch.glyceraldehyde 3-phosphate dehydrogenase (GAP-DH)	Symbols: GAPC, GAPC-1, GAPC1 glyceraldehyde-3-phosphate dehydrogenase C subunit 1 chr3:1081077-1083131 FORWARD LENGTH=338	cytosol,nucleus	0.458255	0.422145	0.457241	0.493339	0.475532	0.424295	0.444317	0.492906	0.48208	0.44588	0.464389	0.473101	-0.059241	-0.0185859	-0.0406663	0.22355	0.748878	0.481198	0.472682	0.401958	0.480932	0.432708	0.436038	0.439019	0.372649	0.464767	0.488965	0.451857	0.435922	0.442127	0.0217691	-0.0141335	0.0358999	0.83359	0.869669	0.56044	0.8399	0.242486	0.46482
AT1G27400.1	AT1G27400.1	29.2.1.2.2.17	protein.synthesis.ribosomal protein.eukaryotic.60S subunit.L17	Symbols: Ribosomal protein L22p/L17e family protein chr1:9515230-9516725 FORWARD LENGTH=176	cytosol,plastid,nucleus	0.484735	0.531909		0.473347						0.508322	0.473347				0.0712554					0.48687		0.515906						0.48687	0.515906				-0.0579112
AT4G14800.1,AT4G14800.2	AT4G14800.1	29.5.11.20	protein.degradation.ubiquitin.proteasom	Symbols: PBD2 20S proteasome beta subunit D2 chr4:8500398-8502058 FORWARD LENGTH=199	cytosol,vacuole		0.415231		0.418484		0.512445				0.415231	0.465464				-0.114077				0.423184		0.442502	0.424744						0.432843	0.424744				0.0188866
AT4G24190.1,AT4G24190.2	AT4G24190.1	20.2.1	stress.abiotic.heat	Symbols: SHD, HSP90.7, AtHsp90.7, AtHsp90-7 Chaperone protein htpG family protein chr4:12551902-12555851 REVERSE LENGTH=823	endoplasmic reticulum	0.522131	0.52303	0.528012	0.462728	0.478899	0.465703	0.638795	0.577632		0.524391	0.46911	0.608214	-0.148017	-0.258239	0.111285			0.000475635	0.554582	0.498674	0.535931	0.462544	0.462011	0.424076	0.611319	0.662344	0.601351	0.529729	0.449544	0.625005	-0.165017	-0.326576	0.163765	0.0190191	0.00152927	0.018198	0.763012	0.225583
AT1G77510.1	AT1G77510.1	21.1.1	redox.thioredoxin.PDIL	Symbols: ATPDIL1-2, PDI6, ATPDI6, PDIL1-2 PDI-like 1-2 chr1:29126742-29129433 FORWARD LENGTH=508	endoplasmic reticulum	0.500092	0.549728	0.530972	0.485025	0.500601	0.47547	0.624439			0.52693	0.487032	0.624439	-0.169379	-0.247253	0.0786981			0.0696827		0.512871	0.52582	0.488192		0.455361				0.519345	0.471777				0.0959897
AT3G48890.1	AT3G48890.1	21.2	redox.ascorbate and glutathione	Symbols: ATMP2, ATMAPR3, MSBP2, MAPR3 membrane-associated progesterone binding protein 3 chr3:18129669-18131353 FORWARD LENGTH=233	endoplasmic reticulum	0.595691	0.677366	0.699113	0.656767	0.74527	0.659409	0.668972	0.710593		0.65739	0.687149	0.689782	-0.0480892	-0.00382558	-0.0442656			0.525617	0.689086		0.673489	0.607307	0.575042	0.644293	0.720345			0.681288	0.608881	0.720345	-0.0557315	-0.167713	0.112244					0.0908279
AT5G48810.1	AT5G48810.1	21.2	redox.ascorbate and glutathione	Symbols: ATB5-B, B5 #3, ATCB5-D, CB5-D cytochrome B5 isoform D chr5:19789249-19790180 REVERSE LENGTH=140	endoplasmic reticulum	0.693306	0.690174	0.665904	0.688752	0.666493					0.683128	0.677622				0.00809239					0.686002		0.653634		0.62827				0.686002	0.640952				0.067899
AT5G52240.1	AT5G52240.1	21.2	redox.ascorbate and glutathione	Symbols: MSBP1, ATMP1, AtMAPR5 membrane steroid binding protein 1 chr5:21213121-21214557 FORWARD LENGTH=220	endoplasmic reticulum	0.653073	0.641851		0.649219	0.606185	0.605056	0.737542		0.726038	0.647462	0.620153	0.73179	-0.12228	-0.16515	0.0430868				0.711602	0.658161	0.649676		0.59298	0.613291	0.690949	0.703687	0.68669	0.673146	0.603136	0.693775	-0.0301835	-0.139778	0.10971	0.361559
AT5G17770.1	AT5G17770.1	21.99	redox.misc	Symbols: ATCBR, CBR1, CBR NADH:cytochrome B5 reductase 1 chr5:5864543-5866495 REVERSE LENGTH=281	endoplasmic reticulum	0.528065			0.522565						0.528065	0.522565				0.0104697							0.513654			0.61835				0.513654	0.61835		-0.184975
AT5G53560.1	AT5G53560.1	21.99	redox.misc	Symbols: ATB5-A, B5 #2, ATCB5-E, CB5-E cytochrome B5 isoform E chr5:21759628-21760353 FORWARD LENGTH=134	endoplasmic reticulum	0.557741	0.542138	0.538458	0.513066	0.500026	0.520587	0.601799	0.546135	0.672865	0.546112	0.511226	0.606933	-0.105495	-0.171186	0.0659887	0.176911	0.061628	0.0143777	0.551042	0.463848	0.531843	0.490369	0.457784	0.464096		0.56011	0.571563	0.515578	0.47075	0.565836	-0.0929498	-0.183462	0.0908995			0.188	0.322942	0.0254534
AT1G66270.1,AT1G66270.2	AT1G66270.1	26.3	misc.gluco-, galacto- and mannosidases	Symbols: BGLU21 Glycosyl hydrolase superfamily protein chr1:24700110-24702995 REVERSE LENGTH=524	endoplasmic reticulum	0.444605	0.463439	0.468685	0.457729	0.418106	0.446568	0.395466	0.424785	0.326329	0.45891	0.440801	0.382193	0.182418	0.142425	0.040255	0.0633232	0.136125	0.261937	0.446012	0.549854	0.518795	0.504717	0.530809	0.534602	0.447314	0.462269	0.480693	0.504887	0.523376	0.463426	0.0856364	0.121504	-0.0359611	0.267967	0.0112386	0.596306	0.219714	0.00541261	0.0574322
AT1G66280.1	AT1G66280.1	26.3	misc.gluco-, galacto- and mannosidases	Symbols: BGLU22 Glycosyl hydrolase superfamily protein chr1:24706759-24709737 REVERSE LENGTH=524	endoplasmic reticulum	0.413309	0.409275	0.39112	0.477246	0.433776	0.460967	0.335647	0.324886	0.312717	0.404568	0.45733	0.324417	0.219899	0.340041	-0.12243	0.00108521	0.000746582	0.0215025	0.409957	0.472367	0.421493	0.446357	0.446599	0.47808	0.369824	0.4041	0.37868	0.434606	0.457012	0.384201	0.123117	0.17311	-0.0502608	0.081369	0.00776939	0.3636	0.213979	0.985569	0.00809456
AT3G09260.1	AT3G09260.1	26.3	misc.gluco-, galacto- and mannosidases	Symbols: PYK10, PSR3.1, BGLU23, LEB Glycosyl hydrolase superfamily protein chr3:2840657-2843730 REVERSE LENGTH=524	endoplasmic reticulum	0.462372	0.465693	0.486705	0.598122	0.544012	0.555182	0.485288	0.43787	0.425867	0.47159	0.565772	0.449675	0.0475752	0.228661	-0.181579	0.327768	0.00906888	0.00658806	0.544106	0.57719	0.536255	0.57663	0.52548	0.56045	0.489273	0.58626	0.423322	0.552517	0.554187	0.499618	0.100555	0.103565	-0.00301716	0.340682	0.33361	0.936294	0.00527764	0.631677	0.380173
AT3G15950.1	AT3G15950.1	28.99	DNA.unspecified	Symbols: NAI2 DNA topoisomerase-related chr3:5397783-5402610 REVERSE LENGTH=772	endoplasmic reticulum	0.573428	0.636497		0.650906		0.635272				0.604963	0.643089				-0.0610979					0.669895					0.493057			0.669895		0.493057	0.304118
AT4G38220.1,AT4G38220.2	AT4G38220.1	29.5	protein.degradation	Symbols: Peptidase M20/M25/M40 family protein chr4:17925251-17926919 FORWARD LENGTH=430	endoplasmic reticulum	0.452498	0.474156	0.464101	0.424667	0.414345	0.438801	0.541627			0.463585	0.425938	0.541627	-0.155275	-0.239135	0.084646			0.0163783		0.409693	0.447741	0.399886	0.426841	0.415578	0.512883			0.428717	0.414102	0.512883	-0.178773	-0.213125	0.0346817					0.324766
AT5G12140.1	AT5G12140.1	29.5.3	protein.degradation.cysteine protease	Symbols: ATCYS1, CYS1 cystatin-1 chr5:3923295-3923936 REVERSE LENGTH=101	endoplasmic reticulum	0.523973	0.575543	0.553244	0.543028	0.662239	0.656053	0.381173	0.541416	0.510145	0.55092	0.62044	0.477578	0.14262	0.260218	-0.1187	0.225759	0.0842488	0.16941	0.530426	0.586744	0.579149	0.617858	0.61193	0.612178	0.532109	0.502582	0.576982	0.56544	0.613989	0.537224	0.0511768	0.133362	-0.082326	0.369268	0.0241218	0.0521609	0.56397	0.875995	0.328143
AT5G66680.1	AT5G66680.1	29.7	protein.glycosylation	Symbols: DGL1 dolichyl-diphosphooligosaccharide-protein glycosyltransferase 48kDa subunit family protein chr5:26617840-26620581 REVERSE LENGTH=437	endoplasmic reticulum		0.527864	0.530221	0.486665	0.487272					0.529042	0.486968				0.0828219					0.518297		0.419964						0.518297	0.419964				0.209608
AT1G56340.1,AT1G56340.2	AT1G56340.1	30.3	signalling.calcium	Symbols: CRT1, CRT1a, AtCRT1a calreticulin 1a chr1:21090059-21092630 REVERSE LENGTH=425	endoplasmic reticulum	0.534445	0.51933	0.549175	0.457513	0.450262	0.457972	0.597087	0.591611	0.664763	0.534316	0.455249	0.61782	-0.144954	-0.303002	0.159803	0.0290214	0.00234881	0.000914183	0.536513	0.490977	0.52499	0.478703	0.47684	0.466812	0.581785	0.651709	0.60456	0.517493	0.474118	0.612685	-0.168454	-0.254998	0.0874837	0.0182764	0.00269388	0.0375352	0.356588	0.0133374	0.877487
AT5G61790.1	AT5G61790.1	30.3	signalling.calcium	Symbols: CNX1, ATCNX1 calnexin 1 chr5:24827394-24829642 REVERSE LENGTH=530	endoplasmic reticulum	0.574198	0.60256	0.563119	0.54707	0.541715	0.508576	0.660886	0.663491	0.644896	0.579959	0.532453	0.656424	-0.123692	-0.208551	0.0854102	0.00429914	0.000752094	0.047604	0.624349	0.572063	0.610778	0.53488	0.561723	0.515182	0.633513	0.672864	0.618069	0.602397	0.537261	0.641482	-0.0628438	-0.176833	0.114307	0.159013	0.00790744	0.0344808	0.315677	0.803429	0.436878
AT1G09210.1	AT1G09210.1	30.3	signalling.calcium	Symbols: CRT1b, AtCRT1b calreticulin 1b chr1:2973217-2976655 REVERSE LENGTH=424	endoplasmic reticulum	0.558552	0.53219	0.581725	0.471468	0.460145	0.472187	0.676487	0.664386		0.557489	0.467933	0.670437	-0.183965	-0.355778	0.174671			0.00379296	0.522247		0.564779	0.493473	0.505703	0.46329	0.595807	0.668982		0.543513	0.487489	0.632394	-0.15117	-0.258787	0.10868					0.212423
AT3G25220.1	AT3G25220.1	31.3.1	cell.cycle.peptidylprolyl isomerase	Symbols: FKBP15-1 FK506-binding protein 15 kD-1 chr3:9182691-9184463 FORWARD LENGTH=153	endoplasmic reticulum	0.50923			0.477735			0.619955			0.50923	0.477735	0.619955	-0.196115	-0.259125	0.0638214				0.538513			0.477539						0.538513	0.477539				0.120022
AT5G48580.1	AT5G48580.1	31.3.1	cell.cycle.peptidylprolyl isomerase	Symbols: FKBP15-2 FK506- and rapamycin-binding protein 15 kD-2 chr5:19696156-19697304 REVERSE LENGTH=163	endoplasmic reticulum	0.530617	0.538036	0.564864	0.494245	0.498966	0.481452				0.544506	0.491554				0.102216			0.0104361	0.497797		0.551155	0.463949	0.453962	0.447125				0.524476	0.455012				0.141838					0.00695658
AT4G21150.1,AT4G21150.2,AT4G21150.3	AT4G21150.1	33.99	development.unspecified	Symbols: HAP6 ribophorin II (RPN2) family protein chr4:11278646-11283599 FORWARD LENGTH=691	endoplasmic reticulum	0.554505	0.56299			0.559063					0.558748	0.559063				-0.000562945				0.549012			0.511515						0.549012	0.511515				0.0707145
AT2G21160.1	AT2G21160.1	35.1	not assigned.no ontology	Symbols: Translocon-associated protein (TRAP), alpha subunit chr2:9068428-9070207 FORWARD LENGTH=258	endoplasmic reticulum	0.667148	0.639555	0.622965	0.609276	0.602423	0.575291			0.676761	0.643223	0.595663	0.676761	-0.0508162	-0.12747	0.0767779			0.0452552	0.634305		0.631049	0.587334	0.561669	0.569324		0.691439	0.634195	0.632677	0.572776	0.662817	-0.0465297	-0.145745	0.0993839					0.149879
AT2G25110.1	AT2G25110.1	35.1	not assigned.no ontology	Symbols: SDF2, ATSDL, AtSDF2 stromal cell-derived factor 2-like protein precursor chr2:10684428-10685838 FORWARD LENGTH=218	endoplasmic reticulum	0.608888	0.556948	0.6372	0.530251			0.739328			0.601012	0.530251	0.739328	-0.20639	-0.329364	0.1251				0.706412			0.562165			0.677064			0.706412	0.562165	0.677064	0.0424263	-0.185436	0.227416
AT2G32240.1	AT2G32240.1	35.2	not assigned.unknown	Symbols: FUNCTIONS IN: molecular_function unknown; INVOLVED IN: response to cadmium ion; LOCATED IN: plasma membrane; EXPRESSED IN: 25 plant structures; EXPRESSED DURING: 13 growth stages; CONTAINS InterPro DOMAIN/s: Prefoldin (InterPro:IPR009053); BEST Arabidopsis thaliana protein match is: unknown protein (TAIR:AT1G05320.3); Has 470429 Blast hits to 168274 proteins in 4282 species: Archae - 689…	endoplasmic reticulum	0.572465	0.570326	0.563353	0.596645	0.59579	0.63315	0.612651	0.612973	0.63296	0.568715	0.608529	0.619528	-0.0855265	-0.0179133	-0.0676391	0.00219125	0.47676	0.0343294	0.558066	0.530913	0.67626	0.58628			0.648986			0.588413	0.58628	0.648986	-0.0979043	-0.101527	0.00363164				0.682228
AT1G11580.1	AT1G11580.1	10.8.1	cell wall.pectin*esterases.PME	Symbols: ATPMEPCRA, PMEPCRA methylesterase PCR A chr1:3888730-3890649 FORWARD LENGTH=557	extracellular	0.579878	0.553339	0.564813	0.587902	0.527625	0.576887	0.489694	0.457019	0.481419	0.56601	0.564138	0.476044	0.172671	0.169382	0.00331311	0.00195111	0.013678	0.930136	0.573501	0.534218	0.4998	0.587903	0.546448	0.513674	0.464301	0.40584	0.460333	0.53584	0.549342	0.443491	0.188595	0.213229	-0.0248841	0.0314721	0.0207755	0.678368	0.253423	0.629492	0.200447
AT3G14310.1	AT3G14310.1	10.8.1	cell wall.pectin*esterases.PME	Symbols: ATPME3, PME3 pectin methylesterase 3 chr3:4772214-4775095 REVERSE LENGTH=592	extracellular	0.36604	0.400055	0.39952	0.408419	0.375257		0.381631	0.303587	0.294557	0.388538	0.391838	0.326591	0.173247	0.181637	-0.00845657	0.106545			0.42321	0.401185	0.424427	0.45831	0.496256	0.47359	0.387664		0.371617	0.416274	0.476052	0.379641	0.0920536	0.22534	-0.133981			0.0110439	0.110076
AT4G33720.1	AT4G33720.1	20.1	stress.biotic	Symbols: CAP (Cysteine-rich secretory proteins, Antigen 5, and Pathogenesis-related 1 protein) superfamily protein chr4:16182813-16183304 FORWARD LENGTH=163	extracellular		0.490077			0.908658	0.72167	0.439328		0.290841	0.490077	0.815164	0.365085	0.292325	0.762685	-0.498125					0.521488	0.757121	0.587369						0.639304	0.587369				0.0846762
AT1G73260.1	AT1G73260.1	20.1.7.6.1	stress.biotic.PR-proteins.proteinase inhibitors.trypsin inhibitor	Symbols: ATKTI1, KTI1 kunitz trypsin inhibitor 1 chr1:27547410-27548057 REVERSE LENGTH=215	extracellular		0.473216		0.560837		0.614414		0.296753		0.473216	0.587625	0.296753	0.458364	0.6578	-0.215695				0.276146			0.289372						0.276146	0.289372				-0.0467736
AT1G05260.1	AT1G05260.1	20.2.2	stress.abiotic.cold	Symbols: RCI3, RCI3A Peroxidase superfamily protein chr1:1529827-1531271 FORWARD LENGTH=326	extracellular	0.430766	0.424066	0.493286	0.428085	0.449309	0.463008	0.342823	0.305659	0.325633	0.449373	0.4468	0.324705	0.322106	0.316512	0.00574064	0.0070577	0.00117224	0.920696	0.394194	0.389419	0.507083	0.506117		0.513603	0.387471	0.380311	0.355377	0.430232	0.50986	0.374386	0.138812	0.306416	-0.169405	0.231882			0.688089		0.0265605
AT1G09560.1	AT1G09560.1	20.2.99	stress.abiotic.unspecified	Symbols: GLP5 germin-like protein 5 chr1:3093896-3094639 FORWARD LENGTH=219	extracellular	0.300408		0.305523	0.354464		0.341097	0.222881		0.249263	0.302966	0.347781	0.236072	0.248196	0.38266	-0.137734				0.288195		0.286805	0.333327	0.292804	0.34566		0.263962	0.178343	0.2875	0.32393	0.221153	0.260874	0.377107	-0.119164
AT1G18970.1	AT1G18970.1	20.2.99	stress.abiotic.unspecified	Symbols: GLP4 germin-like protein 4 chr1:6554702-6555364 REVERSE LENGTH=220	extracellular			0.324091						0.301039	0.324091		0.301039	0.0737495							0.4431	0.39426	0.457102						0.41868	0.457102				-0.0877418
AT1G18980.1	AT1G18980.1	20.2.99	stress.abiotic.unspecified	Symbols: RmlC-like cupins superfamily protein chr1:6557364-6558026 REVERSE LENGTH=220	extracellular			0.395758	0.455483	0.547718	0.411057	0.24243	0.256496	0.264392	0.395758	0.471419	0.254439	0.434696	0.597858	-0.174499		0.00599021				0.379936	0.348655		0.371206				0.379936	0.35993				0.0540777
AT3G05950.1	AT3G05950.1	20.2.99	stress.abiotic.unspecified	Symbols: RmlC-like cupins superfamily protein chr3:1781130-1781964 REVERSE LENGTH=229	extracellular		0.516441	0.482924	0.469453	0.56221	0.447433		0.270698	0.412924	0.499683	0.493032	0.341811	0.375218	0.362274	0.0133989				0.526589	0.429	0.478176	0.470167		0.556709		0.268881		0.477921	0.513438	0.268881	0.559829	0.625211	-0.0716519
AT5G38940.1	AT5G38940.1	20.2.99	stress.abiotic.unspecified	Symbols: RmlC-like cupins superfamily protein chr5:15588771-15589526 FORWARD LENGTH=223	extracellular	0.419326	0.357014	0.345172	0.389746	0.377997	0.371177	0.289923	0.206134	0.265451	0.373837	0.37964	0.253836	0.382369	0.397187	-0.0154023	0.0239681	0.00780905	0.81811	0.28538	0.266277	0.299516	0.313013	0.348186	0.372921	0.210819	0.188943		0.283724	0.344706	0.199881	0.346743	0.531873	-0.194078			0.037333	0.0224775	0.127473
AT2G38380.1	AT2G38380.1	26.12	misc.peroxidases	Symbols: Peroxidase superfamily protein chr2:16076443-16078314 FORWARD LENGTH=349	extracellular		0.443799	0.529639	0.491693		0.49779	0.378574	0.426872	0.379946	0.486719	0.494742	0.395131	0.207719	0.223877	-0.0163481				0.521139	0.617624	0.547158	0.51542	0.487968	0.538141		0.559343	0.432872	0.561974	0.513843	0.496107	0.124502	0.0351222	0.0894775			0.210047
AT3G01190.1	AT3G01190.1	26.12	misc.peroxidases	Symbols: Peroxidase superfamily protein chr3:67236-68477 REVERSE LENGTH=321	extracellular	0.650834	0.684932	0.67021	0.732994	0.828153	0.801259	0.542483	0.514523	0.48631	0.668659	0.787469	0.514439	0.260706	0.419431	-0.163186	0.00124916	0.00111638	0.0166617	0.582358	0.548609	0.572016	0.615551		0.611156	0.439871	0.37743	0.450598	0.567661	0.613353	0.422633	0.2929	0.368191	-0.0773778	0.00432857			0.00197928		0.0304981
AT3G21770.1	AT3G21770.1	26.12	misc.peroxidases	Symbols: Peroxidase superfamily protein chr3:7673345-7674661 FORWARD LENGTH=329	extracellular	0.484967	0.42124	0.432642	0.423547	0.401843	0.405969	0.336472	0.349248	0.650189	0.446283	0.410453	0.445303	0.0021981	-0.0814492	0.0836436	0.992959	0.751479	0.158786	0.411148	0.513032		0.440895					0.550257	0.46209	0.440895	0.550257	-0.174183	-0.220677	0.046945
AT3G32980.1	AT3G32980.1	26.12	misc.peroxidases	Symbols: Peroxidase superfamily protein chr3:13526404-13529949 REVERSE LENGTH=352	extracellular		0.435996	0.427918	0.422046	0.469014	0.418862	0.3615	0.353244	0.337125	0.431957	0.436641	0.350623	0.207862	0.218525	-0.0107855		0.00831728		0.435859	0.490879	0.465842	0.455618	0.442844	0.416009		0.379915		0.464193	0.438157	0.379915	0.199685	0.142388	0.0577073			0.257371		0.94315
AT4G08770.1	AT4G08770.1	26.12	misc.peroxidases	Symbols: Prx37 Peroxidase superfamily protein chr4:5598259-5600262 REVERSE LENGTH=346	extracellular	0.448645	0.481303	0.48432	0.540867	0.610128	0.557764	0.397715	0.385409	0.375524	0.471423	0.569586	0.386216	0.198701	0.3837	-0.188593	0.00288459	0.0010964	0.0145039	0.554349	0.520219	0.546606	0.441955	0.49225	0.51583	0.47654	0.325395	0.587552	0.540391	0.483345	0.463162	0.153911	0.0426459	0.111448	0.370795	0.811039	0.0771567	0.0110054	0.0459317	0.369962
AT4G11290.1	AT4G11290.1	26.12	misc.peroxidases	Symbols: Peroxidase superfamily protein chr4:6869993-6871476 FORWARD LENGTH=326	extracellular	0.523367	0.51104	0.534217	0.536977	0.650562	0.601275	0.377911	0.341425	0.464661	0.522874	0.596271	0.394665	0.279463	0.4069	-0.131166	0.0260421	0.0148454	0.0939962	0.528442	0.425826	0.494617	0.502678	0.539893	0.550424	0.34254	0.366008	0.454104	0.482962	0.530998	0.387551	0.219207	0.312336	-0.0947507	0.103681	0.017758	0.22472	0.266366	0.143451	0.893494
AT4G30170.1	AT4G30170.1	26.12	misc.peroxidases	Symbols: Peroxidase family protein chr4:14762922-14764482 FORWARD LENGTH=325	extracellular	0.691861	0.663665	0.684892	0.829871	0.945199	0.823614	0.590653	0.584371	0.568622	0.680139	0.866228	0.581215	0.156854	0.393815	-0.240678	0.000765326	0.00206374	0.0100069	0.643185	0.581442	0.632604	0.742428			0.517074	0.484263	0.567609	0.619077	0.742428	0.522982	0.168283	0.346838	-0.181199	0.0356633			0.0429577		0.0812194
AT5G17820.1	AT5G17820.1	26.12	misc.peroxidases	Symbols: Peroxidase superfamily protein chr5:5888195-5890101 REVERSE LENGTH=313	extracellular	0.430223	0.465215	0.426554	0.472671	0.455247	0.47283	0.372417	0.338145	0.371146	0.440664	0.466916	0.360569	0.199928	0.257036	-0.0578512	0.00860588	0.00109404	0.126443	0.391764	0.379167	0.436999	0.456426	0.385754	0.472835	0.369272	0.304988	0.354824	0.402644	0.438339	0.343028	0.159897	0.243958	-0.0848888	0.0853766	0.0448738	0.326726	0.151	0.354986	0.478669
AT5G64100.1	AT5G64100.1	26.12	misc.peroxidases	Symbols: Peroxidase superfamily protein chr5:25650824-25652062 REVERSE LENGTH=331	extracellular	0.791711	0.796655	0.79916		0.950614	1.04385	0.773397	0.760913	0.736452	0.795842	0.99723	0.756921	0.0501315	0.273989	-0.224629	0.0245307			0.701722	0.639414	0.68897	0.681131		0.939337	0.695591	0.667424	0.75249	0.676702	0.810234	0.705168	-0.0411989	0.138664	-0.179607	0.416162			0.00338503		0.130575
AT5G34850.1	AT5G34850.1	26.13	misc.acid and other phosphatases	Symbols: ATPAP26, PAP26 purple acid phosphatase 26 chr5:13108475-13111217 REVERSE LENGTH=475	extracellular	0.409715	0.437622	0.395475	0.484139	0.511397		0.344676	0.326592	0.333133	0.414271	0.497768	0.334801	0.212183	0.391481	-0.183101	0.00411807			0.425436	0.432819		0.484428			0.367139	0.325728		0.429127	0.484428	0.346433	0.21325	0.332174	-0.121068
AT1G78850.1	AT1G78850.1	26.16	misc.myrosinases-lectin-jacalin	Symbols: D-mannose binding lectin protein with Apple-like carbohydrate-binding domain chr1:29642072-29643397 REVERSE LENGTH=441	extracellular			0.572157	0.44998	0.50468	0.431472	0.292186	0.245347		0.572157	0.462044	0.268767	0.721564	0.528938	0.212943							0.386444	0.452983		0.290895				0.419713	0.290895		0.362557
AT4G31840.1	AT4G31840.1	26.19	misc.plastocyanin-like	Symbols: ENODL15, AtENODL15 early nodulin-like protein 15 chr4:15401798-15402426 FORWARD LENGTH=177	extracellular	0.587686			0.627884					0.62923	0.587686	0.627884	0.62923	-0.0682773	-0.00214137	-0.0661384						0.657182			0.608826				0.657182	0.608826				0.0763924
AT3G22600.1	AT3G22600.1	26.21	misc.protease inhibitor/seed storage/lipid transfer protein (LTP) family protein	Symbols: Bifunctional inhibitor/lipid-transfer protein/seed storage 2S albumin superfamily protein chr3:8006711-8007397 REVERSE LENGTH=170	extracellular	0.563481	0.619734	0.620586	0.685938		0.725876	0.575007	0.553681	0.532944	0.601267	0.705907	0.553877	0.0820499	0.241359	-0.160102	0.102498			0.659479	0.66324	0.712807	0.83547	0.751285	0.737425		0.6115		0.678509	0.774726	0.6115	0.103888	0.235497	-0.132419			0.0519402	0.0389959
AT5G13980.1,AT5G13980.2	AT5G13980.1	26.3.3	misc.gluco-, galacto- and mannosidases.alpha-mannosidase	Symbols: Glycosyl hydrolase family 38 protein chr5:4508626-4514334 FORWARD LENGTH=1024	extracellular	0.456621			0.413187			0.36747		0.286605	0.456621	0.413187	0.327037	0.330715	0.232767	0.0998707				0.348547	0.309729		0.380644			0.356407	0.325107		0.329138	0.380644	0.340757	-0.0346878	0.110582	-0.14513
AT4G16260.1	AT4G16260.1	26.4.1	misc.beta 1,3 glucan hydrolases.glucan endo-1,3-beta-glucosidase	Symbols: Glycosyl hydrolase superfamily protein chr4:9200180-9201441 REVERSE LENGTH=344	extracellular	0.354038	0.4215	0.526319	0.592409		0.665176	0.481043	0.358269	0.399469	0.433953	0.628793	0.412927	0.049654	0.414441	-0.366673	0.750631			0.717524	0.511897	0.618006	0.463815	0.534635	0.593907		0.23655		0.615809	0.530786	0.23655	0.889903	0.766901	0.148306			0.292949	0.0793289
AT1G14210.1	AT1G14210.1	27.1.19	RNA.processing.ribonucleases	Symbols: Ribonuclease T2 family protein chr1:4856902-4857941 REVERSE LENGTH=247	extracellular	0.380026						0.271437	0.277661		0.380026		0.274549	0.322276								0.409409					0.352684		0.409409		0.352684	0.148864
AT5G07030.1	AT5G07030.1	27.3.67	RNA.regulation of transcription.putative transcription regulator	Symbols: Eukaryotic aspartyl protease family protein chr5:2183600-2185717 REVERSE LENGTH=455	extracellular	0.501026			0.44415				0.403584		0.501026	0.44415	0.403584	0.215435	0.0957056	0.12035				0.461219		0.494145							0.477682
AT3G54400.1	AT3G54400.1	27.3.99	RNA.regulation of transcription.unclassified	Symbols: Eukaryotic aspartyl protease family protein chr3:20140291-20142599 REVERSE LENGTH=425	extracellular	0.545588		0.541057	0.559391	0.506854	0.513651	0.425465	0.421112		0.543322	0.526632	0.423289	0.24836	0.217583	0.0311981				0.522119		0.495059	0.539155			0.375768			0.508589	0.539155	0.375768	0.30038	0.357162	-0.0583469
AT4G35220.1	AT4G35220.1	28.99	DNA.unspecified	Symbols: Cyclase family protein chr4:16752636-16753966 FORWARD LENGTH=272	extracellular	0.458158			0.413326		0.392162				0.458158	0.402744				0.128734				0.409261			0.355971		0.353043				0.409261	0.354507				0.143379
AT3G14067.1	AT3G14067.1	29.5.1	protein.degradation.subtilases	Symbols: Subtilase family protein chr3:4658421-4660754 REVERSE LENGTH=777	extracellular	0.542436	0.601736	0.592227	0.67111	0.590316		0.432154		0.403951	0.5788	0.630713	0.418052	0.32251	0.405545	-0.0858413				0.578355	0.572095	0.61405							0.588167									0.699278
AT1G47128.1	AT1G47128.1	29.5.3	protein.degradation.cysteine protease	Symbols: RD21, RD21A Granulin repeat cysteine protease family protein chr1:17283139-17285609 REVERSE LENGTH=462	extracellular	0.471046	0.468979	0.477876	0.527386	0.514765	0.551387	0.385439		0.355249	0.472634	0.531179	0.370344	0.242686	0.356807	-0.116646			0.00613805	0.453207		0.552936	0.718581	0.622608	0.66469		0.490288	0.382916	0.503071	0.668626	0.436602	0.141474	0.419867	-0.282589					0.00991414
AT3G19390.1	AT3G19390.1	29.5.3	protein.degradation.cysteine protease	Symbols: Granulin repeat cysteine protease family protein chr3:6723024-6724768 FORWARD LENGTH=452	extracellular	0.389723	0.477443	0.347904	0.461659		0.438431	0.250403	0.24372	0.247164	0.405023	0.450045	0.247096	0.484352	0.582233	-0.105306	0.0144672			0.395262	0.420142	0.455407	0.538075	0.516986	0.523205	0.342137	0.362047	0.34021	0.423604	0.526089	0.348132	0.195591	0.407122	-0.215828	0.0159168	4.53444e-05	0.00522813	0.680852		0.000153075
AT5G43060.1	AT5G43060.1	29.5.3	protein.degradation.cysteine protease	Symbols: Granulin repeat cysteine protease family protein chr5:17269784-17272117 REVERSE LENGTH=463	extracellular	0.545743	0.561485	0.547895	0.642	0.651418	0.661108	0.415772	0.404409	0.411955	0.551708	0.651509	0.410712	0.293003	0.453384	-0.165891	1.88355e-05	3.0701e-06	0.000174613	0.433021	0.458044	0.472204	0.599766	0.55927	0.559706	0.383664	0.362746	0.370874	0.454423	0.572914	0.372428	0.198331	0.424156	-0.230676	0.00320541	0.00016928	0.00256238	0.00145651	0.00563768	0.00528138
AT1G03220.1	AT1G03220.1	29.5.4	protein.degradation.aspartate protease	Symbols: Eukaryotic aspartyl protease family protein chr1:787143-788444 FORWARD LENGTH=433	extracellular	0.442601	0.436813	0.468601	0.445216	0.513144		0.215459	0.241153	0.270214	0.449338	0.47918	0.242276	0.598781	0.65674	-0.0642782	0.000369972			0.364236	0.347222	0.411135	0.419907	0.425793	0.458064	0.259309	0.247404		0.374198	0.434588	0.253356	0.385119	0.526879	-0.149336			0.0549432	0.024885
AT1G58270.1	AT1G58270.1	35.1	not assigned.no ontology	Symbols: ZW9 TRAF-like family protein chr1:21612394-21614089 REVERSE LENGTH=396	extracellular	0.344867	0.325823	0.298738		0.343105	0.347824	0.300434	0.264467	0.233816	0.323143	0.345465	0.266239	0.193096	0.259034	-0.0667724	0.0722159			0.357948		0.446943		0.507638	0.536557	0.400183	0.411485	0.386464	0.402446	0.522097	0.399377	0.00765412	0.266356	-0.258834						0.00293357
AT2G22170.1	AT2G22170.1	35.1	not assigned.no ontology	Symbols: Lipase/lipooxygenase, PLAT/LH2 family protein chr2:9427010-9427742 REVERSE LENGTH=183	extracellular	0.396956	0.412913	0.376373	0.432912	0.423624	0.398136	0.290135	0.337882	0.306921	0.395414	0.418224	0.311646	0.236947	0.292046	-0.0560693	0.00879106	0.00361822	0.198849	0.386273	0.388224	0.403172	0.441321	0.403376	0.404642	0.259481	0.288787	0.271134	0.392557	0.416446	0.273134	0.358794	0.41565	-0.0590588	0.000287576	0.000684207	0.152424	0.821285	0.917973	0.0783517
AT3G11780.1,AT3G11780.2	AT3G11780.1	35.1	not assigned.no ontology	Symbols: MD-2-related lipid recognition domain-containing protein / ML domain-containing protein chr3:3724326-3725476 REVERSE LENGTH=153	extracellular	0.727963						0.536098			0.727963		0.536098	0.30357						0.684469				0.862257		0.588273		0.58185	0.684469	0.862257	0.585061	0.156606	0.383047	-0.229889
AT3G20370.1	AT3G20370.1	35.1	not assigned.no ontology	Symbols: TRAF-like family protein chr3:7105481-7107079 FORWARD LENGTH=379	extracellular	0.439397	0.445206	0.483255	0.512462	0.529428	0.506272	0.48672	0.392169	0.353406	0.455953	0.516054	0.410765	0.104273	0.227205	-0.123665	0.341648	0.0588207	0.0174919	0.4498	0.485222	0.481813	0.654524		0.557898	0.381114	0.345439	0.36562	0.472278	0.606211	0.364057	0.258798	0.499148	-0.248371	0.002106			0.410697		0.317344
AT5G26260.1	AT5G26260.1	35.1	not assigned.no ontology	Symbols: TRAF-like family protein chr5:9200492-9202153 FORWARD LENGTH=351	extracellular	0.64762	0.710902					0.565656	0.585361		0.679261		0.575508	0.165374						0.693769						0.573069		0.566443	0.693769		0.569756	0.196296
AT5G15650.1	AT5G15650.1	10.5.5	cell wall.cell wall proteins.RGP	Symbols: RGP2, ATRGP2 reversibly glycosylated polypeptide 2 chr5:5092203-5094093 FORWARD LENGTH=360	golgi	0.486155	0.44948	0.491847	0.448548	0.429767	0.48081	0.510198			0.475827	0.453042	0.510198	-0.0697164	-0.118676	0.0490611			0.317335	0.541666	0.511756	0.496599	0.492422	0.463578	0.441516	0.505654		0.533772	0.516674	0.465839	0.519713	-0.0058655	-0.109329	0.10348			0.0622531	0.0949017	0.57452
AT2G32080.1,AT2G32080.2	AT2G32080.1	27.3.99	RNA.regulation of transcription.unclassified	Symbols: PUR ALPHA-1 purin-rich alpha 1 chr2:13642716-13644036 REVERSE LENGTH=296	golgi	0.47131	0.510774		0.551644		0.55213			0.439184	0.491042	0.551887	0.439184	0.111496	0.227437	-0.116681				0.500468			0.425006						0.500468	0.425006				0.163079
AT3G57890.1,AT3G57890.2	AT3G57890.1	31.1	cell.organisation	Symbols: Tubulin binding cofactor C domain-containing protein chr3:21438271-21441695 FORWARD LENGTH=573	golgi	0.497539	0.483716	0.49155		0.481298	0.50089	0.499537			0.490935	0.491094	0.499537	-0.0173703	-0.0170464	-0.000323989						0.476173							0.476173
AT3G63460.1,AT3G63460.2,AT3G63460.3	AT3G63460.1	35.1	not assigned.no ontology	Symbols: transducin family protein / WD-40 repeat family protein chr3:23431009-23437241 REVERSE LENGTH=1104	golgi	0.5806			0.524062	0.54368	0.582565		0.63232		0.5806	0.550102	0.63232	-0.0852812	-0.139066	0.0539443				0.558137	0.569214					0.636932			0.563676		0.636932	-0.122032
AT4G24800.1,AT4G24800.2,AT4G24800.3	AT4G24800.1	35.1	not assigned.no ontology	Symbols: MA3 domain-containing protein chr4:12782463-12784902 FORWARD LENGTH=702	golgi	0.484372			0.515063	0.453283					0.484372	0.484173				0.000411704				0.503575	0.519885								0.51173
AT1G12000.1	AT1G12000.1	4.1.5	glycolysis.cytosolic branch.pyrophosphate-fructose-6-P phosphotransferase	Symbols: Phosphofructokinase family protein chr1:4050159-4053727 REVERSE LENGTH=566	golgi	0.688589	0.648586		0.647091	0.610441	0.644624	0.698986	0.774242	0.695102	0.668587	0.634052	0.722777	-0.0778935	-0.130782	0.0530237		0.035171		0.649189			0.732618		0.684597	0.688254		0.686513	0.649189	0.708607	0.687383	-0.0571525	0.0304074	-0.0875218
AT1G12840.1	AT1G12840.1	34.1	transport.p- and v-ATPases	Symbols: DET3, ATVHA-C vacuolar ATP synthase subunit C (VATC) / V-ATPase C subunit / vacuolar proton pump C subunit (DET3) chr1:4375584-4378220 FORWARD LENGTH=375	golgi,vacuole	0.51534	0.521774	0.49637	0.590846		0.537029	0.41498	0.409103	0.347067	0.511162	0.563938	0.390383	0.267936	0.363723	-0.0981791	0.00631543			0.52198	0.505343	0.528318			0.533618	0.404428		0.394781	0.518547	0.533618	0.399604	0.259091	0.287207	-0.028649				0.511112
AT1G78900.1,AT1G78900.2	AT1G78900.1	34.1	transport.p- and v-ATPases	Symbols: VHA-A vacuolar ATP synthase subunit A chr1:29660463-29664575 FORWARD LENGTH=623	golgi,vacuole	0.453551	0.475164	0.485625	0.55414	0.545222	0.555582	0.360937	0.351976	0.3526	0.471447	0.551648	0.355171	0.281329	0.433332	-0.156782	0.000297721	1.42442e-06	0.00130325	0.490652	0.480238	0.497152	0.541215	0.608379	0.514778	0.351664	0.346776	0.349205	0.489347	0.554791	0.349215	0.334221	0.45481	-0.125353	1.06303e-05	0.00180676	0.0817514	0.168124	0.916185	0.137547
AT4G23710.1	AT4G23710.1	34.1	transport.p- and v-ATPases	Symbols: VHA-G2, VAG2, VATG2 vacuolar ATP synthase subunit G2 chr4:12350577-12351354 FORWARD LENGTH=106	golgi,vacuole	0.674185	0.650558			0.741017		0.434424	0.491623	0.493211	0.662371	0.741017	0.473086	0.333409	0.441365	-0.11208						0.777532		0.760825	0.677703	0.42155	0.458691	0.639312	0.777532	0.719264	0.506518	0.422125	0.347119	0.077858						0.657782
AT4G11150.1	AT4G11150.1	34.1.1.4	transport.p- and v-ATPases.H+-transporting two-sector ATPase.subunit E	Symbols: TUF, emb2448, TUFF, VHA-E1 vacuolar ATP synthase subunit E1 chr4:6800091-6801696 FORWARD LENGTH=230	golgi,vacuole	0.504562	0.574381	0.504385	0.594931	0.597114	0.588157	0.38552	0.386216	0.379309	0.527776	0.593401	0.383682	0.316185	0.429276	-0.117063	0.00353244	4.5265e-07	0.0489351	0.540513		0.529503	0.556803		0.528598	0.373932	0.395147	0.38312	0.535008	0.542701	0.384066	0.328464	0.342339	-0.0142761						0.955815
AT2G35120.1	AT2G35120.1	1.2.4.4	PS.photorespiration.glycine cleavage.H protein	Symbols: Single hybrid motif superfamily protein chr2:14805913-14807274 REVERSE LENGTH=156	mitochondrion	0.45228	0.450288	0.449556	0.467016	0.493153	0.47037	0.458753		0.455909	0.450708	0.476847	0.457331	-0.0145863	0.0417824	-0.0563601			0.0339229	0.451888		0.441365		0.442219	0.481495	0.484053	0.478725	0.443944	0.446627	0.461857	0.468907	-0.0486723	-0.0151502	-0.0335282
AT5G07440.1,AT5G07440.2	AT5G07440.1	12.3.1	N-metabolism.N-degradation.glutamate dehydrogenase	Symbols: GDH2 glutamate dehydrogenase 2 chr5:2356153-2358012 FORWARD LENGTH=411	mitochondrion	0.334996	0.358746	0.320524	0.390991		0.370528	0.316701	0.299215	0.291368	0.338089	0.380759	0.302428	0.11135	0.229311	-0.118719	0.0565923			0.402841	0.394416	0.418648	0.381627	0.384879	0.469498	0.457436		0.442026	0.405302	0.412001	0.449731	-0.103924	-0.0875672	-0.0163938			0.832194	0.00704631
AT3G22200.1,AT3G22200.2	AT3G22200.1	13.1.1.1.2	amino acid metabolism.synthesis.central amino acid metabolism.GABA.GABA transaminase	Symbols: POP2, GABA-T, HER1 Pyridoxal phosphate (PLP)-dependent transferases superfamily protein chr3:7835286-7838863 FORWARD LENGTH=504	mitochondrion		0.432823	0.398692	0.530089	0.484055	0.535066	0.38318			0.415757	0.516403	0.38318	0.081552	0.29619	-0.215942				0.51904									0.51904
AT2G30970.1,AT2G30970.2	AT2G30970.1	13.1.1.2.1	amino acid metabolism.synthesis.central amino acid metabolism.aspartate.aspartate aminotransferase	Symbols: ASP1 aspartate aminotransferase 1 chr2:13179012-13181686 FORWARD LENGTH=430	mitochondrion	0.390746	0.398057	0.414787	0.437372	0.439401	0.471315	0.381296	0.387119	0.465886	0.401197	0.449363	0.411434	-0.0251943	0.0881251	-0.113257	0.734887	0.266675	0.0212318	0.413843	0.389127	0.40498	0.389983		0.416354	0.379497		0.411601	0.40265	0.403169	0.395549	0.0177926	0.01908	-0.00128759				0.893017
AT1G17290.1	AT1G17290.1	13.1.1.3.1	amino acid metabolism.synthesis.central amino acid metabolism.alanine.alanine aminotransferase	Symbols: AlaAT1 alanine aminotransferas chr1:5922771-5926093 FORWARD LENGTH=543	mitochondrion	0.451427	0.502155	0.446933	0.502138	0.486782	0.468376	0.457519	0.447869	0.503927	0.466838	0.485765	0.469772	-0.00626388	0.0334759	-0.0397377	0.911394	0.465901	0.402188	0.466553	0.445509	0.467458	0.466415		0.44407	0.521386			0.45984	0.455242	0.521386	-0.125448	-0.135454	0.0100489				0.732662
AT3G61440.1	AT3G61440.1	13.1.5.3.1	amino acid metabolism.synthesis.serine-glycine-cysteine group.cysteine.OASTL	Symbols: ATCYSC1, ARATH;BSAS3;1, CYSC1 cysteine synthase C1 chr3:22735885-22737792 FORWARD LENGTH=368	mitochondrion	0.468788	0.46381		0.510382	0.477667		0.485633	0.435039	0.393873	0.466299	0.494024	0.438182	0.0621736	0.119807	-0.057741				0.52387		0.552909	0.586424						0.53839	0.586424				-0.0854096
AT2G14170.1,AT2G14170.2,AT2G14170.3	AT2G14170.1	13.2.4.3	amino acid metabolism.degradation.branched chain group.valine	Symbols: ALDH6B2 aldehyde dehydrogenase 6B2 chr2:5977727-5981899 REVERSE LENGTH=607	mitochondrion	0.438362	0.420797	0.356068	0.469396	0.385849	0.368781	0.379794		0.427873	0.405076	0.408008	0.403834	0.00307085	0.0102845	-0.00721375			0.944945	0.347486	0.35528		0.460645			0.46869			0.351383	0.460645	0.46869	-0.286088	-0.0173122	-0.269109
AT3G23490.1	AT3G23490.1	16.4.3.1	secondary metabolism.N misc.cyanogenic glycosides.cyanase	Symbols: CYN cyanase chr3:8423238-8424415 REVERSE LENGTH=168	mitochondrion		0.42499		0.480985		0.449907				0.42499	0.465446				-0.0908685					0.46179	0.409354			0.441111				0.435572	0.441111				-0.0126383
AT4G00860.1	AT4G00860.1	20	stress	Symbols: ATOZI1, AT0ZI1 Protein of unknown function (DUF1138) chr4:359548-359868 REVERSE LENGTH=80	mitochondrion	0.423168		0.428441	0.488317	0.526108	0.423995	0.440897	0.420654	0.444678	0.425804	0.479473	0.43541	-0.022306	0.0963262	-0.118569		0.224856		0.380422	0.381476	0.406837	0.455042	0.390374	0.399354	0.400705	0.422714	0.430331	0.389578	0.414923	0.417917	-0.0701882	-0.00718855	-0.0630076	0.0840753	0.898755	0.313321		0.14761	0.205985
AT4G37910.1	AT4G37910.1	20.2.1	stress.abiotic.heat	Symbols: mtHsc70-1 mitochondrial heat shock protein 70-1 chr4:17825368-17828099 REVERSE LENGTH=682	mitochondrion	0.838458	0.85132	0.808732	0.890996	0.875894	0.884332	0.670407	0.837184		0.832837	0.883741	0.753796	0.0996337	0.158708	-0.0593091			0.0188748	0.871626	0.816311	0.829105	0.869799		0.836307	0.802992			0.839014	0.853053	0.802992	0.0438758	0.0604583	-0.0165935				0.782681
AT5G09590.1	AT5G09590.1	20.2.1	stress.abiotic.heat	Symbols: MTHSC70-2, HSC70-5 mitochondrial HSO70 2 chr5:2975721-2978508 FORWARD LENGTH=682	mitochondrion	0.492488	0.504486	0.465336	0.551325	0.533643	0.570037	0.414283	0.477371		0.487437	0.551668	0.445827	0.0891695	0.212214	-0.123629			0.0147598	0.489325	0.427427	0.463527	0.502918		0.476352	0.442426	0.477451	0.490226	0.460093	0.489635	0.470035	-0.0213773	0.0408489	-0.0622126	0.687123			0.269732
AT2G35010.1,AT2G35010.2	AT2G35010.1	21.1	redox.thioredoxin	Symbols: ATO1, TO1 thioredoxin O1 chr2:14754398-14755888 FORWARD LENGTH=194	mitochondrion	0.432406			0.449293	0.51355					0.432406	0.481422				-0.107275				0.445518					0.395525				0.445518	0.395525				0.118882
AT4G11600.1	AT4G11600.1	21.2.2	redox.ascorbate and glutathione.glutathione	Symbols: ATGPX6, PHGPX, LSC803, GPX6 glutathione peroxidase 6 chr4:7010021-7011330 REVERSE LENGTH=232	mitochondrion	0.527304	0.550492	0.565939	0.644595		0.680573	0.617133		0.549257	0.547912	0.662584	0.583195	-0.062387	0.127453	-0.189463				0.637811		0.66916	0.706237	0.67404	0.732065		0.600922	0.616893	0.653486	0.704114	0.608908	0.0706245	0.145018	-0.074585
AT3G06050.1	AT3G06050.1	21.5	redox.peroxiredoxin	Symbols: PRXIIF, ATPRXIIF peroxiredoxin IIF chr3:1826311-1827809 REVERSE LENGTH=201	mitochondrion	0.43942	0.418716	0.423274	0.519695	0.553737	0.490803	0.409365	0.383483	0.418301	0.427136	0.521412	0.403716	0.056376	0.254441	-0.198778	0.126954	0.00495278	0.00804667	0.426171	0.409792	0.439693	0.465319	0.457361	0.450243	0.426384	0.400613	0.392005	0.425219	0.457641	0.406334	0.0454208	0.11877	-0.0734481	0.233514	0.0102033	0.0285807	0.866297	0.0270294	0.867206
AT5G20080.1	AT5G20080.1	21.99	redox.misc	Symbols: FAD/NAD(P)-binding oxidoreductase chr5:6782708-6786360 FORWARD LENGTH=328	mitochondrion	0.41577	0.390363		0.469667		0.454644				0.403067	0.462155				-0.136586				0.397522	0.365383	0.372288	0.408613		0.425177				0.378398	0.416895				-0.0968115
AT5G50370.1	AT5G50370.1	23.4.1	nucleotide metabolism.phosphotransfer and pyrophosphatases.adenylate kinase	Symbols: Adenylate kinase family protein chr5:20509382-20510631 REVERSE LENGTH=248	mitochondrion	0.395744	0.418054	0.418041	0.418634	0.492196	0.423819	0.478017			0.410613	0.444883	0.478017	-0.151702	-0.0718029	-0.0801172			0.239844			0.448309	0.423853	0.380188	0.377186			0.410372	0.448309	0.393742	0.410372	0.0883616	-0.0413629	0.129606					0.14282
AT5G63400.1	AT5G63400.1	23.4.1	nucleotide metabolism.phosphotransfer and pyrophosphatases.adenylate kinase	Symbols: ADK1 adenylate kinase 1 chr5:25393274-25394817 REVERSE LENGTH=246	mitochondrion	0.415433	0.415136	0.416821	0.442073	0.457024	0.432413	0.417508	0.391458	0.444846	0.415797	0.443837	0.417938	-0.00513582	0.0601063	-0.0652371	0.896297	0.2022	0.0174472	0.39318	0.411816	0.420401	0.451591	0.427715	0.423929	0.401509	0.400322	0.408904	0.408466	0.434412	0.403578	0.0120371	0.073589	-0.0615655	0.594912	0.0272501	0.0930177	0.414059	0.448752	0.410655
AT4G11010.1	AT4G11010.1	23.4.10	nucleotide metabolism.phosphotransfer and pyrophosphatases.nucleoside diphosphate kinase	Symbols: NDPK3 nucleoside diphosphate kinase 3 chr4:6732780-6734298 REVERSE LENGTH=238	mitochondrion	0.399071	0.370826	0.393167	0.3833	0.395276	0.395083		0.459067	0.418124	0.387688	0.39122	0.438595	-0.12322	-0.114182	-0.00906968			0.728066	0.369435	0.379596	0.400144	0.392738	0.360451	0.36519	0.430024	0.398661	0.409078	0.383059	0.372793	0.412587	-0.0742262	-0.101338	0.0271631	0.0840864	0.0434639	0.490096	0.729342	0.163678
AT4G02930.1	AT4G02930.1	29.2.4	protein.synthesis.elongation	Symbols: GTP binding Elongation factor Tu family protein chr4:1295751-1298354 REVERSE LENGTH=454	mitochondrion	0.433501	0.400809	0.436066	0.478481	0.478949	0.467479	0.457902	0.445545	0.481264	0.423459	0.47497	0.46157	-0.0861244	0.0286148	-0.114669	0.0691028	0.294749	0.012547	0.427284	0.412904	0.431692	0.471167	0.447375	0.435799	0.437797	0.4359	0.42576	0.42396	0.451447	0.433152	-0.0214491	0.0413635	-0.0627987	0.247388	0.173473	0.0812774	0.970382	0.100679	0.0629262
AT1G61570.1	AT1G61570.1	29.3.2	protein.targeting.mitochondria	Symbols: TIM13 translocase of the inner mitochondrial membrane 13 chr1:22718897-22719473 REVERSE LENGTH=87	mitochondrion	0.454721	0.524551	0.492643	0.516568	0.559287	0.501594	0.480423		0.571315	0.490638	0.525816	0.525869	-0.0693173	-0.000100609	-0.0692168			0.256146	0.50472	0.469493	0.463667	0.487345	0.464502	0.496052	0.479002		0.547387	0.479294	0.482633	0.513195	-0.0683156	-0.0613791	-0.00694374			0.843943	0.659937	0.0932352
AT2G29530.1,AT2G29530.2	AT2G29530.1	29.3.2	protein.targeting.mitochondria	Symbols: TIM10 Tim10/DDP family zinc finger protein chr2:12641026-12642243 REVERSE LENGTH=83	mitochondrion	0.419571	0.403762			0.40989					0.411667	0.40989				0.00432435				0.390733	0.336532	0.39495		0.364711				0.405568	0.374072	0.364711	0.405568	-0.0807972	-0.106085	0.0253418
AT3G46560.1	AT3G46560.1	29.3.2	protein.targeting.mitochondria	Symbols: TIM9, emb2474 Tim10/DDP family zinc finger protein chr3:17138632-17139301 FORWARD LENGTH=93	mitochondrion	0.407791	0.413675	0.427943	0.407755	0.506651	0.428956	0.548102	0.451751	0.528038	0.41647	0.447788	0.509297	-0.200541	-0.128534	-0.0724739	0.0362557	0.217032	0.364659	0.349588		0.390552	0.408237	0.402581	0.39032	0.626369	0.499014	0.501784	0.37007	0.400379	0.542389	-0.377703	-0.301262	-0.0786793		0.0284395			0.195334	0.553549
AT5G50810.1	AT5G50810.1	29.3.2	protein.targeting.mitochondria	Symbols: TIM8 translocase inner membrane subunit 8 chr5:20675875-20676505 REVERSE LENGTH=77	mitochondrion	0.488712	0.46989	0.456525	0.465322	0.500709	0.479882	0.501367		0.493648	0.471709	0.481971	0.497507	-0.0532358	-0.0317241	-0.0215207			0.500695	0.429007		0.465087	0.44692	0.435345	0.431035	0.457546	0.424131	0.472752	0.447047	0.437767	0.451476	-0.00985936	-0.0308338	0.0209761		0.415924			0.0174233
AT5G08040.1	AT5G08040.1	29.3.99	protein.targeting.unknown	Symbols: TOM5 mitochondrial import receptor subunit TOM5 homolog chr5:2577358-2578073 REVERSE LENGTH=54	mitochondrion	0.462106		0.499158	0.467207						0.480632	0.467207				0.0283266				0.461143							0.451592		0.461143		0.451592	0.0209276
AT5G23140.1	AT5G23140.1	29.5.5	protein.degradation.serine protease	Symbols: CLPP2, NCLPP7 nuclear-encoded CLP protease P7 chr5:7783811-7784826 FORWARD LENGTH=241	mitochondrion	0.400129	0.351224		0.45019						0.375676	0.45019				-0.180448					0.360601	0.38218							0.371391
AT1G14980.1	AT1G14980.1	29.6	protein.folding	Symbols: CPN10 chaperonin 10 chr1:5165930-5166654 REVERSE LENGTH=98	mitochondrion	0.482421	0.469272	0.490052	0.506637	0.512512	0.501051	0.50613	0.530272	0.559935	0.480581	0.506733	0.532112	-0.10177	-0.0488604	-0.0529755	0.0367345	0.185842	0.019378	0.490855	0.44747	0.480141	0.502684	0.461406	0.450379	0.518099	0.507542	0.483498	0.472822	0.47149	0.503046	-0.0619439	-0.0647628	0.00282166	0.142478	0.170782	0.951497	0.618339	0.0960645	0.193651
AT2G33210.1,AT2G33210.2	AT2G33210.1	29.6	protein.folding	Symbols: HSP60-2 heat shock protein 60-2 chr2:14075093-14078568 REVERSE LENGTH=585	mitochondrion	0.416711	0.383614	0.39101	0.449244	0.43147	0.411545	0.457826	0.388309	0.467321	0.397112	0.430753	0.437818	-0.0975096	-0.0162687	-0.0812731	0.204083	0.807755	0.0854949	0.364774	0.368066	0.372304	0.423823			0.3655	0.343297	0.331794	0.368381	0.423823	0.346864	0.060169	0.199717	-0.139968	0.100856			0.0488525		0.0274289
AT3G13860.1	AT3G13860.1	29.6	protein.folding	Symbols: HSP60-3A heat shock protein 60-3A chr3:4561704-4565133 REVERSE LENGTH=572	mitochondrion	0.373384	0.433389		0.437888				0.339399		0.403386	0.437888	0.339399	0.172291	0.253419	-0.0820227				0.471411									0.471411
AT3G23990.1	AT3G23990.1	29.6	protein.folding	Symbols: HSP60, HSP60-3B heat shock protein 60 chr3:8669013-8672278 FORWARD LENGTH=577	mitochondrion	0.386486	0.407234	0.383609	0.414191	0.433334	0.414863	0.441647	0.426116	0.466234	0.392443	0.420796	0.444666	-0.12477	-0.0551609	-0.0697287	0.0195878	0.146138	0.0435369	0.391985	0.346982	0.379148	0.402525		0.348505	0.428003	0.428515	0.512011	0.372705	0.375515	0.456177	-0.201408	-0.19397	-0.00751109	0.054315			0.266945		0.723006
AT5G40770.1	AT5G40770.1	31.2	cell.division	Symbols: ATPHB3, PHB3 prohibitin 3 chr5:16315589-16316621 REVERSE LENGTH=277	mitochondrion		0.375981	0.516591	0.40994	0.393126	0.347999				0.446286	0.383688				0.150841						0.364149				0.448127			0.364149		0.448127	-0.206772
AT3G56070.1,AT3G56070.2	AT3G56070.1	31.3.1	cell.cycle.peptidylprolyl isomerase	Symbols: ROC2 rotamase cyclophilin 2 chr3:20806987-20807517 REVERSE LENGTH=176	mitochondrion	0.43233	0.428955	0.432341	0.471053	0.45998		0.484855	0.471051	0.473619	0.431208	0.465516	0.476508	-0.0998108	-0.0233366	-0.0765188	0.000495755			0.424427		0.411142	0.428545	0.442555	0.448894	0.462896	0.419933	0.474788	0.417785	0.439998	0.452539	-0.0798648	-0.0281019	-0.051792		0.517993				0.235688
AT2G21045.1	AT2G21045.1	33.99	development.unspecified	Symbols: Rhodanese/Cell cycle control phosphatase superfamily protein chr2:9027858-9028805 FORWARD LENGTH=169	mitochondrion	0.624083	0.625	0.586641	0.719264	0.738942	0.705022	0.544571	0.543359	0.547566	0.611908	0.721076	0.545165	0.115365	0.277847	-0.163794	0.00627053	5.92448e-05	0.00241925	0.569476	0.512926	0.577298	0.592419	0.595574	0.570371		0.514192	0.517692	0.553233	0.586121	0.515942	0.0697571	0.12736	-0.0577307			0.205459	0.0700231	0.000434744
AT3G01280.1	AT3G01280.1	34.20	transport.porins	Symbols: VDAC1, ATVDAC1 voltage dependent anion channel 1 chr3:85754-87612 FORWARD LENGTH=276	mitochondrion	0.373076	0.407219	0.372893	0.408454	0.419449	0.380533	0.352049	0.394447	0.404024	0.384396	0.402812	0.383507	0.0023164	0.0491039	-0.0467889	0.966031	0.383196	0.320663	0.36613	0.343708	0.377134	0.354328	0.353817	0.326637	0.391642	0.370736	0.350105	0.362324	0.344927	0.370828	-0.0231978	-0.0723725	0.0491954	0.612629	0.161034	0.264917	0.216749	0.0172169	0.560007
AT5G15090.1,AT5G15090.2	AT5G15090.1	34.20	transport.porins	Symbols: VDAC3, ATVDAC3 voltage dependent anion channel 3 chr5:4889641-4891389 REVERSE LENGTH=274	mitochondrion	0.374543	0.380558	0.379426	0.427783	0.379484	0.376113	0.383885	0.411541	0.433707	0.378176	0.39446	0.409711	-0.0800501	-0.0379295	-0.0421526	0.0957619	0.527223	0.387067	0.354267	0.330828	0.351717	0.371721	0.355548	0.343582	0.386361	0.367508	0.387459	0.345604	0.35695	0.380442	-0.0959688	-0.0637164	-0.0323017	0.0240907	0.0870358	0.361642	0.0130797	0.11358	0.13759
AT5G67500.1,AT5G67500.2	AT5G67500.1	34.20	transport.porins	Symbols: VDAC2, ATVDAC2 voltage dependent anion channel 2 chr5:26935223-26937123 FORWARD LENGTH=276	mitochondrion	0.371539	0.390087	0.379746	0.387806	0.38097	0.375639	0.364677	0.350651	0.404426	0.380457	0.381472	0.373251	0.0191214	0.0217836	-0.00266245	0.693038	0.644203	0.882087	0.353026	0.37975	0.381397	0.344322		0.333011	0.363654	0.344549	0.364676	0.371391	0.338666	0.357627	0.0377623	-0.0544606	0.0921755	0.28962			0.44242		0.419572
AT3G08580.1,AT3G08580.2	AT3G08580.1	34.8	transport.metabolite transporters at the envelope membrane	Symbols: AAC1 ADP/ATP carrier 1 chr3:2605706-2607030 REVERSE LENGTH=381	mitochondrion	0.393771	0.498262	0.47893	0.44281	0.475237	0.450309		0.473889	0.477801	0.456987	0.456119	0.475845	-0.0404306	-0.0423323	0.00190259			0.980591	0.424431	0.418157	0.424665	0.528424			0.508493		0.482859	0.422418	0.528424	0.495676	-0.159587	0.0639552	-0.222974				0.343028
AT1G67350.1,AT1G67350.2	AT1G67350.1	35.1	not assigned.no ontology	Symbols: unknown protein; Has 2 Blast hits to 2 proteins in 1 species: Archae - 0; Bacteria - 0; Metazoa - 0; Fungi - 0; Plants - 2; Viruses - 0; Other Eukaryotes - 0 (source: NCBI BLink). chr1:25235826-25236122 FORWARD LENGTH=98	mitochondrion	0.416362	0.374513	0.402792	0.400082	0.410693	0.389671	0.408909		0.435313	0.397889	0.400148	0.422111	-0.0590789	-0.0534205	-0.00566283			0.87735	0.380195	0.368498	0.436231		0.382599	0.404963		0.443039	0.409868	0.394975	0.393781	0.426454	-0.0766439	-0.0796668	0.00302754				0.910204
AT5G10860.1	AT5G10860.1	35.1	not assigned.no ontology	Symbols: Cystathionine beta-synthase (CBS) family protein chr5:3429173-3430142 REVERSE LENGTH=206	mitochondrion	0.647968	0.642924	0.633982	0.732827	0.720778	0.734454	0.605259	0.572823	0.616676	0.641625	0.729353	0.598253	0.069962	0.197499	-0.127979	0.0344211	0.000689998	0.000122619	0.584402	0.529869	0.587121	0.637984			0.561849	0.572183	0.499745	0.567131	0.637984	0.544592	0.0405465	0.157946	-0.117587	0.484892			0.0175091		0.109519
AT1G08480.1	AT1G08480.1	35.2	not assigned.unknown	Symbols: unknown protein; FUNCTIONS IN: molecular_function unknown; INVOLVED IN: biological_process unknown; LOCATED IN: mitochondrion, plasma membrane, plastid, vacuole; EXPRESSED IN: 27 plant structures; EXPRESSED DURING: 15 growth stages; Has 39 Blast hits to 39 proteins in 13 species: Archae - 0; Bacteria - 0; Metazoa - 0; Fungi - 0; Plants - 39; Viruses - 0; Other Eukaryotes - 0 (source: NCB…	mitochondrion	0.433696	0.428537	0.410235	0.484275	0.460222	0.460543	0.454252	0.382257	0.428026	0.424156	0.468347	0.421512	0.00625413	0.105264	-0.099026	0.910958	0.105773	0.0144129	0.427319	0.397825	0.413216	0.423412	0.441332	0.441151	0.432164	0.445569	0.438314	0.412787	0.435298	0.438682	-0.0608259	-0.00774383	-0.0530883	0.0504495	0.658254	0.0960646	0.363596	0.0292277	0.46712
AT1G22520.1,AT1G22520.2	AT1G22520.1	35.2	not assigned.unknown	Symbols: Domain of unknown function (DUF543) chr1:7953299-7954304 REVERSE LENGTH=99	mitochondrion	0.377194	0.356023	0.34497	0.623881					0.412566	0.359396	0.623881	0.412566	-0.137753	0.407769	-0.537968					0.328365		0.498253				0.444887		0.328365	0.498253	0.444887	-0.301381	0.113166	-0.411042
AT1G47420.1	AT1G47420.1	35.2	not assigned.unknown	Symbols: SDH5 succinate dehydrogenase 5 chr1:17395774-17397176 REVERSE LENGTH=257	mitochondrion	0.499762	0.504811	0.512368	0.544784	0.553013	0.532748	0.424201	0.509657	0.565448	0.505647	0.543515	0.499769	0.0116933	0.083863	-0.0721874	0.893536	0.351209	0.00545831	0.500767	0.501596	0.51227	0.541236	0.531185	0.514744	0.51882	0.569611	0.54843	0.504878	0.529055	0.54562	-0.077568	-0.0308292	-0.0467667	0.0550833	0.375579	0.0476755	0.889798	0.210587	0.352634
AT1G72170.1	AT1G72170.1	35.2	not assigned.unknown	Symbols: Domain of unknown function (DUF543) chr1:27156403-27157516 FORWARD LENGTH=102	mitochondrion				0.407239	0.394694	0.442733		0.378235	0.375978		0.414889	0.377106		0.0954103								0.411174	0.348632	0.366392					0.375399									0.168452
AT2G27730.1	AT2G27730.1	35.2	not assigned.unknown	Symbols: copper ion binding chr2:11820056-11820867 REVERSE LENGTH=113	mitochondrion	0.454777	0.456975	0.457693	0.488633	0.503939	0.499798	0.355252	0.45961	0.453991	0.456482	0.497456	0.422951	0.0762543	0.161896	-0.0859065	0.378605	0.09487	0.000918463	0.437557	0.432995	0.481057	0.456601	0.460509	0.467107	0.418099	0.439179	0.44576	0.450536	0.461405	0.434346	0.0365931	0.0604177	-0.0238378	0.405816	0.0382353	0.524848	0.718103	0.00280878	0.760423
AT2G40765.1	AT2G40765.1	35.2	not assigned.unknown	Symbols: unknown protein; FUNCTIONS IN: molecular_function unknown; INVOLVED IN: biological_process unknown; LOCATED IN: mitochondrion, mitochondrial respiratory chain complex III; EXPRESSED IN: 24 plant structures; EXPRESSED DURING: 15 growth stages; Has 32 Blast hits to 32 proteins in 11 species: Archae - 0; Bacteria - 0; Metazoa - 0; Fungi - 0; Plants - 32; Viruses - 0; Other Eukaryotes - 0 (s…	mitochondrion	0.44381	0.460477	0.432147	0.484513		0.496313				0.445478	0.490413				-0.0960259				0.45713			0.490071	0.48373	0.475429		0.483951		0.45713	0.483077	0.483951	-0.0570005	-0.00180836	-0.0551935
AT2G46540.1	AT2G46540.1	35.2	not assigned.unknown	Symbols: unknown protein; FUNCTIONS IN: molecular_function unknown; INVOLVED IN: biological_process unknown; LOCATED IN: mitochondrion, membrane; EXPRESSED IN: 25 plant structures; EXPRESSED DURING: 16 growth stages; Has 42 Blast hits to 42 proteins in 11 species: Archae - 0; Bacteria - 0; Metazoa - 0; Fungi - 0; Plants - 42; Viruses - 0; Other Eukaryotes - 0 (source: NCBI BLink). chr2:19110687-1…	mitochondrion	0.449404	0.418638	0.440462	0.48461		0.468058				0.436168	0.476334				-0.0880347				0.404812		0.434166	0.486906	0.472093	0.471912				0.419489	0.47697				-0.128241
AT3G07480.1	AT3G07480.1	35.2	not assigned.unknown	Symbols: 2Fe-2S ferredoxin-like superfamily protein chr3:2389026-2389505 FORWARD LENGTH=159	mitochondrion	0.404737	0.437294	0.4173	0.467391	0.554579	0.488266			0.457077	0.419777	0.503412	0.457077	-0.0850784	0.0964814	-0.181188			0.0402079	0.389685	0.364729	0.39588	0.455153	0.436039					0.383431	0.445596				-0.14997				0.0538004
AT5G47570.1	AT5G47570.1	35.2	not assigned.unknown	Symbols: unknown protein; Has 30201 Blast hits to 17322 proteins in 780 species: Archae - 12; Bacteria - 1396; Metazoa - 17338; Fungi - 3422; Plants - 5037; Viruses - 0; Other Eukaryotes - 2996 (source: NCBI BLink). chr5:19292869-19294666 REVERSE LENGTH=125	mitochondrion	0.429723	0.45365		0.440136					0.434694	0.441686	0.440136	0.434694	0.0159581	0.0124411	0.00351722						0.353714	0.432424						0.353714	0.432424				-0.200245
AT5G41670.1,AT5G41670.2	AT5G41670.1	7.1.3	OPP.oxidative PP.6-phosphogluconate dehydrogenase	Symbols: 6-phosphogluconate dehydrogenase family protein chr5:16665647-16667110 REVERSE LENGTH=487	mitochondrion	0.385261	0.432635	0.40931	0.412699	0.455845	0.435859	0.362637	0.346164	0.37013	0.409069	0.434801	0.359644	0.128593	0.189207	-0.0609858	0.0326026	0.00632874	0.236742	0.34724	0.340267	0.346159	0.29057	0.365313	0.270295	0.271533	0.378173	0.299563	0.344555	0.308726	0.316423	0.0851229	-0.0246247	0.10969	0.428856	0.866798	0.283873	0.00959607	0.0160424	0.256698
AT1G24180.1	AT1G24180.1	8.1.1.1	TCA / org transformation.TCA.pyruvate DH.E1	Symbols: IAR4 Thiamin diphosphate-binding fold (THDP-binding) superfamily protein chr1:8560777-8563382 REVERSE LENGTH=393	mitochondrion	0.404656	0.416552	0.400934	0.457693	0.49051	0.451463	0.436313	0.408957	0.432659	0.407381	0.466555	0.425976	-0.044628	0.0909301	-0.135421	0.13012	0.0522023	0.0103894	0.380191	0.404131	0.375755	0.44251		0.411961	0.386333	0.400844	0.395829	0.386693	0.427235	0.394336	-0.0195718	0.0800899	-0.0996227	0.478443			0.107179		0.0297827
AT5G50850.1	AT5G50850.1	8.1.1.1	TCA / org transformation.TCA.pyruvate DH.E1	Symbols: MAB1 Transketolase family protein chr5:20689671-20692976 FORWARD LENGTH=363	mitochondrion	0.390775	0.389037	0.375284	0.429831	0.443087	0.42773	0.421722	0.39586	0.424291	0.385032	0.43355	0.413957	-0.0724044	0.046235	-0.11854	0.0486306	0.129179	0.00211396	0.350867	0.356034	0.366506	0.398068	0.438106	0.401998	0.364742	0.39497	0.388152	0.357802	0.412724	0.382621	-0.0670396	0.0756976	-0.142556	0.072559	0.127458	0.0154213	0.0154555	0.20094	0.0719407
AT3G13930.1	AT3G13930.1	8.1.1.2	TCA / org transformation.TCA.pyruvate DH.E2	Symbols: Dihydrolipoamide acetyltransferase, long form protein chr3:4596240-4600143 FORWARD LENGTH=539	mitochondrion	0.390366	0.380416	0.412657	0.435891	0.444776	0.442619	0.405628	0.398947	0.413452	0.39448	0.441095	0.406009	-0.0288058	0.0828378	-0.111577	0.330281	0.00212818	0.00924877	0.364685	0.38495	0.380093	0.436674	0.458184	0.427589	0.373959	0.401503	0.414151	0.376576	0.440816	0.396537	-0.0516391	0.105758	-0.157182	0.209038	0.0413626	0.00419634	0.188934	0.977832	0.493502
AT3G52200.1,AT3G52200.2	AT3G52200.1	8.1.1.2	TCA / org transformation.TCA.pyruvate DH.E2	Symbols: LTA3 Dihydrolipoamide acetyltransferase, long form protein chr3:19360317-19366091 FORWARD LENGTH=637	mitochondrion	0.380534	0.407947	0.403285	0.473224	0.48058	0.438774	0.401648	0.391456		0.397256	0.464193	0.396552	0.00177311	0.157168	-0.155406			0.0122419	0.409112	0.411611	0.383123	0.465865			0.369886			0.401282	0.465865	0.369886	0.0814247	0.229684	-0.148955				0.762348
AT1G48030.1,AT1G48030.2	AT1G48030.1	8.1.1.3	TCA / org transformation.TCA.pyruvate DH.E3	Symbols: mtLPD1 mitochondrial lipoamide dehydrogenase 1 chr1:17717432-17719141 REVERSE LENGTH=507	mitochondrion				0.403346	0.426663			0.340661	0.420955		0.415005	0.380808		0.0859408								0.38904							0.38904
AT3G17240.1,AT3G17240.3	AT3G17240.1	8.1.1.3	TCA / org transformation.TCA.pyruvate DH.E3	Symbols: mtLPD2 lipoamide dehydrogenase 2 chr3:5890278-5892166 REVERSE LENGTH=507	mitochondrion	0.385347	0.387432	0.386385	0.400728	0.41213	0.427811	0.374585	0.355155	0.426724	0.386388	0.413556	0.385488	0.00233157	0.0702549	-0.0679261	0.968439	0.285074	0.02604	0.353941	0.36922	0.384097	0.38619		0.349146	0.370386		0.365907	0.369086	0.367668	0.368147	0.00254877	-0.00130142	0.00385019				0.118439
AT2G44350.1,AT2G44350.2	AT2G44350.1	8.1.2	TCA / org transformation.TCA.CS	Symbols: ATCS, CSY4 Citrate synthase family protein chr2:18316673-18320524 FORWARD LENGTH=473	mitochondrion	0.409354	0.461635		0.406365	0.476971	0.419674	0.390763	0.365235		0.435495	0.434337	0.377999	0.141355	0.138706	0.0026628				0.450115	0.33709	0.326822	0.473748		0.36648			0.441928	0.371342	0.420114	0.441928	-0.173586	-0.0506103	-0.123246
AT2G05710.1	AT2G05710.1	8.1.3	TCA / org transformation.TCA.aconitase	Symbols: ACO3 aconitase 3 chr2:2141591-2146350 FORWARD LENGTH=990	mitochondrion	0.447267	0.447229	0.42738	0.464513	0.460114	0.467605	0.459206	0.454552	0.483013	0.440625	0.464077	0.46559	-0.0550974	-0.00325509	-0.0518447	0.0862602	0.875718	0.0281817	0.417944	0.450144	0.45112	0.473147	0.386769	0.425023	0.482141	0.427159	0.494702	0.439736	0.428313	0.468001	-0.062275	-0.0885572	0.0263184	0.294153	0.288762	0.696746	0.947753	0.227067	0.919978
AT4G26970.1	AT4G26970.1	8.1.3	TCA / org transformation.TCA.aconitase	Symbols: ACO2 aconitase 2 chr4:13543077-13548427 FORWARD LENGTH=995	mitochondrion	0.421541	0.42261	0.431877	0.474937	0.485379	0.462675	0.388921	0.438771	0.392432	0.425342	0.474331	0.406708	0.0447917	0.153507	-0.108902	0.319189	0.0175836	0.00261412	0.356607	0.357288	0.388556	0.417784		0.403503	0.367393		0.364743	0.367483	0.410643	0.366068	0.00385863	0.114779	-0.110933				0.00633093
AT3G55410.1	AT3G55410.1	8.1.5	TCA / org transformation.TCA.2-oxoglutarate dehydrogenase	Symbols: 2-oxoglutarate dehydrogenase, E1 component chr3:20541897-20545728 FORWARD LENGTH=1017	mitochondrion	0.463018	0.412751	0.454992	0.502564	0.50518		0.442096	0.458221		0.443587	0.503872	0.450158	-0.0147051	0.112604	-0.127256				0.430597	0.414301		0.444269			0.42479			0.422449	0.444269	0.42479	-0.00552665	0.0448274	-0.0503509
AT5G55070.1	AT5G55070.1	8.1.5	TCA / org transformation.TCA.2-oxoglutarate dehydrogenase	Symbols: Dihydrolipoamide succinyltransferase chr5:22347637-22350409 FORWARD LENGTH=464	mitochondrion	0.325174	0.387215		0.435899	0.401676		0.408866			0.356194	0.418788	0.408866	-0.137694	0.0239741	-0.161534				0.363696	0.33218							0.351539	0.347938		0.351539	-0.0102967
AT2G20420.1	AT2G20420.1	8.1.6	TCA / org transformation.TCA.succinyl-CoA ligase	Symbols: ATP citrate lyase (ACL) family protein chr2:8805574-8807858 FORWARD LENGTH=421	mitochondrion	0.39828	0.41327	0.404597	0.440971	0.4516	0.435124	0.411215	0.410129	0.443984	0.405383	0.442565	0.421776	-0.0396378	0.0481041	-0.0877001	0.241302	0.161176	0.00459864	0.391596	0.378072	0.394372	0.438564	0.406479	0.410503	0.392994	0.428198	0.426084	0.388013	0.418515	0.415759	-0.0690379	0.00660829	-0.0756375	0.0899575	0.865119	0.0538338	0.0593094	0.0979498	0.724602
AT5G66760.1	AT5G66760.1	8.1.7	TCA / org transformation.TCA.succinate dehydrogenase	Symbols: SDH1-1 succinate dehydrogenase 1-1 chr5:26653776-26657224 FORWARD LENGTH=634	mitochondrion	0.447175	0.43343		0.608884	0.52121	0.482882				0.440302	0.537659				-0.199101				0.426968	0.434024	0.478431							0.446474
AT2G47510.1,AT2G47510.2	AT2G47510.1	8.1.8	TCA / org transformation.TCA.fumarase	Symbols: FUM1 fumarase 1 chr2:19498614-19502020 FORWARD LENGTH=492	mitochondrion	0.421327	0.425016		0.428658	0.435006	0.41709	0.476705	0.441038	0.434347	0.423172	0.426918	0.450696	-0.0629955	-0.0541891	-0.00881389		0.168261		0.40142	0.363469	0.434312	0.489076			0.467325			0.399734	0.489076	0.467325	-0.155909	0.0454856	-0.201039
AT1G53240.1	AT1G53240.1	8.1.9	TCA / org transformation.TCA.malate DH	Symbols: mMDH1 Lactate/malate dehydrogenase family protein chr1:19854966-19856802 REVERSE LENGTH=341	mitochondrion	0.407679	0.406986	0.407465	0.43692	0.43105	0.423121	0.43695	0.432569	0.438683	0.407377	0.430364	0.436067	-0.0680323	-0.0131656	-0.0548789	9.68463e-05	0.263941	0.00455873	0.381827	0.366625	0.384809	0.420236	0.39496	0.405037	0.404813	0.4372	0.415994	0.377753	0.406744	0.419336	-0.104335	-0.0304841	-0.0739097	0.0196697	0.353523	0.0351108	0.0062638	0.0476354	0.158638
AT4G00570.1	AT4G00570.1	8.2.10	TCA / org transformation.other organic acid transformatons.malic	Symbols: NAD-ME2 NAD-dependent malic enzyme 2 chr4:242817-246522 REVERSE LENGTH=607	mitochondrion	0.462184	0.434876		0.455002			0.595818	0.485173		0.44853	0.455002	0.540496	-0.185972	-0.17176	-0.0143265				0.430733			0.459623			0.526115			0.430733	0.459623	0.526115	-0.199367	-0.134907	-0.064897
AT5G03290.1	AT5G03290.1	8.2.4	TCA / org transformation.other organic acid transformatons.IDH	Symbols: IDH-V isocitrate dehydrogenase V chr5:794043-795939 FORWARD LENGTH=374	mitochondrion	0.387654		0.373688	0.469573	0.456076	0.422691	0.454172	0.411889	0.433286	0.380671	0.449447	0.433116	-0.12889	0.0370089	-0.165702		0.427773		0.377175	0.370963	0.365667	0.398113			0.3758		0.38818	0.371268	0.398113	0.38199	-0.0284682	0.0413359	-0.0697835
AT1G79440.1	AT1G79440.1	8.2.99	TCA / org transformation.other organic acid transformatons.misc	Symbols: ALDH5F1, SSADH1, SSADH aldehyde dehydrogenase 5F1 chr1:29882525-29887275 REVERSE LENGTH=528	mitochondrion	0.436301	0.418118	0.401392	0.397885		0.419893			0.456808	0.418604	0.408889	0.456808	-0.0872822	-0.110705	0.0234797				0.394556	0.381654	0.393105							0.389772									0.0569062
AT3G12260.1	AT3G12260.1	9.1.1	mitochondrial electron transport / ATP synthesis.NADH-DH.complex I	Symbols: LYR family of Fe/S cluster biogenesis protein chr3:3909252-3910337 REVERSE LENGTH=133	mitochondrion	0.530204	0.556971	0.51827	0.613568		0.601335	0.565643	0.530361		0.535148	0.607452	0.548002	-0.0237335	0.102903	-0.12656				0.547158	0.475179	0.524265	0.638828		0.549843				0.515534	0.594336				-0.142002				0.461715
AT3G27890.1	AT3G27890.1	9.1.1	mitochondrial electron transport / ATP synthesis.NADH-DH.complex I	Symbols: NQR NADPH:quinone oxidoreductase chr3:10350807-10351938 REVERSE LENGTH=196	mitochondrion		0.462164		0.483615	0.561653	0.68406				0.462164	0.576443				-0.220061				0.425845		0.571448	0.542301	0.419418					0.498647	0.48086				0.0363181
AT1G47260.1	AT1G47260.1	9.1.1.5	mitochondrial electron transport / ATP synthesis.NADH-DH.complex I.carbonic anhydrase	Symbols: APFI, GAMMA CA2 gamma carbonic anhydrase 2 chr1:17321384-17323347 REVERSE LENGTH=278	mitochondrion	0.38736	0.398171	0.410825	0.427048	0.405399	0.46143	0.412702	0.411184	0.406224	0.398786	0.431293	0.410037	-0.0278209	0.0505293	-0.0783227	0.186104	0.265409	0.13959	0.379318	0.377393	0.369743	0.390851	0.447096	0.415719	0.378707	0.349179	0.3715	0.375484	0.417889	0.366462	0.02432	0.131131	-0.106896	0.389544	0.0501506	0.0623232	0.0343346	0.591962	0.00872507
AT2G02050.1	AT2G02050.1	9.1.2	mitochondrial electron transport / ATP synthesis.NADH-DH.localisation not clear	Symbols: NADH-ubiquinone oxidoreductase B18 subunit, putative chr2:490024-490335 FORWARD LENGTH=103	mitochondrion	0.412055		0.373591	0.416324	0.411686	0.412866	0.437024		0.396343	0.392823	0.413625	0.416683	-0.0589496	-0.00736667	-0.0515885				0.379664	0.366223	0.383423	0.408194	0.401532	0.385533		0.401082	0.412498	0.376437	0.39842	0.40679	-0.0775085	-0.0207901	-0.0567413			0.0611809		0.0911876
AT2G20360.1	AT2G20360.1	9.1.2	mitochondrial electron transport / ATP synthesis.NADH-DH.localisation not clear	Symbols: NAD(P)-binding Rossmann-fold superfamily protein chr2:8786070-8789098 FORWARD LENGTH=402	mitochondrion		0.437161	0.413269	0.459076	0.478334		0.495825	0.462785		0.425215	0.468705	0.479305	-0.1196	-0.0223636	-0.0973011				0.473078	0.415476	0.478129					0.406213	0.470701	0.455561		0.438457	0.0382639
AT4G02580.1	AT4G02580.1	9.1.2	mitochondrial electron transport / ATP synthesis.NADH-DH.localisation not clear	Symbols: NADH-ubiquinone oxidoreductase 24 kDa subunit, putative chr4:1134586-1136906 FORWARD LENGTH=255	mitochondrion	0.454953	0.445912	0.43151	0.483211		0.480853	0.442455	0.445582	0.482715	0.444125	0.482032	0.456918	-0.0283952	0.0534947	-0.0818588	0.431012			0.412178	0.429354	0.441388	0.475738		0.474199			0.455995	0.42764	0.474968	0.455995	-0.0641775	0.0407619	-0.104871				0.2044
AT5G37510.1,AT5G37510.2	AT5G37510.1	9.1.2	mitochondrial electron transport / ATP synthesis.NADH-DH.localisation not clear	Symbols: EMB1467, CI76 NADH-ubiquinone dehydrogenase, mitochondrial, putative chr5:14897490-14900352 FORWARD LENGTH=745	mitochondrion	0.463411	0.466185	0.452582	0.516271	0.510268	0.53276	0.50883		0.499913	0.460726	0.519767	0.504371	-0.0904483	0.0300644	-0.120431			0.00171486	0.449982	0.463683	0.498072	0.512696		0.476502	0.472169	0.491189	0.470647	0.470579	0.494599	0.478002	-0.0156502	0.0341302	-0.0497738	0.662125			0.544423
AT5G47890.1	AT5G47890.1	9.1.2	mitochondrial electron transport / ATP synthesis.NADH-DH.localisation not clear	Symbols: NADH-ubiquinone oxidoreductase B8 subunit, putative chr5:19388806-19390409 FORWARD LENGTH=97	mitochondrion	0.413328			0.435553						0.413328	0.435553				-0.0523638				0.408921			0.464899						0.408921	0.464899				-0.128123
AT5G52840.1	AT5G52840.1	9.1.2	mitochondrial electron transport / ATP synthesis.NADH-DH.localisation not clear	Symbols: NADH-ubiquinone oxidoreductase-related chr5:21413718-21414794 FORWARD LENGTH=169	mitochondrion	0.42697	0.436302	0.426147	0.480949	0.467339	0.461147	0.422167	0.41326	0.460602	0.429806	0.469812	0.43201	-0.00511381	0.0838341	-0.0889384	0.889482	0.0732294	0.00393936	0.406043	0.384951	0.404356	0.430217	0.436731	0.452211	0.418701	0.427048	0.419455	0.39845	0.43972	0.421735	-0.0567789	0.0417559	-0.0984764	0.0328561	0.0631401	0.0117737	0.013971	0.0264177	0.524877
AT5G67590.1	AT5G67590.1	9.1.2	mitochondrial electron transport / ATP synthesis.NADH-DH.localisation not clear	Symbols: FRO1 NADH-ubiquinone oxidoreductase-related chr5:26958073-26959356 FORWARD LENGTH=154	mitochondrion	0.493042	0.501855	0.491313		0.568026	0.537155	0.542269	0.515017		0.495403	0.552591	0.528643	-0.0649175	0.0442972	-0.109136				0.474996	0.457308	0.475641		0.528406	0.527026		0.538845		0.469315	0.527716	0.538845	-0.137935	-0.0208684	-0.117151				0.0188364
ATMG00070.1	ATMG00070.1	9.1.2	mitochondrial electron transport / ATP synthesis.NADH-DH.localisation not clear	Symbols: NAD9 NADH dehydrogenase subunit 9 chrM:23663-24235 REVERSE LENGTH=190	mitochondrion	0.370614	0.488088			0.514622		0.412036	0.391925		0.429351	0.514622	0.40198	0.0658474	0.245782	-0.180665						0.409953	0.378043						0.409953	0.378043				0.0809881
AT1G15120.1,AT1G15120.2	AT1G15120.1	9.5	mitochondrial electron transport / ATP synthesis.cytochrome c reductase	Symbols: Ubiquinol-cytochrome C reductase hinge protein chr1:5203091-5203897 FORWARD LENGTH=69	mitochondrion	0.404664		0.367103	0.4199						0.385884	0.4199				-0.084429						0.394138	0.38786	0.375787					0.394138	0.381824				0.0317389
AT3G10860.1,AT5G05370.1	AT3G10860.1	9.5	mitochondrial electron transport / ATP synthesis.cytochrome c reductase	Symbols: Cytochrome b-c1 complex, subunit 8 protein chr3:3399815-3400514 FORWARD LENGTH=72	mitochondrion	0.446186			0.504732	0.501678					0.446186	0.503205				-0.120117				0.448899							0.428651	0.424183	0.448899		0.426417	0.0513687
AT3G52730.1	AT3G52730.1	9.5	mitochondrial electron transport / ATP synthesis.cytochrome c reductase	Symbols: ubiquinol-cytochrome C reductase UQCRX/QCR9-like family protein chr3:19543146-19544167 REVERSE LENGTH=72	mitochondrion	0.364482				0.392879			0.399475		0.364482	0.392879	0.399475	-0.0916109	-0.0166498	-0.0749896				0.383832								0.376801	0.383832		0.376801	0.0184873
AT5G13430.1,AT5G13440.1	AT5G13430.1	9.5	mitochondrial electron transport / ATP synthesis.cytochrome c reductase	Symbols: Ubiquinol-cytochrome C reductase iron-sulfur subunit chr5:4305414-4307399 REVERSE LENGTH=272	mitochondrion	0.414292		0.420178	0.464567					0.381989	0.417235	0.464567	0.381989	0.0882005	0.195091	-0.107352				0.387109	0.411406	0.439403	0.501218	0.46506			0.3936	0.425611	0.412639	0.483139	0.409606	0.00737888	0.164735	-0.157404
AT3G27240.1	AT3G27240.1	9.6	mitochondrial electron transport / ATP synthesis.cytochrome c	Symbols: Cytochrome C1 family chr3:10056144-10058370 REVERSE LENGTH=307	mitochondrion	0.378105	0.383859	0.384052	0.397057	0.381222	0.392024	0.411069	0.413747	0.446066	0.382005	0.390101	0.423628	-0.103328	-0.0824018	-0.0209708	0.021837	0.0512084	0.184998	0.355655	0.371335	0.369194	0.38453	0.371625	0.350095	0.426964		0.352858	0.365395	0.36875	0.389911	-0.0649186	-0.0557865	-0.00914031			0.779033	0.0346921	0.126169
AT5G40810.1,AT5G40810.2	AT5G40810.1	9.6	mitochondrial electron transport / ATP synthesis.cytochrome c	Symbols: Cytochrome C1 family chr5:16340200-16342327 FORWARD LENGTH=307	mitochondrion	0.39871	0.397547	0.374289	0.413483						0.390182	0.413483				-0.0579871				0.355951	0.333769	0.389665							0.359795									0.168331
AT1G22450.1	AT1G22450.1	9.7	mitochondrial electron transport / ATP synthesis.cytochrome c oxidase	Symbols: COX6B, ATCOX6B2 cytochrome C oxidase 6B chr1:7925447-7926918 FORWARD LENGTH=191	mitochondrion	0.418393	0.392575	0.422638	0.46919	0.458875	0.448297	0.474179	0.434711	0.497779	0.411202	0.458787	0.46889	-0.131094	-0.0217795	-0.109393	0.0491779	0.629378	0.0130259	0.391165	0.405846	0.420905	0.450058	0.424622	0.423884	0.482758	0.441126		0.405972	0.432855	0.461942	-0.128976	-0.0650145	-0.064096			0.0914568	0.70215	0.0690954
AT1G80230.1	AT1G80230.1	9.7	mitochondrial electron transport / ATP synthesis.cytochrome c oxidase	Symbols: Rubredoxin-like superfamily protein chr1:30169784-30170999 REVERSE LENGTH=171	mitochondrion				0.576723							0.576723									0.468218	0.462912		0.532542					0.465565	0.532542				-0.134207
AT2G47380.1	AT2G47380.1	9.7	mitochondrial electron transport / ATP synthesis.cytochrome c oxidase	Symbols: Cytochrome c oxidase subunit Vc family protein chr2:19441694-19441888 FORWARD LENGTH=64	mitochondrion	0.416318	0.401199	0.407005	0.444447					0.454184	0.408174	0.444447	0.454184	-0.106706	-0.0216694	-0.0850861												0.401051			0.401051
AT3G15640.1,AT3G15640.2	AT3G15640.1	9.7	mitochondrial electron transport / ATP synthesis.cytochrome c oxidase	Symbols: Rubredoxin-like superfamily protein chr3:5299273-5301371 FORWARD LENGTH=176	mitochondrion	0.416533	0.365133	0.407698		0.453522	0.457588	0.443765	0.375974	0.442898	0.396455	0.455555	0.420879	-0.0597657	0.0791299	-0.138732	0.42455				0.330652	0.391135	0.429	0.412961	0.406281	0.386057	0.400607	0.371703	0.360894	0.41608	0.386122	-0.0675456	0.0746896	-0.142056		0.0491738				0.220409
AT1G51650.1	AT1G51650.1	9.9	mitochondrial electron transport / ATP synthesis.F1-ATPase	Symbols: ATP synthase epsilon chain, mitochondrial chr1:19152680-19153641 FORWARD LENGTH=70	mitochondrion	0.441758	0.366751	0.375297	0.427701			0.474076	0.4096		0.394602	0.427701	0.441838	-0.112945	-0.0325166	-0.0805023				0.341739	0.377495	0.373698	0.43868		0.340509				0.364311	0.389595				-0.067075				0.313234
AT2G33040.1	AT2G33040.1	9.9	mitochondrial electron transport / ATP synthesis.F1-ATPase	Symbols: ATP3 gamma subunit of Mt ATP synthase chr2:14018978-14021047 REVERSE LENGTH=325	mitochondrion	0.431479	0.438653	0.410513	0.4651	0.43874	0.454214	0.316262	0.450144	0.462893	0.426882	0.452685	0.409767	0.0409136	0.0995263	-0.0586724	0.73762	0.41748	0.086192	0.410409	0.402176	0.421636	0.416862			0.370756	0.311537	0.35425	0.411407	0.416862	0.345514	0.174107	0.187172	-0.0131723	0.0236446			0.202148		0.269002
AT3G46430.1,AT5G59613.1,AT5G59613.2	AT3G46430.1	9.9	mitochondrial electron transport / ATP synthesis.F1-ATPase	Symbols: unknown protein; FUNCTIONS IN: molecular_function unknown; INVOLVED IN: biological_process unknown; LOCATED IN: mitochondrion, mitochondrial respiratory chain complex III; EXPRESSED IN: 25 plant structures; EXPRESSED DURING: 15 growth stages; BEST Arabidopsis thaliana protein match is: unknown protein (TAIR:AT5G59613.2); Has 51 Blast hits to 51 proteins in 16 species: Archae - 0; Bacteri…	mitochondrion				0.419401	0.425768		0.445087	0.442482	0.435703		0.422585	0.441091		-0.042854					0.415139		0.373394			0.397148				0.394266	0.397148				-0.00728421
AT3G52300.1	AT3G52300.1	9.9	mitochondrial electron transport / ATP synthesis.F1-ATPase	Symbols: ATPQ ATP synthase D chain, mitochondrial chr3:19396689-19398119 FORWARD LENGTH=168	mitochondrion	0.420421	0.385349	0.426105	0.437051	0.4194	0.436359	0.467936	0.483993	0.519547	0.410625	0.430937	0.490492	-0.177263	-0.129268	-0.0482718	0.0158799	0.0217211	0.22018	0.379779	0.36805	0.41724	0.451415	0.447801	0.431408	0.396854	0.396415		0.388356	0.443542	0.396635	-0.0210917	0.11166	-0.132673			0.0263846	0.318394	0.209544
AT5G08670.1,AT5G08680.1,AT5G08690.1	AT5G08670.1	9.9	mitochondrial electron transport / ATP synthesis.F1-ATPase	Symbols: ATP synthase alpha/beta family protein chr5:2818395-2821149 REVERSE LENGTH=556	mitochondrion	0.411836	0.398952	0.395705	0.453829	0.460007	0.433539	0.43653	0.419095	0.444353	0.402164	0.449125	0.433326	-0.0745949	0.0358068	-0.110328	0.0252572	0.22213	0.00748492	0.385445	0.38764	0.400839	0.43657	0.449528	0.420139	0.422646	0.435908	0.426945	0.391308	0.435412	0.4285	-0.0907328	0.016003	-0.106697	0.00387343	0.501094	0.0106995	0.189871	0.305204	0.597425
AT5G13450.1	AT5G13450.1	9.9	mitochondrial electron transport / ATP synthesis.F1-ATPase	Symbols: ATP5 delta subunit of Mt ATP synthase chr5:4310558-4311941 REVERSE LENGTH=238	mitochondrion	0.397164	0.39666	0.383276	0.425804	0.430274	0.429701	0.413464	0.439464	0.437272	0.392366	0.428593	0.430067	-0.0916799	-0.00343248	-0.0882543	0.0164829	0.869919	0.00159938	0.370917	0.362883	0.391588	0.41656	0.392651	0.403698	0.425872	0.409856	0.408039	0.37513	0.404303	0.414589	-0.0999332	-0.0251226	-0.0748576	0.0183478	0.313756	0.0567464	0.149704	0.0261615	0.199125
AT5G47030.1	AT5G47030.1	9.9	mitochondrial electron transport / ATP synthesis.F1-ATPase	Symbols: ATPase, F1 complex, delta/epsilon subunit chr5:19090384-19092034 FORWARD LENGTH=203	mitochondrion	0.402198	0.405749	0.373035		0.429517	0.418228			0.44026	0.393661	0.423873	0.44026	-0.11176	-0.0379291	-0.0739093				0.368074	0.378494	0.368653		0.417438	0.395904	0.414409	0.371074		0.37174	0.406671	0.392742	-0.0549427	0.0348485	-0.0897482				0.114697
AT1G62740.1	AT1G62740.1	20	stress	Symbols: Hop2 stress-inducible protein, putative chr1:23231026-23233380 FORWARD LENGTH=571	nucleus	0.569886	0.636386				0.573531				0.603136	0.573531				0.0503204				0.59247	0.586711	0.554077							0.577753
AT5G09978.1	AT5G09978.1	20.1.3	stress.biotic.signalling	Symbols: PEP7 elicitor peptide 7 precursor chr5:3120728-3121576 FORWARD LENGTH=85	nucleus		0.44422	0.449227	0.500657	0.451576	0.47436	0.323768	0.331829	0.323069	0.446723	0.475531	0.326222	0.311797	0.372456	-0.062472		0.000495878		0.431169	0.349978	0.395837	0.517101	0.444547	0.439495	0.284611	0.301473	0.292818	0.392328	0.467048	0.292967	0.28998	0.458097	-0.173892	0.0143806	0.00242095	0.0953431		0.782996	0.0040883
AT4G38680.1	AT4G38680.1	20.2.2	stress.abiotic.cold	Symbols: GRP2, CSDP2, CSP2, ATCSP2 glycine rich protein 2 chr4:18072240-18072851 REVERSE LENGTH=203	nucleus	0.529673	0.52385	0.51733	0.523298	0.529543	0.496396	0.577048	0.550579	0.531109	0.523618	0.516412	0.552912	-0.0544238	-0.0682673	0.0138564	0.100705	0.0948708	0.540323	0.533272	0.518974	0.520833	0.552241	0.510455	0.525791		0.513373	0.525873	0.52436	0.529496	0.519623	0.00907404	0.0188209	-0.0097473			0.71301	0.903274	0.456435
AT1G11360.1,AT1G11360.2,AT1G11360.3,AT1G11360.4	AT1G11360.1	20.2.99	stress.abiotic.unspecified	Symbols: Adenine nucleotide alpha hydrolases-like superfamily protein chr1:3822171-3822899 REVERSE LENGTH=242	nucleus	0.578753	0.476102		0.471897						0.527427	0.471897				0.111135					0.428114		0.433248						0.428114	0.433248				-0.01192
AT1G20440.1	AT1G20440.1	20.2.99	stress.abiotic.unspecified	Symbols: COR47, RD17, AtCOR47 cold-regulated 47 chr1:7084722-7085664 REVERSE LENGTH=265	nucleus	0.424531	0.415759	0.399589	0.486427	0.467363	0.465033	0.468496	0.468697	0.450075	0.413293	0.472941	0.462423	-0.112203	0.0224908	-0.134609	0.00680714	0.315169	0.00391515	0.387511	0.420186	0.434768	0.501599	0.484491	0.486067	0.469442	0.540538	0.455594	0.414155	0.490719	0.488524	-0.164775	0.0044825	-0.169227	0.067027	0.938831	0.00696138	0.95905	0.110562	0.388846
AT4G27320.1	AT4G27320.1	20.2.99	stress.abiotic.unspecified	Symbols: ATPHOS34, PHOS34 Adenine nucleotide alpha hydrolases-like superfamily protein chr4:13678860-13680717 REVERSE LENGTH=260	nucleus	0.488544			0.579103						0.488544	0.579103				-0.169643					0.468146	0.49546	0.503088						0.481803	0.503088				-0.0432234
AT2G24940.1	AT2G24940.1	21.2	redox.ascorbate and glutathione	Symbols: AtMAPR2, MAPR2 membrane-associated progesterone binding protein 2 chr2:10609447-10609749 FORWARD LENGTH=100	nucleus	0.703613		0.679761	0.730006	0.746609	0.761901				0.691687	0.746172				-0.0757864					0.688457	0.734448			0.67602		0.633228	0.655844	0.711453	0.67602	0.644536	0.0986981	0.047683	0.0510752
AT1G07370.1,AT2G29570.1	AT1G07370.1	27.3.67	RNA.regulation of transcription.putative transcription regulator	Symbols: PCNA1, ATPCNA1 proliferating cellular nuclear antigen 1 chr1:2263204-2264382 FORWARD LENGTH=263	nucleus	0.431928	0.491711	0.481311	0.451146	0.461114	0.458167	0.49276	0.503684		0.468317	0.456809	0.498222	-0.0618808	-0.0867261	0.0248787			0.571105	0.406572	0.432092	0.492104	0.419123			0.388529			0.443589	0.419123	0.388529	0.132339	0.0757624	0.0567184				0.474352
AT1G73230.1	AT1G73230.1	27.3.67	RNA.regulation of transcription.putative transcription regulator	Symbols: Nascent polypeptide-associated complex NAC chr1:27540506-27541364 REVERSE LENGTH=165	nucleus		0.516598	0.527554	0.5354	0.543815					0.522076	0.539608				-0.0330268						0.54325			0.569983	0.617583			0.54325	0.569983	0.617583	-0.128068	-0.0801636	-0.0480272
AT1G76010.1	AT1G76010.1	27.3.67	RNA.regulation of transcription.putative transcription regulator	Symbols: Alba DNA/RNA-binding protein chr1:28528505-28530488 REVERSE LENGTH=350	nucleus	0.423984			0.449816						0.423984	0.449816				-0.0591269								0.484828		0.507685				0.484828	0.507685		-0.0460588
AT2G21060.1	AT2G21060.1	27.3.75	RNA.regulation of transcription.GRP	Symbols: ATGRP2B, ATCSP4, GRP2B glycine-rich protein 2B chr2:9036983-9037588 REVERSE LENGTH=201	nucleus	0.44415	0.473609	0.461967		0.467531	0.455073	0.454019	0.459111	0.478168	0.459909	0.461302	0.463766	-0.00835235	-0.00532766	-0.00302472	0.749732			0.434542	0.416358	0.444158		0.415476	0.461577			0.469393	0.431686	0.438526	0.469393	-0.0836922	-0.0679932	-0.0157213				0.075434
AT2G14285.1,AT4G30220.1,AT4G30220.2	AT2G14285.1	27.4	RNA.RNA binding	Symbols: Small nuclear ribonucleoprotein family protein chr2:6052612-6053500 REVERSE LENGTH=61	nucleus					0.55758		0.533288		0.463057		0.55758	0.498172		0.11254											0.407723					0.407723
AT2G33410.1	AT2G33410.1	27.4	RNA.RNA binding	Symbols: RNA-binding (RRM/RBD/RNP motifs) family protein chr2:14156085-14157435 FORWARD LENGTH=404	nucleus		0.724648	0.700093			0.640575			0.71479	0.712371	0.640575	0.71479	-0.0033911	-0.109514	0.106133					0.689077	0.695165			0.688543				0.692121	0.688543				0.00518329
AT5G47210.1	AT5G47210.1	27.4	RNA.RNA binding	Symbols: Hyaluronan / mRNA binding family chr5:19169222-19171012 REVERSE LENGTH=357	nucleus	0.629496	0.695271	0.571974	0.606596	0.63832	0.638514	0.710754		0.684654	0.632247	0.62781	0.697704	-0.098435	-0.10546	0.00704278			0.910723	0.725792	0.630586	0.610666	0.674945	0.588602					0.655681	0.631773				0.0371397				0.66557
AT2G19480.1,AT2G19480.2,AT2G19480.3	AT2G19480.1	28.1	DNA.synthesis/chromatin structure	Symbols: NFA02, NFA2, NAP1;2 nucleosome assembly protein 1;2 chr2:8438601-8441040 FORWARD LENGTH=379	nucleus			0.506125	0.50576		0.494742				0.506125	0.500251				0.011673					0.458895	0.506272		0.518342	0.488802				0.482583	0.503572				-0.0425667
AT3G12390.1	AT3G12390.1	29.2.4	protein.synthesis.elongation	Symbols: Nascent polypeptide-associated complex (NAC), alpha subunit family protein chr3:3942344-3943595 FORWARD LENGTH=203	nucleus	0.513763	0.491903	0.487073	0.483911	0.480548	0.463986	0.576979		0.533533	0.49758	0.476148	0.555256	-0.109564	-0.153398	0.0440195			0.105059	0.511721	0.488427	0.461591	0.460725	0.477065	0.470751	0.524234	0.574057	0.510042	0.487246	0.469514	0.536111	-0.0954987	-0.13245	0.0370685	0.113798	0.0290401	0.309404	0.568434	0.441935
AT1G27970.1,AT1G27970.2	AT1G27970.1	29.3.1	protein.targeting.nucleus	Symbols: NTF2B nuclear transport factor 2B chr1:9746921-9747787 FORWARD LENGTH=126	nucleus	0.397711		0.450757	0.488073	0.51526	0.495343			0.528822	0.424234	0.499558	0.528822	-0.219479	-0.0569117	-0.163076				0.483534		0.449084	0.445161						0.466309	0.445161				0.046403
AT4G16143.1,AT4G16143.2	AT4G16143.1	29.3.1	protein.targeting.nucleus	Symbols: IMPA-2 importin alpha isoform 2 chr4:9134450-9137134 REVERSE LENGTH=535	nucleus	0.595629	0.630206	0.621698	0.648276						0.615844	0.648276				-0.0513107				0.594987	0.633066		0.622051						0.614026	0.622051				-0.0129836
AT5G60980.1,AT5G60980.2	AT5G60980.1	29.3.1	protein.targeting.nucleus	Symbols: Nuclear transport factor 2 (NTF2) family protein with RNA binding (RRM-RBD-RNP motifs) domain chr5:24543988-24546027 FORWARD LENGTH=459	nucleus	0.558879	0.595683		0.553686	0.538649	0.543189	0.6097		0.552418	0.577281	0.545175	0.581059	-0.0065228	-0.0637243	0.0572074				0.597587	0.512793	0.537645	0.589962		0.543483	0.496987			0.549341	0.566723	0.496987	0.100073	0.131118	-0.031147
AT3G51800.1,AT3G51800.2,AT3G51800.3	AT3G51800.1	29.5	protein.degradation	Symbols: ATG2, EBP1, ATEBP1 metallopeptidase M24 family protein chr3:19211261-19213568 REVERSE LENGTH=392	nucleus	0.416111	0.44849		0.423927	0.484031	0.425732				0.4323	0.444564				-0.027971				0.439708	0.422411	0.450917						0.464152	0.437678		0.464152	-0.0587114
AT2G30060.1	AT2G30060.1	30.5	signalling.G-proteins	Symbols: Pleckstrin homology (PH) domain superfamily protein chr2:12827035-12828551 FORWARD LENGTH=217	nucleus	0.534085		0.515941	0.516186	0.475433					0.525013	0.495809				0.0572161				0.476884			0.494704		0.427385				0.476884	0.461045				0.0337746
AT5G58590.1	AT5G58590.1	30.5	signalling.G-proteins	Symbols: RANBP1 RAN binding protein 1 chr5:23680319-23681714 REVERSE LENGTH=219	nucleus	0.504532	0.486602		0.515242						0.495567	0.515242				-0.0389299				0.513112			0.490344						0.513112	0.490344				0.0453791
AT2G03440.1	AT2G03440.1	33.99	development.unspecified	Symbols: NRP1, ATNRP1 nodulin-related protein 1 chr2:1039409-1039972 REVERSE LENGTH=187	nucleus	0.586707			0.579636	0.628306		0.668127			0.586707	0.603971	0.668127	-0.129769	-0.100865	-0.0289985							0.569832	0.571515	0.663494					0.601614
AT2G19520.1	AT2G19520.1	33.99	development.unspecified	Symbols: FVE, ACG1, MSI4, NFC4, NFC04, ATMSI4 Transducin family protein / WD-40 repeat family protein chr2:8456006-8459235 FORWARD LENGTH=507	nucleus	0.528591			0.556688			0.415792			0.528591	0.556688	0.415792	0.238884	0.289766	-0.0517779										0.376849					0.376849
AT3G05900.1	AT3G05900.1	35.1	not assigned.no ontology	Symbols: neurofilament protein-related chr3:1761408-1763854 REVERSE LENGTH=673	nucleus	0.620258	0.636527		0.690222	0.601529		0.583763	0.596385		0.628392	0.645876	0.590074	0.0628964	0.090298	-0.0274406				0.643657						0.468725	0.5463		0.643657		0.507512	0.236534
AT2G23120.1	AT2G23120.1	35.2	not assigned.unknown	Symbols: Late embryogenesis abundant protein, group 6 chr2:9842102-9842353 FORWARD LENGTH=83	nucleus	0.483798	0.507482	0.503559	0.532571	0.512761	0.507435	0.527332		0.525349	0.49828	0.517589	0.52634	-0.0547727	-0.0167662	-0.0380152			0.142376	0.518099	0.516187	0.545095	0.530803	0.507947	0.525131	0.557882	0.5782	0.569651	0.52646	0.521294	0.568577	-0.0769236	-0.0867691	0.00986195	0.0188414	0.0064076	0.678837	0.0764298	0.736796
AT4G15802.1	AT4G15802.1	35.2	not assigned.unknown	Symbols: HSBP, AtHSBP heat shock factor binding protein chr4:8986864-8988339 REVERSE LENGTH=86	nucleus	0.485357	0.504717	0.50962	0.515091	0.502791	0.512491	0.477953	0.49021	0.527005	0.499898	0.510124	0.498389	0.00302256	0.0232721	-0.0202499	0.931522	0.48334	0.285331	0.502766	0.410283	0.504635	0.486159	0.456857	0.502057	0.435979	0.525673	0.565895	0.472561	0.481691	0.509182	-0.0746046	-0.0554887	-0.0191357	0.499997	0.535631	0.800662	0.441262	0.107617	0.805965
AT5G39570.1	AT5G39570.1	35.2	not assigned.unknown	Symbols: FUNCTIONS IN: molecular_function unknown; INVOLVED IN: biological_process unknown; LOCATED IN: cytosol, nucleus; EXPRESSED IN: 25 plant structures; EXPRESSED DURING: 14 growth stages; BEST Arabidopsis thaliana protein match is: glycine-rich protein (TAIR:AT3G29075.1); Has 30201 Blast hits to 17322 proteins in 780 species: Archae - 12; Bacteria - 1396; Metazoa - 17338; Fungi - 3422; Plant…	nucleus	0.505642	0.481689	0.473915	0.520195	0.497206	0.516513	0.537204	0.494022	0.50747	0.487082	0.511305	0.512899	-0.0516342	-0.00311275	-0.0485234	0.180512	0.918396	0.111848	0.505611	0.546294	0.523857	0.512852	0.544753	0.542213	0.530518	0.577025	0.595414	0.525254	0.533273	0.567652	-0.0775886	-0.0624561	-0.0151509	0.134057	0.190832	0.634217	0.0654035	0.153026	0.0771809
AT3G48990.1	AT3G48990.1	11.1.8	lipid metabolism.FA synthesis and FA elongation.acyl coa ligase	Symbols: AMP-dependent synthetase and ligase family protein chr3:18159031-18161294 REVERSE LENGTH=514	peroxisome	0.447046	0.452987	0.447079	0.472562	0.45336	0.479304	0.447782	0.46224	0.41547	0.449037	0.468409	0.441831	0.0161791	0.0583982	-0.042229	0.633046	0.16909	0.0731032	0.387127	0.419484	0.411947	0.396306	0.439422	0.358224	0.436054	0.456442	0.392288	0.406186	0.397984	0.428261	-0.0529091	-0.0732882	0.0203988	0.358569	0.371924	0.763025	0.0126742	0.0463885	0.593642
AT5G42890.1	AT5G42890.1	11.8	lipid metabolism.'exotics'(steroids, squalene etc)	Symbols: ATSCP2, SCP2 sterol carrier protein 2 chr5:17194458-17195910 REVERSE LENGTH=123	peroxisome	0.55852	0.571774	0.57545	0.507537	0.492245	0.492891				0.568581	0.497557				0.133236			0.000582004			0.604919	0.448267						0.604919	0.448267				0.297482
AT1G08110.1,AT1G08110.2,AT1G08110.3,AT1G08110.4	AT1G08110.1	13.2.3.2	amino acid metabolism.degradation.aspartate family.threonine	Symbols: lactoylglutathione lyase family protein / glyoxalase I family protein chr1:2535702-2537630 FORWARD LENGTH=185	peroxisome	0.479523	0.489407	0.475837	0.477834	0.470707					0.481589	0.47427				0.0153127					0.438688	0.45565	0.446776	0.449988	0.46881				0.447169	0.455191				-0.0177802
AT3G56240.1	AT3G56240.1	15.2	metal handling.binding, chelation and storage	Symbols: CCH copper chaperone chr3:20863460-20864402 REVERSE LENGTH=121	peroxisome	0.568093	0.536429	0.560438	0.587387	0.562942	0.562075		0.580127	0.576033	0.554987	0.570801	0.57808	-0.0407625	-0.012671	-0.028095			0.279109		0.601882	0.601098		0.638212	0.62015				0.60149	0.629181				-0.0450026
AT1G76180.1,AT1G76180.2	AT1G76180.1	20.2.99	stress.abiotic.unspecified	Symbols: ERD14 Dehydrin family protein chr1:28587013-28587657 REVERSE LENGTH=185	peroxisome	0.453207	0.454555	0.451052	0.478209	0.468785	0.476546	0.499213		0.515478	0.452938	0.474513	0.507345	-0.113315	-0.0668773	-0.0465255			0.00218109	0.405902	0.380118	0.429417	0.435775	0.401064	0.430317		0.499264	0.453731	0.405145	0.422385	0.476497	-0.161861	-0.120398	-0.0416659			0.388951	0.0286086	0.0095139
AT2G17420.1	AT2G17420.1	21.1	redox.thioredoxin	Symbols: NTRA, ATNTRA, NTR2 NADPH-dependent thioredoxin reductase A chr2:7564357-7566219 FORWARD LENGTH=378	peroxisome	0.476917	0.491828	0.407246	0.450695	0.504033	0.476874	0.472468	0.433637		0.458664	0.477201	0.453053	0.0123079	0.0519165	-0.0396149			0.573445	0.441398	0.516349	0.591876	0.479935		0.387495				0.516541	0.433715				0.174323				0.317
AT3G52880.1,AT3G52880.2	AT3G52880.1	21.2	redox.ascorbate and glutathione	Symbols: ATMDAR1, MDAR1 monodehydroascorbate reductase 1 chr3:19601477-19604366 REVERSE LENGTH=434	peroxisome	0.471255	0.480826	0.471129	0.508559	0.499353	0.50876	0.411264	0.481741	0.525853	0.474403	0.505557	0.472953	0.00306308	0.0666413	-0.0635815	0.967553	0.385705	0.00221973	0.489228	0.500825	0.479293	0.476193		0.499031	0.534159		0.512235	0.489782	0.487612	0.523197	-0.0659733	-0.0704086	0.00444048				0.0930288
AT1G19570.1,AT1G19570.2	AT1G19570.1	21.2.1	redox.ascorbate and glutathione.ascorbate	Symbols: DHAR1, ATDHAR1, DHAR5 dehydroascorbate reductase chr1:6773462-6774413 REVERSE LENGTH=213	peroxisome	0.46832	0.459978	0.501704	0.537039	0.544271	0.52046	0.503553	0.492751	0.48103	0.476667	0.533923	0.492445	-0.0325609	0.080826	-0.113312	0.332122	0.0123963	0.0170926	0.541465	0.558862	0.575983	0.524885	0.540929	0.555666	0.476787	0.685173		0.55877	0.540493	0.58098	-0.0389728	-0.0722018	0.0332524			0.242915	0.00710935	0.593509
AT5G43940.1	AT5G43940.1	26.11	misc.alcohol dehydrogenases	Symbols: HOT5, ADH2, GSNOR, ATGSNOR1, PAR2 GroES-like zinc-binding dehydrogenase family protein chr5:17684265-17686379 FORWARD LENGTH=379	peroxisome	0.483884	0.577262	0.492788	0.476322	0.602195	0.456328	0.555497	0.578876		0.517978	0.511615	0.567186	-0.0906928	-0.103024	0.0123602			0.912676	0.425427	0.462811					0.58008		0.539519	0.444119		0.559799	-0.230459
AT3G56490.1	AT3G56490.1	29.4	protein.postranslational modification	Symbols: HIT3, HINT1 HIS triad family protein 3 chr3:20941532-20943129 FORWARD LENGTH=147	peroxisome	0.471258	0.466223	0.459276	0.478997	0.464038	0.470883	0.471844	0.498177	0.491317	0.465586	0.471306	0.487113	-0.0451918	-0.032985	-0.0122113	0.0669156	0.153678	0.360608	0.469379	0.459799	0.423511	0.435563	0.42784	0.440836	0.477286	0.470991	0.462838	0.450896	0.434747	0.470371	-0.042279	-0.0787187	0.0364701	0.252614	0.00319897	0.326898	0.365193	0.00311331	0.134009
AT1G35720.1	AT1G35720.1	31.1	cell.organisation	Symbols: ANNAT1, OXY5, ATOXY5 annexin 1 chr1:13225304-13226939 FORWARD LENGTH=317	peroxisome	0.492942	0.465983	0.489146	0.528263	0.493632	0.511699	0.547272	0.540422	0.532071	0.48269	0.511198	0.539922	-0.111931	-0.0546525	-0.0573665	0.00382929	0.0582179	0.094729	0.678346	0.830667	0.731669	0.840316	0.801584	0.76967	0.772622	0.721103	0.805926	0.746894	0.803857	0.76655	-0.0259753	0.0475119	-0.0734645	0.719511	0.308868	0.31033	0.00434611	0.000210259	0.000828627
AT2G31670.1	AT2G31670.1	35.1	not assigned.no ontology	Symbols: Stress responsive alpha-beta barrel domain protein chr2:13472699-13473490 REVERSE LENGTH=263	peroxisome	0.407813	0.497893	0.405928	0.462023	0.485201	0.428168	0.420226		0.437781	0.437211	0.458464	0.429004	0.0189504	0.066392	-0.0474565			0.571954		0.387624	0.451868	0.429434						0.419746	0.429434				-0.0228179
AT2G22780.1	AT2G22780.1	6.3	gluconeogenesis / glyoxylate cycle.Malate DH	Symbols: PMDH1 peroxisomal NAD-malate dehydrogenase 1 chr2:9689995-9691923 REVERSE LENGTH=354	peroxisome		0.527859		0.439026	0.439857	0.447856				0.527859	0.442247				0.176502				0.534642	0.535765		0.452257		0.416122				0.535204	0.43419				0.208406
AT1G03870.1	AT1G03870.1	10.5.1.1	cell wall.cell wall proteins.AGPs.AGP	Symbols: FLA9 FASCICLIN-like arabinoogalactan 9 chr1:982625-983368 REVERSE LENGTH=247	plasma membrane	0.677765	0.676563	0.609942		0.725697	0.73675			0.429581	0.654757	0.731223	0.429581	0.415324	0.519712	-0.110343					0.510629	0.630574			0.584204				0.570602	0.584204				-0.0235572
AT5G54500.1	AT5G54500.1	11.8	lipid metabolism.'exotics'(steroids, squalene etc)	Symbols: FQR1 flavodoxin-like quinone reductase 1 chr5:22124674-22126256 FORWARD LENGTH=204	plasma membrane	0.532856		0.56757	0.597782		0.527492	0.489374	0.418022		0.550213	0.562637	0.453698	0.192278	0.214375	-0.0223278				0.568924	0.52523	0.552502	0.559838	0.519372	0.582148				0.548885	0.553786				-0.0088888			0.837238
AT1G66240.1	AT1G66240.1	15.2	metal handling.binding, chelation and storage	Symbols: ATX1, ATATX1 homolog of anti-oxidant 1 chr1:24686445-24687327 REVERSE LENGTH=106	plasma membrane	0.701187	0.649586	0.754475	0.724498	0.78317	0.712007			0.675695	0.701749	0.739892	0.675695	0.03783	0.0907	-0.0529154			0.365366					0.72457	0.694223			0.694204		0.709397	0.694204		0.0216487
AT3G07390.1	AT3G07390.1	17.2.3	hormone metabolism.auxin.induced-regulated-responsive-activated	Symbols: AIR12 auxin-responsive family protein chr3:2365452-2366273 FORWARD LENGTH=273	plasma membrane				0.65491	0.486368		0.410909	0.39838			0.570639	0.404644		0.340403								0.388289				0.481709			0.388289	0.481709		-0.21476
AT3G25780.1	AT3G25780.1	17.7.1.4	hormone metabolism.jasmonate.synthesis-degradation.allene oxidase cyclase	Symbols: AOC3 allene oxide cyclase 3 chr3:9409362-9410409 FORWARD LENGTH=258	plasma membrane	0.361534	0.453165	0.394911			0.443699	0.333605			0.403203	0.443699	0.333605	0.188918	0.283272	-0.0956335				0.429309	0.455347	0.477111				0.44533		0.396742	0.453923		0.421036	0.0751725						0.167594
AT2G44790.1	AT2G44790.1	26.19	misc.plastocyanin-like	Symbols: UCC2 uclacyanin 2 chr2:18462182-18463232 REVERSE LENGTH=202	plasma membrane	0.362079	0.37169	0.365583	0.421865	0.421596	0.437083	0.256801	0.251154	0.30214	0.366451	0.426848	0.270031	0.302976	0.450053	-0.152268	0.00416308	0.000755238	0.000492661	0.309875	0.290878	0.34327	0.314583	0.312583	0.339742	0.262207	0.219266	0.266991	0.314674	0.322302	0.249488	0.23109	0.254689	-0.0239512	0.0390195	0.0141645	0.687577	0.0292237	0.000496835	0.406187
AT2G13820.1,AT2G13820.2	AT2G13820.1	26.21	misc.protease inhibitor/seed storage/lipid transfer protein (LTP) family protein	Symbols: Bifunctional inhibitor/lipid-transfer protein/seed storage 2S albumin superfamily protein chr2:5774295-5776279 REVERSE LENGTH=169	plasma membrane	0.470885								0.426548	0.470885		0.426548	0.0988088						0.381973			0.446377		0.462957	0.331516			0.381973	0.454667	0.331516	0.141437	0.31329	-0.173778
AT1G27130.1	AT1G27130.1	26.9	misc.glutathione S transferases	Symbols: ATGSTU13, GST12, GSTU13 glutathione S-transferase tau 13 chr1:9425582-9426597 FORWARD LENGTH=227	plasma membrane	0.447545	0.435735	0.448058	0.470736	0.463292	0.422632				0.443779	0.45222				-0.0188411			0.614578	0.445907	0.412255	0.43911						0.470396	0.432424		0.470396	-0.0841199						0.361563
AT3G61260.1	AT3G61260.1	27.3.67	RNA.regulation of transcription.putative transcription regulator	Symbols: Remorin family protein chr3:22675403-22676701 REVERSE LENGTH=212	plasma membrane	0.569494						0.380612	0.362592	0.360064	0.569494		0.367756	0.430488						0.476668		0.570069			0.601729		0.37923	0.361873	0.523368	0.601729	0.370551	0.341903	0.475537	-0.139297
AT1G18210.1,AT1G18210.2	AT1G18210.1	30.3	signalling.calcium	Symbols: Calcium-binding EF-hand family protein chr1:6268273-6268785 REVERSE LENGTH=170	plasma membrane		0.539639	0.559921	0.575255	0.603746	0.535043			0.5192	0.54978	0.571348	0.5192	0.0572143	0.0956372	-0.0384754						0.502321	0.556721	0.544272	0.56888		0.568924		0.502321	0.556624	0.568924	-0.124347	-0.021855	-0.102562					0.524797
AT4G12420.1,AT4G12420.2	AT4G12420.1	33.99	development.unspecified	Symbols: SKU5 Cupredoxin superfamily protein chr4:7349941-7352868 REVERSE LENGTH=587	plasma membrane		0.47043		0.545852			0.349536	0.355045	0.400412	0.47043	0.545852	0.368331	0.243452	0.388371	-0.148428				0.473553	0.354318				0.454374	0.352236	0.359109	0.331731	0.413936	0.454374	0.347692	0.173953	0.266017	-0.0931419						0.317705
AT4G30190.1,AT4G30190.2	AT4G30190.1	34.1.2	transport.p- and v-ATPases.H+-exporting ATPase	Symbols: AHA2, PMA2, HA2 H(+)-ATPase 2 chr4:14770820-14775920 REVERSE LENGTH=948	plasma membrane	0.757859						0.595492	0.60692	0.603369	0.757859		0.601927	0.229348												0.544389	0.52845				0.536419
AT1G01620.1	AT1G01620.1	34.19.1	transport.Major Intrinsic Proteins.PIP	Symbols: PIP1C, TMP-B, PIP1;3 plasma membrane intrinsic protein 1C chr1:225986-227176 REVERSE LENGTH=286	plasma membrane	0.653445		0.552742						0.601488	0.603094		0.601488	0.00266585							0.516576		0.632509						0.516576	0.632509				-0.201782
AT2G37170.1	AT2G37170.1	34.19.1	transport.Major Intrinsic Proteins.PIP	Symbols: PIP2B, PIP2;2 plasma membrane intrinsic protein 2 chr2:15613624-15614791 REVERSE LENGTH=285	plasma membrane	0.589582	0.532963	0.553521	0.614512	0.601455	0.59324	0.405305	0.428019	0.43667	0.558689	0.603069	0.423332	0.275671	0.350229	-0.0764015	0.00205542	8.87194e-05	0.0659312	0.482833	0.420182	0.489635	0.636325	0.519898		0.397946	0.402185	0.415804	0.464216	0.578112	0.405312	0.135487	0.351426	-0.21854	0.0607458			0.0267458		0.170335
AT2G45960.1,AT2G45960.2,AT2G45960.3	AT2G45960.1	34.19.1	transport.Major Intrinsic Proteins.PIP	Symbols: PIP1B, TMP-A, ATHH2, PIP1;2 plasma membrane intrinsic protein 1B chr2:18910450-18911703 FORWARD LENGTH=286	plasma membrane	0.523251				0.529354	0.558975	0.435922	0.400157	0.444307	0.523251	0.544164	0.426795	0.203055	0.241758	-0.0391845				0.483598						0.403912		0.407234	0.483598		0.405573	0.1755
AT3G53420.1,AT3G53420.2	AT3G53420.1	34.19.1	transport.Major Intrinsic Proteins.PIP	Symbols: PIP2A, PIP2, PIP2;1 plasma membrane intrinsic protein 2A chr3:19803906-19805454 REVERSE LENGTH=287	plasma membrane	0.607354	0.60209		0.57088	0.674314		0.458469	0.463044	0.410388	0.604722	0.622597	0.443967	0.306582	0.334963	-0.0291289				0.538106	0.473135		0.713228			0.438468	0.454598	0.434739	0.505621	0.713228	0.442602	0.13292	0.46828	-0.340661						0.9429
AT3G61430.1,AT3G61430.2	AT3G61430.1	34.19.1	transport.Major Intrinsic Proteins.PIP	Symbols: PIP1A, ATPIP1, PIP1, PIP1;1 plasma membrane intrinsic protein 1A chr3:22733657-22735113 FORWARD LENGTH=286	plasma membrane	0.481652	0.51685	0.433856	0.492082	0.497889	0.524728	0.291058	0.377507	0.380743	0.477453	0.504899	0.349769	0.308704	0.363018	-0.0558796	0.0282119	0.00750572	0.35178	0.425292	0.339778	0.476739	0.490654	0.400886		0.337845	0.383995	0.329403	0.413936	0.44577	0.350414	0.166212	0.239533	-0.0740582	0.217107			0.244769		0.985742
AT4G35100.1,AT4G35100.2	AT4G35100.1	34.19.1	transport.Major Intrinsic Proteins.PIP	Symbols: PIP3, PIP3A, PIP2;7, SIMIP plasma membrane intrinsic protein 3 chr4:16708672-16709958 FORWARD LENGTH=280	plasma membrane	0.535888	0.515205	0.539633	0.563865	0.515821	0.575062	0.468416	0.485764	0.468719	0.530242	0.551583	0.4743	0.111378	0.150666	-0.0394534	0.00418458	0.0153976	0.339486	0.503374	0.480445	0.545397	0.657583	0.622706	0.522227	0.399515	0.411149	0.382155	0.509739	0.600839	0.397606	0.247166	0.407098	-0.164058	0.00572704	0.00801961	0.111833	0.373402	0.330025	0.00166858
AT5G60660.1	AT5G60660.1	34.19.1	transport.Major Intrinsic Proteins.PIP	Symbols: PIP2F, PIP2;4 plasma membrane intrinsic protein 2;4 chr5:24375673-24376939 REVERSE LENGTH=291	plasma membrane	0.478602						0.42186		0.327822	0.478602		0.374841	0.243158														0.282294			0.282294
AT2G36100.1	AT2G36100.1	35.1	not assigned.no ontology	Symbols: Uncharacterised protein family (UPF0497) chr2:15159744-15160669 REVERSE LENGTH=206	plasma membrane	0.550546						0.38029		0.474324	0.550546		0.427307	0.25206						0.524716						0.487424		0.466661	0.524716		0.477042	0.0951799
AT1G12080.2	AT1G12080.2	35.2	not assigned.unknown	Symbols: Vacuolar calcium-binding protein-related chr1:4084289-4084888 FORWARD LENGTH=138	plasma membrane	0.540761	0.509527	0.510754	0.54979	0.523449		0.557695	0.598144	0.579102	0.520347	0.536619	0.578313	-0.105521	-0.0747924	-0.0307897	0.0202003			0.479388		0.494135	0.525452	0.48583	0.468652	0.550447	0.583982	0.526438	0.486761	0.493311	0.553622	-0.128532	-0.115215	-0.0133663		0.0635987				0.292177
AT2G30930.1	AT2G30930.1	35.2	not assigned.unknown	Symbols: unknown protein; FUNCTIONS IN: molecular_function unknown; INVOLVED IN: biological_process unknown; LOCATED IN: chloroplast, plasma membrane, membrane; EXPRESSED IN: 24 plant structures; EXPRESSED DURING: 14 growth stages; BEST Arabidopsis thaliana protein match is: unknown protein (TAIR:AT1G06540.1); Has 194 Blast hits to 176 proteins in 78 species: Archae - 0; Bacteria - 101; Metazoa -…	plasma membrane	0.512848	0.500386	0.46946	0.528472	0.491422	0.516911	0.318876	0.349534	0.357148	0.494231	0.512268	0.341853	0.364506	0.399043	-0.0358402	0.000939512	0.000442023	0.346378	0.404237	0.399408	0.431426	0.475912	0.490908	0.457049	0.283117	0.319813	0.313409	0.41169	0.474623	0.305447	0.296299	0.433746	-0.14201	0.00213926	0.000349162	0.0107926	0.00715976	0.062439	0.0889251
AT3G17020.1	AT3G17020.1	20.2.2	stress.abiotic.cold	Symbols: Adenine nucleotide alpha hydrolases-like superfamily protein chr3:5802728-5804063 REVERSE LENGTH=163	plasma membrane,cytosol	0.486994	0.515889	0.502089	0.543933	0.525235	0.536986	0.466188	0.512724	0.487433	0.501657	0.535385	0.488782	0.0259997	0.0910068	-0.0650456	0.461617	0.0325716	0.0277108	0.441187	0.464837	0.45267	0.483072	0.476335	0.480829	0.502793	0.514618	0.505466	0.452898	0.480079	0.507626	-0.113954	-0.0557801	-0.0582669	0.0020802	0.00253594	0.0187279	0.010639	0.000677788	0.247224
AT3G53990.1	AT3G53990.1	20.2.2	stress.abiotic.cold	Symbols: Adenine nucleotide alpha hydrolases-like superfamily protein chr3:19989658-19991019 REVERSE LENGTH=160	plasma membrane,cytosol	0.521978	0.528111	0.507027	0.527565	0.54032	0.535058		0.474679	0.535817	0.519039	0.534315	0.505248	0.0269279	0.0559209	-0.0290039			0.103623	0.493831	0.509072	0.524815	0.523414	0.525625	0.532871	0.587317	0.572857		0.509239	0.527304	0.580087	-0.130076	-0.095329	-0.0348548			0.126701	0.420173	0.208052
AT1G20450.1,AT1G20450.2	AT1G20450.1	20.2.99	stress.abiotic.unspecified	Symbols: LTI29, LTI45, ERD10 Dehydrin family protein chr1:7088235-7089107 REVERSE LENGTH=260	plasma membrane,cytosol		0.429079	0.459942	0.46549	0.455276	0.431193		0.520695		0.44451	0.450653	0.520695	-0.157863	-0.144217	-0.0137242				0.468113	0.465774	0.488968		0.440863	0.501824	0.470298			0.474285	0.471343	0.470298	0.00844254	0.0022208	0.00622177
AT5G65020.1	AT5G65020.1	31.1	cell.organisation	Symbols: ANNAT2 annexin 2 chr5:25973915-25975554 FORWARD LENGTH=317	plasma membrane,cytosol	0.458454	0.477804	0.450845		0.519209	0.430348	0.511556		0.502054	0.462368	0.474779	0.506805	-0.0917002	-0.0652536	-0.0264862				0.484155	0.444692	0.463986	0.476199	0.500376	0.441104	0.525053	0.566181	0.504285	0.464278	0.47256	0.53184	-0.135651	-0.118041	-0.0176813	0.0345748	0.0770129	0.70869	0.897621
AT1G22530.1	AT1G22530.1	34.99	transport.misc	Symbols: PATL2 PATELLIN 2 chr1:7955773-7958326 REVERSE LENGTH=683	plasma membrane,cytosol	0.560355	0.563363	0.591441	0.730424	0.709751		0.378465	0.416396	0.396372	0.571719	0.720088	0.397078	0.360534	0.578267	-0.229706	0.000292468			0.509272	0.452513	0.526137			0.716721	0.281781	0.332366	0.313601	0.495974	0.716721	0.309249	0.463784	0.794315	-0.36406	0.00220557			0.035937		0.00879287
AT2G36580.1	AT2G36580.1	4.1.14	glycolysis.cytosolic branch.pyruvate kinase (PK)	Symbols: Pyruvate kinase family protein chr2:15339253-15342781 FORWARD LENGTH=527	plasma membrane,cytosol	0.483953	0.483004	0.478675	0.503456	0.516664	0.465243	0.485571	0.484548		0.481877	0.495121	0.48506	-0.00658224	0.0205305	-0.0271118			0.441096	0.492751	0.551796	0.498445	0.506471		0.478661				0.51433	0.492566				0.04323				0.160663
AT2G04780.1,AT2G04780.2	AT2G04780.1	10.5.1.1	cell wall.cell wall proteins.AGPs.AGP	Symbols: FLA7 FASCICLIN-like arabinoogalactan 7 chr2:1677488-1678252 FORWARD LENGTH=254	plasma membrane,extracellular	0.565939	0.562173	0.580653	0.594549	0.630565	0.598237	0.456813	0.462193	0.453347	0.569589	0.607784	0.457451	0.21837	0.282252	-0.0648821	5.48557e-05	0.000213391	0.0401516	0.520266	0.520501	0.556969	0.639324	0.666177	0.601405	0.401462	0.448804	0.408987	0.532579	0.635635	0.419751	0.236951	0.409109	-0.176435	0.00410342	0.000825273	0.0100248	0.0511303	0.274189	0.0647891
AT4G14630.1	AT4G14630.1	20.2.99	stress.abiotic.unspecified	Symbols: GLP9 germin-like protein 9 chr4:8392920-8393680 FORWARD LENGTH=222	plasma membrane,extracellular		0.377326	0.335058	0.431301	0.313575	0.434588	0.343692	0.248848	0.194537	0.356192	0.393155	0.262359	0.303398	0.399064	-0.0986518		0.0910144		0.294737	0.35963	0.312255	0.386798	0.431276	0.400665	0.422809	0.376926	0.254838	0.322207	0.406247	0.351524	-0.0870294	0.144429	-0.230734	0.614391	0.350512	0.0229841		0.770379	0.250596
AT3G17390.1	AT3G17390.1	15.2	metal handling.binding, chelation and storage	Symbols: MTO3, SAMS3, MAT4 S-adenosylmethionine synthetase family protein chr3:5952484-5953665 REVERSE LENGTH=393	plasma membrane,nucleus	0.650154	0.680891	0.691367	0.686589	0.724944	0.698262	0.720898	0.776956	0.723711	0.674137	0.703265	0.740522	-0.0938519	-0.0516095	-0.0422935	0.0394378	0.157846	0.157731	0.666794	0.686183	0.681565	0.764093	0.710773	0.671097	0.69946	0.682584	0.712456	0.678181	0.715321	0.698167	-0.0290419	0.0242724	-0.0533049	0.128067	0.577066	0.249181	0.78227	0.701209	0.103806
AT3G04790.1	AT3G04790.1	1.3.10	PS.calvin cycle.Rib5P Isomerase	Symbols: Ribose 5-phosphate isomerase, type A protein chr3:1313365-1314195 FORWARD LENGTH=276	plastid	0.444627	0.425355	0.449461	0.489789	0.46075	0.484426	0.393295	0.438089	0.39877	0.439814	0.478322	0.410051	0.0700415	0.153698	-0.0838823	0.134786	0.0149742	0.0291316	0.426229	0.409635	0.446385	0.416128	0.413089	0.432289	0.425663			0.427416	0.420502	0.425663	0.00411071	-0.0121991	0.0163096			0.600649	0.391841	0.00573158
AT2G28000.1	AT2G28000.1	1.3.13	PS.calvin cycle.rubisco interacting	Symbols: CPN60A, CH-CPN60A, SLP chaperonin-60alpha chr2:11926603-11929184 FORWARD LENGTH=586	plastid	0.504903	0.49979	0.484178	0.512847	0.519925	0.506743	0.469916	0.495335	0.466798	0.49629	0.513172	0.47735	0.0389067	0.0723292	-0.033446	0.159577	0.0217229	0.0819444	0.494172	0.459467	0.470481	0.540992	0.498169		0.451996	0.513857	0.420599	0.474707	0.519581	0.462151	0.0268048	0.116998	-0.0902638	0.689806			0.14614		0.626147
AT2G01140.1	AT2G01140.1	1.3.6	PS.calvin cycle.aldolase	Symbols: Aldolase superfamily protein chr2:95006-96491 REVERSE LENGTH=391	plastid	0.454439	0.476627	0.482656	0.492462	0.508648	0.507852	0.464111	0.476211	0.450262	0.471241	0.502987	0.463528	0.0165017	0.081652	-0.0651723	0.535559	0.0125789	0.0344021	0.476955	0.497847	0.486369	0.522598	0.494949	0.497658	0.462609	0.494354	0.449553	0.487057	0.505068	0.468839	0.0381179	0.0744005	-0.0363083	0.280435	0.0855889	0.166791	0.206192	0.849099	0.745529
AT3G60750.1,AT3G60750.2	AT3G60750.1	1.3.8	PS.calvin cycle.transketolase	Symbols: Transketolase chr3:22454004-22456824 FORWARD LENGTH=741	plastid	0.476583	0.486249	0.473274	0.494842	0.461597	0.502746	0.438764	0.418664	0.445673	0.478702	0.486395	0.434367	0.0971125	0.113011	-0.015942	0.00785657	0.0255405	0.591164	0.426562	0.416224	0.438597	0.501481	0.480965	0.465176	0.400373	0.4499	0.393923	0.427128	0.482541	0.414732	0.0294491	0.151144	-0.121831	0.54624	0.0300323	0.0108991	0.00239752	0.825877	0.369827
AT2G38040.1,AT2G38040.2	AT2G38040.1	11.1.1.2.1	lipid metabolism.FA synthesis and FA elongation.Acetyl CoA Carboxylation.heteromeric Complex.alpha Carboxyltransferase	Symbols: CAC3 acetyl Co-enzyme a carboxylase carboxyltransferase alpha subunit chr2:15917612-15920749 FORWARD LENGTH=769	plastid			0.634596				0.569625			0.634596		0.569625	0.107905							0.662855		0.658035			0.580652		0.514028	0.662855	0.658035	0.54734	0.190903	0.18367	0.0072976
AT5G16390.1,AT5G16390.2	AT5G16390.1	11.1.1.2.3	lipid metabolism.FA synthesis and FA elongation.Acetyl CoA Carboxylation.heteromeric Complex.Biotin Carboxyl Carrier Protein	Symbols: CAC1, CAC1A, BCCP, BCCP1 chloroplastic acetylcoenzyme A carboxylase 1 chr5:5361098-5363020 REVERSE LENGTH=280	plastid	0.606058	0.553541	0.564062	0.616579	0.616609	0.589195		0.507195		0.574553	0.607461	0.507195	0.124535	0.179904	-0.055681			0.149218	0.57435	0.564566	0.582522							0.573813									0.967065
AT3G05020.1	AT3G05020.1	11.1.12	lipid metabolism.FA synthesis and FA elongation.ACP protein	Symbols: ACP1, ACP acyl carrier protein 1 chr3:1391863-1392878 REVERSE LENGTH=137	plastid	0.684639	0.703038	0.675444	0.693894	0.709019	0.705168	0.682717	0.720902	0.709721	0.687707	0.702694	0.704447	-0.0240491	-0.00249176	-0.0215577	0.295997	0.892764	0.182189	0.712171	0.699015	0.717968	0.75262		0.706797	0.65431		0.668716	0.709718	0.729709	0.661513	0.0703095	0.0980373	-0.0277756				0.0894064
AT1G62640.1,AT1G62640.2	AT1G62640.1	11.1.3	lipid metabolism.FA synthesis and FA elongation.ketoacyl ACP synthase	Symbols: KAS III 3-ketoacyl-acyl carrier protein synthase III chr1:23192502-23194737 FORWARD LENGTH=404	plastid	0.456025					0.500225	0.448468	0.432282	0.36348	0.456025	0.500225	0.414744	0.0948153	0.186851	-0.092445				0.435792	0.425476	0.476767				0.357423			0.446012		0.357423	0.220527
AT3G25860.1	AT3G25860.1	11.1.31	lipid metabolism.FA synthesis and FA elongation.pyruvate DH	Symbols: LTA2, PLE2 2-oxoacid dehydrogenases acyltransferase family protein chr3:9460632-9462585 FORWARD LENGTH=480	plastid	0.502932	0.547263	0.534483	0.53745		0.626327	0.529983	0.49424	0.503583	0.528226	0.581889	0.509269	0.0365441	0.133106	-0.0966798	0.326606				0.527968	0.663595	0.599532		0.592499	0.493613	0.538054	0.519053	0.595781	0.596016	0.516907	0.141773	0.142164	-0.000393444						0.671887
AT1G24360.1	AT1G24360.1	11.1.4	lipid metabolism.FA synthesis and FA elongation.ACP oxoacyl reductase	Symbols: NAD(P)-binding Rossmann-fold superfamily protein chr1:8640820-8643283 FORWARD LENGTH=319	plastid	0.508712	0.489813	0.458633	0.546253	0.488362	0.510168	0.4645	0.469719	0.433202	0.485719	0.514927	0.455807	0.0635399	0.121806	-0.0583786	0.181689	0.0440183	0.260765		0.462261	0.503676	0.513903	0.479398	0.469771	0.491084		0.448767	0.482968	0.487691	0.469925	0.0273752	0.0371038	-0.00973117					0.274927
AT2G05990.1,AT2G05990.2	AT2G05990.1	11.1.6	lipid metabolism.FA synthesis and FA elongation.enoyl ACP reductase	Symbols: MOD1, ENR1 NAD(P)-binding Rossmann-fold superfamily protein chr2:2322876-2324867 FORWARD LENGTH=390	plastid	0.371269	0.393016	0.36272	0.409252	0.389808	0.350894	0.389646	0.398909	0.366364	0.375668	0.383318	0.384973	-0.0244656	-0.00430811	-0.020158	0.520658	0.937084	0.713211	0.379996	0.410379	0.381851	0.383866	0.370028	0.403204	0.451681	0.303816		0.390742	0.385699	0.377749	0.0338145	0.0208279	0.0129889			0.732519	0.321736	0.909488
AT2G15620.1	AT2G15620.1	12.1.2	N-metabolism.nitrate metabolism.nitrite reductase	Symbols: NIR1, NIR, ATHNIR nitrite reductase 1 chr2:6810552-6812666 FORWARD LENGTH=586	plastid	0.549164	0.537734	0.528389	0.540519	0.529546	0.544683	0.457678	0.53345	0.500269	0.538429	0.538249	0.497132	0.0797569	0.0794242	0.000333267	0.143507	0.140177	0.982096	0.41555	0.379249	0.407276	0.418921	0.467862	0.429589		0.46363		0.400691	0.438791	0.46363	-0.145636	-0.0550496	-0.0907682			0.108219	0.00038792	0.00305272
AT5G35630.1,AT5G35630.2,AT5G35630.3	AT5G35630.1	12.2.2	N-metabolism.ammonia metabolism.glutamine synthetase	Symbols: GS2, GLN2, ATGSL1 glutamine synthetase 2 chr5:13831220-13833239 FORWARD LENGTH=430	plastid	0.501485	0.47654	0.525499	0.547793	0.583901	0.555536	0.463136	0.57917	0.46638	0.501175	0.56241	0.502895	-0.00342737	0.111733	-0.115149	0.968291	0.208183	0.026734	0.448301	0.482374	0.449776	0.425385		0.47784	0.385571	0.428764	0.427967	0.46015	0.451613	0.414101	0.105346	0.0866608	0.0187283	0.0635863			0.0846789		0.0947314
AT5G04740.1	AT5G04740.1	13	amino acid metabolism	Symbols: ACT domain-containing protein chr5:1368713-1371391 REVERSE LENGTH=301	plastid	0.550045	0.531602	0.51539	0.575904	0.565565		0.482033			0.532346	0.570735	0.482033	0.0991986	0.168511	-0.0696033					0.558882		0.623949						0.558882	0.623949				-0.110019
AT2G22250.1,AT2G22250.2,AT2G22250.3	AT2G22250.1	13.1.1.2.1	amino acid metabolism.synthesis.central amino acid metabolism.aspartate.aspartate aminotransferase	Symbols: ATAAT, AAT, MEE17 aspartate aminotransferase chr2:9458011-9460028 REVERSE LENGTH=428	plastid	0.387662			0.457468						0.387662	0.457468				-0.165194				0.442755			0.462302						0.442755	0.462302				-0.0431957
AT4G31990.1,AT4G31990.2,AT4G31990.3,AT4G31990.4	AT4G31990.1	13.1.1.2.1	amino acid metabolism.synthesis.central amino acid metabolism.aspartate.aspartate aminotransferase	Symbols: ASP5, AAT3, ATAAT1 aspartate aminotransferase 5 chr4:15471074-15473521 REVERSE LENGTH=453	plastid	0.451224	0.489877	0.436935	0.53954			0.442359			0.459345	0.53954	0.442359	0.0376768	0.197946	-0.160568				0.511618						0.43626			0.511618		0.43626	0.159004
AT4G29840.1	AT4G29840.1	13.1.3.2.1	amino acid metabolism.synthesis.aspartate family.threonine.threonine synthase	Symbols: MTO2, TS Pyridoxal-5'-phosphate-dependent enzyme family protein chr4:14599434-14601014 REVERSE LENGTH=526	plastid	0.571801	0.59996		0.638336				0.557771	0.555842	0.58588	0.638336	0.556806	0.0508875	0.136435	-0.0856963				0.589382	0.592886					0.527302			0.591134		0.527302	0.114144
AT2G45440.1,AT3G60880.1,AT3G60880.2	AT2G45440.1	13.1.3.5.1	amino acid metabolism.synthesis.aspartate family.lysine.dihydrodipicolinate synthase	Symbols: DHDPS2 dihydrodipicolinate synthase chr2:18731294-18732867 FORWARD LENGTH=365	plastid	0.540645			0.535984		0.58687				0.540645	0.561427				-0.0377143				0.491185		0.475451	0.48945				0.422574		0.483318	0.48945	0.422574	0.134109	0.146653	-0.0126065
AT3G14390.1,AT5G11880.1	AT3G14390.1	13.1.3.5.5	amino acid metabolism.synthesis.aspartate family.lysine.diaminopimelate decarboxylase	Symbols: Pyridoxal-dependent decarboxylase family protein chr3:4806771-4808954 FORWARD LENGTH=484	plastid	0.519419						0.512348			0.519419		0.512348	0.013706								0.493028				0.509391			0.493028		0.509391	-0.0326462
AT1G14810.1	AT1G14810.1	13.1.3.6.1.2	amino acid metabolism.synthesis.aspartate family.misc.homoserine.aspartate semialdehyde dehydrogenase	Symbols: semialdehyde dehydrogenase family protein chr1:5102684-5104633 REVERSE LENGTH=375	plastid	0.388877	0.403225	0.388857	0.40658	0.408064	0.392601	0.37127	0.373027	0.391679	0.393653	0.402415	0.378659	0.0388302	0.06083	-0.0220128	0.137662	0.0439246	0.271099	0.389845	0.396436	0.382514	0.427283	0.425257	0.405566	0.357997	0.393158	0.370809	0.389599	0.419369	0.373988	0.0408874	0.114402	-0.0736003	0.23	0.021531	0.0205215	0.551939	0.116804	0.720749
AT3G58610.1,AT3G58610.2,AT3G58610.3	AT3G58610.1	13.1.4.1.2	amino acid metabolism.synthesis.branched chain group.common.ketol-acid reductoisomerase	Symbols: ketol-acid reductoisomerase chr3:21671561-21674639 FORWARD LENGTH=591	plastid	0.585149	0.610745	0.571638	0.634721	0.637071	0.631998	0.517351	0.634013	0.608781	0.589177	0.634597	0.586715	0.00418755	0.07841	-0.0742285	0.950471	0.248365	0.0171215	0.593357	0.576263	0.578642	0.607196	0.555037		0.532399	0.557344	0.558212	0.582754	0.581117	0.549318	0.0590702	0.0562586	0.00281401	0.0288319			0.638402		0.362719
AT4G34200.1	AT4G34200.1	13.1.5.1.1	amino acid metabolism.synthesis.serine-glycine-cysteine group.serine.phosphoglycerate dehydrogenase	Symbols: EDA9 D-3-phosphoglycerate dehydrogenase chr4:16374041-16376561 REVERSE LENGTH=603	plastid	0.393429	0.397775	0.397	0.416919	0.425084	0.4148	0.406528	0.387912	0.367979	0.396068	0.418934	0.387473	0.0219377	0.078028	-0.0561143	0.486029	0.0529444	0.00257018	0.443376	0.456454	0.454332	0.569736	0.38041	0.473954	0.428941	0.356244	0.389629	0.451388	0.4747	0.391605	0.141835	0.191838	-0.0503458	0.0491074	0.228867	0.692455	0.000204326	0.36597	0.870481
AT4G35630.1	AT4G35630.1	13.1.5.1.2	amino acid metabolism.synthesis.serine-glycine-cysteine group.serine.phosphoserine aminotransferase	Symbols: PSAT phosphoserine aminotransferase chr4:16904205-16905497 FORWARD LENGTH=430	plastid	0.594032	0.547841	0.52747	0.580458				0.542277		0.556448	0.580458	0.542277	0.0257954	0.0680155	-0.0422386				0.573258	0.634519	0.609073			0.631691			0.599772	0.605617	0.631691	0.599772	0.00969713	0.0518392	-0.0421473				0.137378
AT2G43750.1,AT2G43750.2	AT2G43750.1	13.1.5.3.1	amino acid metabolism.synthesis.serine-glycine-cysteine group.cysteine.OASTL	Symbols: OASB, ACS1, CPACS1, ATCS-B O-acetylserine (thiol) lyase B chr2:18129604-18132322 REVERSE LENGTH=392	plastid	0.583899	0.375995		0.424812	0.36711		0.394247	0.377944		0.479947	0.395961	0.386096	0.216736	0.0252285	0.19177				0.411883									0.411883
AT3G54640.1	AT3G54640.1	13.1.6.5.5	amino acid metabolism.synthesis.aromatic aa.tryptophan.tryptophan synthase	Symbols: TSA1, TRP3 tryptophan synthase alpha chain chr3:20223331-20225303 REVERSE LENGTH=312	plastid	0.535034	0.587716	0.511914	0.651404	0.752976					0.544888	0.70219				-0.252273				0.553765	0.572327	0.56717	0.616503			0.47091	0.550125	0.532892	0.564421	0.616503	0.517975	0.08582	0.173697	-0.088206	0.132996			0.445439
AT5G54810.1	AT5G54810.1	13.1.6.5.5	amino acid metabolism.synthesis.aromatic aa.tryptophan.tryptophan synthase	Symbols: TSB1, TRPB, TRP2, ATTSB1 tryptophan synthase beta-subunit 1 chr5:22264805-22266738 REVERSE LENGTH=470	plastid	0.541238	0.549023	0.62281				0.529225		0.548657	0.571024		0.538941	0.0578079							0.663968	0.635469			0.628234	0.522423	0.596337		0.649718	0.628234	0.55938	0.149431	0.115954	0.0336225
AT5G04590.1	AT5G04590.1	14.3	S-assimilation.sulfite redox	Symbols: SIR sulfite reductase chr5:1319404-1322298 FORWARD LENGTH=642	plastid	0.524576	0.544616	0.516577	0.597248	0.527419		0.530918	0.491807	0.510457	0.528589	0.562334	0.511061	0.03372	0.0955341	-0.061864	0.279926			0.549448	0.495327	0.55464		0.572964		0.46762		0.509732	0.533138	0.572964	0.488676	0.0870267	0.158788	-0.07201				0.83695
AT5G01600.1	AT5G01600.1	15.2	metal handling.binding, chelation and storage	Symbols: ATFER1, FER1 ferretin 1 chr5:228149-229594 REVERSE LENGTH=255	plastid	0.828722		0.917562					0.792865		0.873142		0.792865	0.0963697						1.23405			1.13742						1.23405	1.13742				0.0814878
AT3G02780.1	AT3G02780.1	16.1.2.7	secondary metabolism.isoprenoids.mevalonate pathway.isopentenyl pyrophosphate:dimethyllallyl pyrophosphate isomerase	Symbols: IPP2, IPIAT1, IDI2 isopentenyl pyrophosphate:dimethylallyl pyrophosphate isomerase 2 chr3:602578-604648 REVERSE LENGTH=284	plastid	0.527324	0.542978	0.529515	0.546522	0.555806	0.544741		0.53376	0.542838	0.533272	0.549023	0.538299	-0.00938204	0.019726	-0.0291067			0.0578494	0.555851	0.562544	0.525902	0.601276	0.499616	0.513578			0.578325	0.548099	0.538157	0.578325	-0.0536663	-0.0719552	0.0183065			0.782965	0.293862	0.751258
AT5G16440.1	AT5G16440.1	16.1.2.7	secondary metabolism.isoprenoids.mevalonate pathway.isopentenyl pyrophosphate:dimethyllallyl pyrophosphate isomerase	Symbols: IPP1 isopentenyl diphosphate isomerase 1 chr5:5371765-5373575 FORWARD LENGTH=291	plastid	0.491339	0.513086	0.49939	0.512332	0.494396	0.512478	0.538754			0.501272	0.506402	0.538754	-0.0720801	-0.0619089	-0.0101825			0.588622	0.506311	0.522156	0.50941	0.50139	0.432844					0.512626	0.467117				0.0928991				0.228249
AT2G43100.1	AT2G43100.1	16.5.1.1.1.4	secondary metabolism.sulfur-containing.glucosinolates.synthesis.aliphatic.methylthioalkylmalate isomerase small subunit (MAM-IS)	Symbols: IPMI2, ATLEUD1 isopropylmalate isomerase 2 chr2:17920685-17921455 FORWARD LENGTH=256	plastid	0.599629	0.622728	0.566402		0.617571		0.489394	0.482211	0.466513	0.596253	0.617571	0.479373	0.217325	0.25197	-0.035126	0.0027187			0.62522	0.537962	0.591081			0.563886				0.584754	0.563886				0.0363354				0.722701
AT1G13280.1	AT1G13280.1	17.7.1.4	hormone metabolism.jasmonate.synthesis-degradation.allene oxidase cyclase	Symbols: AOC4 allene oxide cyclase 4 chr1:4547624-4548552 FORWARD LENGTH=254	plastid	0.394159	0.354392	0.412684	0.389519			0.381384	0.332756	0.378088	0.387078	0.389519	0.364076	0.0612462	0.0675243	-0.00628462	0.378997				0.392248	0.396237	0.443055	0.413006	0.473247		0.394178	0.378325	0.394242	0.443103	0.386252	0.020476	0.137097	-0.116703
AT2G44050.1	AT2G44050.1	18.3.2	Co-factor and vitamine metabolism.riboflavin.riboflavin synthase	Symbols: COS1 6,7-dimethyl-8-ribityllumazine synthase / DMRL synthase / lumazine synthase / riboflavin synthase chr2:18224304-18225917 FORWARD LENGTH=227	plastid	0.411493	0.421612	0.418199	0.427378	0.402658	0.387952				0.417101	0.405996				0.0269844			0.402851	0.384476	0.386677								0.385576
AT4G03520.1,AT4G03520.2	AT4G03520.1	21.1	redox.thioredoxin	Symbols: ATHM2 Thioredoxin superfamily protein chr4:1562585-1564055 REVERSE LENGTH=186	plastid	0.636776	0.657744	0.57286	0.754821	0.722313	0.644726	0.587328		0.578037	0.62246	0.707287	0.582683	0.0660125	0.193189	-0.127583			0.110137	0.701975		0.613426	0.684275		0.562635				0.6577	0.623455				0.0534603
AT3G52960.1	AT3G52960.1	21.5	redox.peroxiredoxin	Symbols: Thioredoxin superfamily protein chr3:19639699-19640403 FORWARD LENGTH=234	plastid	0.406031	0.387996	0.451677	0.438212	0.417403	0.415868	0.404956	0.40476	0.392091	0.415235	0.423828	0.400603	0.0358697	0.0563418	-0.0204824	0.493155	0.0500681	0.693483	0.417643	0.407719	0.4097	0.421123	0.445152	0.423309	0.373774	0.407598	0.396817	0.411687	0.429861	0.39273	0.0471342	0.0902791	-0.0431909	0.143168	0.0419436	0.0923245	0.862359	0.597159	0.508094
AT3G11630.1	AT3G11630.1	21.5.1	redox.peroxiredoxin.BAS1	Symbols: Thioredoxin superfamily protein chr3:3672189-3673937 FORWARD LENGTH=266	plastid	0.37036	0.390005	0.370514	0.407763	0.378773	0.467124	0.362705	0.354115	0.363501	0.37696	0.417887	0.360107	0.0457293	0.148535	-0.102981	0.0788074	0.0918912	0.20155	0.33692	0.344153	0.358195	0.366453						0.346423	0.366453				-0.0561947				0.0277498
AT2G28190.1	AT2G28190.1	21.6	redox.dismutases and catalases	Symbols: CSD2, CZSOD2 copper/zinc superoxide dismutase 2 chr2:12014548-12016303 FORWARD LENGTH=216	plastid	0.364283	0.352942	0.395152	0.37075	0.389011	0.412279	0.305777	0.301812	0.344162	0.370792	0.39068	0.31725	0.155636	0.207449	-0.0522349	0.0442239	0.0153234	0.317316	0.296753	0.35632	0.366641	0.356827	0.354585	0.382499	0.353564	0.335479	0.470417	0.339905	0.364637	0.386487	-0.128254	-0.0581782	-0.0702072	0.382898	0.639811	0.352881	0.28703	0.157248	0.193858
AT2G35040.1,AT2G35040.2	AT2G35040.1	23.1.2.9	nucleotide metabolism.synthesis.purine.AICAR transformylase	Symbols: AICARFT/IMPCHase bienzyme family protein chr2:14765347-14768269 REVERSE LENGTH=596	plastid	0.443086	0.426834	0.396044	0.467126	0.448524		0.372952		0.374084	0.421988	0.457825	0.373518	0.12186	0.202822	-0.0814649				0.421276	0.389374		0.435653						0.405325	0.435653				-0.0721262
AT3G17810.1	AT3G17810.1	23.2.1.3	nucleotide metabolism.degradation.pyrimidine.dihydrouracil dehydrogenase	Symbols: PYD1 pyrimidine 1 chr3:6094279-6096289 FORWARD LENGTH=426	plastid	0.45338	0.461451	0.44731	0.520927	0.530161	0.523919	0.43711	0.501569	0.433449	0.454047	0.525002	0.457376	-0.00730563	0.137678	-0.144947	0.889517	0.0386237	0.000134025	0.392266	0.514966	0.458745	0.491894	0.52363	0.682895	0.441863			0.455326	0.56614	0.441863	0.0300105	0.246579	-0.21697			0.183125	0.973131	0.525073
AT5G09650.1	AT5G09650.1	23.4.99	nucleotide metabolism.phosphotransfer and pyrophosphatases.misc	Symbols: AtPPa6, PPa6 pyrophosphorylase 6 chr5:2991331-2993117 REVERSE LENGTH=300	plastid	0.380949	0.361886	0.387199	0.406942	0.407343	0.374874	0.384354	0.342634	0.407888	0.376678	0.396386	0.378292	-0.00427688	0.0467141	-0.0509884	0.941132	0.455166	0.209096	0.406078	0.365259	0.386711	0.41072	0.404013	0.38929	0.383286	0.401228	0.323568	0.386016	0.401341	0.369361	0.0440973	0.0829901	-0.0389284	0.560512	0.258724	0.315924	0.542182	0.711642	0.782496
AT2G47730.1	AT2G47730.1	26.9	misc.glutathione S transferases	Symbols: ATGSTF8, ATGSTF5, GST6, GSTF8 glutathione S-transferase phi 8 chr2:19558213-19559266 FORWARD LENGTH=263	plastid	0.489856	0.502557	0.509007	0.513917	0.503205	0.502559	0.502757	0.493107	0.484155	0.500473	0.50656	0.49334	0.0143561	0.0264441	-0.0120891	0.410971	0.112218	0.416538	0.518031	0.495666	0.512119	0.518253	0.516157	0.503011	0.542669	0.526154	0.56262	0.508605	0.512474	0.543814	-0.0669104	-0.0593407	-0.00757718	0.0478405	0.0536227	0.66232	0.404902	0.382013	0.012992
AT4G19880.1,AT4G19880.2,AT4G19880.3	AT4G19880.1	26.9	misc.glutathione S transferases	Symbols: Glutathione S-transferase family protein chr4:10784691-10786376 REVERSE LENGTH=356	plastid		0.441804		0.483925	0.588634	0.518521		0.469866	0.474952	0.441804	0.53036	0.472409	-0.0669544	0.115582	-0.182183						0.483009	0.467929		0.444546		0.544655		0.483009	0.456238	0.544655	-0.119974	-0.176677	0.0570059
AT3G20390.1	AT3G20390.1	27.1.19	RNA.processing.ribonucleases	Symbols: endoribonuclease L-PSP family protein chr3:7110227-7111695 REVERSE LENGTH=187	plastid	0.391714	0.382256	0.423516	0.426255	0.426251	0.406265	0.392306	0.371557	0.386575	0.399162	0.419591	0.383479	0.0400761	0.0899328	-0.0499017	0.323176	0.0165137	0.222213	0.409287	0.435554	0.429826	0.434479	0.414389	0.434303	0.372739	0.396609	0.373501	0.424889	0.427724	0.38095	0.109053	0.115681	-0.00664892	0.0170901	0.0104401	0.798596	0.157355	0.436885	0.812416
AT4G20850.1	AT4G20850.1	29.5.5	protein.degradation.serine protease	Symbols: TPP2 tripeptidyl peptidase ii chr4:11160935-11169889 REVERSE LENGTH=1380	plastid		0.475874		0.405212	0.365831	0.44933				0.475874	0.406791				0.156532							0.413756		0.386341	0.482034		0.458932		0.400049	0.470483		-0.161819
AT5G45390.1	AT5G45390.1	29.5.5	protein.degradation.serine protease	Symbols: CLPP4, NCLPP4 CLP protease P4 chr5:18396351-18397586 FORWARD LENGTH=292	plastid	0.391801	0.417964	0.41665	0.447109	0.390429	0.417348	0.368752	0.418462		0.408805	0.418295	0.393607	0.0378804	0.0608153	-0.022948			0.634093	0.368651	0.365895						0.417007		0.367273		0.417007	-0.126827
AT3G13470.1	AT3G13470.1	29.6	protein.folding	Symbols: TCP-1/cpn60 chaperonin family protein chr3:4389685-4392624 FORWARD LENGTH=596	plastid		0.631198						0.689987		0.631198		0.689987	-0.0889944						0.680762			0.825242						0.680762	0.825242				-0.191872
AT5G20720.1,AT5G20720.2,AT5G20720.3	AT5G20720.1	29.6	protein.folding	Symbols: CPN20, CPN10, CHCPN10, ATCPN21, CPN21 chaperonin 20 chr5:7015015-7016354 FORWARD LENGTH=253	plastid	0.51889	0.52138	0.513685	0.548949	0.550453	0.54231	0.506139	0.543081	0.524903	0.517985	0.547237	0.524708	-0.012895	0.0420353	-0.0549229	0.570866	0.108858	0.000975923	0.525565	0.47659	0.503479	0.551346	0.475506	0.517633	0.516883	0.492436	0.496083	0.501878	0.514828	0.501801	0.000153937	0.0256293	-0.0254754	0.996396	0.604725	0.645929	0.32423	0.21607	0.15536
AT5G56500.1,AT5G56500.2	AT5G56500.1	29.6	protein.folding	Symbols: TCP-1/cpn60 chaperonin family protein chr5:22874058-22876966 FORWARD LENGTH=597	plastid	0.489858	0.526513	0.502815	0.553275			0.500332		0.499218	0.506395	0.553275	0.499775	0.01316	0.10161	-0.0884795				0.526008	0.50314	0.523418	0.609851		0.516948	0.450145		0.490647	0.517522	0.563399	0.470396	0.0954046	0.179926	-0.0848859				0.438341
AT4G01900.1	AT4G01900.1	30.1	signalling.in sugar and nutrient physiology	Symbols: PII, GLB1 GLNB1 homolog chr4:821736-823294 FORWARD LENGTH=196	plastid	0.400633	0.445478		0.391463	0.363139	0.430676	0.413061	0.364273	0.392367	0.423056	0.395093	0.3899	0.0815673	0.01323	0.0683558		0.840277				0.405561	0.391135	0.417773	0.357295	0.335971	0.373493		0.405561	0.388734	0.354732	0.13371	0.0914699	0.0423698					0.820589
AT1G21440.1	AT1G21440.1	35.1	not assigned.no ontology	Symbols: Phosphoenolpyruvate carboxylase family protein chr1:7502325-7504103 REVERSE LENGTH=336	plastid	0.366416	0.376846	0.354605	0.37207	0.33644	0.373214	0.344119	0.317691	0.418904	0.365955	0.360575	0.360238	0.0157456	0.000933633	0.014812	0.862576	0.992265	0.714045	0.381359	0.41313	0.366716	0.45365	0.524349		0.394597			0.387068	0.489	0.394597	-0.0192631	0.213678	-0.232702				0.235387
AT1G53280.1	AT1G53280.1	35.1	not assigned.no ontology	Symbols: Class I glutamine amidotransferase-like superfamily protein chr1:19864942-19867341 REVERSE LENGTH=438	plastid		0.452042	0.485349	0.500489		0.503748	0.495176	0.498885		0.468695	0.502119	0.49703	-0.0586808	0.0101853	-0.0688558				0.471629	0.487576	0.492245							0.483817
AT4G39730.1	AT4G39730.1	35.1	not assigned.no ontology	Symbols: Lipase/lipooxygenase, PLAT/LH2 family protein chr4:18432950-18433581 FORWARD LENGTH=181	plastid	0.37687	0.376047	0.422784	0.444961	0.478807	0.445122	0.286762	0.298323		0.3919	0.456297	0.292542	0.290333	0.437356	-0.151843			0.0280487	0.418847	0.490297	0.450268	0.502412	0.481142	0.488701				0.453137	0.490752				-0.0797014			0.156471	0.0765798	0.0552979
AT1G42960.1	AT1G42960.1	35.2	not assigned.unknown	Symbols: expressed protein localized to the inner membrane of the chloroplast. chr1:16125863-16127080 FORWARD LENGTH=168	plastid	0.563558	0.559787	0.519912	0.576423	0.603131	0.613086	0.470693	0.494952	0.48874	0.547753	0.597547	0.484795	0.121946	0.208348	-0.0869536	0.016147	0.00101408	0.048483	0.522421	0.528534	0.563681	0.581376	0.588308	0.570985	0.478246	0.492428	0.478142	0.538212	0.580223	0.482939	0.108257	0.183009	-0.0751243	0.0156891	0.000148343	0.0382971	0.641616	0.223834	0.841215
AT1G74030.1	AT1G74030.1	4.1.13	glycolysis.cytosolic branch.enolase	Symbols: ENO1 enolase 1 chr1:27839465-27841901 REVERSE LENGTH=477	plastid	0.412175	0.384205	0.401413	0.426034	0.403917	0.426891	0.407264	0.386552	0.374656	0.399265	0.418947	0.389491	0.024783	0.0728725	-0.0481112	0.479091	0.072214	0.150462	0.381736	0.403347	0.406153	0.421978		0.460722	0.390951		0.399347	0.397078	0.44135	0.395149	0.00487148	0.110464	-0.105606				0.854996
AT1G79530.1	AT1G79530.1	4.2.8	glycolysis.plastid branch.glyceraldehyde 3-phosphate dehydrogenase (GAP-DH)	Symbols: GAPCP-1 glyceraldehyde-3-phosphate dehydrogenase of plastid 1 chr1:29916232-29919088 REVERSE LENGTH=422	plastid	0.598199	0.561603	0.541603	0.593157	0.611758	0.597865	0.559902	0.44948		0.567135	0.600926	0.504691	0.116518	0.174084	-0.0578587			0.125453	0.53429	0.553764	0.57243	0.616159			0.547741		0.510354	0.553495	0.616159	0.529047	0.0451671	0.152133	-0.10715				0.530625
AT5G13110.1	AT5G13110.1	7.1.1	OPP.oxidative PP.G6PD	Symbols: G6PD2 glucose-6-phosphate dehydrogenase 2 chr5:4158952-4161640 FORWARD LENGTH=596	plastid	0.496108	0.467857	0.510526	0.432043			0.381394	0.409917		0.491497	0.432043	0.395656	0.216065	0.0879229	0.128754				0.377424	0.410697							0.3595	0.394061		0.3595	0.0917256
AT1G64190.1	AT1G64190.1	7.1.3	OPP.oxidative PP.6-phosphogluconate dehydrogenase	Symbols: 6-phosphogluconate dehydrogenase family protein chr1:23825549-23827012 REVERSE LENGTH=487	plastid	0.401481	0.382454	0.394547	0.390414	0.455115	0.400838	0.355008	0.382433	0.38832	0.392827	0.415456	0.375254	0.04576	0.101686	-0.0559914	0.206663	0.148926	0.33806	0.383626	0.371327	0.352827	0.355057	0.387579	0.348031	0.30822	0.368909	0.334806	0.36926	0.363555	0.337312	0.0904316	0.0748895	0.0155685	0.180411	0.286839	0.72507	0.0889521	0.0914499	0.135602
AT5G13420.1	AT5G13420.1	7.2.2	OPP.non-reductive PP.transaldolase	Symbols: Aldolase-type TIM barrel family protein chr5:4302080-4304212 REVERSE LENGTH=438	plastid	0.498115	0.510311	0.506304	0.521227	0.507677	0.528401	0.44524	0.443527	0.44517	0.50491	0.519102	0.444645	0.126932	0.154514	-0.0277175	7.73147e-05	0.000258979	0.114676	0.445066	0.426966	0.450091	0.463405	0.458041	0.44135	0.378471	0.43442	0.390733	0.440708	0.454265	0.401208	0.0938334	0.124041	-0.0302962	0.0980075	0.0436716	0.233354	0.0012387	0.00196902	0.0628458
AT2G27510.1	AT2G27510.1	7.3	OPP.electron transfer	Symbols: ATFD3, FD3 ferredoxin 3 chr2:11758281-11758748 REVERSE LENGTH=155	plastid	0.490255	0.476756	0.479605	0.493528						0.482205	0.493528				-0.0232087					0.429799	0.435862	0.466281		0.464953				0.43283	0.465617				-0.0729861
AT4G05390.1	AT4G05390.1	7.3	OPP.electron transfer	Symbols: ATRFNR1, RFNR1 root FNR 1 chr4:2738839-2740483 REVERSE LENGTH=378	plastid	0.424961	0.427244	0.392058	0.429241	0.408325	0.442862		0.350657		0.414754	0.426809	0.350657	0.167486	0.195899	-0.0286486			0.471273			0.369422							0.369422
AT1G30120.1,AT2G34590.1	AT1G30120.1	8.1.1.1	TCA / org transformation.TCA.pyruvate DH.E1	Symbols: PDH-E1 BETA pyruvate dehydrogenase E1 beta chr1:10584350-10586477 REVERSE LENGTH=406	plastid	0.685421	0.740562		0.751436		0.810931				0.712992	0.781183				-0.0912769				0.70937					0.720169	0.595135			0.70937	0.720169	0.595135	0.175139	0.190121	-0.0151078
AT1G34430.1	AT1G34430.1	8.1.1.2	TCA / org transformation.TCA.pyruvate DH.E2	Symbols: EMB3003 2-oxoacid dehydrogenases acyltransferase family protein chr1:12588027-12590084 REVERSE LENGTH=465	plastid		0.545838		0.558375	0.532082				0.496949	0.545838	0.545229	0.496949	0.0937669	0.0926517	0.00111764				0.584375			0.581145			0.487872			0.584375	0.581145	0.487872	0.180002	0.174503	0.00554206
AT4G13430.1	AT4G13430.1	8.2.3	TCA / org transformation.other organic acid transformatons.aconitase	Symbols: IIL1, ATLEUC1 isopropyl malate isomerase large subunit 1 chr4:7804194-7807789 REVERSE LENGTH=509	plastid	0.654815	0.634092		0.644833	0.632954		0.61244	0.589869	0.626298	0.644454	0.638894	0.609536	0.0556912	0.0470322	0.00866471				0.690214	0.630331	0.582954	0.744895	0.718993	0.699839	0.603374	0.607702	0.664838	0.634499	0.721242	0.625305	0.0145969	0.142494	-0.127964	0.815082	0.0155486	0.0615579			0.52153
AT3G47520.1	AT3G47520.1	8.2.9	TCA / org transformation.other organic acid transformatons.cyt MDH	Symbols: MDH malate dehydrogenase chr3:17513657-17514868 FORWARD LENGTH=403	plastid	0.432222	0.448089	0.443318	0.447641	0.462005	0.459493	0.407647	0.396807	0.424065	0.44121	0.45638	0.409506	0.0745331	0.108266	-0.0338015	0.0262635	0.00668068	0.0786071	0.419714	0.429336	0.417602	0.475153	0.461744	0.461688	0.412252	0.429568	0.428708	0.422217	0.466195	0.423509	-0.00305555	0.0959542	-0.0990025	0.856307	0.00405183	0.00157379	0.0327687	0.194183	0.22321
AT1G79230.1,AT1G79230.3	AT1G79230.1	13.2.5.3	amino acid metabolism.degradation.serine-glycine-cysteine group.cysteine	Symbols: ST1, ATMST1, MST1, ATRDH1, STR1 mercaptopyruvate sulfurtransferase 1 chr1:29800824-29803679 FORWARD LENGTH=379	plastid,mitochondrion	0.453824	0.422135	0.445765	0.491554	0.451313		0.504105			0.440575	0.471434	0.504105	-0.134502	-0.0669817	-0.0676722				0.425597	0.421801	0.418775	0.440114						0.422057	0.440114				-0.0418857				0.129225
AT4G08390.1,AT4G08390.2,AT4G08390.3	AT4G08390.1	21.2.1	redox.ascorbate and glutathione.ascorbate	Symbols: SAPX stromal ascorbate peroxidase chr4:5314999-5317071 FORWARD LENGTH=372	plastid,mitochondrion	0.425683	0.407599	0.425639	0.477151	0.446952	0.469808		0.409713		0.41964	0.464637	0.409713	0.0239394	0.125634	-0.101771			0.01454		0.44082	0.449346			0.427423				0.445083	0.427423				0.0404793
AT5G26830.1	AT5G26830.1	29.1.3	protein.aa activation.threonine-tRNA ligase	Symbols: Threonyl-tRNA synthetase chr5:9437351-9441568 FORWARD LENGTH=709	plastid,mitochondrion	0.455352	0.515246	0.497326		0.469487	0.476138	0.505098		0.452081	0.489308	0.472812	0.478589	0.0221483	-0.0121442	0.0342902				0.460168		0.438099	0.439357				0.525013		0.449134	0.439357	0.525013	-0.155786	-0.177641	0.0220072
AT1G54010.1	AT1G54010.1	16.5.1.3.1	secondary metabolism.sulfur-containing.glucosinolates.degradation.myrosinase	Symbols: GDSL-like Lipase/Acylhydrolase superfamily protein chr1:20158854-20160747 REVERSE LENGTH=386	vacuole	0.599334		0.505768	0.51349	0.489741	0.49774			0.512255	0.552551	0.500324	0.512255	0.0756855	-0.0235668	0.0992081					0.549624	0.513914	0.521682	0.565921	0.592191		0.339237		0.531769	0.559931	0.339237	0.442091	0.490885	-0.0515922					0.0517004
AT1G62660.1	AT1G62660.1	2.2.1.3.3	major CHO metabolism.degradation.sucrose.invertases.vacuolar	Symbols: Glycosyl hydrolases family 32 protein chr1:23199949-23203515 FORWARD LENGTH=648	vacuole	0.381647	0.3925	0.391238	0.488881	0.464842	0.511512	0.299349	0.280532	0.306099	0.388462	0.488412	0.295327	0.272408	0.492728	-0.22797	0.000373277	0.000238476	0.0019836	0.430621	0.406451	0.473995	0.568204	0.495257	0.497639	0.374024	0.314496	0.306078	0.437022	0.520367	0.331533	0.274514	0.443325	-0.174108	0.0222945	0.00416927	0.0549	0.072647	0.309256	0.186119
AT5G20500.1	AT5G20500.1	21.4	redox.glutaredoxins	Symbols: Glutaredoxin family protein chr5:6938652-6939665 FORWARD LENGTH=135	vacuole	0.47858	0.478979	0.504781	0.474207	0.454527	0.440978	0.590278	0.553189	0.500795	0.487447	0.456571	0.548087	-0.117119	-0.182185	0.0654145	0.0910275	0.0297981	0.0759251	0.463388	0.500871	0.493958	0.462778	0.458222	0.442207	0.565364		0.573061	0.486072	0.454403	0.569213	-0.15757	-0.224323	0.067348			0.0729195	0.928604	0.859497
AT1G54000.1	AT1G54000.1	26.16	misc.myrosinases-lectin-jacalin	Symbols: GDSL-like Lipase/Acylhydrolase superfamily protein chr1:20154548-20156365 REVERSE LENGTH=391	vacuole	0.475708	0.447715	0.440217	0.500814	0.471362	0.486221	0.381747	0.37001	0.355197	0.454547	0.486132	0.368985	0.207793	0.273991	-0.0671543	0.00296366	0.000515807	0.0831245	0.439787	0.487355	0.449477	0.488056	0.486976	0.509813	0.384203	0.388457	0.384086	0.458873	0.494948	0.385582	0.173582	0.24841	-0.0756439	0.00735722	0.000133898	0.0914156	0.822753	0.47876	0.100915
AT1G11910.1	AT1G11910.1	29.5.4	protein.degradation.aspartate protease	Symbols: APA1, ATAPA1 aspartic proteinase A1 chr1:4017119-4019874 REVERSE LENGTH=506	vacuole	0.738963	0.750168	0.658771	0.748622	0.740695	0.740735	0.569453	0.554224	0.553374	0.715967	0.743351	0.559017	0.2462	0.283074	-0.0375287	0.00582409	6.05019e-06	0.397043	0.688736	0.701815	0.713552		0.763469		0.619327			0.701368	0.763469	0.619327	0.124239	0.20848	-0.0847894				0.648345
AT5G60160.1	AT5G60160.1	29.5.4	protein.degradation.aspartate protease	Symbols: Zn-dependent exopeptidases superfamily protein chr5:24223887-24226783 REVERSE LENGTH=477	vacuole	0.454498	0.444358	0.418376	0.477474	0.464069	0.441523	0.467665	0.447086		0.439077	0.461022	0.457376	-0.0408239	0.00794076	-0.0487607			0.217914	0.440046	0.421513	0.449913			0.432946	0.451618			0.437157	0.432946	0.451618	-0.0325413	-0.0422178	0.00967978				0.894569
AT3G01390.1,AT3G01390.2	AT3G01390.1	34.1	transport.p- and v-ATPases	Symbols: VMA10, AVMA10 vacuolar membrane ATPase 10 chr3:150265-150922 REVERSE LENGTH=110	vacuole	0.488199	0.51264	0.485499	0.41249	0.517537	0.493023	0.211717	0.375209	0.39632	0.495446	0.47435	0.327749	0.40743	0.365544	0.0435062	0.0466894	0.0918651	0.556078	0.45225	0.490484	0.477147	0.453454		0.499394	0.317072	0.387311	0.405959	0.473294	0.476424	0.370114	0.244674	0.251165	-0.00659236	0.024389			0.192367		0.546016
AT1G64200.1	AT1G64200.1	34.1.1	transport.p- and v-ATPases.H+-transporting two-sector ATPase	Symbols: VHA-E3 vacuolar H+-ATPase subunit E isoform 3 chr1:23828537-23830002 REVERSE LENGTH=237	vacuole	0.537634		0.483003		0.574695	0.6043			0.358623	0.510318	0.589498	0.358623	0.34915	0.487016	-0.143986										0.333186		0.342347			0.337767
AT4G38510.1,AT4G38510.2,AT4G38510.3,AT4G38510.4,AT4G38510.5	AT4G38510.1	34.1.1.1	transport.p- and v-ATPases.H+-transporting two-sector ATPase.subunit B	Symbols: ATPase, V1 complex, subunit B protein chr4:18011155-18014789 REVERSE LENGTH=487	vacuole	0.464785	0.519184			0.520489	0.558917	0.3382	0.360436	0.316291	0.491984	0.539703	0.338309	0.37017	0.458749	-0.0925062					0.498081	0.457555				0.343605	0.34448	0.362279	0.477818		0.350121	0.308469								0.449951
AT3G26520.1	AT3G26520.1	34.19.2	transport.Major Intrinsic Proteins.TIP	Symbols: TIP2, SITIP, GAMMA-TIP2, TIP1;2 tonoplast intrinsic protein 2 chr3:9722770-9723703 REVERSE LENGTH=253	vacuole	0.382271	0.382307	0.375973	0.43831	0.397739	0.465071	0.311744	0.281346	0.324385	0.380184	0.433707	0.305825	0.216787	0.345846	-0.131524	0.00455124	0.00542803	0.0530485	0.347584	0.361643	0.393518	0.502661		0.459039	0.33956	0.294304	0.353056	0.367582	0.48085	0.328973	0.110855	0.375086	-0.267007	0.159415			0.41126		0.349755
AT1G04410.1	AT1G04410.1	8.2.9	TCA / org transformation.other organic acid transformatons.cyt MDH	Symbols: Lactate/malate dehydrogenase family protein chr1:1189418-1191267 REVERSE LENGTH=332	vacuole	0.474851	0.468301	0.473041	0.496786	0.48268	0.480591	0.464692	0.478289	0.492223	0.472064	0.486686	0.478401	-0.0133333	0.0171696	-0.0305012	0.48201	0.429496	0.0550141	0.453555	0.473586	0.462593	0.488212	0.475982	0.465958	0.474359	0.514503	0.484744	0.463245	0.476717	0.491202	-0.0585826	-0.0299293	-0.0286659	0.104368	0.34822	0.19464	0.222495	0.29104	0.424796

## Sheet: DataS8 shoot ctrl&PiStarv
Supplemental Data. Li et al. (2022). Plant Cell.
Supplemental Data Set 8 Changes in protein degradation rate in wild type and autophagy mutants under control and Pi limiting conditions. Three weeks old (T0) hydroponically grown Arabidopsis wild type and mutants were progressively labeled by 15N growth media with (Control) or without Pi (Pi Starvation) for three days (T3) before root/shoot being harvested separately. Progressively labelled shoot…						Control									Average			Relative ΔKD (mutant-Wt)/mean			T-test (P values)			Pi starvation									Average			Relative ΔKD (mutant-Wt)/mean			T-test (P values)			Ctrl vs Pi Starv T-test (P values)
AGI	1st AGI	BinCode	BinName	description	Location SUBAcon	ATG11R1_KD	ATG11R2_KD	ATG11R3_KD	ATG5R1_KD	ATG5R2_KD	ATG5R3_KD	WTR1_KD	WTR2_KD	WTR3_KD	ATG11_KD	ATG5_KD	WT_KD	Relatvive ∆ATG5vsWT	Relatvive ∆ATG11vsWT	Relatvive ∆ATG11vs5	WTvsATG5	WTvsATG11	ATG5vs11	noPiATG11R1_KD	noPiATG11R2_KD	noPiATG11R3_KD	noPiATG5R1_KD	noPiATG5R2_KD	noPiATG5R3_KD	noPiWTR1_KD	noPiWTR2_KD	noPiWTR3_KD	ATG11_noPi_KD	ATG5_noPi_KD	WT_noPi_KD	Relatvive ∆ATG11vsWT	Relatvive ∆ATG5vsWT	Relatvive ∆ATG11vs5	noPiWTvsATG11	noPiWTvsATG5	noPiATG5vs11	PiStarv_ATG11	PiStarv_ATG5	PiStarv_WT
AT5G51970.1,AT5G51970.2	AT5G51970	3.3	minor CHO metabolism.sugar alcohols	Symbols: GroES-like zinc-binding alcohol dehydrogenase family protein chr5:21111820-21113284 FORWARD LENGTH=364	cytosol	0.135451		0.160349	0.145073	0.167277	0.102278	0.195225	0.253422	0.244953	0.1479	0.13821	0.2312	-0.503454	-0.439459	0.067742	0.0241991			0.14935	0.117661		0.146727	0.145701			0.194653	0.191036	0.133505	0.146214	0.192844	-0.363652	-0.27506	-0.0908644
AT4G14040.1	AT4G14040	15	metal handling	Symbols: EDA38, SBP2 selenium-binding protein 2 chr4:8100691-8102828 REVERSE LENGTH=487	cytosol	0.322955	0.266824	0.339886	0.289263	0.274051		0.436088	0.403224	0.402539	0.309888	0.281657	0.41395	-0.380368	-0.287528	0.0954499		0.0135527		0.36589	0.395867	0.369725	0.3531	0.36143		0.364117	0.314321	0.323551	0.377161	0.357265	0.333996	0.121392	0.0673226	0.0541803	0.0741044			0.0486898		0.0133194
AT4G14030.1,AT4G14030.2	AT4G14030	15	metal handling	Symbols: SBP1 selenium-binding protein 1 chr4:8098121-8100165 REVERSE LENGTH=490	cytosol	0.211252	0.173245	0.207085		0.348994			0.240676	0.227969	0.197194	0.348994	0.234322	0.393171	-0.172083	-0.555852				0.196296	0.15162	0.171985	0.169944			0.245277	0.181699	0.153922	0.1733	0.169944	0.193633	-0.110822	-0.130308	0.0195564	0.534649			0.247299
AT2G38230.1	AT2G38230	18	Co-factor and vitamine metabolism	Symbols: ATPDX1.1, PDX1.1 pyridoxine biosynthesis 1.1 chr2:16011475-16012404 FORWARD LENGTH=309	cytosol					0.205289		0.354782	0.283336	0.284889		0.205289	0.307669	-0.399176						0.165405	0.154339		0.132929			0.167439	0.22142		0.159872	0.132929	0.194429	-0.195075	-0.375739	0.184036
AT3G28940.1	AT3G28940	20.1	stress.biotic	Symbols: AIG2-like (avirulence induced gene) family protein chr3:10968324-10969311 REVERSE LENGTH=169	cytosol	0.131047	0.161405	0.131133		0.131287	0.110912	0.219692	0.187759	0.168976	0.141195	0.121099	0.192142	-0.453598	-0.305679	0.15323		0.0467516		0.161406	0.249718	0.169263	0.204174	0.243229		0.354412	0.27669	0.216758	0.193462	0.223702	0.28262	-0.374546	-0.23273	-0.144975	0.141894			0.156152		0.100385
AT5G42980.1	AT5G42980	21.1	redox.thioredoxin	Symbols: ATTRX3, ATH3, ATTRXH3, TRXH3, TRX3 thioredoxin 3 chr5:17242772-17243718 FORWARD LENGTH=118	cytosol	0.231067	0.152678	0.196289		0.311586			0.247661	0.266198	0.193344	0.311586	0.256929	0.192278	-0.282429	-0.468348				0.205005	0.197921	0.175803		0.214983		0.268278	0.24956	0.231399	0.19291	0.214983	0.249746	-0.256796	-0.149606	-0.108229	0.0146619			0.986609
AT5G40370.1	AT5G40370	21.4	redox.glutaredoxins	Symbols: Glutaredoxin family protein chr5:16147826-16149052 REVERSE LENGTH=111	cytosol	0.114546	0.168558	0.112753	0.133071	0.148135	0.124939	0.168196		0.113547	0.131953	0.135382	0.140871	-0.0397459	-0.065382	-0.0256527			0.869162	0.105012	0.164436	0.235585	0.252411	0.166701	0.176858	0.137403	0.20859	0.202736	0.168344	0.198657	0.18291	-0.0829343	0.0825387	-0.16519	0.757782	0.679261	0.54945	0.434618	0.0857492
AT1G65980.1	AT1G65980	21.5	redox.peroxiredoxin	Symbols: TPX1 thioredoxin-dependent peroxidase 1 chr1:24559524-24560753 REVERSE LENGTH=162	cytosol	0.0813682							0.162841	0.0753558	0.0813682		0.119098		-0.376423					0.128624	0.11086			0.188128			0.140292	0.126185	0.119742	0.188128	0.133239	-0.106702	0.341601	-0.444255
AT1G08830.1,AT1G08830.2	AT1G08830	21.6	redox.dismutases and catalases	Symbols: CSD1 copper/zinc superoxide dismutase 1 chr1:2827700-2829053 FORWARD LENGTH=152	cytosol	0.116424	0.106521	0.119657	0.111365	0.129974	0.107941	0.144237	0.14951	0.139412	0.1142	0.116427	0.144387	-0.214405	-0.23347	-0.0193065	0.019814	0.00355335	0.792175	0.0293565	0.0987588	0.101671	0.101428	0.100192	0.090194	0.181342	0.141886	0.111285	0.0765953	0.0972711	0.144838	-0.61637	-0.392935	-0.237836	0.093547	0.0819891	0.435792	0.191652	0.0679809	0.983493
AT3G10850.1	AT3G10850	24.1	Biodegradation of Xenobiotics.hydroxyacylglutathione hydrolase	Symbols: GLX2-2, GLY2 Metallo-hydrolase/oxidoreductase superfamily protein chr3:3397756-3399522 REVERSE LENGTH=258	cytosol	0.131673				0.143854	0.152778	0.190651		0.191817	0.131673	0.148316	0.191234	-0.252793	-0.368907	-0.118886				0.151024	0.104295		0.151643	0.159564			0.169702	0.201126	0.12766	0.155603	0.185414	-0.368953	-0.174836	-0.197298
AT2G32090.1,AT2G32090.2	AT2G32090	24.2	Biodegradation of Xenobiotics.lactoylglutathione lyase	Symbols: Lactoylglutathione lyase / glyoxalase I family protein chr2:13644500-13645608 FORWARD LENGTH=135	cytosol	0.0777498	0.0942653	0.07315		0.0881032					0.0817217	0.0881032				-0.0751539				0.0633783	0.0115915	0.0785487		0.0950189	0.0950575			0.0980032	0.0511728	0.0950382	0.0980032	-0.627854	-0.0307193	-0.600028				0.224086
AT2G41530.1	AT2G41530	25	C1-metabolism	Symbols: ATSFGH, SFGH S-formylglutathione hydrolase chr2:17323656-17325430 REVERSE LENGTH=284	cytosol				0.0823529	0.121299	0.110175	0.1604	0.13472	0.109769		0.104609	0.134963	-0.253403			0.178925			0.0949378			0.112553			0.149858	0.141	0.0849711	0.0949378	0.112553	0.125277	-0.275539	-0.106997	-0.169793						0.718427
AT3G02770.1	AT3G02770	25	C1-metabolism	Symbols: Ribonuclease E inhibitor RraA/Dimethylmenaquinone methyltransferase chr3:601017-601884 REVERSE LENGTH=166	cytosol	0.0844737		0.0735339	0.238124	0.142966		0.166445	0.171434	0.129065	0.0790038	0.190545	0.155648	0.201607	-0.653259	-0.827616				0.0934747	0.139592	0.0673985		0.112323			0.164804	0.173789	0.100155	0.112323	0.169296	-0.5132	-0.40461	-0.114536
AT5G16450.1,AT5G16450.2	AT5G16450	25	C1-metabolism	Symbols: Ribonuclease E inhibitor RraA/Dimethylmenaquinone methyltransferase chr5:5374357-5375342 FORWARD LENGTH=166	cytosol	0.119068	0.103516		0.397604						0.111292	0.397604				-1.12523					0.17929	0.154554		0.135446			0.231168		0.166922	0.135446	0.231168	-0.322773	-0.522194	0.208193
AT5G56260.1	AT5G56260	25	C1-metabolism	Symbols: Ribonuclease E inhibitor RraA/Dimethylmenaquinone methyltransferase chr5:22775549-22776049 REVERSE LENGTH=166	cytosol			0.133427							0.133427										0.160332	0.163938	0.142941	0.13315			0.193052	0.18674	0.162135	0.138045	0.189896	-0.15772	-0.316218	0.160499
AT4G13930.1	AT4G13930	25.1	C1-metabolism.glycine hydroxymethyltransferase	Symbols: SHM4 serine hydroxymethyltransferase 4 chr4:8048013-8050021 REVERSE LENGTH=471	cytosol					0.0375106		0.0865831	0.112511	0.149094		0.0375106	0.116063	-1.02299						-0.024585	0.0616289		0.0684899	-0.012886		0.0882247	0.0938546	0.111764	0.018522	0.027802	0.0979477	-1.36389	-1.11564	-0.400657						0.404864
AT2G32520.1	AT2G32520	26.1	misc.misc2	Symbols: alpha/beta-Hydrolases superfamily protein chr2:13805823-13807442 REVERSE LENGTH=239	cytosol	0.0847503					0.0982041		0.160742	0.122043	0.0847503	0.0982041	0.141392	-0.360509	-0.500941	-0.147072				0.158983	0.112998	0.07469		0.0807674			0.154358	0.130429	0.115557	0.0807674	0.142393	-0.208073	-0.5523	0.354409
AT3G23570.1	AT3G23570	26.1	misc.misc2	Symbols: alpha/beta-Hydrolases superfamily protein chr3:8458052-8459608 REVERSE LENGTH=239	cytosol	0.089949		0.126337							0.108143									0.118094	0.116836	0.141442		0.117219				0.149123	0.125457	0.117219	0.149123	-0.172375	-0.239567	0.0678925
AT3G23600.1,AT3G23600.2	AT3G23600	26.1	misc.misc2	Symbols: alpha/beta-Hydrolases superfamily protein chr3:8473833-8475655 FORWARD LENGTH=239	cytosol	0.109193	0.086996						0.120401	0.157918	0.0980943		0.13916		-0.346174					0.164288	0.13468		0.123765	0.107126				0.140381	0.149484	0.115446	0.140381	0.0628091	-0.194938	0.256961
AT3G16420.1,AT3G16420.2,AT3G16420.3	AT3G16420	26.16	misc.myrosinases-lectin-jacalin	Symbols: PBP1, JAL30 PYK10-binding protein 1 chr3:5579560-5580674 FORWARD LENGTH=298	cytosol	-0.0137508		-0.0266053		-0.0316167		-0.00676065	0.0117707	0.0465499	-0.0201781	-0.0316167	0.0171866	6.76413	24.9812	-0.44169				-0.00538157	-0.0236713		-0.0307053	-0.0305256			0.00403565	-0.0128611	-0.0145265	-0.0306154	-0.0044127	1.06803	1.4961	-0.712818
AT4G13010.1	AT4G13010	26.7	misc.oxidases - copper, flavone etc	Symbols: Oxidoreductase, zinc-binding dehydrogenase family protein chr4:7600682-7602567 FORWARD LENGTH=329	cytosol					0.295041			0.212035	0.120743		0.295041	0.166389	0.557621						0.202395				0.226811					0.202395	0.226811				-0.113773
AT2G23610.1	AT2G23610	26.8	misc.nitrilases, *nitrile lyases, berberine bridge enzymes, reticuline oxidases, troponine reductases	Symbols: ATMES3, MES3 methyl esterase 3 chr2:10044410-10046403 REVERSE LENGTH=263	cytosol					0.0653679						0.0653679								0.154465	0.104303			0.0594416			0.115891	0.0729092	0.129384	0.0594416	0.0943998	0.312662	-0.454471	0.740816
AT5G02790.1	AT5G02790	26.9	misc.glutathione S transferases	Symbols: GSTL3 Glutathione S-transferase family protein chr5:632877-634858 FORWARD LENGTH=235	cytosol	0.407387	0.351773	0.360027		0.380645		0.40615		0.413103	0.373062	0.380645	0.409627	-0.0733467	-0.0934328	-0.0201206				0.372094	0.363512	0.359094	0.378995	0.396932	0.346441			0.436004	0.3649	0.374123	0.436004	-0.177559	-0.152769	-0.0249592			0.578262	0.669376
AT1G78380.1	AT1G78380	26.9	misc.glutathione S transferases	Symbols: ATGSTU19, GST8, GSTU19 glutathione S-transferase TAU 19 chr1:29486659-29487819 REVERSE LENGTH=219	cytosol	0.0366475			0.067982	0.0716735	0.0662338		0.159509	0.145064	0.0366475	0.0686298	0.152287	-0.757362	-1.22412	-0.607581				0.0907239	0.0828045		0.0831153	0.0877453			0.134837	0.0975785	0.0867642	0.0854303	0.116208	-0.290122	-0.305272	0.0154929
AT2G30860.1	AT2G30860	26.9	misc.glutathione S transferases	Symbols: ATGSTF9, GLUTTR, ATGSTF7, GSTF9 glutathione S-transferase PHI 9 chr2:13139132-13140057 FORWARD LENGTH=215	cytosol	0.0642776		0.0642776	0.11305	0.127597	0.123144		0.181668		0.0642776	0.121264	0.181668	-0.398795	-0.954603	-0.61427				0.135577									0.135577
AT2G23930.1,AT2G23930.2,AT3G11500.1	AT2G23930	27.1	RNA.processing	Symbols: SNRNP-G probable small nuclear ribonucleoprotein G chr2:10182353-10183026 FORWARD LENGTH=80	cytosol	0.0926463	0.073188	0.0891554				0.143096	0.100592	0.105493	0.0849965		0.116394		-0.311805			0.0995711		0.106713	0.0771498	0.0572038	0.0662484	0.106685			0.0663479	0.0754096	0.0803556	0.0864669	0.0708788	0.125327	0.198138	-0.0732664				0.780617
AT1G49760.1,AT1G49760.2	AT1G49760	27.1	RNA.processing	Symbols: PAB8, PABP8 poly(A) binding protein 8 chr1:18416740-18419753 FORWARD LENGTH=671	cytosol	0.0608809		0.0608809	0.114855	0.0955183		0.13326		0.171175	0.0608809	0.105187	0.152218	-0.365426	-0.857226	-0.533587				0.042692			0.0345576			0.0710202	0.101753		0.042692	0.0345576	0.0863865	-0.677023	-0.857071	0.210599
AT1G12310.1	AT1G12310	29.4	protein.postranslational modification	Symbols: Calcium-binding EF-hand family protein chr1:4187500-4187946 REVERSE LENGTH=148	cytosol	0.185939	0.19837	0.177656				0.2075		0.220625	0.187322		0.214063		-0.133244					0.178115	0.178475	0.169005			0.172771	0.185972	0.194835	0.211799	0.175198	0.172771	0.197535	-0.119854	-0.133752	0.0139538	0.0525129			0.147826
AT5G02240.1	AT5G02240	29.5	protein.degradation	Symbols: NAD(P)-binding Rossmann-fold superfamily protein chr5:451502-452984 FORWARD LENGTH=253	cytosol	0.0902079	0.0951723	0.0819324	0.109636	0.0865141	0.13128	0.150341	0.135917	0.148956	0.0891042	0.109143	0.145071	-0.282657	-0.477993	-0.202164	0.0588549	0.000736201	0.211591	0.0955069	0.1132	0.110975	0.134581	0.101899	0.0926259	0.179504	0.146503	0.146937	0.106561	0.109702	0.157648	-0.38672	-0.358675	-0.0290527	0.0140785	0.0460004	0.832129	0.0614945	0.976904	0.348556
AT1G79340.1	AT1G79340	29.5	protein.degradation	Symbols: AtMC4, MC4 metacaspase 4 chr1:29842849-29844368 FORWARD LENGTH=418	cytosol	0.104258		0.105068						0.188604	0.104663		0.188604		-0.572456					0.109891	0.119849	0.138946		0.140243	0.0571156		0.230624	0.188479	0.122895	0.0986794	0.209552	-0.521324	-0.71941	0.21858
AT2G44310.1	AT2G44310	30.3	signalling.calcium	Symbols: Calcium-binding EF-hand family protein chr2:18309285-18309713 FORWARD LENGTH=142	cytosol	0.187124	0.194201	0.224323		0.183907	0.205245	0.277469	0.254698		0.201883	0.194576	0.266084	-0.310457	-0.274383	0.0368591				0.192288	0.176384	0.183918	0.174401	0.17424	0.199992		0.237955	0.242297	0.184197	0.182878	0.240126	-0.263616	-0.270675	0.00718694			0.898526	0.22369
AT1G62820.1	AT1G62820	30.3	signalling.calcium	Symbols: Calcium-binding EF-hand family protein chr1:23263822-23264268 REVERSE LENGTH=148	cytosol	0.106107		0.100293							0.1032									0.10981	0.107834	0.11064		0.128271	0.104445			0.0889248	0.109428	0.116358	0.0889248	0.206736	0.267275	-0.0613866
AT5G15970.1	AT5G15970	31.1	cell.organisation	Symbols: KIN2, COR6.6 stress-responsive protein (KIN2) / stress-induced protein (KIN2) / cold-responsive protein (COR6.6) / cold-regulated protein (COR6.6) chr5:5211966-5212441 FORWARD LENGTH=66	cytosol	0.236685	0.267606	0.235263	0.244277	0.201665	0.189178	0.280317	0.301128	0.231397	0.246518	0.211707	0.270947	-0.245478	-0.0944194	0.151939	0.0895522	0.351845	0.152544	0.162886	0.237677	0.242209	0.280758	0.266843	0.27452	0.358972	0.319236	0.28474	0.214257	0.27404	0.320983	-0.398793	-0.157783	-0.244862	0.0333117	0.097845	0.0832569	0.310396	0.0221026	0.168271
AT2G19760.1	AT2G19760	31.1	cell.organisation	Symbols: PFN1, PRF1 profilin 1 chr2:8517074-8518067 REVERSE LENGTH=131	cytosol	0.116751	0.121724	0.121062		0.0778341	0.102421	0.119033	0.157617	0.173937	0.119846	0.0901276	0.150195	-0.499892	-0.224779	0.283065		0.137039		0.107884	0.0869562	0.0906012	0.100117	0.100414			0.177223	0.187063	0.0951472	0.100266	0.182143	-0.62747	-0.579847	-0.0523878				0.0204858
AT5G09810.1	AT5G09810	31.1	cell.organisation	Symbols: ACT7 actin 7 chr5:3052809-3054220 FORWARD LENGTH=377	cytosol					0.0565255		0.104074	0.107604	0.0739959		0.0565255	0.0952245	-0.510036						0.0688625	0.0686187		0.0778372	0.0774528		0.0756802	0.116824	0.070392	0.0687406	0.077645	0.087632	-0.241621	-0.120852	-0.121657						0.697047
AT4G29350.1	AT4G29350	31.1	cell.organisation	Symbols: PFN2, PRO2, PRF2 profilin 2 chr4:14450135-14451119 FORWARD LENGTH=131	cytosol	0.129939		0.0705437	0.163237	0.113821	0.12638	0.177882		0.175945	0.100241	0.13448	0.176913	-0.27254	-0.553277	-0.291734				0.1385	0.118005	0.0921808	0.114249	0.152264		0.103004	0.195029		0.116229	0.133256	0.149016	-0.247224	-0.111664	-0.136502
AT5G44020.1	AT5G44020	33.1	development.storage proteins	Symbols: HAD superfamily, subfamily IIIB acid phosphatase chr5:17712433-17714046 FORWARD LENGTH=272	cytosol	-0.0463724		-0.0463724					-0.0561081	-0.0642113	-0.0463724		-0.0601597		-0.258839						-0.041574	-0.0381844	-0.00804707	0.0155955	-0.023256	0.020281	-0.0056191	-0.0472589	-0.0398792	-0.00523587	-0.0108657	1.1435	-0.69929	1.53578		0.81625
AT3G16640.1	AT3G16640	33.99	development.unspecified	Symbols: TCTP translationally controlled tumor protein chr3:5669709-5670729 REVERSE LENGTH=168	cytosol	0.0913081		0.0867478		0.0954595		0.147616	0.13098	0.137054	0.089028	0.0954595	0.13855	-0.36828	-0.435209	-0.0697236				0.0804083	0.0902477	0.0385769	0.0646794	0.0723574		0.111594	0.123547	0.122793	0.0697443	0.0685184	0.119311	-0.524364	-0.540839	0.0177324	0.0384035					0.036283
AT3G06610.1	AT3G06610	35.1	not assigned.no ontology	Symbols: DNA-binding enhancer protein-related chr3:2060837-2061845 FORWARD LENGTH=115	cytosol	0.117019	0.099342	0.118896					0.132912	0.146632	0.111752		0.139772		-0.222799					0.106081	0.118049	0.113183	0.112994	0.104489	0.0909377		0.155998	0.144093	0.112438	0.102807	0.150045	-0.28655	-0.373644	0.0894903			0.257628	0.928042
AT1G11930.1,AT1G11930.2	AT1G11930	35.1	not assigned.no ontology	Symbols: Predicted pyridoxal phosphate-dependent enzyme, YBL036C type chr1:4028783-4030298 FORWARD LENGTH=257	cytosol	0.16488									0.16488									0.162126		0.168028	0.233454				0.171685		0.165077	0.233454	0.171685	-0.0392451	0.304927	-0.343145
AT5G42850.1,AT5G42850.2	AT5G42850	35.2	not assigned.unknown	Symbols: Thioredoxin superfamily protein chr5:17182072-17182568 REVERSE LENGTH=134	cytosol	0.167671	0.152976	0.181163							0.16727									0.194035	0.176944	0.20595	0.223983	0.193327	0.198047			0.208162	0.19231	0.205119	0.208162	-0.0791709	-0.0147293	-0.0644604			0.370746	0.099265
AT2G35830.1,AT2G35830.2	AT2G35830	35.2	not assigned.unknown	Symbols: unknown protein; BEST Arabidopsis thaliana protein match is: unknown protein (TAIR:AT2G35810.1); Has 155 Blast hits to 155 proteins in 54 species: Archae - 0; Bacteria - 66; Metazoa - 0; Fungi - 0; Plants - 82; Viruses - 0; Other Eukaryotes - 7 (source: NCBI BLink). chr2:15052302-15053160 FORWARD LENGTH=184	cytosol	0.277898	0.188086	0.20062						0.21234	0.222201		0.21234		0.0453846					0.185413	0.161989	0.202934	0.142683	0.203468			0.218761	0.210096	0.183445	0.173076	0.214428	-0.155743	-0.21343	0.0581706				0.272511
AT2G35820.1	AT2G35820	35.2	not assigned.unknown	Symbols: ureidoglycolate hydrolases chr2:15050933-15052004 FORWARD LENGTH=192	cytosol	0.12077		0.113276							0.117023										0.179029			0.196211				0.162502	0.179029	0.196211	0.162502	0.0967777	0.18794	-0.0915787
AT3G02230.1	AT3G02230	10.5.5	cell wall.cell wall proteins.RGP	Symbols: RGP1, ATRGP1 reversibly glycosylated polypeptide 1 chr3:415463-417304 FORWARD LENGTH=357	cytosol			0.119486						0.139224	0.119486		0.139224		-0.152586									0.0179747			0.0677441	0.106008		0.0179747	0.0868761		-1.31427
AT1G31812.1	AT1G31812	11.1.13	lipid metabolism.FA synthesis and FA elongation.acyl-CoA binding protein	Symbols: ACBP6, ACBP acyl-CoA-binding protein 6 chr1:11411132-11412099 REVERSE LENGTH=92	cytosol	0.140429	0.162338	0.13476		0.157509		0.139214	0.197007	0.18759	0.145843	0.157509	0.174604	-0.102948	-0.179506	-0.0769135		0.219583		0.149268	0.128796	0.125582	0.163128	0.152002	0.12922		0.201812	0.170112	0.134549	0.148117	0.185962	-0.32082	-0.226566	-0.0959989			0.336529	0.370817
AT1G02500.1,AT1G02500.2	AT1G02500	13.1.3.4.11	amino acid metabolism.synthesis.aspartate family.methionine.S-adenosylmethionine synthetase	Symbols: SAM1, SAM-1, MAT1, AtSAM1 S-adenosylmethionine synthetase 1 chr1:519037-520218 FORWARD LENGTH=393	cytosol					0.167761		0.221876		0.169481		0.167761	0.195679	-0.153631						0.186225			0.142186			0.210231		0.204258	0.186225	0.142186	0.207245	-0.106842	-0.372368	0.268194
AT2G43910.1	AT2G43910	13.1.3.4.13	amino acid metabolism.synthesis.aspartate family.methionine.methionine S-methyltransferase	Symbols: ATHOL1, HOL1 HARMLESS TO OZONE LAYER 1 chr2:18184658-18186951 REVERSE LENGTH=227	cytosol	0.074486				0.103134			0.199345	0.140286	0.074486	0.103134	0.169816	-0.488603	-0.780425	-0.322573				0.129716	0.101325		0.0841918	0.101389	0.0739268		0.154276	0.165219	0.11552	0.0865027	0.159747	-0.321337	-0.594881	0.287272
AT4G14880.1,AT4G14880.2,AT4G14880.3,AT4G14880.4	AT4G14880	13.1.5.3.1	amino acid metabolism.synthesis.serine-glycine-cysteine group.cysteine.OASTL	Symbols: OASA1, OLD3, CYTACS1 O-acetylserine (thiol) lyase (OAS-TL) isoform A1 chr4:8518209-8520050 REVERSE LENGTH=322	cytosol	0.0634739		0.0892941	0.102601	0.0945955	0.0881485	0.145139	0.155261	0.1224	0.076384	0.0951151	0.140933	-0.38821	-0.594056	-0.21844	0.0123337			0.0818308	0.112452		0.0994464	0.0813094		0.200279	0.127301	0.111864	0.0971415	0.0903779	0.146481	-0.405052	-0.473729	0.072138						0.857332
AT2G34470.1,AT2G34470.2	AT2G34470	13.2.2.3	amino acid metabolism.degradation.glutamate family.arginine	Symbols: UREG, PSKF109 urease accessory protein G chr2:14530900-14532411 REVERSE LENGTH=275	cytosol	0.179551	0.165641	0.239516		0.171465	0.184875			0.250595	0.194903	0.17817	0.250595	-0.337831	-0.250025	0.0896997				0.159972	0.161159	0.171054		0.162065			0.210773	0.284496	0.164062	0.162065	0.247635	-0.405992	-0.417721	0.0122485				0.24993
AT1G12050.1	AT1G12050	13.2.6.2	amino acid metabolism.degradation.aromatic aa.tyrosine	Symbols: fumarylacetoacetase, putative chr1:4072904-4075856 FORWARD LENGTH=421	cytosol	0.063147		0.0891903			0.104651			0.0978995	0.0761687	0.104651	0.0978995	0.0666668	-0.249682	-0.315038				0.105596	0.063979	0.0976181	0.090392	0.0443452			0.1438		0.0890644	0.0673686	0.1438	-0.47011	-0.723893	0.277382
AT4G34050.1	AT4G34050	16.2.1.6	secondary metabolism.phenylpropanoids.lignin biosynthesis.CCoAOMT	Symbols: CCoAOMT1 S-adenosyl-L-methionine-dependent methyltransferases superfamily protein chr4:16310844-16311973 FORWARD LENGTH=259	cytosol	0.447473		0.438153			0.477971	0.5561	0.487754	0.495296	0.442813	0.477971	0.51305	-0.0707931	-0.146961	-0.0763664				0.483263				0.456983			0.50877	0.496176	0.483263	0.456983	0.502473	-0.0389758	-0.0948247	0.0559006
AT5G54160.1	AT5G54160	16.2.1.9	secondary metabolism.phenylpropanoids.lignin biosynthesis.COMT	Symbols: ATOMT1, OMT1 O-methyltransferase 1 chr5:21982075-21984167 FORWARD LENGTH=363	cytosol							0.245464					0.245464							0.156494	0.191545			0.148085			0.179762		0.174019	0.148085	0.179762	-0.0324662	-0.193245	0.161031
AT1G74090.1	AT1G74090	16.5.1.1.1.9	secondary metabolism.sulfur-containing.glucosinolates.synthesis.aliphatic.sulfotransferase	Symbols: SOT18, ATSOT18, ATST5B desulfo-glucosinolate sulfotransferase 18 chr1:27863003-27864055 FORWARD LENGTH=350	cytosol			0.148682	0.163078	0.188385	0.126469				0.148682	0.159311				-0.0690167				0.188541			0.158916			0.290736			0.188541	0.158916	0.290736	-0.426456	-0.58632	0.170523
AT1G74100.1	AT1G74100	16.5.1.1.3.3	secondary metabolism.sulfur-containing.glucosinolates.synthesis.indole.indole-3-methyl-desulfoglucosinolate sulfotransferase	Symbols: SOT16, ATSOT16, CORI-7, ATST5A sulfotransferase 16 chr1:27864489-27865505 REVERSE LENGTH=338	cytosol									0.229882			0.229882								0.252065			0.243138			0.229068		0.252065	0.243138	0.229068	0.095597	0.0595946	0.0360537
AT3G44310.1,AT3G44310.3	AT3G44310	16.5.1.3.3	secondary metabolism.sulfur-containing.glucosinolates.degradation.nitrilase	Symbols: NIT1, ATNIT1, NITI nitrilase 1 chr3:15986901-15988841 FORWARD LENGTH=346	cytosol				0.0907125	0.0763848	0.0840934	0.176172	0.166976	0.160775		0.0837302	0.167974	-0.669389			0.000158767			0.112602	0.0876026		0.0751945	0.0793051		0.134469	0.127946	0.101334	0.100102	0.0772498	0.121249	-0.19107	-0.443322	0.25771						0.0134986
AT5G43830.1	AT5G43830	17.2.3	hormone metabolism.auxin.induced-regulated-responsive-activated	Symbols: Aluminium induced protein with YGL and LRDR motifs chr5:17622593-17624239 REVERSE LENGTH=251	cytosol						0.158475		0.142063	0.176376		0.158475	0.159219	-0.00468896						0.111272	0.119812			0.141073			0.235734	0.193339	0.115542	0.141073	0.214537	-0.599826	-0.41317	-0.198985
AT1G43670.1	AT1G43670	2.1.1.3	major CHO metabolism.synthesis.sucrose.FBPase	Symbols: Inositol monophosphatase family protein chr1:16468184-16470347 FORWARD LENGTH=341	cytosol				0.0564125	0.0588078	0.0509933	0.112151	0.107963	0.0869631		0.0554045	0.102359	-0.59525			0.00445876			0.0318944	0.045287		0.0534725	0.031647		0.104667	0.0821125	0.0753645	0.0385907	0.0425597	0.0873813	-0.774627	-0.689875	-0.09782						0.273123
AT3G07230.1	AT3G07230	20.2.4	stress.abiotic.touch/wounding	Symbols: wound-responsive protein-related chr3:2299920-2300183 FORWARD LENGTH=46	cytosol	-0.0124415	0.0533123	0.0691557				0.099525	0.131574	0.145274	0.0366755		0.125458		-1.09518			0.0353992		0.319089	0.0869621	0.0575364		0.0617701	0.0846505		0.125194	0.115096	0.154529	0.0732103	0.120145	0.250363	-0.485475	0.714138				0.244295
AT4G23670.1	AT4G23670	20.2.99	stress.abiotic.unspecified	Symbols: Polyketide cyclase/dehydrase and lipid transport superfamily protein chr4:12332846-12333656 REVERSE LENGTH=151	cytosol	0.0256799		0.0256799	0.0532523	0.0549873	0.0604002	0.0967647	0.095513	0.114211	0.0256799	0.0562133	0.102163	-0.580258	-1.19652	-0.74569	0.00200169			0.0987528	0.0671201		0.0794738	0.0930365		0.108926	0.113368	0.109614	0.0829365	0.0862552	0.110636	-0.286194	-0.247659	-0.03923						0.242912
AT1G75270.1	AT1G75270	21.2.1	redox.ascorbate and glutathione.ascorbate	Symbols: DHAR2 dehydroascorbate reductase 2 chr1:28250255-28251237 REVERSE LENGTH=213	cytosol	0.078926			0.0721811	0.121157					0.078926	0.0966693				-0.202093				0.141934	0.0746252		0.155745	0.0743456			0.0806771	0.0946178	0.10828	0.115045	0.0876474	0.210611	0.270337	-0.0605886
AT2G31570.1	AT2G31570	21.2.2	redox.ascorbate and glutathione.glutathione	Symbols: ATGPX2, GPX2 glutathione peroxidase 2 chr2:13438211-13439775 REVERSE LENGTH=169	cytosol	0.214327	0.198357	0.214327	0.230063	0.210852			0.241659	0.207486	0.209004	0.220457	0.224573	-0.0184946	-0.0718161	-0.0533393					0.189		0.146877	0.138392	0.155467		0.268248	0.15469	0.189	0.146912	0.211469	-0.112216	-0.360273	0.250589
AT1G27450.1,AT1G27450.2,AT1G27450.3	AT1G27450	23.3.1.1	nucleotide metabolism.salvage.phosphoribosyltransferases.aprt	Symbols: APT1, ATAPT1 adenine phosphoribosyl transferase 1 chr1:9532042-9533807 FORWARD LENGTH=243	cytosol				0.0580787			0.0584361				0.0580787	0.0584361	-0.00613555						0.058327						0.0880312			0.058327		0.0880312	-0.405911
AT4G09320.1	AT4G09320	23.4.10	nucleotide metabolism.phosphotransfer and pyrophosphatases.nucleoside diphosphate kinase	Symbols: NDPK1 Nucleoside diphosphate kinase family protein chr4:5923424-5924366 FORWARD LENGTH=169	cytosol					0.0256364	0.0312665	0.0802205	0.0967667	0.072182		0.0284515	0.0830564	-0.979391						0.00789183	0.0157794		0.0195429			0.0588332	0.0486265	0.0693759	0.0118356	0.0195429	0.0589452	-1.33114	-1.00403	-0.491247						0.0622098
AT2G18230.1	AT2G18230	23.4.99	nucleotide metabolism.phosphotransfer and pyrophosphatases.misc	Symbols: AtPPa2, PPa2 pyrophosphorylase 2 chr2:7932139-7933560 REVERSE LENGTH=218	cytosol	0.098574		0.098574	0.210274						0.098574	0.210274				-0.723332				0.143895	0.160986						0.218318	0.197213	0.152441		0.207765	-0.307184
AT5G23290.1	AT5G23290	27.3.99	RNA.regulation of transcription.unclassified	Symbols: PFD5 prefoldin 5 chr5:7846144-7847428 FORWARD LENGTH=151	cytosol	0.0981058	0.0852606	0.0592488		0.0867181			0.151337	0.133239	0.0808717	0.0867181	0.142288	-0.485315	-0.550425	-0.0697696				0.0845765	0.101133	0.0837731		0.0886279	0.0412673		0.159292	0.148491	0.0898276	0.0649476	0.153892	-0.52572	-0.812871	0.321498				0.521242
AT2G41840.1	AT2G41840	29.2.1.2.1.2	protein.synthesis.ribosomal protein.eukaryotic.40S subunit.S2	Symbols: Ribosomal protein S5 family protein chr2:17460016-17461398 REVERSE LENGTH=285	cytosol		0.0577353		0.0512732			0.0947737		0.0643688	0.0577353	0.0512732	0.0795712	-0.432544	-0.318061	0.118561				0.00602733		0.084148	0.152012			0.0495894	-0.00967544		0.0450877	0.152012	0.019957	0.772721	1.5358	-1.08498
AT3G10090.1,AT5G03850.1	AT3G10090	29.2.1.2.1.28	protein.synthesis.ribosomal protein.eukaryotic.40S subunit.S28	Symbols: Nucleic acid-binding, OB-fold-like protein chr3:3108960-3109154 REVERSE LENGTH=64	cytosol	0.0244649			0.0934031	0.0820877		0.100546	0.094887	0.0977001	0.0244649	0.0877454	0.0977109	-0.10747	-1.19903	-1.12789				0.0549065	0.0599234		0.0324886	0.0423024		0.0653073	0.0456669		0.057415	0.0373955	0.0554871	0.0341512	-0.389558	0.422305
AT5G64140.1	AT5G64140	29.2.1.2.1.28	protein.synthesis.ribosomal protein.eukaryotic.40S subunit.S28	Symbols: RPS28 ribosomal protein S28 chr5:25667529-25667723 REVERSE LENGTH=64	cytosol					0.0696359			0.0730003	0.111064		0.0696359	0.092032	-0.277064						0.0481493			0.0211526			0.0473166	0.0858397	0.127414	0.0481493	0.0211526	0.0868569	-0.573419	-1.21664	0.779105
AT1G72370.1,AT1G72370.2	AT1G72370	29.2.1.2.1.31	protein.synthesis.ribosomal protein.eukaryotic.40S subunit.SA	Symbols: P40, AP40, RP40, RPSAA 40s ribosomal protein SA chr1:27243148-27244842 REVERSE LENGTH=298	cytosol							0.0184199	0.0205881	0.0554317			0.0314799							0.00677856	-0.0107279		0.00147189	0.0422531		0.00639076	-0.00590901		-0.00197467	0.0218625	0.000240872	2.55571	1.95641	-2.39716
AT1G56070.1	AT1G56070	29.2.4	protein.synthesis.elongation	Symbols: LOS1 Ribosomal protein S5/Elongation factor G/III/V family protein chr1:20968245-20971077 REVERSE LENGTH=843	cytosol				0.110503			0.13997		0.149039		0.110503	0.144504	-0.266671							0.0962987					0.138822	0.145239	0.134453	0.0962987		0.139504	-0.366455
AT5G19510.1	AT5G19510	29.2.4	protein.synthesis.elongation	Symbols: Translation elongation factor EF1B/ribosomal protein S6 family protein chr5:6581854-6583137 REVERSE LENGTH=224	cytosol									0.126166			0.126166							0.0356107	0.0523659		0.0489638	0.039284		0.0444386	0.0966752	0.0891407	0.0439883	0.0441239	0.0767515	-0.542707	-0.539855	-0.00307741
AT4G38740.1	AT4G38740	31.3.1	cell.cycle.peptidylprolyl isomerase	Symbols: ROC1 rotamase CYP 1 chr4:18083620-18084138 REVERSE LENGTH=172	cytosol	0.114618	0.107285	0.100176	0.106422	0.108272	0.122213	0.167962	0.180383	0.125585	0.10736	0.112302	0.157977	-0.337982	-0.381532	-0.0450003	0.0577604	0.0415799	0.489263	0.187727	0.190824	0.164735	0.180199	0.183383	0.197684	0.18922	0.177528	0.183288	0.181095	0.187088	0.183346	-0.0123486	0.0202084	-0.032555	0.812745	0.587159	0.575003	0.00132822	0.000520378	0.208337
AT2G16600.1	AT2G16600	31.3.1	cell.cycle.peptidylprolyl isomerase	Symbols: ROC3 rotamase CYP 3 chr2:7200862-7201383 FORWARD LENGTH=173	cytosol	0.152195	0.127449	0.140132	0.181659	0.157148	0.165899	0.200678	0.207658	0.220099	0.139925	0.168236	0.209478	-0.218381	-0.398124	-0.183737	0.0107541	0.00159193	0.0489773	0.179977	0.178652	0.173266	0.201202	0.158718		0.205224	0.248625	0.249637	0.177299	0.17996	0.234495	-0.277794	-0.263168	-0.0148983	0.0180023			0.00734464		0.186326
AT4G34870.1	AT4G34870	31.3.1	cell.cycle.peptidylprolyl isomerase	Symbols: ROC5, ATCYP1 rotamase cyclophilin 5 chr4:16614451-16614969 FORWARD LENGTH=172	cytosol	0.160423	0.143114	0.155436	0.204877	0.190442	0.186023	0.239667	0.179734	0.222709	0.152991	0.193781	0.214037	-0.0993378	-0.332648	-0.235254	0.340171	0.0302579	0.00602054	0.175852	0.181231	0.1768	0.179601	0.164343	0.145016	0.18831	0.210461	0.206419	0.177961	0.162987	0.20173	-0.125202	-0.212456	0.0878383	0.0275059	0.0328784	0.213911	0.009879	0.0555294	0.554304
AT2G21130.1	AT2G21130	31.3.1	cell.cycle.peptidylprolyl isomerase	Symbols: Cyclophilin-like peptidyl-prolyl cis-trans isomerase family protein chr2:9055619-9056143 REVERSE LENGTH=174	cytosol	0.14859	0.15041			0.106769					0.1495	0.106769				0.333485				0.169343	0.113343							0.149292	0.141343		0.149292	-0.0546978
AT2G36460.1	AT2G36460	4.1.10	glycolysis.cytosolic branch.aldolase	Symbols: Aldolase superfamily protein chr2:15296929-15298387 REVERSE LENGTH=358	cytosol								0.0261473				0.0261473							0.035367	0.0142043			0.0693156			0.180474		0.0247857	0.0693156	0.180474	-1.51699	-0.890016	-0.946426
AT1G79550.1,AT1G79550.2	AT1G79550	4.1.11	glycolysis.cytosolic branch.3-phosphoglycerate kinase (PGK)	Symbols: PGK phosphoglycerate kinase chr1:29924347-29926295 REVERSE LENGTH=401	cytosol						0.090836	0.124858		0.00113501		0.090836	0.0629966	0.361944						0.0697704	0.0818819		0.0725373	0.0805353		0.137349	0.10079		0.0758262	0.0765363	0.119069	-0.443758	-0.434886	-0.00932141
AT2G36530.1	AT2G36530	4.1.13	glycolysis.cytosolic branch.enolase	Symbols: LOS2, ENO2 Enolase chr2:15321081-15323786 REVERSE LENGTH=444	cytosol					0.0588473		0.0338403	0.0785504	0.0868443		0.0588473	0.0664117	-0.12078						0.0698575	0.0672058		0.0770887			0.102295	0.0825294	0.0686336	0.0685316	0.0770887	0.084486	-0.20853	-0.0915649	-0.117526						0.398473
AT3G55440.1	AT3G55440	4.1.7	glycolysis.cytosolic branch.triosephosphate isomerase (TPI)	Symbols: ATCTIMC, TPI, CYTOTPI triosephosphate isomerase chr3:20553794-20556078 FORWARD LENGTH=254	cytosol	0.0640887			0.0716499	0.0815032	0.0739785	0.123245	0.129521	0.112161	0.0640887	0.0757105	0.121642	-0.465477	-0.61975	-0.166264	0.00145129			0.105889	0.111724		0.121309	0.0942088		0.177915	0.132666	0.105998	0.108806	0.107759	0.13886	-0.242695	-0.25222	0.00967336						0.469925
AT3G52930.1	AT3G52930	4.3.10	glycolysis.unclear/dually targeted.aldolase	Symbols: Aldolase superfamily protein chr3:19627383-19628874 REVERSE LENGTH=358	cytosol	0.0111017			0.0746294	0.0637408	0.0641408	0.139235	0.125738	0.105104	0.0111017	0.0675037	0.123359	-0.585292	-1.66974	-1.43506	0.00610048			0.0516996	0.0626438		0.0686285	0.0505687		0.112253	0.108032	0.112706	0.0571717	0.0595986	0.110997	-0.640135	-0.602575	-0.0415679						0.285475
AT3G25530.1,AT3G25530.2	AT3G25530	7.1.3	OPP.oxidative PP.6-phosphogluconate dehydrogenase	Symbols: GHBDH, ATGHBDH, GLYR1, GR1 glyoxylate reductase 1 chr3:9271949-9273514 REVERSE LENGTH=289	cytosol	0.0526128		0.0232093	0.0806357	0.0538921		0.124836	0.107204	0.099463	0.037911	0.0672639	0.110501	-0.486453	-0.978222	-0.558172				0.0474675	0.0449809	0.0448917	0.0669038	0.0506499		0.0943454	0.100046	0.100636	0.04578	0.0587769	0.0983426	-0.729414	-0.503638	-0.248608	1.74301e-05					0.192728
AT2G45790.1	AT2G45790	10.1.21	cell wall.precursor synthesis.phosphomannomutase	Symbols: ATPMM, PMM phosphomannomutase chr2:18855876-18857753 FORWARD LENGTH=246	cytosol,mitochondrion				0.117805			0.219055	0.118175	0.107818		0.117805	0.148349	-0.229518							0.0714137					0.138652			0.0714137		0.138652	-0.640163
AT3G43980.1,AT3G44010.1,AT4G33865.1	AT3G43980	29.2.1.2.1.29	protein.synthesis.ribosomal protein.eukaryotic.40S subunit.S29	Symbols: Ribosomal protein S14p/S29e family protein chr3:15778555-15779235 REVERSE LENGTH=56	cytosol,nucleus	0.0732581	0.0953812	0.0812868	0.110195	0.134784				0.135829	0.0833087	0.12249	0.135829	-0.103277	-0.479335	-0.380771				0.0891562	0.0814988	0.105475	0.0830664	0.0640292	0.0575956	0.0510881	0.0947472	0.102166	0.0920434	0.0682304	0.082667	0.107336	-0.191344	0.297154	0.619194	0.45988	0.0841828	0.41352
AT1G27310.1	AT1G27310	29.3.1	protein.targeting.nucleus	Symbols: NTF2A nuclear transport factor 2A chr1:9484615-9485790 REVERSE LENGTH=122	cytosol,nucleus	0.068784								0.135106	0.068784		0.135106		-0.650567					0.0690098				0.0905896				0.118541	0.0690098	0.0905896	0.118541	-0.528188	-0.267309	-0.270424
AT2G39990.1	AT2G39990	29.5.11.20	protein.degradation.ubiquitin.proteasom	Symbols: EIF2, AteIF3f, eIF3F eukaryotic translation initiation factor 2 chr2:16698332-16699929 REVERSE LENGTH=293	cytosol,nucleus									0.0826176			0.0826176							0.0715533	0.0564027			0.0361203			0.0846749	0.0947803	0.063978	0.0361203	0.0897276	-0.33505	-0.851938	0.556607
AT3G60820.1,AT3G60820.2,AT3G60820.3	AT3G60820	29.5.11.20	protein.degradation.ubiquitin.proteasom	Symbols: PBF1 N-terminal nucleophile aminohydrolases (Ntn hydrolases) superfamily protein chr3:22472038-22473809 REVERSE LENGTH=223	cytosol,nucleus					0.0539475	0.0554186		0.106213	0.110827		0.0546831	0.10852	-0.659751						0.0386288	0.0171392					0.103298	0.0593056	0.0707694	0.027884		0.0777909	-0.944536
AT5G23540.1,AT5G23540.2	AT5G23540	29.5.11.20	protein.degradation.ubiquitin.proteasom	Symbols: Mov34/MPN/PAD-1 family protein chr5:7937772-7939339 FORWARD LENGTH=308	cytosol,nucleus					0.0379448				0.0507952		0.0379448	0.0507952	-0.28962						0.0526416	0.0333794			0.034366		0.119309	0.114294	0.0646959	0.0430105	0.034366	0.0994331	-0.79221	-0.972609	0.22344
AT3G22890.1	AT3G22890	14.1	S-assimilation.ATPS	Symbols: APS1 ATP sulfurylase 1 chr3:8112837-8114734 FORWARD LENGTH=463	cytosol,plastid					0.394713		0.380602	0.380863			0.394713	0.380732	0.0360581						0.477902	0.483476			0.445029			0.315142	0.323263	0.480689	0.445029	0.319203	0.40377	0.329287	0.0770432
AT5G58070.1	AT5G58070	34.99	transport.misc	Symbols: ATTIL, TIL temperature-induced lipocalin chr5:23500512-23501156 REVERSE LENGTH=186	endoplasmic reticulum	0.150544	0.172257	0.147933		0.150924	0.134771		0.183837	0.261543	0.156911	0.142848	0.22269	-0.436849	-0.346567	0.0938327				0.160819	0.12765	0.165047	0.193518	0.14971	0.147968		0.206336	0.194511	0.151172	0.163732	0.200423	-0.280159	-0.201514	-0.0797715			0.545167	0.705126
AT2G25110.1	AT2G25110	35.1	not assigned.no ontology	Symbols: SDF2, ATSDL, AtSDF2 stromal cell-derived factor 2-like protein precursor chr2:10684428-10685838 FORWARD LENGTH=218	endoplasmic reticulum	0.145067		0.116933	0.205228	0.18739	0.154168	0.297526	0.240884	0.223504	0.131	0.182262	0.253971	-0.328768	-0.638863	-0.32728	0.056014			0.224874	0.176569		0.175907	0.148444		0.247605	0.280129	0.247157	0.200722	0.162175	0.258297	-0.250864	-0.457209	0.212436						0.870373
AT1G77510.1	AT1G77510	21.1.1	redox.thioredoxin.PDIL	Symbols: ATPDIL1-2, PDI6, ATPDI6, PDIL1-2 PDI-like 1-2 chr1:29126742-29129433 FORWARD LENGTH=508	endoplasmic reticulum				0.0860072			0.19925				0.0860072	0.19925	-0.793971							0.152074			0.0731004					0.152074	0.0731004				0.701445
AT5G12140.1	AT5G12140	29.5.3	protein.degradation.cysteine protease	Symbols: ATCYS1, CYS1 cystatin-1 chr5:3923295-3923936 REVERSE LENGTH=101	endoplasmic reticulum	0.119341	0.119833	0.115957	0.161765	0.141241	0.143081	0.200289	0.112429	0.134301	0.118377	0.148696	0.149006	-0.00208459	-0.229103	-0.227045	0.991447	0.311062	0.0104448	0.113685	0.124654	0.122137	0.161597	0.155801	0.130363	0.234501	0.182624	0.135977	0.120159	0.149254	0.184367	-0.421696	-0.210499	-0.21599	0.0884891	0.307187	0.0456281	0.640695	0.964007	0.413878
AT3G25220.1	AT3G25220	31.3.1	cell.cycle.peptidylprolyl isomerase	Symbols: FKBP15-1 FK506-binding protein 15 kD-1 chr3:9182691-9184463 FORWARD LENGTH=153	endoplasmic reticulum	0.108524		0.108524					0.1725	0.171253	0.108524		0.171877		-0.451871					0.150826	0.171577	0.16974	0.108301	0.103101			0.226108	0.223952	0.164048	0.105701	0.22503	-0.31347	-0.721609	0.432603
AT3G47800.1	AT3G47800	3.5	minor CHO metabolism.others	Symbols: Galactose mutarotase-like superfamily protein chr3:17634971-17636998 FORWARD LENGTH=358	extracellular				0.0513772	0.0584878		0.145431				0.0549325	0.145431	-0.903342									0.0364353			0.0671361	-0.00167484			0.0364353	0.0327306		0.107123
AT2G38530.1	AT2G38530	11.6	lipid metabolism.lipid transfer proteins etc	Symbols: LTP2, LP2, cdf3 lipid transfer protein 2 chr2:16128481-16128948 FORWARD LENGTH=118	extracellular		0.136292		0.111548	0.182227			0.0644219		0.136292	0.146887	0.0644219	0.780519	0.716146	-0.0748291				0.244255	0.279993	0.245427	0.160062	0.214702	0.16648		0.158748	0.103377	0.256558	0.180415	0.131062	0.647519	0.316892	0.348505			0.0217357
AT2G38540.1	AT2G38540	11.6	lipid metabolism.lipid transfer proteins etc	Symbols: LP1, LTP1, ATLTP1 lipid transfer protein 1 chr2:16130418-16130893 FORWARD LENGTH=118	extracellular	0.203886	0.19644	0.20748	0.230649	0.223359	0.198587	0.194976	0.184225	0.194148	0.202602	0.217531	0.191117	0.129279	0.058343	-0.0710698	0.0623288	0.0726547	0.218348	0.235432	0.240968	0.221095	0.235775	0.223688	0.236897	0.202741	0.18012	0.179605	0.232498	0.23212	0.187489	0.214339	0.212729	0.00162824	0.00958061	0.00689772	0.961033	0.0114599	0.240181	0.68713
AT1G17100.1	AT1G17100	19.99	tetrapyrrole synthesis.unspecified	Symbols: SOUL heme-binding family protein chr1:5844766-5845539 FORWARD LENGTH=232	extracellular	0.118397	0.0818717	0.0856262	0.125698			0.115588	0.123173	0.103218	0.0952985	0.125698	0.113993	0.0976724	-0.178643	-0.275116		0.223117		0.151718	0.13085	0.140753	0.130512	0.14158			0.0888082	0.0800347	0.141107	0.136046	0.0844215	0.502689	0.46832	0.0365189				0.0248017
AT1G66100.1	AT1G66100	20.1	stress.biotic	Symbols: Plant thionin chr1:24605876-24606473 REVERSE LENGTH=134	extracellular		0.570161			0.537498		0.460938	0.509703	0.372977	0.570161	0.537498	0.447872	0.181912	0.240245	0.0589771				0.40228		0.492208	0.506161	0.486433	0.543972			0.532802	0.447244	0.512189	0.532802	-0.174601	-0.039452	-0.135382
AT2G02100.1	AT2G02100	20.1	stress.biotic	Symbols: LCR69, PDF2.2 low-molecular-weight cysteine-rich 69 chr2:528397-528885 FORWARD LENGTH=77	extracellular	0.130106				0.182619					0.130106	0.182619				-0.335846					0.160289	0.1399		0.169616					0.150094	0.169616				-0.122119
AT1G75040.1	AT1G75040	20.1	stress.biotic	Symbols: PR5, PR-5 pathogenesis-related gene 5 chr1:28177754-28178731 FORWARD LENGTH=239	extracellular	0.0443641	0.179642	0.0444708			0.162585			0.0494385	0.0894923	0.162585	0.0494385	1.0673	0.576602	-0.57992				0.218633	0.492275	0.365341	0.264743	0.220289	0.277185			0.0653362	0.35875	0.254073	0.0653362	1.38375	1.18179	0.341622			0.265485	0.0416129
AT4G39640.1,AT4G39640.2	AT4G39640	20.2	stress.abiotic	Symbols: GGT1 gamma-glutamyl transpeptidase 1 chr4:18400608-18402861 FORWARD LENGTH=572	extracellular	-0.0185432	0.101482	-0.0185432		0.0116087		-0.0137428		0.0563752	0.0214653	0.0116087	0.0213162	-0.589672	0.00697184	0.596031				0.265315		0.0653906		0.121316	0.0506084		0.0364531	0.0744181	0.165353	0.0859624	0.0554356	0.99568	0.431786	0.6318
AT2G28790.1	AT2G28790	20.2	stress.abiotic	Symbols: Pathogenesis-related thaumatin superfamily protein chr2:12354664-12355413 REVERSE LENGTH=249	extracellular	0.11454	0.0851815	0.102907	0.120512	0.0867259	0.139275	0.0853155	0.116948	0.0955932	0.100876	0.115504	0.0992855	0.151019	0.0158919	-0.135209	0.417972	0.905903	0.452273	0.0268961	0.0955085	0.117065	0.0648915	0.0819619	0.100945		0.0537066	0.060807	0.0798231	0.0825995	0.0572568	0.329244	0.36241	-0.0341864			0.928608	0.501001	0.151082
AT1G71695.1	AT1G71695	26.12	misc.peroxidases	Symbols: Peroxidase superfamily protein chr1:26964359-26966557 FORWARD LENGTH=358	extracellular								-0.00479993	0.0164859			0.00584298							0.0548315	0.0430935		0.0570005	0.0651414		0.0862357	0.0338635		0.0489625	0.061071	0.0600496	-0.20341	0.0168649	-0.220086
AT3G49120.1	AT3G49120	26.12	misc.peroxidases	Symbols: ATPERX34, PERX34, PRXCB, ATPCB, PRX34 peroxidase CB chr3:18207819-18210041 FORWARD LENGTH=353	extracellular	0.0849275	0.0554926	0.0932886		0.108573		0.10677	0.0936191	0.0434046	0.0779029	0.108573	0.0812647	0.2877	-0.042242	-0.328943		0.888228		0.19984	0.227847	0.182359		0.191475	0.21431		0.112901	0.0624309	0.203349	0.202893	0.0876659	0.795031	0.793139	0.00224579				0.00201301
AT1G78830.1	AT1G78830	26.16	misc.myrosinases-lectin-jacalin	Symbols: Curculin-like (mannose-binding) lectin family protein chr1:29637141-29638508 REVERSE LENGTH=455	extracellular	0.0747756	0.0880593	0.0414936	0.0251834	0.0898662		0.0373523	0.0534778	0.00434623	0.0681095	0.0575248	0.0317255	0.578135	0.728884	0.1685		0.143342		0.149149	0.162006	0.162603	0.14036	0.181241	0.175678	0.092691	0.0953253	0.0880033	0.157919	0.165759	0.0920065	0.527459	0.572247	-0.0484432	0.000174315	0.00473421	0.593414	0.00347927		0.0145648
AT1G78820.1	AT1G78820	26.16	misc.myrosinases-lectin-jacalin	Symbols: D-mannose binding lectin protein with Apple-like carbohydrate-binding domain chr1:29634401-29635768 REVERSE LENGTH=455	extracellular	0.11139	0.126371	0.119626		0.105884	0.115169	0.105082	0.106885	0.114874	0.119129	0.110527	0.108947	0.014398	0.0892845	0.0749106		0.125749		0.15694	0.166433	0.144535	0.152159	0.193858	0.185861		0.12309	0.165211	0.155969	0.177293	0.144151	0.07876	0.206208	-0.127968			0.209251	0.00866236
AT4G31840.1	AT4G31840	26.19	misc.plastocyanin-like	Symbols: ENODL15, AtENODL15 early nodulin-like protein 15 chr4:15401798-15402426 FORWARD LENGTH=177	extracellular									0.106204			0.106204								0.100431		0.10742	0.127679			0.0578068		0.100431	0.117549	0.0578068	0.538734	0.681386	-0.157067
AT4G12880.1,AT4G12880.2	AT4G12880	26.19	misc.plastocyanin-like	Symbols: ENODL19, AtENODL19 early nodulin-like protein 19 chr4:7544572-7545226 REVERSE LENGTH=141	extracellular	0.323985	0.233377	0.327681		0.296039	0.223805		0.253494	0.228338	0.295014	0.259922	0.240916	0.0758982	0.201887	0.126473				0.275494	0.276033	0.297825	0.230722	0.281159	0.290388		0.287219	0.232946	0.283117	0.267423	0.260082	0.084813	0.0278319	0.0570148			0.47542	0.726512
AT1G29670.1	AT1G29670	26.28	misc.GDSL-motif lipase	Symbols: GDSL-like Lipase/Acylhydrolase superfamily protein chr1:10375843-10377717 FORWARD LENGTH=363	extracellular	0.203134	0.160932	0.0937075	0.198616	0.188582	0.213338	0.157774	0.165085	0.170994	0.152591	0.200179	0.164618	0.194964	-0.0758277	-0.269795	0.0119932	0.726862	0.218871	0.211831	0.231713	0.204864	0.221948	0.220212		0.207777	0.225083	0.23714	0.216136	0.22108	0.223333	-0.0327552	-0.0101409	-0.0226162	0.572298			0.125288		0.00327044
AT3G52500.1	AT3G52500	29.5	protein.degradation	Symbols: Eukaryotic aspartyl protease family protein chr3:19465644-19467053 REVERSE LENGTH=469	extracellular	0.1515				0.105744			0.10512	0.104534	0.1515	0.105744	0.104827	0.00871259	0.364168	0.355737				0.156518	0.0723924			0.104947			0.11101	0.0979905	0.114455	0.104947	0.1045	0.0909324	0.00426847	0.0866723
AT3G20820.1	AT3G20820	35.1	not assigned.no ontology	Symbols: Leucine-rich repeat (LRR) family protein chr3:7280930-7282027 FORWARD LENGTH=365	extracellular	0.166978	0.167941	0.180223		0.136498	0.167302		0.118947	0.148334	0.171714	0.1519	0.13364	0.127897	0.249373	0.122453				0.14414	0.124564	0.170897	0.172948	0.171152	0.191717	0.148859	0.125561	0.131212	0.146534	0.178606	0.135211	0.0803784	0.276564	-0.197282	0.496401	0.0107198	0.0985407	0.148436
AT1G49750.1	AT1G49750	35.1	not assigned.no ontology	Symbols: Leucine-rich repeat (LRR) family protein chr1:18411177-18412779 REVERSE LENGTH=494	extracellular	-0.0114347		-0.022957					-0.0155044		-0.0171959		-0.0155044		0.10345					0.118516	0.145181	0.0550726	0.180046	0.155247			0.117941	0.0995734	0.106256	0.167646	0.108757	-0.0232619	0.426109	-0.44826
AT1G71950.1	AT1G71950	35.1	not assigned.no ontology	Symbols: Proteinase inhibitor, propeptide chr1:27080453-27081573 REVERSE LENGTH=136	extracellular	0.529284		0.210746	0.226518		0.200455	0.201848		0.192624	0.370015	0.213486	0.197236	0.0791311	0.60918	0.536515				0.230723		0.204669	0.173073	0.200246	0.209398			0.227518	0.217696	0.194239	0.227518	-0.0441262	-0.157814	0.113886
AT2G04690.1,AT2G04690.2	AT2G04690	35.1	not assigned.no ontology	Symbols: Pyridoxamine 5'-phosphate oxidase family protein chr2:1644628-1646179 FORWARD LENGTH=210	extracellular	0.192794								0.0974136	0.192794		0.0974136		0.657326					0.141904	0.183556	0.235951		0.227605				0.223518	0.187137	0.227605	0.223518	-0.177186	0.0181212	-0.19515
AT5G23820.1	AT5G23820	35.1	not assigned.no ontology	Symbols: MD-2-related lipid recognition domain-containing protein chr5:8031386-8032809 FORWARD LENGTH=164	extracellular									0.0799557			0.0799557								0.0790623			0.0400458			0.0180274	0.0549906	0.0790623	0.0400458	0.036509	0.736399	0.0923997	0.655144
AT3G16670.1	AT3G16670	35.2	not assigned.unknown	Symbols: Pollen Ole e 1 allergen and extensin family protein chr3:5681500-5682111 FORWARD LENGTH=154	extracellular	0.0283357	0.0298156	0.0394664		-0.0521074		0.0440186	0.0451153	0.0775064	0.0325393	-0.0521074	0.0555468	-62.6003	-0.522387	-8.65149		0.116617		0.0041837	0.0448932	0.00302776	-0.00079223	0.0254013	0.041765	0.0988633		0.0549938	0.0173682	0.0221247	0.0769285	-1.26325	-1.10655	-0.240876			0.810018	0.345597
AT3G07470.1	AT3G07470	35.2	not assigned.unknown	Symbols: Protein of unknown function, DUF538 chr3:2387291-2388343 REVERSE LENGTH=169	extracellular									-0.0129236			-0.0129236							0.00516275				0.313641			0.0022447	-0.00454518	0.00516275	0.313641	-0.00115024	3.14665	2.01472	-1.93522
AT5G55730.1,AT5G55730.2	AT5G55730	10.5.1.1	cell wall.cell wall proteins.AGPs.AGP	Symbols: FLA1 FASCICLIN-like arabinogalactan 1 chr5:22558375-22560392 REVERSE LENGTH=424	extracellular		-0.0176141	0.107963		0.0098428			0.0489822	0.0622221	0.0451744	0.0098428	0.0556021	-1.39841	-0.206947	1.28438					0.0070365	-0.00858833	0.032539			0.130561	0.00711837		-0.000775913	0.032539	0.0688399	-2.0456	-0.716144	-2.09771
AT5G49360.1	AT5G49360	10.6.2	cell wall.degradation.mannan-xylose-arabinose-fucose	Symbols: BXL1, ATBXL1 beta-xylosidase 1 chr5:20012179-20016659 REVERSE LENGTH=774	extracellular	0.100369		0.100369				0.13924	0.186681	0.161445	0.100369		0.162455		-0.47246						-0.00720653						0.119565		-0.00720653		0.119565	-2.25656
AT3G14310.1	AT3G14310	10.8.1	cell wall.pectin*esterases.PME	Symbols: ATPME3, PME3 pectin methylesterase 3 chr3:4772214-4775095 REVERSE LENGTH=592	extracellular				0.105514	0.109711	0.0516222	0.0987811	0.0782901	0.0920487		0.0889491	0.0897066	-0.00848049			0.971096			0.102891	0.142699		0.111584	0.134799		0.0848932	0.131776	0.153424	0.122795	0.123191	0.123364	-0.00462506	-0.00140512	-0.00321995						0.185991
AT5G25980.2	AT5G25980	16.5.1.3.1.1	secondary metabolism.sulfur-containing.glucosinolates.degradation.myrosinase.TGG	Symbols: TGG2, BGLU37 glucoside glucohydrolase 2 chr5:9072730-9075477 FORWARD LENGTH=547	extracellular				0.0120688	0.0953029	0.0596849	0.0714763	0.0990587	0.0706289		0.0556856	0.0803879	-0.363074			0.393486			0.0698386	0.076988		0.0695895	0.0771098			0.0453344		0.0734133	0.0733496	0.0453344	0.472917	0.472097	0.000868225
AT1G33590.1	AT1G33590	20.1.7	stress.biotic.PR-proteins	Symbols: Leucine-rich repeat (LRR) family protein chr1:12177788-12179221 FORWARD LENGTH=477	extracellular		0.0594123				0.0432556		0.0381486		0.0594123	0.0432556	0.0381486	0.125473	0.435906	0.314737				0.176714	0.182926			0.18615			0.107327	0.129153	0.17982	0.18615	0.11824	0.413207	0.446208	-0.0345957
AT5G20630.1	AT5G20630	20.2.99	stress.abiotic.unspecified	Symbols: GLP3, GLP3A, GLP3B, ATGER3, GER3 germin 3 chr5:6975315-6975950 REVERSE LENGTH=211	extracellular	0.0410347	0.0546431	0.0425818	0.0358078	0.0612689	0.0863708	0.076423	0.0720556	0.0254536	0.0460866	0.0611492	0.0579774	0.05325	-0.22853	-0.280925	0.891793	0.519742	0.37828	0.0398676	0.0369145	0.0289107	0.0433129	0.0399618	0.0210941	0.0711662	0.0442991	0.018462	0.035231	0.0347896	0.0446424	-0.235659	-0.248083	0.012608	0.577995	0.5872	0.956761	0.115014	0.178019	0.582156
AT1G72610.1	AT1G72610	20.2.99	stress.abiotic.unspecified	Symbols: GLP1, ATGER1, GER1 germin-like protein 1 chr1:27339302-27339928 REVERSE LENGTH=208	extracellular	0.0353853	0.0111329	0.0207419		0.00653334		0.0457314	0.0082473	0.0325966	0.02242	0.00653334	0.0288584	-1.2616	-0.251114	1.0974		0.647615		0.0119575	0.0337996	0.0176809	0.0227831	0.0341832	0.0696329	0.00276965	0.069142	0.01447	0.021146	0.0421997	0.0287939	-0.306284	0.377663	-0.664725	0.739728	0.61815	0.247142	0.900998		0.997915
AT1G68560.1	AT1G68560	26.3.1	misc.gluco-, galacto- and mannosidases.alpha-galactosidase	Symbols: ATXYL1, XYL1, TRG1 alpha-xylosidase 1 chr1:25734435-25737897 REVERSE LENGTH=915	extracellular	0.0472041	0.0196817	0.0321765	0.0571016	0.0318664		0.0644877	0.0157955	0.051417	0.0330208	0.044484	0.0439	0.0132147	-0.282869	-0.295807		0.54762		0.00228468	0.00906422	0.0408871	0.0566642	0.0152518	0.0374268	0.10978	0.0276613	0.0364194	0.017412	0.0364476	0.0579536	-1.07586	-0.455631	-0.706859	0.229656	0.494665	0.322377	0.336812		0.662058
AT5G13980.1,AT5G13980.2	AT5G13980	26.3.3	misc.gluco-, galacto- and mannosidases.alpha-mannosidase	Symbols: Glycosyl hydrolase family 38 protein chr5:4508626-4514334 FORWARD LENGTH=1024	extracellular	-0.0121829				0.0130044		0.00457549	0.0551888		-0.0121829	0.0130044	0.0298821	-0.787089	-4.75332	-61.3219					0.0169234	0.0406832		0.0163749	0.0402141		0.0435845		0.0288033	0.0282945	0.0435845	-0.408389	-0.425436	0.0178211
AT5G07030.1	AT5G07030	27.3.67	RNA.regulation of transcription.putative transcription regulator	Symbols: Eukaryotic aspartyl protease family protein chr5:2183600-2185717 REVERSE LENGTH=455	extracellular					0.0951288	0.099421					0.0972749								0.106467	0.101745		0.109318	0.0710438		0.107289	0.00188112		0.104106	0.0901809	0.054585	0.624119	0.491772	0.143346
AT1G09750.1	AT1G09750	27.3.99	RNA.regulation of transcription.unclassified	Symbols: Eukaryotic aspartyl protease family protein chr1:3157541-3158960 FORWARD LENGTH=449	extracellular	0.12083	0.0719161	0.146405	0.182059	0.147293	0.13167	0.115299	0.116204	0.132215	0.11305	0.153674	0.121239	0.235965	-0.0699034	-0.304612	0.11052	0.734679	0.19929	0.0460748	0.0865387	0.0399544	0.10888	0.11065	-0.0152354	0.133872	0.1165	0.0903847	0.0575226	0.0680983	0.113586	-0.655292	-0.500729	-0.168375	0.0440481	0.355169	0.822494	0.102237	0.125257	0.608223
AT3G54400.1	AT3G54400	27.3.99	RNA.regulation of transcription.unclassified	Symbols: Eukaryotic aspartyl protease family protein chr3:20140291-20142599 REVERSE LENGTH=425	extracellular	0.052682	0.0453228	0.0427771	0.116663	0.0793706	0.0752939	0.0487656	0.0431292	0.0600768	0.0469273	0.0904426	0.0506572	0.563933	-0.0764439	-0.633549	0.0475017	0.555232	0.0321333	0.0631436	0.0505952	0.0416793	0.0692985	0.0763436	0.0449588		0.0503755	0.0421665	0.051806	0.0635336	0.046271	0.112872	0.314425	-0.203358			0.360403	0.518414	0.172819
AT3G18490.1	AT3G18490	27.3.99	RNA.regulation of transcription.unclassified	Symbols: Eukaryotic aspartyl protease family protein chr3:6349090-6350592 REVERSE LENGTH=500	extracellular	0.137943		0.251106			0.455641	0.459057			0.194525	0.455641	0.459057	-0.00747003	-0.809486	-0.80323						0.172724	0.524342		0.100374				0.172724	0.312358				-0.575712
AT3G14067.1	AT3G14067	29.5.1	protein.degradation.subtilases	Symbols: Subtilase family protein chr3:4658421-4660754 REVERSE LENGTH=777	extracellular	0.186257	0.162674	0.185115		0.204543		0.132077	0.144797	0.131517	0.178015	0.204543	0.13613	0.401635	0.266662	-0.138686		0.0089697		0.149977	0.0938204	0.170507		0.227519		0.171041	0.113976	0.18269	0.138101	0.227519	0.155902	-0.121092	0.373568	-0.489128	0.599315			0.17403		0.413155
AT5G67360.1	AT5G67360	29.5.1	protein.degradation.subtilases	Symbols: ARA12 Subtilase family protein chr5:26872192-26874465 REVERSE LENGTH=757	extracellular					0.234892		0.295134	0.18805	0.145251		0.234892	0.209478	0.114381							0.274044		0.293308	0.291039		0.276074	0.302266		0.274044	0.292174	0.28917	-0.0537157	0.010332	-0.0640389
AT1G47128.1	AT1G47128	29.5.3	protein.degradation.cysteine protease	Symbols: RD21, RD21A Granulin repeat cysteine protease family protein chr1:17283139-17285609 REVERSE LENGTH=462	extracellular	0.107243			0.180702	0.184999		0.118045	0.129393	0.138683	0.107243	0.18285	0.128707	0.347567	-0.181934	-0.521261				0.104943	0.0640529		0.163714			0.181634	0.120677	0.0420212	0.0844979	0.163714	0.114777	-0.303895	0.351443	-0.638296						0.750258
AT2G40880.1	AT2G40880	29.5.3	protein.degradation.cysteine protease	Symbols: FL3-27, ATCYSA, CYSA cystatin A chr2:17057463-17057930 FORWARD LENGTH=125	extracellular	0.398139	0.506604				0.396033	0.488713		0.437603	0.452371	0.396033	0.463158	-0.15625	-0.0235638	0.132809				0.425163	0.640361		0.515436		0.515288				0.532762	0.515362				0.0332014
AT5G12940.1	AT5G12940	30.2.11	signalling.receptor kinases.leucine rich repeat XI	Symbols: Leucine-rich repeat (LRR) family protein chr5:4087782-4088897 FORWARD LENGTH=371	extracellular	0.130159								0.0681611	0.130159		0.0681611		0.625232									0.189779	0.18199		0.128298	0.14782		0.185885	0.138059		0.295272
AT1G27530.1	AT1G27530	35.2	not assigned.unknown	Symbols: CONTAINS InterPro DOMAIN/s: Ubiquitin-conjugating enzyme/RWD-like (InterPro:IPR016135), Ubiquitin-fold modifier-conjugating enzyme 1 (InterPro:IPR014806); Has 269 Blast hits to 269 proteins in 110 species: Archae - 0; Bacteria - 0; Metazoa - 175; Fungi - 0; Plants - 42; Viruses - 0; Other Eukaryotes - 52 (source: NCBI BLink). chr1:9562761-9563887 REVERSE LENGTH=174	golgi	0.24306				0.267092					0.24306	0.267092				-0.0942124				0.384831				0.285507					0.384831	0.285507				0.296342
AT5G15650.1	AT5G15650	10.5.5	cell wall.cell wall proteins.RGP	Symbols: RGP2, ATRGP2 reversibly glycosylated polypeptide 2 chr5:5092203-5094093 FORWARD LENGTH=360	golgi					0.0486358						0.0486358									0.132833	0.0547173		0.100389			0.0904577	0.111331	0.0937752	0.100389	0.100895	-0.0731435	-0.00502731	-0.0681225
AT2G25450.1	AT2G25450	16.5.1.1.1.13	secondary metabolism.sulfur-containing.glucosinolates.synthesis.aliphatic.2-oxoglutarate-dependent dioxygenase	Symbols: 2-oxoglutarate (2OG) and Fe(II)-dependent oxygenase superfamily protein chr2:10830286-10831563 REVERSE LENGTH=359	golgi	0.334656						0.422148			0.334656		0.422148		-0.231214								0.344386				0.26997	0.324523		0.344386	0.297246		0.146935
AT1G24020.1,AT1G24020.2	AT1G24020	20.2.99	stress.abiotic.unspecified	Symbols: MLP423 MLP-like protein 423 chr1:8500653-8501458 REVERSE LENGTH=155	golgi	0.144627	0.124038	0.138999	0.179969	0.178137	0.159706	0.236533	0.262472	0.241289	0.135888	0.172604	0.246765	-0.353676	-0.579517	-0.238038	0.00194926	0.000386022	0.0146731	0.229595	0.200224	0.174782	0.197214	0.202383	0.162179	0.231838	0.215566	0.191471	0.201533	0.187259	0.212958	-0.0551277	-0.128429	0.0734314	0.59314	0.210139	0.51984	0.0180774	0.360065	0.0756449
AT1G78900.1,AT1G78900.2	AT1G78900	34.1	transport.p- and v-ATPases	Symbols: VHA-A vacuolar ATP synthase subunit A chr1:29660463-29664575 FORWARD LENGTH=623	golgi,vacuole				0.0986514		0.140181	0.0948219		0.0500274		0.119416	0.0724246	0.489903						0.0683433	0.0745068					0.095244	0.0585251		0.0714251		0.0768845	-0.0736228
AT4G23710.1	AT4G23710	34.1	transport.p- and v-ATPases	Symbols: VHA-G2, VAG2, VATG2 vacuolar ATP synthase subunit G2 chr4:12350577-12351354 FORWARD LENGTH=106	golgi,vacuole	0.266715	0.262302					0.344227	0.317896		0.264508		0.331061		-0.223493						0.303683	0.278596	0.379882	0.306391	0.282575		0.250646	0.250413	0.291139	0.322949	0.250529	0.149944	0.252564	-0.103601
AT4G11150.1	AT4G11150	34.1.1.4	transport.p- and v-ATPases.H+-transporting two-sector ATPase.subunit E	Symbols: TUF, emb2448, TUFF, VHA-E1 vacuolar ATP synthase subunit E1 chr4:6800091-6801696 FORWARD LENGTH=230	golgi,vacuole	0.0628658		0.0459158	0.116181	0.108374	0.176138	0.0909007	0.0991213	0.0989859	0.0543908	0.133564	0.096336	0.323866	-0.556573	-0.842474	0.15955			0.106447	0.094752	0.0681162	0.111042	0.0765006		0.0971515	0.0692222	0.0643677	0.0897718	0.0937711	0.0769138	0.154279	0.197525	-0.0435782	0.447001					0.140029
AT3G48000.1	AT3G48000	5.10	fermentation.aldehyde dehydrogenase	Symbols: ALDH2B4, ALDH2, ALDH2A aldehyde dehydrogenase 2B4 chr3:17717082-17719843 REVERSE LENGTH=538	mitochondrion	0.136548		0.136548		0.0984134	0.0843411		0.103113	0.124199	0.136548	0.0913773	0.113656	-0.217318	0.182984	0.396362				0.112412									0.112412
AT1G15120.1,AT1G15120.2	AT1G15120	9.5	mitochondrial electron transport / ATP synthesis.cytochrome c reductase	Symbols: Ubiquinol-cytochrome C reductase hinge protein chr1:5203091-5203897 FORWARD LENGTH=69	mitochondrion	0.0848461	0.0907174	0.0835369	0.121199			0.103383			0.0863668	0.121199	0.103383	0.158653	-0.179358	-0.335624				0.109063	0.0750798			0.101187				0.133622	0.0920716	0.101187	0.133622	-0.368204	-0.276268	-0.0943356
AT3G10860.1,AT5G05370.1	AT3G10860	9.5	mitochondrial electron transport / ATP synthesis.cytochrome c reductase	Symbols: Cytochrome b-c1 complex, subunit 8 protein chr3:3399815-3400514 FORWARD LENGTH=72	mitochondrion					0.0852085	0.0872302		0.0839321			0.0862194	0.0839321	0.0268851						0.0747934	0.237376			0.115642		0.0688495	0.0538154	0.0922681	0.156085	0.115642	0.0716443	0.741587	0.469846	0.297671
AT4G10040.1	AT4G10040	9.6	mitochondrial electron transport / ATP synthesis.cytochrome c	Symbols: CYTC-2 cytochrome c-2 chr4:6277083-6278281 FORWARD LENGTH=112	mitochondrion	0.0343553	0.117639	-0.0160094	0.0460249	0.0802197		0.0528723	0.156127		0.0453282	0.0631223	0.104499	-0.493697	-0.789858	-0.328153				0.116032	0.0992518	0.0769436	0.0574235	0.0805707	0.0473579		0.101221	0.192985	0.097409	0.061784	0.147103	-0.406473	-0.81689	0.44757			0.0763379	0.268658
AT3G52300.1	AT3G52300	9.9	mitochondrial electron transport / ATP synthesis.F1-ATPase	Symbols: ATPQ ATP synthase D chain, mitochondrial chr3:19396689-19398119 FORWARD LENGTH=168	mitochondrion	0.0718591		0.0830101		0.0877522		0.0990987	0.0876275	0.098285	0.0774346	0.0877522	0.0950037	-0.0793576	-0.203773	-0.12492				0.0609392	0.0932264	0.0687242	0.0650277	0.0693153			0.0800886	0.0849361	0.0742966	0.0671715	0.0825123	-0.104787	-0.204977	0.100731
AT5G47030.1	AT5G47030	9.9	mitochondrial electron transport / ATP synthesis.F1-ATPase	Symbols: ATPase, F1 complex, delta/epsilon subunit chr5:19090384-19092034 FORWARD LENGTH=203	mitochondrion	0.0380851	0.0718478	0.0380851					0.1094	0.0980422	0.0493393		0.103721		-0.710592					0.0487463	0.0502656	0.0543531		0.0717603	0.0260574		0.0880719	0.109196	0.0511217	0.0489088	0.0986339	-0.63453	-0.674043	0.0442434				0.883109
AT5G08670.1,AT5G08680.1,AT5G08690.1	AT5G08670	9.9	mitochondrial electron transport / ATP synthesis.F1-ATPase	Symbols: ATP synthase alpha/beta family protein chr5:2818395-2821149 REVERSE LENGTH=556	mitochondrion				0.0655653	0.041596	0.043494	0.060178	0.052966	0.051133		0.0502184	0.054759	-0.0865054			0.608134			0.0302786	0.0370195		0.0396453	0.00983959		0.0609656	0.0462672	0.0470082	0.033649	0.0247424	0.0514137	-0.417684	-0.700436	0.305065						0.577239
AT4G00860.1	AT4G00860	20	stress	Symbols: ATOZI1, AT0ZI1 Protein of unknown function (DUF1138) chr4:359548-359868 REVERSE LENGTH=80	mitochondrion	0.133371	0.0815071	0.101596	0.139267	0.127745	0.140992	0.141515	0.262966		0.105491	0.136001	0.20224	-0.391667	-0.628787	-0.252677			0.123201	-0.0350676		0.105279	0.078758						0.0351055	0.078758				-0.766752
AT2G35010.1,AT2G35010.2	AT2G35010	21.1	redox.thioredoxin	Symbols: ATO1, TO1 thioredoxin O1 chr2:14754398-14755888 FORWARD LENGTH=194	mitochondrion	0.0902519	0.0591699	0.0902519		0.0710344	0.0365032		0.0836517	0.128359	0.0798912	0.0537688	0.106005	-0.65388	-0.280953	0.390879				0.0751823		0.0960579	0.106527	0.0936464	0.0926466			0.0651731	0.0856201	0.0976067	0.0651731	0.271193	0.398497	-0.130839
AT3G15660.1,AT3G15660.2	AT3G15660	21.4	redox.glutaredoxins	Symbols: ATGRX4, GRX4 glutaredoxin 4 chr3:5308134-5309383 REVERSE LENGTH=169	mitochondrion		0.0923771	0.284156			0.204831			0.220128	0.188266	0.204831	0.220128	-0.0719904	-0.156032	-0.0842779					0.206947	0.196209		0.155497	0.195116		0.155707	0.178323	0.201578	0.175307	0.167015	0.187539	0.0484436	0.139412
AT3G06050.1	AT3G06050	21.5	redox.peroxiredoxin	Symbols: PRXIIF, ATPRXIIF peroxiredoxin IIF chr3:1826311-1827809 REVERSE LENGTH=201	mitochondrion	0.0751775	0.0763807	0.0764888	0.0860587	0.0834971	0.129613	0.101744	0.113825	0.11027	0.0760157	0.0997229	0.108613	-0.085345	-0.353114	-0.269801	0.594373	0.000832383	0.188426	0.0857373	0.120296	0.106732	0.14137	0.0941236	0.110733	0.222082	0.103056	0.0992098	0.104255	0.115409	0.141449	-0.302756	-0.20276	-0.101554	0.421458	0.574391	0.549896	0.0484815	0.484443	0.462885
AT3G10920.1,AT3G10920.2	AT3G10920	21.6	redox.dismutases and catalases	Symbols: MSD1, MEE33, ATMSD1 manganese superoxide dismutase 1 chr3:3418015-3419581 FORWARD LENGTH=231	mitochondrion	0.0453502	0.0442642	0.036795					0.00690657	0.0194147	0.0421365		0.0131606		1.04801						-0.00423374	0.0428316	0.0892723				0.023632	0.0486297	0.0192989	0.0892723	0.0361309	-0.607324	0.847529	-1.28898
AT5G20080.1	AT5G20080	21.99	redox.misc	Symbols: FAD/NAD(P)-binding oxidoreductase chr5:6782708-6786360 FORWARD LENGTH=328	mitochondrion	0.0533244		0.0622767		0.0822071	0.0610128	0.0909907			0.0578005	0.07161	0.0909907	-0.238384	-0.44613	-0.21342				0.0950294	0.130574			0.0448766	0.0879625			0.0645234	0.112802	0.0664195	0.0645234	0.544519	0.0289614	0.517598
AT1G53580.1	AT1G53580	24.1	Biodegradation of Xenobiotics.hydroxyacylglutathione hydrolase	Symbols: GLX2-3, ETHE1, GLY3 glyoxalase II 3 chr1:19991542-19993250 REVERSE LENGTH=294	mitochondrion	0.21054									0.21054									0.246928	0.14547			0.164219				0.154177	0.196199	0.164219	0.154177	0.239865	0.0630746	0.177462
AT5G14780.1	AT5G14780	25.10	C1-metabolism.formate dehydrogenase	Symbols: FDH formate dehydrogenase chr5:4777043-4779190 FORWARD LENGTH=384	mitochondrion						0.0724341	0.0960737	0.0694625	0.0933399		0.0724341	0.086292	-0.174613							0.10537					0.198385	0.176518		0.10537		0.187451	-0.560623
AT4G37930.1	AT4G37930	25.1	C1-metabolism.glycine hydroxymethyltransferase	Symbols: SHM1, STM, SHMT1 serine transhydroxymethyltransferase 1 chr4:17831891-17834742 REVERSE LENGTH=517	mitochondrion				0.188077	0.228805	0.222465	0.19928	0.176512	0.179347		0.213116	0.185046	0.140994			0.12574			0.211844	0.188307		0.234004	0.205531		0.232693	0.188917	0.167324	0.200076	0.219768	0.196311	0.0189933	0.112748	-0.0938051						0.612232
AT1G23100.1	AT1G23100	29.4	protein.postranslational modification	Symbols: GroES-like family protein chr1:8195867-8196336 FORWARD LENGTH=97	mitochondrion	0.0657776	0.0692402	0.0619004						0.115626	0.0656394		0.115626		-0.55153						0.0314727	0.0718993	0.0497872	0.0391793	0.0606196			0.0956588	0.051686	0.0498621	0.0956588	-0.596869	-0.629418	0.0359227
AT1G14980.1	AT1G14980	29.6	protein.folding	Symbols: CPN10 chaperonin 10 chr1:5165930-5166654 REVERSE LENGTH=98	mitochondrion	0.127557	0.0997541	0.11056	0.130247	0.176813	0.121495	0.14075	0.156256	0.143627	0.112624	0.142852	0.146878	-0.0277904	-0.263995	-0.236639	0.832303	0.0218091	0.186452	0.140822	0.112658	0.109446	0.101795	0.107556	0.0869778	0.0476819	0.121474	0.101309	0.120976	0.0987763	0.090155	0.291957	0.0912633	0.20204	0.271289	0.725197	0.130639	0.55082	0.07293	0.0655141
AT3G01280.1	AT3G01280	34.20	transport.porins	Symbols: VDAC1, ATVDAC1 voltage dependent anion channel 1 chr3:85754-87612 FORWARD LENGTH=276	mitochondrion	-0.103519		0.917418	0.0723732	0.0594415	0.0372839	0.0457348	0.0746916	0.0827021	0.406949	0.0563662	0.0677095	-0.182845	1.4294	1.51337	0.496975			0.0414209	0.0543616		0.0954576	0.0247377		0.0532653	0.0581572	0.0142128	0.0478912	0.0600976	0.0418784	0.133961	0.357323	-0.226068						0.221885
AT5G15090.1,AT5G15090.2	AT5G15090	34.20	transport.porins	Symbols: VDAC3, ATVDAC3 voltage dependent anion channel 3 chr5:4889641-4891389 REVERSE LENGTH=274	mitochondrion	-0.0145618			0.0343775	0.0195159	0.00804668	0.0270174	0.0626003	0.0541019	-0.0145618	0.0206467	0.0479065	-0.795289	-3.74682	-11.5724	0.107071			0.00559982	0.0071465		0.0249448	0.0206605		0.0496714	0.026643	0.024508	0.00637316	0.0228026	0.0336075	-1.36238	-0.383082	-1.12624						0.346578
AT5G67500.1,AT5G67500.2	AT5G67500	34.20	transport.porins	Symbols: VDAC2, ATVDAC2 voltage dependent anion channel 2 chr5:26935223-26937123 FORWARD LENGTH=276	mitochondrion						0.0906344			-0.00929672		0.0906344	-0.00929672	2.45719									0.0735438			0.107486	0.00275418			0.0735438	0.0551201		0.286384
AT1G67350.1,AT1G67350.2	AT1G67350	35.1	not assigned.no ontology	Symbols: unknown protein; Has 2 Blast hits to 2 proteins in 1 species: Archae - 0; Bacteria - 0; Metazoa - 0; Fungi - 0; Plants - 2; Viruses - 0; Other Eukaryotes - 0 (source: NCBI BLink). chr1:25235826-25236122 FORWARD LENGTH=98	mitochondrion	0.0891194	0.0829022	0.0640183		0.0641739			0.0999148	0.127043	0.0786799	0.0641739	0.113479	-0.555073	-0.362191	0.20309				0.0904896	0.0999089	0.116045	0.0957931	0.0795392	0.105773		0.0693781	0.0832569	0.102148	0.0937019	0.0763175	0.289471	0.2045	0.0862481			0.47341	0.0915023
AT2G33255.1	AT2G33255	35.1	not assigned.no ontology	Symbols: Haloacid dehalogenase-like hydrolase (HAD) superfamily protein chr2:14098795-14100358 FORWARD LENGTH=245	mitochondrion	0.145566		0.142574					0.0898081		0.14407		0.0898081		0.464017						0.0324872			0.0623403			0.128741	0.0822959	0.0324872	0.0623403	0.105518	-1.05838	-0.514457	-0.62963
AT5G08060.1	AT5G08060	35.1	not assigned.no ontology	Symbols: unknown protein; FUNCTIONS IN: molecular_function unknown; INVOLVED IN: biological_process unknown; LOCATED IN: mitochondrion; EXPRESSED IN: 24 plant structures; EXPRESSED DURING: 16 growth stages; Has 42 Blast hits to 42 proteins in 17 species: Archae - 0; Bacteria - 0; Metazoa - 0; Fungi - 0; Plants - 41; Viruses - 0; Other Eukaryotes - 1 (source: NCBI BLink). chr5:2580588-2580983 FORW…	mitochondrion	0.244981		0.270003							0.257492									0.300762	0.287954		0.22166	0.255199			0.277428	0.24425	0.294358	0.23843	0.260839	0.120745	-0.0897687	0.209945
AT5G10860.1	AT5G10860	35.1	not assigned.no ontology	Symbols: Cystathionine beta-synthase (CBS) family protein chr5:3429173-3430142 REVERSE LENGTH=206	mitochondrion				0.251666	0.222752		0.222152	0.183332	0.227893		0.237209	0.211126	0.116356						0.159044	0.151167		0.247867	0.205855			0.20354		0.155105	0.226861	0.20354	-0.270098	0.108367	-0.375715
AT5G24165.1	AT5G24165	35.2	not assigned.unknown	Symbols: unknown protein; FUNCTIONS IN: molecular_function unknown; INVOLVED IN: biological_process unknown; LOCATED IN: chloroplast; EXPRESSED IN: 22 plant structures; EXPRESSED DURING: 13 growth stages; BEST Arabidopsis thaliana protein match is: unknown protein (TAIR:AT4G23885.1); Has 30201 Blast hits to 17322 proteins in 780 species: Archae - 12; Bacteria - 1396; Metazoa - 17338; Fungi - 3422…	mitochondrion	0.325434	0.387923	0.29338	0.383698	0.391482			0.369141	0.417696	0.335579	0.38759	0.393418	-0.0149246	-0.158682	-0.143842				0.339786	0.340847	0.367125	0.372504	0.334947	0.315107	0.27795	0.364233	0.318992	0.349252	0.340852	0.320392	0.0861963	0.0618853	0.0243435	0.336911	0.533562	0.682165	0.663596
AT2G46540.1	AT2G46540	35.2	not assigned.unknown	Symbols: unknown protein; FUNCTIONS IN: molecular_function unknown; INVOLVED IN: biological_process unknown; LOCATED IN: mitochondrion, membrane; EXPRESSED IN: 25 plant structures; EXPRESSED DURING: 16 growth stages; Has 42 Blast hits to 42 proteins in 11 species: Archae - 0; Bacteria - 0; Metazoa - 0; Fungi - 0; Plants - 42; Viruses - 0; Other Eukaryotes - 0 (source: NCBI BLink). chr2:19110687-1…	mitochondrion	0.112592	0.113469	0.130428		0.106873		0.133114	0.158008	0.102756	0.11883	0.106873	0.131293	-0.205066	-0.0996573	0.10595		0.50407		0.140047	0.11863	0.107864	0.145682	0.109821	0.14002		0.123346	0.149775	0.12218	0.131841	0.13656	-0.111154	-0.0351688	-0.0760598			0.544531	0.777761
AT2G27730.1	AT2G27730	35.2	not assigned.unknown	Symbols: copper ion binding chr2:11820056-11820867 REVERSE LENGTH=113	mitochondrion	0.0985498	0.12777	0.0985498	0.130691	0.141126	0.138098	0.130871			0.10829	0.136638	0.130871	0.043119	-0.188836	-0.231484			0.0501553	0.160058	0.132911		0.144986	0.109982		0.13769	0.12952	0.118735	0.146485	0.127484	0.128648	0.129658	-0.00909255	0.138709
AT1G72170.1	AT1G72170	35.2	not assigned.unknown	Symbols: Domain of unknown function (DUF543) chr1:27156403-27157516 FORWARD LENGTH=102	mitochondrion		0.0992591		0.0792744	0.0800001			0.0594067	0.0726232	0.0992591	0.0796372	0.0660149	0.187052	0.402291	0.219365				0.0743541	0.0340024		0.0783412	0.0363718		0.126534	0.060812	0.0649936	0.0541783	0.0573565	0.0841132	-0.432925	-0.378267	-0.0569911
AT2G40765.1	AT2G40765	35.2	not assigned.unknown	Symbols: unknown protein; FUNCTIONS IN: molecular_function unknown; INVOLVED IN: biological_process unknown; LOCATED IN: mitochondrion, mitochondrial respiratory chain complex III; EXPRESSED IN: 24 plant structures; EXPRESSED DURING: 15 growth stages; Has 32 Blast hits to 32 proteins in 11 species: Archae - 0; Bacteria - 0; Metazoa - 0; Fungi - 0; Plants - 32; Viruses - 0; Other Eukaryotes - 0 (s…	mitochondrion	0.0674835	0.0862563						0.0675125		0.0768699		0.0675125		0.129619					0.0715413		0.119619		0.0581888	0.0982113		0.12435	0.083542	0.0955804	0.0782	0.103946	-0.083854	-0.282695	0.200027
AT4G08280.1	AT4G08280	35.2	not assigned.unknown	Symbols: Thioredoxin superfamily protein chr4:5230345-5231196 FORWARD LENGTH=126	mitochondrion	0.204475	0.158851					0.202006			0.181663		0.202006		-0.106045					0.21694	0.265153							0.147317	0.241046		0.147317	0.482689
AT4G23760.1	AT4G23760	35.2	not assigned.unknown	Symbols: Cox19-like CHCH family protein chr4:12381845-12382850 FORWARD LENGTH=116	mitochondrion	0.116297	0.0821749							0.122252	0.0992359		0.122252		-0.207835					0.0761913	0.0660989	0.120456		0.105027	0.101892		0.104696	0.129658	0.087582	0.10346	0.117177	-0.289068	-0.124339	-0.166223
AT5G47570.1	AT5G47570	35.2	not assigned.unknown	Symbols: unknown protein; Has 30201 Blast hits to 17322 proteins in 780 species: Archae - 12; Bacteria - 1396; Metazoa - 17338; Fungi - 3422; Plants - 5037; Viruses - 0; Other Eukaryotes - 2996 (source: NCBI BLink). chr5:19292869-19294666 REVERSE LENGTH=125	mitochondrion	0.143581	0.0664358	0.0381729		0.0701194			0.091478	0.115948	0.08273	0.0701194	0.103713	-0.386508	-0.22509	0.165006						0.0808295	0.0329527		0.0863093			0.0812234	0.0808295	0.059631	0.0812234	-0.00486152	-0.306593	0.301844
AT2G26080.1	AT2G26080	1.2.4.1	PS.photorespiration.glycine cleavage.P subunit	Symbols: AtGLDP2, GLDP2 glycine decarboxylase P-protein 2 chr2:11109330-11113786 REVERSE LENGTH=1044	mitochondrion					0.168032		0.184356		0.168977		0.168032	0.176666	-0.0500946						0.151618						0.129347	0.158264		0.151618		0.143806	0.0528872
AT4G33010.1	AT4G33010	1.2.4.1	PS.photorespiration.glycine cleavage.P subunit	Symbols: AtGLDP1, GLDP1 glycine decarboxylase P-protein 1 chr4:15926852-15931150 REVERSE LENGTH=1037	mitochondrion				0.232247		0.198806	0.181485		0.248709		0.215526	0.215097	0.00199369						0.185613			0.186671			0.20946			0.185613	0.186671	0.20946	-0.120719	-0.115055	-0.00568394
AT1G11860.1,AT1G11860.2,AT1G11860.3	AT1G11860	1.2.4.2	PS.photorespiration.glycine cleavage.T subunit	Symbols: Glycine cleavage T-protein family chr1:4001801-4003245 FORWARD LENGTH=408	mitochondrion	0.0190881	0.023043	0.0185342	0.0550954	0.0428563	0.0616774	0.0523359	0.0432145	0.0418128	0.0202218	0.0532097	0.0457877	0.149943	-0.774614	-0.898468	0.312385	0.00205835	0.00441333	0.0244458	0.0174419		0.0454633	0.0267379		0.0623443	0.0524417	0.0546929	0.0209438	0.0361006	0.056493	-0.918146	-0.440471	-0.531402						0.0742059
AT1G32470.1	AT1G32470	1.2.4.4	PS.photorespiration.glycine cleavage.H protein	Symbols: Single hybrid motif superfamily protein chr1:11739479-11740246 REVERSE LENGTH=166	mitochondrion	0.16943	0.0555633	0.0582367	0.0714746	0.0762934		0.0805009	0.0614979	0.0578903	0.09441	0.073884	0.0666297	0.103254	0.345012	0.243931		0.507026		0.0625887	0.0495967	0.0406255	0.0741714	0.018513	0.0210825	0.0301179	0.102843	0.0297048	0.050937	0.0379223	0.0542219	-0.0624767	-0.353786	0.292928	0.902319	0.619517	0.535607	0.317043		0.649548
AT2G35370.1	AT2G35370	1.2.4.4	PS.photorespiration.glycine cleavage.H protein	Symbols: GDCH glycine decarboxylase complex H chr2:14891239-14892050 FORWARD LENGTH=165	mitochondrion	0.0726734		0.0732463		0.074808		0.100191	0.0463794	0.0690509	0.0729599	0.074808	0.0718738	0.0400072	0.0149971	-0.0250139				0.0494115	0.0719704	0.0907444	0.0656174	0.0677241		0.0655229	0.0818459	0.0696123	0.0707088	0.0666708	0.072327	-0.0226272	-0.0813862	0.0587861	0.906335					0.979216
AT2G30970.1,AT2G30970.2	AT2G30970	13.1.1.2.1	amino acid metabolism.synthesis.central amino acid metabolism.aspartate.aspartate aminotransferase	Symbols: ASP1 aspartate aminotransferase 1 chr2:13179012-13181686 FORWARD LENGTH=430	mitochondrion	0.0472517		0.0568439					0.0971916	0.0429627	0.0520478		0.0700771		-0.29526					0.0363615	0.0411939			0.0798998			0.0446974	0.0307835	0.0387777	0.0798998	0.0377405	0.0271107	0.71675	-0.693006
AT4G08900.1	AT4G08900	13.2.2.3	amino acid metabolism.degradation.glutamate family.arginine	Symbols: arginase chr4:5703499-5705180 FORWARD LENGTH=342	mitochondrion				0.0594018					0.0426542		0.0594018	0.0426542	0.328204							0.0178481						0.0277346		0.0178481		0.0277346	-0.433782
AT1G01170.1,AT1G01170.2	AT1G01170	20.2.99	stress.abiotic.unspecified	Symbols: Protein of unknown function (DUF1138) chr1:74105-74443 REVERSE LENGTH=83	mitochondrion	0.110577	0.131574		0.111869				0.102386		0.121075	0.111869	0.102386	0.088521	0.167269	0.0790402						0.144547			0.107242			0.0731861	0.144547	0.107242	0.0731861	0.655491	0.377498	0.296325
AT4G11600.1	AT4G11600	21.2.2	redox.ascorbate and glutathione.glutathione	Symbols: ATGPX6, PHGPX, LSC803, GPX6 glutathione peroxidase 6 chr4:7010021-7011330 REVERSE LENGTH=232	mitochondrion	0.1795	0.185593	0.236707		0.172425			0.231195	0.214629	0.2006	0.172425	0.222912	-0.255411	-0.105366	0.151062				0.234993	0.222936	0.229743		0.221721			0.254364	0.232566	0.229224	0.221721	0.243465	-0.0602564	-0.0934873	0.0332778				0.196162
AT5G50370.1	AT5G50370	23.4.1	nucleotide metabolism.phosphotransfer and pyrophosphatases.adenylate kinase	Symbols: Adenylate kinase family protein chr5:20509382-20510631 REVERSE LENGTH=248	mitochondrion	0.0877435	0.0711958	0.156307		0.023978	0.0344726	0.328275	0.0703038		0.105082	0.0292253	0.199289	-1.48843	-0.61903	1.1296				0.0410738	0.0475577	0.0425648		0.0267933	0.0414021		0.0458761	0.0890025	0.0437321	0.0340977	0.0674393	-0.426498	-0.656738	0.247577				0.0786798
AT5G63400.1	AT5G63400	23.4.1	nucleotide metabolism.phosphotransfer and pyrophosphatases.adenylate kinase	Symbols: ADK1 adenylate kinase 1 chr5:25393274-25394817 REVERSE LENGTH=246	mitochondrion	0.0523821	0.054182	0.0439885		0.0365331	0.012485	0.0742991	0.0532884	0.0841101	0.0501842	0.024509	0.0705659	-0.968853	-0.337584	0.687483		0.101456		0.0269236	0.0494534	0.0658273	0.0522895	0.0352081	0.0477819		0.0438595	0.0656368	0.0474014	0.0450931	0.0547481	-0.143842	-0.193407	0.0499115			0.86118	0.823785
AT4G02930.1	AT4G02930	29.2.4	protein.synthesis.elongation	Symbols: GTP binding Elongation factor Tu family protein chr4:1295751-1298354 REVERSE LENGTH=454	mitochondrion					-0.0217373			0.100084	0.0843543		-0.0217373	0.0922194	-3.23363									0.0380124			0.0370289	0.0147706			0.0380124	0.0258998		0.379041
AT1G61570.1	AT1G61570	29.3.2	protein.targeting.mitochondria	Symbols: TIM13 translocase of the inner mitochondrial membrane 13 chr1:22718897-22719473 REVERSE LENGTH=87	mitochondrion	0.140125	0.140804	0.17829		0.144162	0.105576	0.149315		0.136796	0.153073	0.124869	0.143056	-0.135759	0.0676566	0.20295				0.112444	0.150549	0.135458	0.0920622	0.104744	0.0782809		0.148498	0.108977	0.132817	0.0916956	0.128737	0.031194	-0.336082	0.366316			0.0378298	0.294012
AT3G46560.1	AT3G46560	29.3.2	protein.targeting.mitochondria	Symbols: TIM9, emb2474 Tim10/DDP family zinc finger protein chr3:17138632-17139301 FORWARD LENGTH=93	mitochondrion	0.0612139	0.0672511	0.0725862	0.0987675	0.0846378		0.0815806	0.112913	0.121163	0.0670171	0.0917026	0.105219	-0.137276	-0.443599	-0.311058		0.0377661		0.0546635	0.0981388	0.0539169	0.0633506	0.0689156	0.070481		0.127875	0.0935482	0.0689064	0.0675824	0.110712	-0.465492	-0.483801	0.0194013			0.932912	0.905734
AT5G50810.1	AT5G50810	29.3.2	protein.targeting.mitochondria	Symbols: TIM8 translocase inner membrane subunit 8 chr5:20675875-20676505 REVERSE LENGTH=77	mitochondrion	0.115918	0.166997			0.179908				0.219795	0.141458	0.179908	0.219795	-0.199585	-0.433699	-0.239293				0.17946	0.117481	0.147202	0.152563	0.131942	0.124647		0.158116	0.127	0.148048	0.136384	0.142558	0.0377783	-0.0442711	0.0820151			0.586605
AT5G43970.1	AT5G43970	29.3.2	protein.targeting.mitochondria	Symbols: TOM22-V, TOM9-2, ATTOM22-V translocase of outer membrane 22-V chr5:17692888-17693187 FORWARD LENGTH=99	mitochondrion	0.224097			0.229662	0.277942				0.438517	0.224097	0.253802	0.438517	-0.533611	-0.647195	-0.124318				0.245303	0.173454			0.157442			0.232541	0.254916	0.209378	0.157442	0.243728	-0.15162	-0.430172	0.283169
AT5G23140.1	AT5G23140	29.5.5	protein.degradation.serine protease	Symbols: CLPP2, NCLPP7 nuclear-encoded CLP protease P7 chr5:7783811-7784826 FORWARD LENGTH=241	mitochondrion	0.030546						0.0605025		0.114142	0.030546		0.0873223		-0.963384					0.0765276	0.0244002			0.0150438			0.0381712	0.0506084	0.0504639	0.0150438	0.0443898	0.128073	-0.987525	1.08141
AT3G56070.1,AT3G56070.2	AT3G56070	31.3.1	cell.cycle.peptidylprolyl isomerase	Symbols: ROC2 rotamase cyclophilin 2 chr3:20806987-20807517 REVERSE LENGTH=176	mitochondrion	0.0490983	0.0780998	0.0446068	0.102636				0.0957575	0.135383	0.0572683	0.102636	0.11557	-0.118554	-0.674641	-0.567432				0.034869	0.0634769	0.0223887	0.079461					0.0526918	0.0402449	0.079461	0.0526918	-0.267859	0.405124	-0.655208				0.349044
AT1G48030.1,AT1G48030.2	AT1G48030	8.1.1.3	TCA / org transformation.TCA.pyruvate DH.E3	Symbols: mtLPD1 mitochondrial lipoamide dehydrogenase 1 chr1:17717432-17719141 REVERSE LENGTH=507	mitochondrion					0.0537129		0.080728	0.0445973	0.0565785		0.0537129	0.0606346	-0.121065						0.0249867	0.0484356					0.0774614	0.0528921	0.0248448	0.0367111		0.0517328	-0.339687								0.656299
AT5G55070.1	AT5G55070	8.1.5	TCA / org transformation.TCA.2-oxoglutarate dehydrogenase	Symbols: Dihydrolipoamide succinyltransferase chr5:22347637-22350409 FORWARD LENGTH=464	mitochondrion					0.0518447	0.0620326	0.111258	0.111133	0.0839634		0.0569387	0.102118	-0.568093							0.0706731			0.0828627		0.035907	0.0838194		0.0706731	0.0828627	0.0598632	0.165623	0.32229	-0.158785
AT1G53240.1	AT1G53240	8.1.9	TCA / org transformation.TCA.malate DH	Symbols: mMDH1 Lactate/malate dehydrogenase family protein chr1:19854966-19856802 REVERSE LENGTH=341	mitochondrion	0.0369474	0.0337755	0.0286687	0.0540919	0.0452263		0.0615768	0.0864521	0.0700783	0.0331305	0.0496591	0.0727024	-0.376644	-0.747818	-0.39929		0.00675672		0.0516183	0.044428	0.0369431	0.00984247	0.0476031	0.0270006	0.041217	0.0395309	0.0931908	0.0443298	0.0281487	0.0579796	-0.266833	-0.692707	0.446507	0.493064	0.223375	0.239153	0.0831824		0.483067
AT3G12260.1	AT3G12260	9.1.1	mitochondrial electron transport / ATP synthesis.NADH-DH.complex I	Symbols: LYR family of Fe/S cluster biogenesis protein chr3:3909252-3910337 REVERSE LENGTH=133	mitochondrion									0.30061			0.30061							0.281875	0.236182	0.257102		0.227077			0.24037		0.258386	0.227077	0.24037	0.0722449	-0.0568753	0.128988
AT3G27890.1	AT3G27890	9.1.1	mitochondrial electron transport / ATP synthesis.NADH-DH.complex I	Symbols: NQR NADPH:quinone oxidoreductase chr3:10350807-10351938 REVERSE LENGTH=196	mitochondrion					0.080777				0.0310666		0.080777	0.0310666	0.888927						0.0320734	0.0341319	0.0979552		-0.000601777	0.107556				0.0547202	0.0534773				0.0229741
AT1G47260.1	AT1G47260	9.1.1.5	mitochondrial electron transport / ATP synthesis.NADH-DH.complex I.carbonic anhydrase	Symbols: APFI, GAMMA CA2 gamma carbonic anhydrase 2 chr1:17321384-17323347 REVERSE LENGTH=278	mitochondrion				0.0796663	0.0496579	0.0282108	0.0473388	0.0524009	0.0749266		0.0525117	0.0582221	-0.103138			0.756056				0.0441084		0.052785	-0.000825		0.0860074	0.0552603		0.0441084	0.02598	0.0706338	-0.462348	-0.924378	0.517301
AT2G02050.1	AT2G02050	9.1.2	mitochondrial electron transport / ATP synthesis.NADH-DH.localisation not clear	Symbols: NADH-ubiquinone oxidoreductase B18 subunit, putative chr2:490024-490335 FORWARD LENGTH=103	mitochondrion	0.099532	0.081267	0.128028	0.0630297	0.101435	0.112642	0.10649	0.134465	0.0943115	0.102942	0.0923688	0.111755	-0.189949	-0.082097	0.108274	0.368762	0.651221	0.629438	0.089686	0.108951	0.0897921	0.100929	0.0880615	0.0980012	0.073559	0.120178	0.108765	0.0961431	0.0956639	0.100834	-0.0476292	-0.0526221	0.00499602	0.776168	0.740459	0.952096	0.674598	0.842226	0.584514
AT5G47890.1	AT5G47890	9.1.2	mitochondrial electron transport / ATP synthesis.NADH-DH.localisation not clear	Symbols: NADH-ubiquinone oxidoreductase B8 subunit, putative chr5:19388806-19390409 FORWARD LENGTH=97	mitochondrion	0.0780646	0.0951602	0.0478109		0.103491	0.141097		0.122795	0.120467	0.0736785	0.122294	0.121631	0.00543863	-0.491038	-0.496145				0.138744	0.136418	0.0749939			0.0898065		0.0801285	0.139853	0.116718	0.0898065	0.109991	0.0593518	-0.202046	0.260617				0.160851
AT5G67590.1	AT5G67590	9.1.2	mitochondrial electron transport / ATP synthesis.NADH-DH.localisation not clear	Symbols: FRO1 NADH-ubiquinone oxidoreductase-related chr5:26958073-26959356 FORWARD LENGTH=154	mitochondrion	0.298742	0.293387		0.302763	0.298926	0.310828	0.331425			0.296064	0.304172	0.331425	-0.0857536	-0.112704	-0.0270159				0.230586		0.307287	0.267104	0.302232	0.273862	0.249757		0.376305	0.268937	0.281066	0.313031	-0.151534	-0.107609	-0.0441055					0.110758
AT3G03070.1	AT3G03070	9.1.2	mitochondrial electron transport / ATP synthesis.NADH-DH.localisation not clear	Symbols: NADH-ubiquinone oxidoreductase-related chr3:696593-698069 REVERSE LENGTH=110	mitochondrion	0.312126		0.310653							0.31139										0.264995	0.280876		0.250311			0.243282	0.262195	0.272935	0.250311	0.252739	0.076842	-0.00965094	0.0864769
AT4G02580.1	AT4G02580	9.1.2	mitochondrial electron transport / ATP synthesis.NADH-DH.localisation not clear	Symbols: NADH-ubiquinone oxidoreductase 24 kDa subunit, putative chr4:1134586-1136906 FORWARD LENGTH=255	mitochondrion	0.123137		0.129007					0.142354	0.132434	0.126072		0.137394		-0.0859461					0.182646	0.180474	0.139106		0.134236			0.112985	0.0941006	0.167409	0.134236	0.103543	0.47142	0.258163	0.219949
AT2G24940.1	AT2G24940	21.2	redox.ascorbate and glutathione	Symbols: AtMAPR2, MAPR2 membrane-associated progesterone binding protein 2 chr2:10609447-10609749 FORWARD LENGTH=100	nucleus	0.310858	0.288414	0.279396	0.282054	0.314346	0.305208	0.305329	0.353651	0.351272	0.292889	0.300536	0.33675	-0.113652	-0.139322	-0.0257713	0.12086	0.0745885	0.599054	0.31087	0.29037	0.314826	0.301027	0.311455	0.317021	0.410843	0.342798	0.328689	0.305356	0.309834	0.360777	-0.166397	-0.151929	-0.0145598	0.104395	0.119465	0.64169	0.358938	0.433599	0.46589
AT1G22330.1,AT1G78260.1,AT1G78260.2	AT1G22330	27.4	RNA.RNA binding	Symbols: RNA-binding (RRM/RBD/RNP motifs) family protein chr1:7886693-7889241 FORWARD LENGTH=291	nucleus	0.0588333								0.0710101	0.0588333		0.0710101		-0.187562						-0.0218439	0.00468522		0.108705	0.0138534				-0.00857932	0.0612793				-2.65118
AT2G25970.1	AT2G25970	27.4	RNA.RNA binding	Symbols: KH domain-containing protein chr2:11071844-11075604 REVERSE LENGTH=632	nucleus	0.244888	0.219284	0.218343					0.310711		0.227505		0.310711		-0.309192					0.149684	0.183081		0.213405	0.231478			0.178585	0.181913	0.166382	0.222441	0.180249	-0.0800097	0.209551	-0.288352
AT2G21660.1	AT2G21660	27.4	RNA.RNA binding	Symbols: ATGRP7, CCR2, GR-RBP7, GRP7 cold, circadian rhythm, and rna binding 2 chr2:9265477-9266316 REVERSE LENGTH=176	nucleus	0.545735	0.550908	0.572554	0.567476	0.643045	0.608718	0.606329	0.562912	0.495601	0.556399	0.606413	0.554947	0.0886301	0.00261294	-0.0860222	0.256598	0.967255	0.0987591	0.53702	0.516179	0.453722	0.462035	0.465973	0.409606	0.432541	0.525377	0.498414	0.502307	0.445872	0.485444	0.0341442	-0.0849815	0.119039	0.674127	0.296902	0.142072	0.10924	0.00483309	0.176516
AT5G07460.1	AT5G07460	29.4	protein.postranslational modification	Symbols: PMSR2, ATMSRA2 peptidemethionine sulfoxide reductase 2 chr5:2360844-2361885 REVERSE LENGTH=218	nucleus					0.173793			0.248372			0.173793	0.248372	-0.353318								0.309122			0.320184				0.309122	0.320184				-0.0351573
AT2G03440.1	AT2G03440	33.99	development.unspecified	Symbols: NRP1, ATNRP1 nodulin-related protein 1 chr2:1039409-1039972 REVERSE LENGTH=187	nucleus	0.22037	0.259573	0.222516		0.216278	0.216864	0.266773	0.264879	0.241473	0.234153	0.216571	0.257709	-0.173472	-0.0957807	0.0780154		0.193874		0.191214	0.182523	0.202421	0.228422	0.218894	0.180804		0.293876	0.264256	0.192053	0.209373	0.279066	-0.369391	-0.28537	-0.0862956			0.330353	0.0393914
AT2G23120.1	AT2G23120	35.2	not assigned.unknown	Symbols: Late embryogenesis abundant protein, group 6 chr2:9842102-9842353 FORWARD LENGTH=83	nucleus	0.182602	0.2079	0.193858	0.20149	0.165172		0.272555	0.249982	0.187849	0.194787	0.183331	0.236795	-0.254518	-0.194673	0.0605961		0.186259		0.185111	0.227893	0.219251	0.25548	0.212776	0.247311		0.267813	0.238557	0.210752	0.238522	0.253185	-0.182926	-0.0596401	-0.123623			0.207524	0.346333
AT4G15802.1	AT4G15802	35.2	not assigned.unknown	Symbols: HSBP, AtHSBP heat shock factor binding protein chr4:8986864-8988339 REVERSE LENGTH=86	nucleus	0.113382	0.0945094	0.126748							0.111546									0.0993343	0.11258	0.133497		0.119927	0.127049		0.14777	0.136634	0.115137	0.123488	0.142202	-0.210349	-0.140873	-0.0699945				0.805525
AT4G37300.1	AT4G37300	35.2	not assigned.unknown	Symbols: MEE59 maternal effect embryo arrest 59 chr4:17554805-17555498 FORWARD LENGTH=173	nucleus	0.165469		0.165469	0.1789	0.163989	0.184601	0.233019	0.244485	0.25092	0.165469	0.17583	0.242808	-0.319981	-0.378856	-0.0607152	0.00115234			0.162807	0.155981	0.149004	0.178453	0.173209	0.135814		0.236847	0.225356	0.155931	0.162492	0.231101	-0.388447	-0.34863	-0.0412118			0.663782		0.417399
AT4G38680.1	AT4G38680	20.2.2	stress.abiotic.cold	Symbols: GRP2, CSDP2, CSP2, ATCSP2 glycine rich protein 2 chr4:18072240-18072851 REVERSE LENGTH=203	nucleus	0.0947719		0.0947719					0.110144	0.114017	0.0947719		0.112081		-0.167352					0.0475007	0.0312692	0.0393992	0.0540082	0.0487779			0.0780539	0.0855589	0.0393897	0.051393	0.0818064	-0.699968	-0.456659	-0.264441
AT3G02830.1	AT3G02830	27.3.12	RNA.regulation of transcription.C3H zinc finger family	Symbols: ZFN1 zinc finger protein 1 chr3:614075-615916 FORWARD LENGTH=397	nucleus	0.0998301	0.094637	0.0994478				0.0989423	0.0822962		0.0979717		0.0906193		0.077972					0.0739608	0.0794789	0.0937331	0.123229	0.0938742			0.0793849		0.0823909	0.108552	0.0793849	0.0371634	0.310392	-0.274018				0.0636674
AT2G17390.1	AT2G17390	27.3.39	RNA.regulation of transcription.AtSR Transcription Factor family	Symbols: AKR2B ankyrin repeat-containing 2B chr2:7555870-7557743 FORWARD LENGTH=344	nucleus							0.282051		0.274586			0.278319							0.236234	0.271387		0.308145	0.239271			0.249063		0.253811	0.273708	0.249063	0.0188837	0.0942889	-0.0754388
AT4G39260.1	AT4G39260	27.3.75	RNA.regulation of transcription.GRP	Symbols: CCR1, ATGRP8, GR-RBP8, GRP8 cold, circadian rhythm, and RNA binding 1 chr4:18274166-18274958 REVERSE LENGTH=169	nucleus	0.159524	0.116451			0.17836	0.185046		0.151195	0.198059	0.137987	0.181703	0.174627	0.0397156	-0.234407	-0.273486					0.200556			0.180209			0.20483		0.200556	0.180209	0.20483	-0.0210818	-0.127885	0.106876
AT2G20490.1	AT2G20490	29.2.2.3.1	protein.synthesis.ribosome biogenesis.Pre-rRNA processing and modifications.snoRNPs	Symbols: NOP10, EDA27 nucleolar RNA-binding Nop10p family protein chr2:8831897-8832723 FORWARD LENGTH=64	nucleus	0.151214	0.155761	0.0930299				0.13648			0.133335		0.13648		-0.0233133						0.13873	0.178486	0.13616	0.115159			0.130664		0.158608	0.12566	0.130664	0.193203	-0.0390443	0.23181
AT1G27970.1,AT1G27970.2	AT1G27970	29.3.1	protein.targeting.nucleus	Symbols: NTF2B nuclear transport factor 2B chr1:9746921-9747787 FORWARD LENGTH=126	nucleus	0.0706985		0.0798638					0.144259	0.131952	0.0752811		0.138105		-0.58883					0.0803003	0.089518			0.11402			0.131988	0.10139	0.0849091	0.11402	0.116689	-0.315277	-0.0231354	-0.292675
AT1G26550.1	AT1G26550	31.3.1	cell.cycle.peptidylprolyl isomerase	Symbols: FKBP-like peptidyl-prolyl cis-trans isomerase family protein chr1:9171800-9172716 FORWARD LENGTH=142	nucleus				0.377926	0.407922						0.392924								0.395854	0.366265		0.370516	0.356317		0.330518	0.400605	0.373133	0.381059	0.363417	0.368085	0.0346371	-0.0127646	0.0473965
AT2G39050.1	AT2G39050	35.1.41	not assigned.no ontology.hydroxyproline rich proteins	Symbols: hydroxyproline-rich glycoprotein family protein chr2:16303427-16305336 FORWARD LENGTH=317	nucleus		0.180623				0.14436				0.180623	0.14436				0.223172				0.180586	0.215393	0.256408		0.348558	0.240667				0.217463	0.294612				-0.301323
AT5G09660.1,AT5G09660.2	AT5G09660	6.3	gluconeogenesis / glyoxylate cycle.Malate DH	Symbols: PMDH2 peroxisomal NAD-malate dehydrogenase 2 chr5:2993645-2995551 REVERSE LENGTH=354	peroxisome	0.00784861			0.037046	0.0845845	0.0485645	0.131352	0.0404747	0.122836	0.00784861	0.0567317	0.098221	-0.53551	-1.70402	-1.51387	0.268586			0.0572996	0.0528582	-0.0184768	0.0775293	0.031301		0.193023	0.137671	0.135423	0.0305603	0.0544152	0.155372	-1.34255	-0.96247	-0.561452	0.0156907					0.173553
AT5G42890.1	AT5G42890	11.8	lipid metabolism.'exotics'(steroids, squalene etc)	Symbols: ATSCP2, SCP2 sterol carrier protein 2 chr5:17194458-17195910 REVERSE LENGTH=123	peroxisome			0.170436		0.139822					0.170436	0.139822				0.197348				0.254164				0.122271					0.254164	0.122271				0.700748
AT3G56240.1	AT3G56240	15.2	metal handling.binding, chelation and storage	Symbols: CCH copper chaperone chr3:20863460-20864402 REVERSE LENGTH=121	peroxisome	0.211822		0.160153		0.201264			0.127762	0.326883	0.185988	0.201264	0.227322	-0.121599	-0.200018	-0.0788982				0.284754	0.307106	0.25345	0.247365	0.257588	0.213184		0.374714	0.33838	0.28177	0.239379	0.356547	-0.234294	-0.39323	0.162683			0.108133
AT3G52880.1,AT3G52880.2	AT3G52880	21.2	redox.ascorbate and glutathione	Symbols: ATMDAR1, MDAR1 monodehydroascorbate reductase 1 chr3:19601477-19604366 REVERSE LENGTH=434	peroxisome							0.0408798	0.0754823	0.0892424			0.0685349							0.0531184	0.170448		-0.0167105	0.163326		0.129696	0.0876951		0.111783	0.0733077	0.108695	0.0280102	-0.388869	0.415747
AT1G78370.1	AT1G78370	26.9	misc.glutathione S transferases	Symbols: ATGSTU20, GSTU20 glutathione S-transferase TAU 20 chr1:29484428-29485204 REVERSE LENGTH=217	peroxisome	0.116933		0.0749909		0.119499		0.191508		0.163801	0.0959619	0.119499	0.177654	-0.391418	-0.597132	-0.21848				0.148426	0.191297			0.126174		0.11087	0.140166	0.129043	0.169861	0.126174	0.126693	0.291134	-0.00409933	0.295145
AT3G56490.1	AT3G56490	29.4	protein.postranslational modification	Symbols: HIT3, HINT1 HIS triad family protein 3 chr3:20941532-20943129 FORWARD LENGTH=147	peroxisome	0.0489552		0.0960032		0.0900782	0.0952447	0.142449	0.137748	0.125618	0.0724792	0.0926614	0.135272	-0.373885	-0.604498	-0.244425				0.137358	0.0630039	0.0231319	0.110261	0.0999105	0.0650564		0.134404	0.114498	0.074498	0.0917425	0.124451	-0.50217	-0.302585	-0.207465			0.658291
AT3G48140.1	AT3G48140	33.99	development.unspecified	Symbols: B12D protein chr3:17778471-17779299 FORWARD LENGTH=88	peroxisome					0.43694	0.512679		0.477822			0.474809	0.477822	-0.00632602							0.503762	0.423272	0.430957	0.348147	0.492345			0.39203	0.463517	0.423816	0.39203	0.167114	0.0779227	0.0894828
AT1G44790.1	AT1G44790	34.14	transport.unspecified cations	Symbols: ChaC-like family protein chr1:16912403-16913582 REVERSE LENGTH=199	peroxisome									0.218388			0.218388							0.160862	0.170903			0.307726			0.195854	0.193291	0.165883	0.307726	0.194572	-0.159184	0.450544	-0.598988
AT2G31670.1	AT2G31670	35.1	not assigned.no ontology	Symbols: Stress responsive alpha-beta barrel domain protein chr2:13472699-13473490 REVERSE LENGTH=263	peroxisome	0.063013		0.040322				-0.0374391	0.0729427	0.111375	0.0516675		0.0489594		0.0538243					0.036763	0.0905127	0.0827982	0.0839358	0.104375			0.0150218		0.0700247	0.0941556	0.0150218	1.29348	1.44964	-0.293956
AT2G13360.1,AT2G13360.2	AT2G13360	1.2.3	PS.photorespiration.aminotransferases peroxisomal	Symbols: AGT, AGT1, SGAT alanine:glyoxylate aminotransferase chr2:5539417-5540902 REVERSE LENGTH=401	peroxisome				0.0718868		0.0238921	0.0774708	0.0649247	0.0412611		0.0478894	0.0612189	-0.244334							0.0330662					0.125421	0.0924203		0.0330662		0.108921	-1.06847
AT1G23310.1	AT1G23310	13.1.1.3.1	amino acid metabolism.synthesis.central amino acid metabolism.alanine.alanine aminotransferase	Symbols: GGT1, AOAT1, GGAT1 glutamate:glyoxylate aminotransferase chr1:8268720-8271329 REVERSE LENGTH=481	peroxisome					0.0758881	0.0723311	0.0975271	0.153303	0.148483		0.0741096	0.133104	-0.569408						0.0994391			0.0577814			0.142138	0.101256	0.104581	0.0994391	0.0577814	0.115992	-0.153671	-0.669959	0.529928						0.482714
AT1G08110.1,AT1G08110.2,AT1G08110.3,AT1G08110.4	AT1G08110	13.2.3.2	amino acid metabolism.degradation.aspartate family.threonine	Symbols: lactoylglutathione lyase family protein / glyoxalase I family protein chr1:2535702-2537630 FORWARD LENGTH=185	peroxisome	0.0848298	0.0337493	0.0900436		0.0913078	0.0518497	0.126445	0.119889	0.120515	0.0695409	0.0715787	0.122283	-0.523097	-0.549902	-0.0288812		0.043367		0.0970091	0.0557577	0.0731238		0.086486	0.0697226	0.0798499	0.090961	0.0707921	0.0752968	0.0781043	0.0805343	-0.06722	-0.0306359	-0.0366029	0.713908			0.802828		0.00252676
AT2G33150.1	AT2G33150	13.2.4.1	amino acid metabolism.degradation.branched chain group.shared	Symbols: PKT3, PED1, KAT2 peroxisomal 3-ketoacyl-CoA thiolase 3 chr2:14047814-14050983 REVERSE LENGTH=462	peroxisome	0.141926		0.19522	0.0851518	0.0926923	0.108939	0.241932	0.249326	0.196601	0.168573	0.0955943	0.229287	-0.823023	-0.305201	0.552518	0.00172265			0.161469	0.116736		0.106389	0.0576961		0.299653	0.205971	0.251202	0.139103	0.0820425	0.252275	-0.578329	-1.01839	0.516043						0.508165
AT1G06460.1	AT1G06460	20.2.1	stress.abiotic.heat	Symbols: ACD32.1, ACD31.2 alpha-crystallin domain 32.1 chr1:1967308-1969414 REVERSE LENGTH=285	peroxisome	0.216658		0.209394	0.118691	0.120079	0.129482				0.213026	0.122751				0.537711				0.319721	0.235114		0.113964	0.113512					0.277418	0.113738				0.836906
AT1G19570.1,AT1G19570.2	AT1G19570	21.2.1	redox.ascorbate and glutathione.ascorbate	Symbols: DHAR1, ATDHAR1, DHAR5 dehydroascorbate reductase chr1:6773462-6774413 REVERSE LENGTH=213	peroxisome	0.177762	0.107869	0.169026	0.130307	0.10818		0.218843	0.221865	0.153044	0.151552	0.119243	0.197917	-0.496115	-0.265347	0.238622		0.214139		0.194542	0.226739	0.199674	0.157342	0.192898	0.262909	0.179114	0.152042	0.190018	0.206985	0.204383	0.173725	0.174729	0.162168	0.0126502	0.0919692	0.405477	0.940181	0.0833542		0.390241
AT5G54500.1	AT5G54500	11.8	lipid metabolism.'exotics'(steroids, squalene etc)	Symbols: FQR1 flavodoxin-like quinone reductase 1 chr5:22124674-22126256 FORWARD LENGTH=204	plasma membrane									0.139943			0.139943								0.081419	0.081148		0.0879616			0.0816875	0.0974113	0.0812835	0.0879616	0.0895494	-0.096772	-0.0178891	-0.0789171
AT1G66240.1	AT1G66240	15.2	metal handling.binding, chelation and storage	Symbols: ATX1, ATATX1 homolog of anti-oxidant 1 chr1:24686445-24687327 REVERSE LENGTH=106	plasma membrane	0.185503				0.285601			0.257743	0.353638	0.185503	0.285601	0.30569	-0.067949	-0.48937	-0.424954				0.32422	0.327914						0.315204		0.326067		0.315204	0.0338795
AT4G27520.1	AT4G27520	26.19	misc.plastocyanin-like	Symbols: ENODL2, AtENODL2 early nodulin-like protein 2 chr4:13750668-13751819 REVERSE LENGTH=349	plasma membrane					0.111173		-0.0449087	0.0501053	0.0183083		0.111173	0.00783497	1.73666						0.0782394	0.0455772	0.0343838	0.0702434	0.0707285		0.0527017	0.049499	0.0188732	0.0527335	0.0704859	0.040358	0.265878	0.54361	-0.288144	0.507188					0.338339
AT1G18210.1,AT1G18210.2	AT1G18210	30.3	signalling.calcium	Symbols: Calcium-binding EF-hand family protein chr1:6268273-6268785 REVERSE LENGTH=170	plasma membrane	0.166675	0.190098								0.178387									0.174564	0.401085	0.200561	0.236066	0.199884	0.208758			0.260434	0.258737	0.214902	0.260434	-0.00653831	-0.191577	0.185097			0.577513
AT2G37970.1	AT2G37970	35.1	not assigned.no ontology	Symbols: SOUL-1 SOUL heme-binding family protein chr2:15891027-15891704 FORWARD LENGTH=225	plasma membrane			0.180017							0.180017									0.21433	0.198099			0.213193				0.218949	0.206215	0.213193	0.218949	-0.0599057	-0.0266401	-0.0332789
AT1G03870.1	AT1G03870	10.5.1.1	cell wall.cell wall proteins.AGPs.AGP	Symbols: FLA9 FASCICLIN-like arabinoogalactan 9 chr1:982625-983368 REVERSE LENGTH=247	plasma membrane	-0.0531387								0.026778	-0.0531387		0.026778		6.06333					-0.00106142	-0.0322429			-0.00568447			0.0219095	-0.00467536	-0.0166522	-0.00568447	0.00861709	6.28974	-9.75342	0.982037
AT3G07390.1	AT3G07390	17.2.3	hormone metabolism.auxin.induced-regulated-responsive-activated	Symbols: AIR12 auxin-responsive family protein chr3:2365452-2366273 FORWARD LENGTH=273	plasma membrane				0.0533633	0.0467593	0.0695069	0.0416982	0.0325165	0.00477778		0.0565432	0.0263308	0.729116			0.0806618			0.0785912			0.0743574			0.104919	0.0992163	0.0906489	0.0785912	0.0743574	0.0982613	-0.222446	-0.276956	0.0553623						0.00371735
AT3G61260.1	AT3G61260	27.3.67	RNA.regulation of transcription.putative transcription regulator	Symbols: Remorin family protein chr3:22675403-22676701 REVERSE LENGTH=212	plasma membrane	0.133469								0.0909196	0.133469		0.0909196		0.379249					0.160932	0.0488917	0.0930455	0.146323	0.130102			0.0926063	0.0711771	0.100956	0.138212	0.0818917	0.20853	0.511764	-0.311546
AT3G53420.1,AT3G53420.2	AT3G53420	34.19.1	transport.Major Intrinsic Proteins.PIP	Symbols: PIP2A, PIP2, PIP2;1 plasma membrane intrinsic protein 2A chr3:19803906-19805454 REVERSE LENGTH=287	plasma membrane	0.258203	0.159267	0.108809		0.112386			0.0835669	0.0468211	0.175426	0.112386	0.065194	0.531503	0.916234	0.438063				0.0618099	0.137543	0.104346			0.201331	0.107454		0.0349389	0.101233	0.201331	0.0711965	0.348389	0.955021	-0.661669				0.204895
AT2G04780.1,AT2G04780.2	AT2G04780	10.5.1.1	cell wall.cell wall proteins.AGPs.AGP	Symbols: FLA7 FASCICLIN-like arabinoogalactan 7 chr2:1677488-1678252 FORWARD LENGTH=254	plasma membrane,extracellular					0.0257145			0.00543311	-0.0152166		0.0257145	-0.00489176	2.93969							-0.0226138		0.0720625	0.129202		0.0700786	0.110494		-0.0226138	0.100632	0.0902861	-3.33666	0.108384	-3.15941
AT3G17390.1	AT3G17390	15.2	metal handling.binding, chelation and storage	Symbols: MTO3, SAMS3, MAT4 S-adenosylmethionine synthetase family protein chr3:5952484-5953665 REVERSE LENGTH=393	plasma membrane,nucleus				0.171018		0.166221	0.205977	0.195364	0.204453		0.168619	0.201931	-0.179797						0.213798	0.115249		0.172777	0.0739056		0.203515	0.188748		0.164524	0.123342	0.196132	-0.175282	-0.455689	0.28612
AT3G62410.1	AT3G62410	1.3	PS.calvin cycle	Symbols: CP12-2, CP12 CP12 domain-containing protein 2 chr3:23091006-23091401 FORWARD LENGTH=131	plastid				0.337285	0.352254		0.308146	0.293597	0.280318		0.34477	0.29402	0.158892						0.36033	0.339529	0.35439	0.309899	0.369822	0.404266	0.314722	0.313518	0.327633	0.351416	0.361329	0.318625	0.09788	0.12561	-0.0278156	0.0128388	0.201105	0.743421			0.0558704
AT5G66530.1,AT5G66530.2	AT5G66530	3.5	minor CHO metabolism.others	Symbols: Galactose mutarotase-like superfamily protein chr5:26553821-26555575 REVERSE LENGTH=307	plastid	0.0245785								0.0663309	0.0245785		0.0663309		-0.918549						0.0930821						0.0760484	0.05344	0.0930821		0.0647442	0.359103
AT4G05390.1,AT4G05390.2	AT4G05390	7.3	OPP.electron transfer	Symbols: ATRFNR1, RFNR1 root FNR 1 chr4:2738839-2740483 REVERSE LENGTH=378	plastid							0.136517		0.0908405			0.113679							0.159489			0.0876682	0.275332			0.058139	0.0632579	0.159489	0.1815	0.0606984	0.897333	0.997543	-0.129101
AT1G19920.1	AT1G19920	14.1	S-assimilation.ATPS	Symbols: APS2, ASA1 Pseudouridine synthase/archaeosine transglycosylase-like family protein chr1:6914835-6916657 REVERSE LENGTH=476	plastid					0.12705						0.12705								0.098947	0.1229			0.0721496			0.144238	0.117984	0.110924	0.0721496	0.131111	-0.166811	-0.580153	0.42359
AT2G33740.1,AT2G33740.2	AT2G33740	15.2	metal handling.binding, chelation and storage	Symbols: CUTA Nitrogen regulatory PII-like, alpha/beta chr2:14269590-14271326 FORWARD LENGTH=156	plastid	0.109849				0.151232			0.151238		0.109849	0.151232	0.151238	-3.3852e-05	-0.317052	-0.317019				0.0678604	0.0591587	0.0972893		0.102477			0.167274	0.100125	0.0747694	0.102477	0.133699	-0.56536	-0.264396	-0.312647
AT5G01600.1	AT5G01600	15.2	metal handling.binding, chelation and storage	Symbols: ATFER1, FER1 ferretin 1 chr5:228149-229594 REVERSE LENGTH=255	plastid	0.398111	0.229687	0.446629		0.570082	0.583071		0.444761	0.339416	0.358142	0.576577	0.392089	0.380912	-0.0904958	-0.46738					0.506694			0.39009			0.492905	0.266183	0.506694	0.39009	0.379544	0.286944	0.0274069	0.260049
AT4G18480.1	AT4G18480	19.10	tetrapyrrole synthesis.magnesium chelatase	Symbols: CHLI1, CH42, CH-42, CHL11, CHLI-1 P-loop containing nucleoside triphosphate hydrolases superfamily protein chr4:10201897-10203361 REVERSE LENGTH=424	plastid	0.231844	0.269405	0.197942	0.227099	0.274606	0.372866	0.27854	0.302881	0.28516	0.233064	0.291524	0.288861	0.00917746	-0.213811	-0.222879	0.954151	0.0633003	0.286935	0.275382	0.288359		0.247492	0.276334		0.255871	0.275394	0.267213	0.28187	0.261913	0.266159	0.0573368	-0.0160832	0.073403						0.0693418
AT4G27440.1,AT4G27440.2	AT4G27440	19.14	tetrapyrrole synthesis.protochlorophyllide reductase	Symbols: PORB protochlorophyllide oxidoreductase B chr4:13725648-13727107 FORWARD LENGTH=401	plastid	0.481239						0.520659		0.54948	0.481239		0.53507		-0.105933						0.608318			0.612761			0.556444	0.535577	0.608318	0.612761	0.54601	0.107955	0.115209	-0.00727598
AT1G03630.1,AT1G03630.2	AT1G03630	19.14	tetrapyrrole synthesis.protochlorophyllide reductase	Symbols: POR C, PORC protochlorophyllide oxidoreductase C chr1:907699-909245 FORWARD LENGTH=401	plastid			0.234711	0.14314	0.291707	0.268837	0.133995	0.23162	0.230329	0.234711	0.234561	0.198648	0.165801	0.166434	0.000637801	0.558737				0.27196			0.235451		0.298697	0.231686	0.219995	0.27196	0.235451	0.250126	0.0836406	-0.060445	0.143904						0.273349
AT5G63570.1	AT5G63570	19.3	tetrapyrrole synthesis.GSA	Symbols: GSA1 glutamate-1-semialdehyde-2,1-aminomutase chr5:25451957-25453620 FORWARD LENGTH=474	plastid	0.0741137				0.167343		0.0645374	0.106608	0.0723317	0.0741137	0.167343	0.0811592	0.693628	-0.0907495	-0.772225				0.0434248							0.0200928	0.107946	0.0434248		0.0640196	-0.383358
AT3G48730.1	AT3G48730	19.3	tetrapyrrole synthesis.GSA	Symbols: GSA2 glutamate-1-semialdehyde 2,1-aminomutase 2 chr3:18049697-18051550 FORWARD LENGTH=472	plastid	0.08236		0.0807165	0.134512	0.112728	0.114682	0.0828637	0.0843919	0.102728	0.0815383	0.120641	0.0899947	0.290985	-0.098598	-0.386809	0.0315045			0.0987033	0.279124		0.0622117	0.0990375		0.0828644	0.0853647	0.118061	0.188914	0.0806246	0.0954301	0.657541	-0.168191	0.803516						0.697583
AT1G69740.1,AT1G69740.2	AT1G69740	19.4	tetrapyrrole synthesis.ALA dehydratase	Symbols: HEMB1 Aldolase superfamily protein chr1:26232197-26234713 FORWARD LENGTH=430	plastid				0.12841	0.0831956		0.0896086	0.063516	0.0476395		0.105803	0.0669214	0.450214						0.0200728	-0.000373175					0.0720379	0.0370995	0.0165927	0.00984981		0.0419101	-1.23881								0.28517
AT5G08280.1	AT5G08280	19.5	tetrapyrrole synthesis.porphobilinogen deaminase	Symbols: HEMC hydroxymethylbilane synthase chr5:2663763-2665596 REVERSE LENGTH=382	plastid	0.16055	0.142143		0.135767	0.180152	0.182819	0.0800347	0.110435	0.122761	0.151346	0.166246	0.10441	0.456932	0.367036	-0.0938293	0.0356953			0.0940884	0.0885825	0.496798	0.0892224	0.0800423		0.0749801	0.0755506	0.100161	0.22649	0.0846324	0.0835638	0.921944	0.012707	0.911908	0.350753					0.24132
AT2G40490.1	AT2G40490	19.7	tetrapyrrole synthesis.uroporphyrinogen decarboxylase	Symbols: HEME2 Uroporphyrinogen decarboxylase chr2:16912961-16914988 FORWARD LENGTH=394	plastid				0.0738157		0.0872134	0.0678739		0.0848009		0.0805146	0.0763374	0.0532622						0.0497397			0.0835655			0.0959176	0.0367757		0.0497397	0.0835655	0.0663467	-0.286113	0.229719	-0.507494
AT1G03475.1	AT1G03475	19.8	tetrapyrrole synthesis.coproporphyrinogen III oxidase	Symbols: LIN2, HEMF1, ATCPO-I Coproporphyrinogen III oxidase chr1:869302-871175 REVERSE LENGTH=386	plastid					0.157332	0.163608	0.138538	0.130086	0.112069		0.16047	0.126898	0.233653						0.111817	0.11688					0.135432	0.0983329	0.129339	0.114348		0.121034	-0.0568098								0.694585
AT3G47860.1	AT3G47860	20.2	stress.abiotic	Symbols: CHL chloroplastic lipocalin chr3:17656778-17658269 REVERSE LENGTH=353	plastid	0.0591468		0.0591468	0.040256						0.0591468	0.040256				0.380087							0.0618152				0.104956	0.0986791		0.0618152	0.101818		-0.488928
AT1G43560.1	AT1G43560	21.1	redox.thioredoxin	Symbols: Aty2, ty2 thioredoxin Y2 chr1:16398359-16399828 REVERSE LENGTH=167	plastid	0.224471	0.207632	0.204944						0.226349	0.212349		0.226349		-0.0638242					0.201907		0.215854	0.207056	0.229637	0.192281			0.167242	0.20888	0.209658	0.167242	0.221406	0.225075	-0.00371583
AT2G04700.1	AT2G04700	21.1	redox.thioredoxin	Symbols: ferredoxin thioredoxin reductase catalytic beta chain family protein chr2:1646961-1648345 FORWARD LENGTH=146	plastid					0.150945	0.200694	0.103407	0.132356	0.140675		0.17582	0.125479	0.334154						0.124939	0.13283	0.0898106	0.187349	0.14518			0.198507	0.142133	0.11586	0.166265	0.17032	-0.3806	-0.0240994	-0.35732
AT3G06730.1	AT3G06730	21.1	redox.thioredoxin	Symbols: TRX P, TRX z Thioredoxin z chr3:2124276-2125845 FORWARD LENGTH=183	plastid									0.103349			0.103349							0.0513635				0.104505		0.0327971	-0.0228097	0.0276368	0.0513635	0.104505	0.0125414	1.215	1.5714	-0.681877
AT4G03520.1	AT4G03520	21.1	redox.thioredoxin	Symbols: ATHM2 Thioredoxin superfamily protein chr4:1562585-1564055 REVERSE LENGTH=186	plastid	0.1208				0.203752		0.140174			0.1208	0.203752	0.140174	0.369715	-0.148479	-0.511179				0.187516	0.16874		0.185041	0.163602			0.159794		0.178128	0.174321	0.159794	0.108509	0.0869598	0.0216006
AT5G16400.1	AT5G16400	21.1	redox.thioredoxin	Symbols: TRXF2, ATF2 thioredoxin F2 chr5:5363905-5365249 REVERSE LENGTH=185	plastid	0.213223		0.232618		0.348923			0.1813	0.167479	0.222921	0.348923	0.17439	0.667033	0.244298	-0.440688				0.14129	0.144746	0.163049		0.195828			0.172736	0.191515	0.149695	0.195828	0.182126	-0.195472	0.0725051	-0.267031
AT3G02730.1	AT3G02730	21.1	redox.thioredoxin	Symbols: TRXF1, ATF1 thioredoxin F-type 1 chr3:588570-589591 REVERSE LENGTH=178	plastid	0.289503	0.311859	0.328282		0.29142	0.348615	0.305935	0.307382	0.261837	0.309881	0.320017	0.291718	0.0925224	0.0603843	-0.032183		0.386394		0.26989	0.298584	0.315671		0.326422	0.307277		0.275258	0.188314	0.294715	0.316849	0.231786	0.239046	0.310091	-0.0723863				0.433955
AT3G15360.1	AT3G15360	21.1	redox.thioredoxin	Symbols: ATHM4, TRX-M4, ATM4 thioredoxin M-type 4 chr3:5188448-5189457 FORWARD LENGTH=193	plastid	0.200619	0.191839	0.181945	0.217442	0.19599	0.178721	0.1801	0.16019	0.17216	0.191467	0.197384	0.170817	0.14431	0.114003	-0.0304325	0.102781	0.0593921	0.658921	0.208582	0.205464	0.211667	0.195213	0.215627	0.17806	0.198771	0.17604	0.196161	0.208571	0.1963	0.190324	0.0914897	0.0309134	0.0606192	0.0692922	0.670044	0.327286	0.039577	0.947898	0.101907
AT1G03680.1	AT1G03680	21.1	redox.thioredoxin	Symbols: ATHM1, TRX-M1, ATM1, THM1 thioredoxin M-type 1 chr1:916990-917865 REVERSE LENGTH=179	plastid	0.127765	0.139838	0.166873	0.164445	0.123717	0.134322	0.106631	0.106351	0.119435	0.144825	0.140828	0.110806	0.23862	0.266163	0.0279883	0.0811175	0.0510194	0.823688	0.131725	0.145912	0.128874	0.131625	0.136248	0.125535	0.140496	0.127373	0.125777	0.135503	0.131136	0.131215	0.0321541	-0.000605173	0.0327591	0.575159	0.98937	0.514523	0.503813	0.484249	0.0325161
AT2G20270.1,AT2G20270.2	AT2G20270	21.4	redox.glutaredoxins	Symbols: Thioredoxin superfamily protein chr2:8738001-8739617 REVERSE LENGTH=179	plastid		0.0820631					0.0588366	0.0824654		0.0820631		0.070651		0.149457						0.0565993			0.0643964			0.0354992	0.0646624	0.0565993	0.0643964	0.0500808	0.122206	0.250103	-0.128882
AT3G26060.2	AT3G26060	21.5	redox.peroxiredoxin	Symbols: ATPRX Q Thioredoxin superfamily protein chr3:9524807-9526123 FORWARD LENGTH=217	plastid	0.0643175	0.0485839			0.0601975	0.0611232	0.0562854		0.0473496	0.0564507	0.0606603	0.0518175	0.157238	0.0855879	-0.0718917				0.0534197		0.0936126	0.0646458		0.062979			0.0800081	0.0735162	0.0638124	0.0800081	-0.0845717	-0.225221	0.141322
AT3G52960.1	AT3G52960	21.5	redox.peroxiredoxin	Symbols: Thioredoxin superfamily protein chr3:19639699-19640403 FORWARD LENGTH=234	plastid	0.024503	0.0207594	0.0262872	0.0413659	0.055457	0.0639312	0.051292	0.0519699	0.0408588	0.0238499	0.0535847	0.0480402	0.109116	-0.672981	-0.767999	0.500746	0.00359373	0.0118197	0.0403404	0.0337609	0.0422913	0.0385129	0.0363029		0.0529682	0.0311228	0.0281572	0.0387975	0.0374079	0.037416	0.0362526	-0.000217476	0.03647	0.874956			0.00805376		0.28477
AT2G28190.1	AT2G28190	21.6	redox.dismutases and catalases	Symbols: CSD2, CZSOD2 copper/zinc superoxide dismutase 2 chr2:12014548-12016303 FORWARD LENGTH=216	plastid	0.0759413	0.0731511	0.0672562	0.103611	0.080177	0.0692069	0.0428291	0.046904	0.0698982	0.0721162	0.0843316	0.0532104	0.452533	0.301704	-0.156159	0.077697	0.0983393	0.307919	-0.0448048	0.0256464	0.0240791	0.042941	0.0270385	0.00018181	0.104249	0.0610049	0.0748283	0.00164022	0.0233871	0.0800273	-1.91966	-1.0954	-1.73785	0.0416223	0.0337029	0.455832	0.0393186	0.0192773	0.154188
AT5G63980.1	AT5G63980	23.2	nucleotide metabolism.degradation	Symbols: SAL1, ALX8, ATSAL1, HOS2, FRY1, RON1 Inositol monophosphatase family protein chr5:25609840-25611802 FORWARD LENGTH=407	plastid					0.0976759	0.159022	0.121699	0.170012			0.128349	0.145855	-0.127691						0.0866518				0.0993698				0.056644	0.0866518	0.0993698	0.056644	0.418823	0.547718	-0.136737
AT5G57040.1	AT5G57040	24.2	Biodegradation of Xenobiotics.lactoylglutathione lyase	Symbols: Lactoylglutathione lyase / glyoxalase I family protein chr5:23084035-23085116 REVERSE LENGTH=197	plastid			0.310533				0.299826			0.310533		0.299826		0.0350851					0.287948							0.471845		0.287948		0.471845	-0.484071
AT5G14660.1,AT5G14660.2	AT5G14660	26.1	misc.misc2	Symbols: PDF1B, DEF2, ATDEF2 peptide deformylase 1B chr5:4727129-4728671 REVERSE LENGTH=273	plastid	0.188374	0.134105	0.194297		0.233448	0.251521	0.230146	0.193056	0.184788	0.172259	0.242484	0.202663	0.178911	-0.162191	-0.338646		0.268703		0.278831	0.228354	0.15258	0.190091	0.1876			0.176581	0.166388	0.219922	0.188845	0.171484	0.247505	0.0963613	0.152051				0.313621
AT5G19370.1	AT5G19370	26.23	misc.rhodanese	Symbols: rhodanese-like domain-containing protein / PPIC-type PPIASE domain-containing protein chr5:6524247-6526629 REVERSE LENGTH=299	plastid	0.212974								0.17066	0.212974		0.17066		0.220597					0.275988	0.226071		0.176724	0.24899		0.185877	0.207681	0.196385	0.25103	0.212857	0.196648	0.242952	0.0791682	0.164575
AT1G71500.1	AT1G71500	26.30	misc. other Ferredoxins and Rieske domain	Symbols: Rieske (2Fe-2S) domain-containing protein chr1:26936084-26937331 FORWARD LENGTH=287	plastid				0.151557		0.193737	0.121493	0.0830993	0.128961		0.172647	0.111184	0.433092						0.122901	0.0828881		0.0924643			0.146616	0.0845876	0.167147	0.102895	0.0924643	0.132784	-0.253644	-0.358	0.10678						0.492079
AT4G14890.1	AT4G14890	26.30	misc. other Ferredoxins and Rieske domain	Symbols: FdC2 2Fe-2S ferredoxin-like superfamily protein chr4:8520887-8521351 FORWARD LENGTH=154	plastid	0.372078	0.377248	0.360022		0.41995		0.357832	0.40132	0.395617	0.369783	0.41995	0.384923	0.0870375	-0.0401228	-0.127049		0.357369		0.384574	0.364692	0.355482	0.336739	0.353901	0.337823	0.344946	0.332784	0.309271	0.368249	0.342821	0.329	0.112582	0.0411442	0.0715209	0.044172	0.308287	0.0676522	0.885404		0.0313339
AT1G23740.1	AT1G23740	26.7	misc.oxidases - copper, flavone etc	Symbols: Oxidoreductase, zinc-binding dehydrogenase family protein chr1:8398245-8399656 REVERSE LENGTH=386	plastid				0.108307	0.109799		0.0609817	0.0525294	0.0656472		0.109053	0.0597194	0.584617						0.140816	0.0500926			0.173429		0.0962997	0.079675	0.0288414	0.0954544	0.173429	0.0682721	0.332046	0.870139	-0.579986						0.700009
AT3G55040.1	AT3G55040	26.9	misc.glutathione S transferases	Symbols: GSTL2 glutathione transferase lambda 2 chr3:20398718-20400305 REVERSE LENGTH=292	plastid	0.132115	0.123278	0.139902		0.145808		0.134981	0.130242	0.130113	0.131765	0.145808	0.131779	0.101083	-0.000101974	-0.101185		0.998009		0.135407	0.120772	0.153995	0.154218	0.112926			0.110295	0.108853	0.136725	0.133572	0.109574	0.220469	0.197395	0.0233275				0.668398
AT2G47730.1	AT2G47730	26.9	misc.glutathione S transferases	Symbols: ATGSTF8, ATGSTF5, GST6, GSTF8 glutathione S-transferase phi 8 chr2:19558213-19559266 FORWARD LENGTH=263	plastid	0.029787		0.0460029	0.0551201	0.0728134	0.0366161	0.0989945	0.11526	0.0828481	0.0378949	0.0548498	0.0990342	-0.574255	-0.893006	-0.365625	0.034514			0.0401554	0.0600834		0.0696918	0.0456381		0.174716	0.102052	0.0614281	0.0501194	0.0576649	0.112732	-0.768956	-0.64634	-0.140012						0.711078
AT3G59980.1	AT3G59980	27.4	RNA.RNA binding	Symbols: Nucleic acid-binding, OB-fold-like protein chr3:22154528-22155570 REVERSE LENGTH=273	plastid				0.101313							0.101313								0.084398			0.0800183				0.068151	0.110877	0.084398	0.0800183	0.089514	-0.0588341	-0.112022	0.0532755
AT5G50250.1	AT5G50250	27.4	RNA.RNA binding	Symbols: CP31B chloroplast RNA-binding protein 31B chr5:20452677-20453965 REVERSE LENGTH=289	plastid				0.032084		0.061378	0.0603079	0.0403639	0.066647		0.046731	0.0557729	-0.176421						0.0259013			0.007963			0.0394973	0.00846064		0.0259013	0.007963	0.023979	0.077075	-1.00282	1.05942
AT2G37220.1	AT2G37220	27.4	RNA.RNA binding	Symbols: RNA-binding (RRM/RBD/RNP motifs) family protein chr2:15634980-15636331 REVERSE LENGTH=289	plastid	0.211965	0.319363	0.213052	0.280435	0.303315	0.285474	0.294656	0.273052	0.248886	0.248127	0.289741	0.272198	0.062439	-0.0925247	-0.15474	0.305172	0.560782	0.315419	0.24471	0.246172		0.217029	0.206301		0.222936	0.210831	0.231259	0.245441	0.211665	0.221675	0.101755	-0.0461993	0.147781						0.0251919
AT2G20890.1	AT2G20890	29.3	protein.targeting	Symbols: PSB29, THF1 photosystem II reaction center PSB29 protein chr2:8987783-8989185 FORWARD LENGTH=300	plastid						0.071699	0.0511159		0.0748599		0.071699	0.0629879	0.129353						0.0943489			0.0615974			0.0622871		0.0792409	0.0943489	0.0615974	0.070764	0.285682	-0.138509	0.420036
AT1G31160.1	AT1G31160	29.4	protein.postranslational modification	Symbols: HINT 2 HISTIDINE TRIAD NUCLEOTIDE-BINDING 2 chr1:11122880-11124106 REVERSE LENGTH=187	plastid	0.0693683	0.0393787	0.0544655		0.0522457			0.0380001	0.0818787	0.0544042	0.0522457	0.0599394	-0.137162	-0.0968181	0.0404782				0.0571782	0.0883235			0.049531				0.0648388	0.0727509	0.049531	0.0648388	0.11501	-0.267689	0.379776
AT4G21860.1,AT4G21860.3	AT4G21860	29.4	protein.postranslational modification	Symbols: MSRB2 methionine sulfoxide reductase B 2 chr4:11600238-11601507 REVERSE LENGTH=202	plastid		0.142699	0.228682	0.142143			0.134639	0.225019	0.191829	0.185691	0.142143	0.183829	-0.255766	0.0100746	0.265669				0.205309	0.208946	0.18842	0.160212	0.168704	0.183821		0.155198	0.141788	0.200892	0.170912	0.148493	0.29995	0.140383	0.161265			0.0328378
AT4G25130.1	AT4G25130	29.4	protein.postranslational modification	Symbols: PMSR4 peptide met sulfoxide reductase 4 chr4:12898802-12899998 REVERSE LENGTH=258	plastid	0.258405	0.259375	0.261518	0.257725	0.282395	0.287924	0.296157	0.260388	0.227195	0.259766	0.276015	0.261246	0.0549763	-0.00568297	-0.0606545	0.538281	0.944361	0.156508	0.291206	0.270525	0.285026	0.266311	0.242255	0.253676	0.198446	0.221186	0.238704	0.282252	0.254081	0.219445	0.250377	0.146286	0.105052	0.00884072	0.0631196	0.038373	0.0221953	0.131496	0.144248
AT1G20810.1	AT1G20810	29.6	protein.folding	Symbols: FKBP-like peptidyl-prolyl cis-trans isomerase family protein chr1:7232025-7233367 FORWARD LENGTH=232	plastid	0.0600246		0.0600246		0.0861682		0.0569325		0.0520478	0.0600246	0.0861682	0.0544901	0.450426	0.0966595	-0.357659				0.04057			0.033873	0.055271			0.0476718	0.0533784	0.04057	0.044572	0.0505251	-0.218566	-0.125201	-0.0940082
AT3G01480.1	AT3G01480	29.6	protein.folding	Symbols: CYP38, ATCYP38 cyclophilin 38 chr3:188569-190674 FORWARD LENGTH=437	plastid	0.0137159		0.0175492		0.0599103	0.054531	0.0188325	0.0362111	0.0357392	0.0156326	0.0572206	0.0302609	0.616351	-0.637492	-1.14169				0.0205804	0.014595	-0.0077202		0.0170685			0.0281126	0.0146541	0.00915174	0.0170685	0.0213833	-0.801151	-0.224429	-0.603866
AT2G44650.1	AT2G44650	29.6	protein.folding	Symbols: CHL-CPN10, CPN10 chloroplast chaperonin 10 chr2:18419521-18420510 REVERSE LENGTH=139	plastid	0.0426617	0.0543596	0.0390551		0.0755524	0.10922	0.0772948	0.109517	0.062252	0.0453588	0.0923864	0.0830211	0.106783	-0.586731	-0.68282		0.0623474		0.0804308	0.0606467	0.0523412	0.0869804	0.0470787		0.173179	0.0915723	0.0602854	0.0644729	0.0670296	0.108346	-0.507732	-0.471173	-0.0388843	0.274376			0.115263		0.525172
AT4G26555.1	AT4G26555	29.6	protein.folding	Symbols: FKBP-like peptidyl-prolyl cis-trans isomerase family protein chr4:13404622-13406178 REVERSE LENGTH=207	plastid	0.0700663	0.0366338	0.105922		0.0847353		0.093071	0.0871341	0.0891662	0.070874	0.0847353	0.0897904	-0.0579297	-0.235477	-0.178155		0.399538		0.0599892	0.0303027	0.0368668	0.0675665	0.07739			0.0892257	0.0531918	0.0423862	0.0724783	0.0712088	-0.507461	0.0176703	-0.523957				0.263906
AT5G13410.1	AT5G13410	29.6	protein.folding	Symbols: FKBP-like peptidyl-prolyl cis-trans isomerase family protein chr5:4299830-4301706 REVERSE LENGTH=256	plastid	0.0507349	0.0845269	0.122983		0.0883822	0.0640601	0.0921193	0.126174	0.0850503	0.0860818	0.0762211	0.101115	-0.28075	-0.160611	0.121509		0.57159		0.0897927	0.0817447	0.123639	0.101254	0.124861	0.0925611		0.129024	0.105727	0.0983923	0.106226	0.117376	-0.175963	-0.0997343	-0.0765647			0.651223	0.641764
AT3G10060.1	AT3G10060	29.6	protein.folding	Symbols: FKBP-like peptidyl-prolyl cis-trans isomerase family protein chr3:3102291-3103801 FORWARD LENGTH=230	plastid	0.0335836		0.0345799		0.0482729	0.0393016	0.0380151	0.0341338	0.0164841	0.0340817	0.0437872	0.0295443	0.388452	0.142628	-0.249277				0.029069		0.0297494	0.0727174	0.0395376		0.0632587	0.0533461	0.0312944	0.0294092	0.0561275	0.0492997	-0.505421	0.129526	-0.624722						0.162032
AT4G39710.1,AT4G39710.2	AT4G39710	29.6	protein.folding	Symbols: FKBP16-2 FK506-binding protein 16-2 chr4:18427249-18428325 REVERSE LENGTH=217	plastid	0.0606472		0.0677507		-0.00263241	0.0173936	0.0951125		0.0723092	0.064199	0.00738059	0.0837109	-1.6759	-0.263835	1.58756				0.022543	0.0748358	0.0623286	0.0470749	0.0603004	0.0528557		0.102785	0.0655613	0.0532358	0.0534104	0.0841732	-0.450296	-0.447187	-0.0032737			0.99193
AT5G20720.1,AT5G20720.2,AT5G20720.3	AT5G20720	29.6	protein.folding	Symbols: CPN20, CPN10, CHCPN10, ATCPN21, CPN21 chaperonin 20 chr5:7015015-7016354 FORWARD LENGTH=253	plastid	0.0746196	0.0528526	0.0746245	0.115556	0.105569	0.111452	0.104707	0.0951367	0.0984367	0.0673656	0.110859	0.0994268	0.108728	-0.384445	-0.488073	0.0471711	0.014603	0.00510268	0.0861864	0.0945479	0.0614564	0.0638035	0.052461	0.173502	0.0336379	0.0818722	0.0576318	0.0807302	0.0965889	0.0577139	0.332499	0.503878	-0.178871	0.249646	0.397054	0.711012	0.338416	0.731044	0.0425302
AT2G43560.1	AT2G43560	29.6	protein.folding	Symbols: FKBP-like peptidyl-prolyl cis-trans isomerase family protein chr2:18073995-18075385 REVERSE LENGTH=223	plastid	0.0685398	0.0633253	0.055533	0.116608	0.0822141		0.0517139	0.0818608	0.0602452	0.062466	0.099411	0.0646066	0.424398	-0.0336913	-0.456458		0.836727		0.0526541	0.076001	0.0407846	0.0986476	0.0634529	0.0426151	0.0552185	0.0909179	0.0657722	0.0564799	0.0682385	0.0706362	-0.222729	-0.0345298	-0.188562	0.393069	0.907979	0.576185	0.615637		0.686367
AT3G10670.1	AT3G10670	29.8	protein.assembly and cofactor ligation	Symbols: ATNAP7, NAP7 non-intrinsic ABC protein 7 chr3:3335325-3337304 REVERSE LENGTH=338	plastid					0.141438				0.1212		0.141438	0.1212	0.154118						0.269944	0.0743673						0.109683	0.108754	0.172155		0.109219	0.447354
AT5G17170.1	AT5G17170	29.8	protein.assembly and cofactor ligation	Symbols: ENH1 rubredoxin family protein chr5:5649335-5650975 FORWARD LENGTH=271	plastid									0.146654			0.146654								0.227834	0.15186	0.206518				0.151283	0.142819	0.189847	0.206518	0.147051	0.254064	0.336383	-0.0841158
AT5G45680.1	AT5G45680	29.8	protein.assembly and cofactor ligation	Symbols: ATFKBP13, FKBP13 FK506-binding protein 13 chr5:18530894-18532128 FORWARD LENGTH=208	plastid	0.0545024	0.0370262	0.0579305			0.0930652		0.0586654	0.0360155	0.0498197	0.0930652	0.0473404	0.651324	0.0510347	-0.60532				0.117915		0.033212		0.101512	0.0133464			0.0970479	0.0755635	0.0574293	0.0970479	-0.248934	-0.512938	0.272709
AT4G01900.1	AT4G01900	30.1	signalling.in sugar and nutrient physiology	Symbols: PII, GLB1 GLNB1 homolog chr4:821736-823294 FORWARD LENGTH=196	plastid	0.0658284	0.0717739	0.0759991	0.0662467			0.0774457	0.0760342	0.0576754	0.0712005	0.0662467	0.0703851	-0.0605769	0.0115177	0.0720819		0.913108		0.0623604	0.0727392	0.0734988	0.134218	0.0853049	0.0690316	0.0691549	0.0675373	0.0677844	0.0695328	0.0961849	0.0681588	0.0199574	0.341066	-0.321656	0.724138	0.225867	0.251811	0.73793		0.745019
AT3G26070.1	AT3G26070	31.1	cell.organisation	Symbols: Plastid-lipid associated protein PAP / fibrillin family protein chr3:9526904-9528199 FORWARD LENGTH=242	plastid						0.11469		0.0493822			0.11469	0.0493822	0.796083							0.1699			0.0691324		0.0568387	0.101225		0.1699	0.0691324	0.0790319	0.730063	-0.133628	0.843128
AT4G04020.1	AT4G04020	31.1	cell.organisation	Symbols: FIB fibrillin chr4:1932161-1933546 FORWARD LENGTH=318	plastid	0.373374		0.369844	0.38355			0.352233		0.252723	0.371609	0.38355	0.302478	0.236353	0.205111	-0.031626				0.467119							0.313168		0.467119		0.313168	0.3946
AT4G22240.1	AT4G22240	31.1	cell.organisation	Symbols: Plastid-lipid associated protein PAP / fibrillin family protein chr4:11766090-11767227 REVERSE LENGTH=310	plastid			0.658113					0.38717	0.319262	0.658113		0.353216		0.602963						0.388558						0.406875	0.387063	0.388558		0.396969	-0.0214161
AT3G23400.1	AT3G23400	31.1	cell.organisation	Symbols: FIB4 Plastid-lipid associated protein PAP / fibrillin family protein chr3:8376636-8378225 REVERSE LENGTH=284	plastid				0.089976	0.0891903	0.0529777	0.068743	0.0676437	0.0691007		0.0773813	0.0684958	0.121822			0.507151			0.0538206	0.0778656		0.0911602	0.0463065		0.082719	0.0710293	0.0473686	0.0658431	0.0687333	0.067039	-0.0179991	0.0249586	-0.0429529						0.895442
AT3G63190.1	AT3G63190	31.2	cell.division	Symbols: RRF, HFP108, cpRRF, AtcpRRF ribosome recycling factor, chloroplast precursor chr3:23342861-23344640 REVERSE LENGTH=275	plastid	0.0681279	0.0675189	0.0736927		0.103856	0.140336	0.0942886	0.0979548	0.0819352	0.0697798	0.122096	0.0913929	0.287632	-0.268197	-0.545312		0.0144533		0.0616295	0.066854	0.0532709	0.0672732	0.0606709		0.0425438	0.0546247	0.0603015	0.0605848	0.0639721	0.05249	0.143176	0.197181	-0.0543896	0.284915			0.105792		0.00549603
AT2G33430.1	AT2G33430	33.99	development.unspecified	Symbols: DAL1, DAL differentiation and greening-like 1 chr2:14162732-14164729 FORWARD LENGTH=219	plastid	0.152956									0.152956									0.19147	0.139654		0.120385	0.133215			0.13099		0.165562	0.1268	0.13099	0.233157	-0.0325104	0.265165
AT3G47650.1	AT3G47650	33.99	development.unspecified	Symbols: DnaJ/Hsp40 cysteine-rich domain superfamily protein chr3:17569576-17570262 FORWARD LENGTH=136	plastid	0.15054		0.155481		0.184375			0.18024	0.175329	0.153011	0.184375	0.177785	0.0363939	-0.149784	-0.185925				0.198164	0.20119	0.173555	0.120759	0.170521	0.176439		0.162138	0.163405	0.19097	0.155906	0.162772	0.159428	-0.0430857	0.202167			0.149806
AT1G52670.1	AT1G52670	35.1	not assigned.no ontology	Symbols: Single hybrid motif superfamily protein chr1:19615119-19617420 REVERSE LENGTH=274	plastid			0.149736		0.246255	0.190925	0.117982	0.204046		0.149736	0.21859	0.161014	0.303345	-0.0725846	-0.373872					0.105275			0.108029			0.157291		0.105275	0.108029	0.157291	-0.396213	-0.371336	-0.0258271
AT1G56500.1	AT1G56500	35.1	not assigned.no ontology	Symbols: haloacid dehalogenase-like hydrolase family protein chr1:21159775-21167092 FORWARD LENGTH=1055	plastid			0.0327662		0.11856		0.172655	0.14199	0.136905	0.0327662	0.11856	0.150517	-0.237533	-1.28491	-1.13389					0.100686			0.112601			0.121376	0.12472	0.100686	0.112601	0.123048	-0.199901	-0.0886702	-0.111725
AT2G14880.1	AT2G14880	35.1	not assigned.no ontology	Symbols: SWIB/MDM2 domain superfamily protein chr2:6393686-6394841 REVERSE LENGTH=141	plastid	0.266027									0.266027										0.3024			0.351826			0.307819		0.3024	0.351826	0.307819	-0.0177604	0.133427	-0.151098
AT4G24930.1	AT4G24930	35.1	not assigned.no ontology	Symbols: thylakoid lumenal 17.9 kDa protein, chloroplast chr4:12821496-12822389 REVERSE LENGTH=225	plastid	0.000450248		0.0116156		0.0107106			0.0464476	0.00494338	0.00603293	0.0107106	0.0256955	-0.823205	-1.23943	-0.558746					0.0724942	0.0222366		0.073892				0.0320051	0.0473654	0.073892	0.0320051	0.387052	0.791086	-0.437526
AT5G52970.1	AT5G52970	35.1	not assigned.no ontology	Symbols: thylakoid lumen 15.0 kDa protein chr5:21479620-21481018 FORWARD LENGTH=223	plastid	0.0563906	0.0752796	0.075227						0.0291669	0.0689657		0.0291669		0.811122					0.0700918	0.059843	0.0681487		0.0576173	0.0475851		0.0474323	0.0757464	0.0660278	0.0526012	0.0615893	0.0695599	-0.157424	0.226364				0.697448
AT2G40600.1	AT2G40600	35.1	not assigned.no ontology	Symbols: appr-1-p processing enzyme family protein chr2:16947012-16948537 REVERSE LENGTH=257	plastid	0.181712	0.141215	0.123811	0.131817	0.142371		0.142908	0.157069		0.148913	0.137094	0.149988	-0.089826	-0.00719513	0.0826442				0.100159	0.23537	0.143979	0.167674	0.307578				0.141015	0.159836	0.237626	0.141015	0.12512	0.510307	-0.391435				0.813544
AT4G02530.1	AT4G02530	35.1	not assigned.no ontology	Symbols: chloroplast thylakoid lumen protein chr4:1112335-1114005 REVERSE LENGTH=216	plastid	0.0545178				0.0597619	0.0527968	0.0778422	0.0582979	0.0988177	0.0545178	0.0562793	0.0783193	-0.327491	-0.358356	-0.0317978				0.0329975	0.00954401		0.120718	0.0381245		0.0388351	0.0503989	0.0463408	0.0212708	0.0794215	0.0451916	-0.719832	0.549378	-1.15502						0.0529952
AT3G48420.1	AT3G48420	35.1	not assigned.no ontology	Symbols: Haloacid dehalogenase-like hydrolase (HAD) superfamily protein chr3:17929743-17931551 FORWARD LENGTH=319	plastid				0.0479729	0.108839		0.0439949	0.0808624	0.0771618		0.0784059	0.0673397	0.151856						0.0219108	0.0256079		0.0515794	0.0614047		0.0445531	0.0372948	0.0753354	0.0237594	0.0564921	0.0523944	-0.752033	0.0752642	-0.815754						0.417139
AT2G44920.2	AT2G44920	35.1	not assigned.no ontology	Symbols: Tetratricopeptide repeat (TPR)-like superfamily protein chr2:18524419-18526502 FORWARD LENGTH=224	plastid	0.0633867	0.0538007	0.0374283	0.0435354	0.0649927		0.0540562	0.0446626	0.0491697	0.0515386	0.054264	0.0492961	0.0959423	0.044477	-0.0515202		0.79437		0.0184553	-0.00807815	0.0461378	0.0749818	0.0444507	0.0385963	0.11389	0.0654728	0.0415297	0.0188383	0.0526763	0.0736307	-1.1851	-0.331802	-0.946322	0.106746	0.433429	0.154315	0.133222		0.320072
AT2G21530.1	AT2G21530	35.1	not assigned.no ontology	Symbols: SMAD/FHA domain-containing protein chr2:9219372-9220464 FORWARD LENGTH=209	plastid	0.122744	0.129474	0.12018	0.139303	0.138915	0.0744743	0.105163	0.100713	0.116082	0.124133	0.117564	0.107319	0.0911151	0.145288	0.0543526	0.665995	0.0345785	0.777437	0.11077	0.115021	0.128573	0.112527	0.140167	0.127769	0.107787	0.116538	0.108992	0.118121	0.126821	0.111105	0.0612123	0.132105	-0.0710365	0.309037	0.13639	0.417312	0.376015	0.707678	0.516235
AT1G21500.1	AT1G21500	35.2	not assigned.unknown	Symbols: unknown protein; Has 29 Blast hits to 29 proteins in 12 species: Archae - 0; Bacteria - 0; Metazoa - 0; Fungi - 2; Plants - 27; Viruses - 0; Other Eukaryotes - 0 (source: NCBI BLink). chr1:7530047-7530954 REVERSE LENGTH=126	plastid				0.0455985	0.0640822						0.0548404								0.0207113	0.0287831		0.0750038	0.0435255			0.0517376	0.0360249	0.0247472	0.0592646	0.0438812	-0.557613	0.298285	-0.821729
AT1G42960.1	AT1G42960	35.2	not assigned.unknown	Symbols: expressed protein localized to the inner membrane of the chloroplast. chr1:16125863-16127080 FORWARD LENGTH=168	plastid									0.40468			0.40468								0.278492			0.327653			0.308974	0.285604	0.278492	0.327653	0.297289	-0.0652942	0.0971732	-0.16221
AT1G49975.1	AT1G49975	35.2	not assigned.unknown	Symbols: INVOLVED IN: photosynthesis; LOCATED IN: photosystem I, chloroplast, thylakoid membrane; EXPRESSED IN: 20 plant structures; EXPRESSED DURING: 13 growth stages; CONTAINS InterPro DOMAIN/s: Photosystem I reaction centre subunit N (InterPro:IPR008796); Has 34 Blast hits to 34 proteins in 14 species: Archae - 0; Bacteria - 0; Metazoa - 0; Fungi - 0; Plants - 34; Viruses - 0; Other Eukaryotes…	plastid			0.137619						0.0149406	0.137619		0.0149406		1.60827					0.069271	0.08109	0.0763453		0.0696151	0.0611091			0.0816369	0.0755688	0.0653621	0.0816369	-0.0771998	-0.221427	0.144846
AT1G55480.1	AT1G55480	35.2	not assigned.unknown	Symbols: ZKT protein containing PDZ domain, a K-box domain, and a TPR region chr1:20713822-20715351 FORWARD LENGTH=335	plastid				0.114659					0.0540851		0.114659	0.0540851	0.717938						0.138826	0.135981		0.143478	0.124872		0.10387	0.100293	0.115014	0.137404	0.134175	0.106392	0.254405	0.230979	0.0237752
AT2G04039.1,AT2G04039.2	AT2G04039	35.2	not assigned.unknown	Symbols: unknown protein; FUNCTIONS IN: molecular_function unknown; LOCATED IN: chloroplast; EXPRESSED IN: 21 plant structures; EXPRESSED DURING: 13 growth stages; CONTAINS InterPro DOMAIN/s: Protein of unknown function DUF2996 (InterPro:IPR021374); Has 159 Blast hits to 159 proteins in 52 species: Archae - 0; Bacteria - 76; Metazoa - 0; Fungi - 0; Plants - 38; Viruses - 0; Other Eukaryotes - 45 …	plastid	0.179916		0.203895					0.161233	0.168432	0.191906		0.164833		0.151782					0.19353		0.211457	0.195631			0.176613		0.197315	0.202494	0.195631	0.186964	0.0797499	0.0453076	0.0344734
AT2G24020.1,AT2G24020.2	AT2G24020	35.2	not assigned.unknown	Symbols: Uncharacterised BCR, YbaB family COG0718 chr2:10217869-10219269 REVERSE LENGTH=182	plastid		0.0994466						0.105798	0.154665	0.0994466		0.130232		-0.268071					0.0546882	0.00797805		0.0582283	0.0815742			0.072821	0.0987658	0.0313331	0.0699013	0.0857934	-0.92994	-0.204145	-0.761958
AT3G59840.1	AT3G59840	35.2	not assigned.unknown	Symbols: unknown protein; FUNCTIONS IN: molecular_function unknown; INVOLVED IN: biological_process unknown; LOCATED IN: chloroplast, chloroplast envelope; EXPRESSED IN: 23 plant structures; EXPRESSED DURING: 13 growth stages; Has 72 Blast hits to 72 proteins in 12 species: Archae - 0; Bacteria - 0; Metazoa - 0; Fungi - 0; Plants - 72; Viruses - 0; Other Eukaryotes - 0 (source: NCBI BLink). chr3:…	plastid	0.0537544		0.040742							0.0472482									0.0318883	0.0846753	0.056796		0.0536785	0.0742292		0.0271191	0.0656221	0.0577865	0.0639539	0.0463706	0.219206	0.318755	-0.101319
AT3G63160.1	AT3G63160	35.2	not assigned.unknown	Symbols: FUNCTIONS IN: molecular_function unknown; INVOLVED IN: biological_process unknown; LOCATED IN: chloroplast outer membrane, thylakoid, chloroplast thylakoid membrane, chloroplast, chloroplast envelope; EXPRESSED IN: 21 plant structures; EXPRESSED DURING: 13 growth stages; BEST Arabidopsis thaliana protein match is: outer envelope membrane protein 7 (TAIR:AT3G52420.1); Has 26 Blast hits to…	plastid	0.0633039				0.0402584			0.0397161		0.0633039	0.0402584	0.0397161	0.0135618	0.457926	0.445055				0.0464597			0.0717845	0.0257317		0.115725	0.0600392	0.0782208	0.0464597	0.0487581	0.0846617	-0.582697	-0.538205	-0.0482771
AT4G13500.1	AT4G13500	35.2	not assigned.unknown	Symbols: unknown protein; FUNCTIONS IN: molecular_function unknown; INVOLVED IN: biological_process unknown; LOCATED IN: chloroplast; BEST Arabidopsis thaliana protein match is: unknown protein (TAIR:AT2G05310.1); Has 50 Blast hits to 50 proteins in 20 species: Archae - 0; Bacteria - 0; Metazoa - 0; Fungi - 0; Plants - 50; Viruses - 0; Other Eukaryotes - 0 (source: NCBI BLink). chr4:7856987-78578…	plastid	0.0915634		0.0915634		0.0206552				0.0514029	0.0915634	0.0206552	0.0514029	-0.853416	0.561817	1.26375				0.0642339	0.0506101	0.0623354	0.0605474	0.0826469			0.0434253	0.0854508	0.0590598	0.0715971	0.0644381	-0.0870991	0.105254	-0.191913
AT5G02160.1	AT5G02160	35.2	not assigned.unknown	Symbols: unknown protein; FUNCTIONS IN: molecular_function unknown; INVOLVED IN: biological_process unknown; LOCATED IN: chloroplast thylakoid membrane; EXPRESSED IN: 23 plant structures; EXPRESSED DURING: 13 growth stages; Has 121 Blast hits to 121 proteins in 17 species: Archae - 0; Bacteria - 0; Metazoa - 0; Fungi - 0; Plants - 121; Viruses - 0; Other Eukaryotes - 0 (source: NCBI BLink). chr5:…	plastid	0.178103	0.104178		0.158742		0.0713787		0.0732999		0.14114	0.11506	0.0732999	0.443411	0.632722	0.20359				0.0262757								0.0625127	0.0262757		0.0625127	-0.816255
AT5G16660.1,AT5G16660.2	AT5G16660	35.2	not assigned.unknown	Symbols: unknown protein; FUNCTIONS IN: molecular_function unknown; INVOLVED IN: biological_process unknown; LOCATED IN: chloroplast thylakoid membrane, chloroplast, membrane, chloroplast envelope; EXPRESSED IN: 23 plant structures; EXPRESSED DURING: 14 growth stages; BEST Arabidopsis thaliana protein match is: unknown protein (TAIR:AT3G02900.1); Has 30201 Blast hits to 17322 proteins in 780 spec…	plastid	0.319797									0.319797									0.273212	0.250795			0.312793			0.292112	0.223515	0.262003	0.312793	0.257814	0.0161194	0.192704	-0.176721
AT5G42765.1	AT5G42765	35.2	not assigned.unknown	Symbols: INVOLVED IN: biological_process unknown; LOCATED IN: thylakoid, chloroplast thylakoid membrane, chloroplast; EXPRESSED IN: 22 plant structures; EXPRESSED DURING: 13 growth stages; CONTAINS InterPro DOMAIN/s: Twin-arginine translocation pathway, signal sequence (InterPro:IPR006311); Has 30201 Blast hits to 17322 proteins in 780 species: Archae - 12; Bacteria - 1396; Metazoa - 17338; Fungi…	plastid	0.141816	0.0670584			0.0498801			0.0633641	0.0341885	0.104437	0.0498801	0.0487763	0.0223775	0.72658	0.707077				0.0180174	0.0605987	0.0682447	0.0530335	0.0612579			0.0412684	0.0668397	0.0489536	0.0571457	0.054054	-0.0990305	0.0556054	-0.154423
AT5G42960.1	AT5G42960	35.2	not assigned.unknown	Symbols: unknown protein; FUNCTIONS IN: molecular_function unknown; INVOLVED IN: biological_process unknown; LOCATED IN: mitochondrion, chloroplast, plastid, chloroplast envelope; EXPRESSED IN: 24 plant structures; EXPRESSED DURING: 13 growth stages; BEST Arabidopsis thaliana protein match is: unknown protein (TAIR:AT1G45170.1); Has 30201 Blast hits to 17322 proteins in 780 species: Archae - 12; …	plastid	-0.0112954				0.104358	0.0809047		0.0817408	0.0517917	-0.0112954	0.0926311	0.0667663	0.324533	-2.81451	-2.5555				0.0127989	0.0483501		0.104713				0.0447872	0.0448703	0.0305745	0.104713	0.0448287	-0.378081	0.800905	-1.09602
AT5G62140.1	AT5G62140	35.2	not assigned.unknown	Symbols: unknown protein; FUNCTIONS IN: molecular_function unknown; INVOLVED IN: biological_process unknown; LOCATED IN: chloroplast; EXPRESSED IN: 19 plant structures; EXPRESSED DURING: 13 growth stages; Has 60 Blast hits to 60 proteins in 24 species: Archae - 0; Bacteria - 14; Metazoa - 0; Fungi - 0; Plants - 45; Viruses - 0; Other Eukaryotes - 1 (source: NCBI BLink). chr5:24954563-24955376 REV…	plastid		0.23484					0.231062		0.211445	0.23484		0.221254		0.0595745					0.255267			0.24268						0.255267	0.24268				0.0505572
AT2G03420.1	AT2G03420	35.2	not assigned.unknown	Symbols: unknown protein; Has 38 Blast hits to 38 proteins in 17 species: Archae - 0; Bacteria - 0; Metazoa - 0; Fungi - 0; Plants - 38; Viruses - 0; Other Eukaryotes - 0 (source: NCBI BLink). chr2:1035100-1035937 REVERSE LENGTH=170	plastid	0.0609973	0.0687304	0.0761834		0.102055		0.0894193	0.103542	0.0447577	0.068637	0.102055	0.0792396	0.251696	-0.143398	-0.391562		0.592441		0.0797127	0.079575	0.0871275	0.0631499	0.084725	0.0712156		0.0650014	0.0870805	0.0821384	0.0730302	0.0760409	0.0770953	-0.0403939	0.117398			0.249732	0.0554256
AT2G05310.1	AT2G05310	35.2	not assigned.unknown	Symbols: unknown protein; FUNCTIONS IN: molecular_function unknown; INVOLVED IN: biological_process unknown; LOCATED IN: chloroplast; BEST Arabidopsis thaliana protein match is: unknown protein (TAIR:AT4G13500.1); Has 50 Blast hits to 50 proteins in 20 species: Archae - 0; Bacteria - 0; Metazoa - 0; Fungi - 0; Plants - 50; Viruses - 0; Other Eukaryotes - 0 (source: NCBI BLink). chr2:1933391-19341…	plastid	0.121189	0.191345	0.121189	0.178491			0.150307		0.130049	0.144574	0.178491	0.140178	0.24046	0.0308767	-0.209973				0.102045	0.100521	0.0999205	0.199773	0.106005	0.0980084		0.0690565	0.147172	0.100829	0.134595	0.108114	-0.0697375	0.218212	-0.286858			0.359816	0.13484
AT2G47910.1,AT2G47910.2	AT2G47910	35.2	not assigned.unknown	Symbols: CRR6 chlororespiratory reduction 6 chr2:19614741-19615559 FORWARD LENGTH=246	plastid	0.16656	0.121117	0.16647						0.13071	0.151382		0.13071		0.146562					0.0819239	0.110802	0.149356	0.0986304				0.102587	0.0977942	0.114027	0.0986304	0.100191	0.129184	-0.0156941	0.144805				0.205116
AT5G42070.1	AT5G42070	35.2	not assigned.unknown	Symbols: unknown protein; FUNCTIONS IN: molecular_function unknown; INVOLVED IN: biological_process unknown; LOCATED IN: chloroplast thylakoid membrane, chloroplast; EXPRESSED IN: 21 plant structures; EXPRESSED DURING: 13 growth stages; Has 30201 Blast hits to 17322 proteins in 780 species: Archae - 12; Bacteria - 1396; Metazoa - 17338; Fungi - 3422; Plants - 5037; Viruses - 0; Other Eukaryotes -…	plastid	0.217639	0.191805	0.227344		0.226971		0.195066	0.208658	0.206501	0.212263	0.226971	0.203408	0.109498	0.0426034	-0.0669729		0.481175		0.226403	0.162251	0.190008	0.235903	0.16795	0.183021		0.193348	0.189815	0.192888	0.195625	0.191581	0.00679498	0.0208857	-0.0140912			0.926144	0.416254
AT3G63540.1	AT3G63540	35.2	not assigned.unknown	Symbols: Mog1/PsbP/DUF1795-like photosystem II reaction center PsbP family protein chr3:23459372-23459803 REVERSE LENGTH=143	plastid	0.0548409		0.0599477		0.0875249	0.149462	0.0916491	0.0692268	0.0980393	0.0573943	0.118494	0.0863051	0.314343	-0.402379	-0.694753				0.0647568	0.0764082	0.0934543	0.120917	0.07916		0.0750255	0.0859737	0.0870699	0.0782064	0.100039	0.0826897	-0.055729	0.189889	-0.24497	0.650753					0.724101
AT1G09340.1	AT1G09340	35.2	not assigned.unknown	Symbols: CRB, CSP41B, HIP1.3 chloroplast RNA binding chr1:3015473-3018035 FORWARD LENGTH=378	plastid	-0.121017			0.0652337	0.0749406	0.0695424	0.0559901	0.0322302	0.0463081	-0.121017	0.0699056	0.0448428	0.43683	4.35475	7.47084	0.0281677			0.0709996	0.034403		0.073318	0.0463652		0.0574345	0.0492269	0.020715	0.0527013	0.0598416	0.0424588	0.215269	0.339839	-0.12689						0.864361
AT4G32915.1	AT4G32915	35.2	not assigned.unknown	Symbols: FUNCTIONS IN: molecular_function unknown; INVOLVED IN: regulation of translational fidelity; LOCATED IN: chloroplast; EXPRESSED IN: 22 plant structures; EXPRESSED DURING: 13 growth stages; CONTAINS InterPro DOMAIN/s: Glu-tRNAGln amidotransferase, C subunit (InterPro:IPR003837); Has 30201 Blast hits to 17322 proteins in 780 species: Archae - 12; Bacteria - 1396; Metazoa - 17338; Fungi - 3…	plastid	0.0765601	0.0571234	0.0633038		0.107788			0.0530185	0.0920481	0.0656624	0.107788	0.0725333	0.391024	-0.0994373	-0.48574				0.0568928		0.0688693	0.0872989	0.10506	0.0548727	0.0493143	0.0721571	0.0746801	0.0628811	0.0824106	0.0653838	-0.0390251	0.230411	-0.268832		0.36717
AT2G26340.1	AT2G26340	35.2	not assigned.unknown	Symbols: unknown protein; FUNCTIONS IN: molecular_function unknown; INVOLVED IN: biological_process unknown; LOCATED IN: chloroplast thylakoid membrane, chloroplast thylakoid lumen, chloroplast; EXPRESSED IN: 22 plant structures; EXPRESSED DURING: 13 growth stages; Has 38 Blast hits to 38 proteins in 13 species: Archae - 0; Bacteria - 0; Metazoa - 0; Fungi - 0; Plants - 38; Viruses - 0; Other Euk…	plastid	0.130775	0.0840135	0.13507				0.123133	0.0655629	0.106841	0.11662		0.0985122		0.168338			0.487131			0.156807	0.0956078	0.132427				0.137452		0.126208	0.132427	0.137452	-0.0852975	-0.0372433	-0.0480924
AT3G47070.1	AT3G47070	35.2	not assigned.unknown	Symbols: LOCATED IN: thylakoid, chloroplast thylakoid membrane, chloroplast, chloroplast envelope; EXPRESSED IN: 22 plant structures; EXPRESSED DURING: 13 growth stages; CONTAINS InterPro DOMAIN/s: Thylakoid soluble phosphoprotein TSP9 (InterPro:IPR021584); Has 37 Blast hits to 37 proteins in 10 species: Archae - 0; Bacteria - 0; Metazoa - 0; Fungi - 0; Plants - 37; Viruses - 0; Other Eukaryotes …	plastid	0.156571	0.155279	0.171008	0.159377	0.15576	0.16044	0.135134	0.143239	0.1416	0.160953	0.158526	0.139991	0.12418	0.139308	0.015193	0.0028883	0.0202521	0.667148	0.181971	0.191682	0.187304	0.166119	0.176459	0.170369	0.161009	0.168232	0.165623	0.186986	0.170982	0.164955	0.125196	0.0358846	0.089412	0.00330057	0.1758	0.0176274	0.0107299	0.0198814	0.00155003
AT5G51720.1	AT5G51720	35.2	not assigned.unknown	Symbols: 2 iron, 2 sulfur cluster binding chr5:21009645-21010227 FORWARD LENGTH=108	plastid	0.0737583	0.0975866	0.0786165	0.0700694	0.0887329	0.0929043	0.0835139	0.0772687	0.0779353	0.0833205	0.0839022	0.0795726	0.0529693	0.0460162	-0.00695741	0.584747	0.644987	0.956859	0.123809	0.107602	0.124972	0.0946044	0.101546	0.109154	0.10733	0.0904133	0.0732082	0.118795	0.101768	0.090317	0.272368	0.119232	0.154389	0.065872	0.345153	0.0719615	0.0180829	0.0943564	0.34513
AT4G10300.1	AT4G10300	35.2	not assigned.unknown	Symbols: RmlC-like cupins superfamily protein chr4:6384564-6385946 FORWARD LENGTH=134	plastid	0.106196	0.109992	0.101429	0.131911	0.11254	0.13904	0.102603	0.0936538	0.0865974	0.105872	0.12783	0.0942846	0.302056	0.115787	-0.187912	0.0216324	0.0919993	0.0571709	0.118066	0.105103	0.121677	0.125344	0.127344	0.116131	0.0928489	0.120774	0.0985869	0.114949	0.12294	0.10407	0.0993402	0.166246	-0.067183	0.333116	0.109228	0.26054	0.180931	0.601507	0.369814
AT1G50900.1	AT1G50900	35.2	not assigned.unknown	Symbols: GDC1 Ankyrin repeat family protein chr1:18866272-18867014 FORWARD LENGTH=175	plastid	0.304536	0.309592	0.246773		0.320412		0.284427	0.329296	0.26834	0.286967	0.320412	0.294021	0.0859043	-0.0242828	-0.11013		0.808026		0.292099	0.253221	0.279419	0.257258	0.228708	0.209875	0.230348	0.230047	0.280031	0.274913	0.231947	0.246809	0.107738	-0.0620842	0.169538	0.236008	0.528873	0.0744318	0.630434		0.128183
AT1G16080.1	AT1G16080	35.2	not assigned.unknown	Symbols: unknown protein; LOCATED IN: apoplast, chloroplast stroma, chloroplast, chloroplast envelope; EXPRESSED IN: 23 plant structures; EXPRESSED DURING: 14 growth stages; Has 81 Blast hits to 81 proteins in 28 species: Archae - 0; Bacteria - 2; Metazoa - 0; Fungi - 0; Plants - 62; Viruses - 0; Other Eukaryotes - 17 (source: NCBI BLink). chr1:5514394-5515761 FORWARD LENGTH=313	plastid	0.0768466	0.0679126	0.0973336	0.0847661	0.0894488	0.096814	0.0964918	0.0829877	0.0852185	0.0806976	0.090343	0.0882326	0.0236351	-0.0892089	-0.112785	0.718589	0.478938	0.362297	0.0915916	0.0563228	0.100037	0.0689497	0.0671429	0.0504414	0.0797918	0.0585171	0.0504904	0.0826504	0.062178	0.0629331	0.270873	-0.0120705	0.282713	0.285027	0.946338	0.234193	0.90858	0.0147553	0.05936
AT2G37660.1	AT2G37660	35.2	not assigned.unknown	Symbols: NAD(P)-binding Rossmann-fold superfamily protein chr2:15795481-15796977 REVERSE LENGTH=325	plastid	0.0288948	0.0332558	0.0359777	0.0488316	0.0430735	0.0630032	0.0462121	0.036598	0.0341409	0.0327094	0.0516361	0.0389837	0.279241	-0.175032	-0.448789	0.143823	0.2114	0.0392286	0.0202332	0.0454214	0.0335126	0.0359702	0.0173613		0.0319376	0.0269308	0.0310783	0.0330557	0.0266658	0.0299822	0.0975125	-0.117091	0.213993	0.700611			0.965664		0.0873033
AT2G34430.1	AT2G34430	1.1.1.1	PS.lightreaction.photosystem II.LHC-II	Symbols: LHB1B1, LHCB1.4 light-harvesting chlorophyll-protein complex II subunit B1 chr2:14524818-14525618 FORWARD LENGTH=266	plastid					-0.0345675			-0.0172684	-0.0191077		-0.0345675	-0.0181881	0.620956						0.0113647			0.0456714			0.0988432			0.0113647	0.0456714	0.0988432	-1.58752	-0.735868	-1.20298
AT5G01530.1	AT5G01530	1.1.1.1	PS.lightreaction.photosystem II.LHC-II	Symbols: LHCB4.1 light harvesting complex photosystem II chr5:209084-210243 FORWARD LENGTH=290	plastid				0.0731092	0.0684395		0.0456771	0.0385624	-0.016471		0.0707744	0.0225895	1.0322						0.0869019	0.0730556		0.1263			0.0995604			0.0799788	0.1263	0.0995604	-0.218132	0.236781	-0.449114
AT5G54270.1	AT5G54270	1.1.1.1	PS.lightreaction.photosystem II.LHC-II	Symbols: LHCB3, LHCB3*1 light-harvesting chlorophyll B-binding protein 3 chr5:22038424-22039383 FORWARD LENGTH=265	plastid						0.0463226	0.0703312				0.0463226	0.0703312	-0.411621						0.0465843						0.0598539	0.0125778		0.0465843		0.0362158	0.250446
AT1G15820.1	AT1G15820	1.1.1.1	PS.lightreaction.photosystem II.LHC-II	Symbols: LHCB6, CP24 light harvesting complex photosystem II subunit 6 chr1:5446685-5447676 REVERSE LENGTH=258	plastid				0.0268522	0.0296411	0.0319477	0.0190432	-0.0198134	0.0149566		0.0294803	0.0047288	1.44707			0.116966			0.00138624	0.0195566		0.0225867			0.0682022	0.0296488	0.0334607	0.0104714	0.0225867	0.0437705	-1.2278	-0.638481	-0.732965						0.0881242
AT4G10340.1	AT4G10340	1.1.1.1	PS.lightreaction.photosystem II.LHC-II	Symbols: LHCB5 light harvesting complex of photosystem II 5 chr4:6408200-6409496 FORWARD LENGTH=280	plastid				0.0317639	0.0630004		0.0538388	0.0300737	0.0258905		0.0473821	0.036601	0.256744						0.0407934	0.0580642		0.0516241			0.0758188	0.023331	0.017767	0.0494288	0.0516241	0.0389723	0.23657	0.279301	-0.0434495						0.91323
AT3G55330.1	AT3G55330	1.1.1.2	PS.lightreaction.photosystem II.PSII polypeptide subunits	Symbols: PPL1 PsbP-like protein 1 chr3:20514031-20515275 REVERSE LENGTH=230	plastid				0.00707814	0.0819431	0.039174	0.0387349	-0.0157087			0.0427317	0.0115131	1.15103						0.00879881	-0.0163257			-0.0117447			0.0380996	0.0130958	-0.00376342	-0.0117447	0.0255977	-2.68945	-5.39125	-1.0293
AT4G15510.1,AT4G15510.3	AT4G15510	1.1.1.2	PS.lightreaction.photosystem II.PSII polypeptide subunits	Symbols: Photosystem II reaction center PsbP family protein chr4:8860701-8862529 FORWARD LENGTH=287	plastid					0.607172	0.0180641	0.0865719	0.018478	-0.0145664		0.312618	0.0301612	1.64804						-0.00635638	-0.0297866		0.014869	0.0184592			0.00431741		-0.0180715	0.0166641	0.00431741	3.2556	1.17691	49.3614
ATCG00270.1	ATCG00270	1.1.1.2	PS.lightreaction.photosystem II.PSII polypeptide subunits	Symbols: PSBD photosystem II reaction center protein D chrC:32711-33772 FORWARD LENGTH=353	plastid			0.164563					0.188797	0.267715	0.164563		0.228256		-0.324288					0.229598				0.245677		0.312535	0.212651		0.229598	0.245677	0.262593	-0.134075	-0.0665612	-0.0676649
ATCG00560.1	ATCG00560	1.1.1.2	PS.lightreaction.photosystem II.PSII polypeptide subunits	Symbols: PSBL photosystem II reaction center protein L chrC:63804-63920 REVERSE LENGTH=38	plastid	0.199595		0.185102						0.152961	0.192348		0.152961		0.228127						0.199005	0.249381		0.23747	0.265605		0.193978	0.203337	0.224193	0.251537	0.198657	0.120778	0.23492	-0.114958
[truncated: 147 more rows]
