# Supplementary material for: Defects in autophagy lead to selective in vivo changes in turnover of cytosolic and organelle proteins in Arabidopsis
Source: Plant Cell. 2022 Jun 29;34(10):3936–60. doi: 10.1093/plcell/koac185 (PMC9516138; doi:10.1093/plcell/koac185)
Supplement: koac185_Supplementary_Data [file koac185_supplementary_data.zip › koac185_Supplementary_Data/tpc.21.00373_SupplementalDS9.xlsx]

## Sheet: DataS9RootAbun
Supplemental Data. Li et al. (2022). Plant Cell.
Supplemental Data Set 9 Protein degradation rates and protein abundance data for PCA. Protein Abundance data used for PCA in Fig 8. Data were LN transformed before PCA. Proteins which were quantified in at least seven out of eighteen replicates in Wt, atg5 and atg11 and Pi starv Wt, atg5 and atg11 were considered for PCA. 1045 proteins are used for abundance PCA in Fig 8A.
AGI	11R1	11R2	11R3	5R1	5R2	5R3	WTR1	WTR2	WTR3	11R1__noPi	11R2__noPi	11R3__noPi	5R1__noPi	5R2__noPi	5R3__noPi	WTR1__noPi	WTR2__noPi	WTR3__noPi
AT5G51970.1,AT5G51970.2	0.201772	0.0819608	0.164095	0.0495363	0.113874	0.0749957	0.230797	-0.131603	0.0489563	-0.220289	-0.120583	0.0809159	-0.0581476	-0.0834473		0.0126779	-0.057771	-0.157253
AT3G17940.1	-0.0206102	-0.112282	0.130454	0.020194	0.335287	0.0683412	-0.0603325	-0.250168	-0.0647311	0.227162	0.0745924	0.0767418				0.0594836	-0.194522	-0.0611404
AT4G17260.1	0.0453724	-0.11497		-0.119297	-0.152329	-0.0602494		0.0588655	0.0603438	0.146031	0.106359	-0.0198178	0.0888743	0.0100782	0.155621	0.0582529	0.111009	-0.16144
AT3G24503.1	0.0549452	-0.173876	0.143869	-0.0172228	0.27823	0.265231	-0.0146952	-0.156678	0.0308734	-0.120196	-0.10566	-0.117958	0.121687	0.168136	-0.058788	0.0178766	-0.112561	0.0334805
AT4G33070.1	0.221208	-0.146781	-0.169648	-0.0838129			-0.0514	0.0231213	0.15842				-0.0236685			0.473155		0.0617329
AT1G77120.1	0.357575	-0.22031	-0.0933827	-0.392651	-0.0222697	-0.0371399	-0.0319833	0.176378	0.176629	0	0.035838	0.0265158	0.0470094	-0.0017353	0.170877	0.608775	0.389639	-0.012507
AT4G37870.1	0	0.101189	-0.259741	0.260724	-0.0728883	-0.00992476	-0.227323	0.0621887	-0.253587	-0.058905	0.0401132	0.00612958	0.00338681	-0.152472	-0.0718259	0.00356944	-0.126643	-0.147402
AT3G48530.1	0.324308	-0.081719	-0.00794094	-0.0553532	0.22874	0.0238484	0.404529		0.05248	-0.0742162	0.00787838	-0.22314		-0.330263		-0.172101	-0.133718	-0.324851
AT4G14030.1,AT4G14030.2	0.140492	-0.0902529	0.180491	0.0465688	0.0401214	-0.0264291	0.142669	-0.0439964	0.128025	0.0861917	-0.112158	-0.149241	-0.173425	-0.0999455	-0.216645	0	-0.21666	-0.0491232
AT5G39730.1	0.169295	-0.053327	0.326393	0.0399906	0.179502		0.0705562	-0.0416567	0.0713241	0.164346		0.146585	-0.0440247	0.0419266		0.321322	-0.204287	0.112199
AT3G28940.1	0.107295	-0.104942	0.11292	-0.011746	0.223211	0.154729	0.0283837	-0.0762684	0	0.234946	-0.0905747	0.0264493	0.0727587	0.158906	0.152746	0.126166	0.00153748	-0.130667
AT3G01420.1	-0.554496	-0.0838127	-0.57912	0.700953	0.815184	0.903272	-0.468415		-0.448621	0.294326	0.41738	0.0773281	0.988571	0.764976	0.686749	-0.413098	-0.272261	-0.377081
AT1G45145.1	-0.121359	0.216814	0.0574989	0.699949	0.7625	0.946949	-0.280604	-0.42708	-0.168495	0	0.152163	-0.10659	0.84336	0.866375	0.98725	-0.263534	-0.216675	-0.210163
AT5G42980.1	0.113966	-0.0575436	0.128519	-0.0398148	0.149036	0.160282	0.185429	0.00224547	0	0.000811216	-0.0679489	-0.0556706	-0.0637877	-0.0206857	-0.083828	0.0744179	-0.00742219	0.00419113
AT2G16060.1		-0.121482		0	0.0673097	0.295744	-0.159091	0.0634907			-0.23007						-0.0190388
AT1G65980.1	0.02071	-0.00805761	0.195326	-0.0382673	0.0396762	0.0520733	-0.0132163	-0.0797078	-0.00472053	0.0354637	0.0691507	-0.00508384	0.00939342	0.0547641	-0.0866991	0.0439338	0.00463801	-0.0316814
AT1G08830.1,AT1G08830.2	-0.112542	-0.154386	0.105838	0.384572	0.218163	0.259115	0.147316	-0.117653	-0.132687	-0.147908	0.0180748	-0.0710587	0.00722858	-0.0129851	-0.205728	-0.0239918	-0.0230631	0.136733
AT2G19570.1	-0.00500084		0.0810928	0.0819488	0.123846	0.0618037	-0.248218		-0.00494834
AT5G28050.1,AT5G28050.2	-0.0967974	-0.00088844	0.390342	0.0869996	0.122585	0.113556	-0.133804	-0.266664	0.0563408	0.0221496	-0.0928849	0.159017	-0.0180919	0.132206	0.126853	-0.12168	-0.134278	0.0894416
AT3G10850.1		-0.0914344	0.120341	-0.190141							0.0711502		-0.0959068	-0.105407	-0.106974	0.183927	-0.000577878	0.155113
AT2G41530.1	0.0429109	-0.177204	0.0232832	-0.0813772	0.0761533	0.0816322	0.068748	-0.0977728	0.0693187	0	0.0743349	0.190541	0.0988703	0.0756021	0.00858425	0.0436491	-0.0263873	-0.112468
AT4G13930.1	0.0769048	-0.056748	0.154548	-0.0592837	0.123646	0.103084	-0.053184	-0.113609	0	0.0568518	0.0558721	0.055157	0.0482501	0.155794	0.0161282	0.0261966	-0.0212162	-0.0149606
AT1G50480.1	-0.00309379	-0.137171	0.0975606	-0.0863428	0.0563681	-0.0551605	0.0613173	0.0280879	0.0351889	0.214877	0.0962982	0.0940462	-0.045062	-0.00888518	0.0400057	-0.0180065	-0.0460993	-0.0923153
AT3G12290.1	0.258482	-0.0635903	-0.006691	-0.0223868	-0.175659	0.0714372	-0.268684	-0.141511	1.14635			0.163092		0.108256	0.0489834	0.10595	0.603114	-0.177901
AT3G59970.3	0.0957778	0	0.0521212	-0.0147902	0.0553634	0.0503397	-0.049869	0.00218928	0.0135608	0.131049	-0.256838	0.00254719	-0.045879	0.028429	-0.08308	-0.00474425	-0.0584092	-0.0458928
AT2G44160.1	0.0514592	0.0450572	0.0501664	0.0971849	-0.0618352	0	-0.114696	0.0990663	0.0819436	-0.0811037	-0.00649883	0.0351675	0.109615	0.0976291	0.0261899	0.0642134	-0.0489538	-0.0956104
AT5G20960.1,AT5G20960.2	0.0699706	0.0183649					-0.169329	0		0.106175	0.0221707	0.216301	-0.0526008				-0.221621	-0.0113308
AT2G32520.1		-0.0618834	0.267036	-0.0619049	0.238967	0.165473	0.139024	-0.255278	0.104379	0.0690742	0.0334095	0.0199321	0.12272	0.107021	-0.00869815	0.138397	0.0759109	-0.0654336
AT3G23570.1	-0.465448	0.874123	0.664645				-0.937601	-0.885891	0.504154	0.816627	0.29419				-0.709368	0.873432	0.411893	-0.418609
AT3G16420.1,AT3G16420.2,AT3G16420.3	0.0292395	-0.290772	0.0754595	-0.0446148	-0.0147893	0.251035	-0.118369	-0.329057	-0.192902	0.0648153	0.0864402	0	0.200487	0.11772	0.0986927	-0.109302	-0.116214	-0.119679
AT3G16400.1,AT3G16400.2	-0.213131	-0.223571	-0.289946	0.11685	-0.367303	-0.0123206	-0.265215	-0.0985205	-0.29412	0.0331958	0.041135	0.0890648	0.608339	0.282925	0.314632	-0.372672	-0.150548	0.0397184
AT3G16410.1	-0.0576534	0.0466396	0.281407	0.15568	0.0964692	0.0522002	0.0584259	-0.248156	-0.249263		0	-0.246548	0.228749	0.354477		-0.246081	0.0844764	-0.0360058
AT1G80410.1,AT1G80410.2	0.0171007	0.122541	-0.121806	0.218015	-0.0294151	-0.153451	0.0563234	0.113755			-0.0173983	-0.150052				-0.203955	-0.14396	-0.157926
AT1G02930.1,AT1G02930.2	-0.117011	-0.320142	0.00683487		0.233335		0.0435041	-0.372021	-0.480548				0.284759	0.408554
AT4G02520.1	0.103961	0	0.18741	0.275505	0.403135	0.438319	0.273863	-0.296544	-0.118401	0.0866645	0.112606	0.163067	0.300101	0.381877	0.127482	-0.467527	-0.366773	-0.368174
AT2G30870.1	0.00317753	-0.124928	0.0310516	-0.162115	0.103429	0.173032	-0.041308	-0.18815	-0.0442356	0.101741	0.0928282	0.0676711	0.168721	0.218859	0.071272	-0.0117242	0	0.0407745
AT1G17190.1		-0.0994466	0.142695				-0.13242	-0.130407	0			0.00259709			-0.207075		-0.0782993	0.167923
AT1G78380.1	-0.0117104	-0.193183	0.123542	-0.303934	-0.291027	-0.200815	0.002179	-0.318016	0.0652744	0.110158	-0.0384622	0	-0.102686	-0.0737356	-0.230036	0.318056	-0.0154501	-0.0717228
AT2G30860.1	0.254516	-0.102798	0.0905954	-0.151303			0	-0.13089	0.0530589	0.0584428	-0.0129962	0.072895	0.0568825	0.0766381	0.00480895	0.314725	-0.102067	-0.0993749
AT1G21190.1,AT1G76860.1	-0.351928		0.170065	-0.297212	-0.248865	-0.296537			0.271511								0.107916
AT1G49760.1,AT1G49760.2	-0.0936715	0.00297228	0.077665	0.0624925	-0.13006	-0.121924	0.0209831	0.122681	0.0593113	-0.112665	-0.0836862	-0.0679731	-0.125391	-0.02672	0.0149093	0.0719031	-0.0506384	-0.0453458
AT2G23350.1	0.0376991	0.0943615	-0.0234565	0.0694373	0.0803427	0.0569486	-0.119058	-0.0413742	-0.029042	-0.127834			0.189428		-0.013955	-0.0869495	-0.152209	-0.184278
AT2G23930.1,AT2G23930.2,AT3G11500.1	-0.0555544	-0.105781	0.242821		-0.0408274	-0.0753618	0.217637	0.173134	0.270564	0.102	0.210458		-0.318568		-0.413521	0.0460119	0.226838	0.186781
AT4G19210.1	-0.177968	0.209857	-0.355949	-0.0229836	-0.424138			0.204215	-0.295471	-0.221304				0.0770985	0.0488127	-0.0414657	-0.174232	0.01775
AT5G16840.1,AT5G16840.2,AT5G16840.3	-0.0551939	0.0511047	-0.268576	0.112114	0.154311	0.281639	-0.0776133	-0.0260421	-0.0196981	0.00606321	0.0860196	0.0280065	0.181366		0.0420056	-0.103795	0.0397988	-0.0821963
AT5G38470.1	0.0561773	-0.0301973	0.136183	0.21009	0.120589	-0.00105358	0.00268178	-0.101943	-0.0231219	-0.0799636	-0.0541411	0.0204209				-0.027464	-0.0712137	0.0212442
AT4G34490.1	-0.00433353		-0.140853	0.386057	-0.00603213		0.00762586	-0.0245275	-0.0651497	0.00431484	-0.0723828	0.0817155		0.341623	0.144637	0.145476	-0.199466	0.0782754
AT2G40660.1	0.0729279		-0.100743	0.180602			-0.246352	-0.206729	-0.021952						0.159362
AT3G04600.1,AT3G04600.2,AT3G04600.3	0.0470575		0.15281	-0.0982575	0.133552	-0.0770621	-0.219417	0.138213	-0.196297			-0.555034				0.0181328	-0.180684
AT5G57020.1		0.00550232	-0.315381	0.0837961	0.000380292	0.0600708	-0.09799		-0.185234	0.107282			0.121987	-0.11156			-0.212321
AT3G58500.1	-0.0390913	0.0965765	-0.00619556	-0.104322		-0.0292465		0.00261685	0.052415						0.103233	0.394923	0.120578	-0.110208
AT3G18130.1	0.289701	0.00266183	-0.373145	0.0997895	-0.174028	-0.016348	0.114613	0.193065	-0.00266894		-0.154192	-0.0690177	-0.212549	-0.260251	-0.189681	-0.0433887	-0.0137384	-0.0981936
AT1G12310.1	0.00367314	-0.0576021	0.334412	-0.119296	0.126557	0.0454392	0.182482	0	0.177253	-0.0638272	-0.0650185	-0.04251	-0.0773841	-0.101606	-0.11654	0.153538	0.130784	0.0766345
AT4G33090.1	-0.016448	-0.0114161	-0.161419	0.238478	0.0769618	0.23155	0	-0.0783374	-0.0808987	-0.0834387	0.0262659	-0.0127912	0.304431	0.0618694	0.144233	-0.211186	-0.0891451	-0.0362026
AT1G79340.1	-0.0712051	-0.00891052	0.0780414	0.0985563	0.487529	0.157786	0.0120031	-0.0692072	-0.0521153	-0.0320796	0.0161624		0.0533231	-0.0209646	0		-0.112133	0.136415
AT4G17830.1,AT4G17830.2	0.152514	-0.157823	0.0597336		0.234456	0.184819	-0.0635296	-0.144672	-0.154267				0.26912	0.465172	0.260601		0.0963942
AT5G10540.1	0.168748	0.0887905	0.0361991	-0.040864	0.0288609	0.130535	0.0964575	-0.105864	-0.00354739	0.381393	0.341049	0.0821944	-0.135028	-0.118887	0.101643	-0.112002	-0.0598713	-0.081533
AT2G24200.1,AT2G24200.2	0.00884221	0.0656085	-0.235016	0.103366	-0.0267975	-0.00735638	0.0570387	0.195445	0.0933246	-0.233006	-0.264686	-0.152454	-0.21937	-0.207102	-0.112796	-0.115484	-0.0574233	0.137004
AT4G36760.1	0.0715212	-0.119102	-0.0191023	0.045582	0.0857942	0.0256446	0.101293	0.0911297	0.210995				-0.18337	0.156453	-0.0209924	0.0779275	0	-0.0357688
AT3G18190.1	0.0402962	0.0766278	-0.348969	0.20755	-0.116072	-0.19418	-0.0896854	0.0587485	-0.161194	0	-0.144013	-0.0550198	0.0467603	-0.0880447	0.174551	-0.265652	-0.151233	-0.134773
AT5G26360.1	0.0414736	0.0499173	-0.0542031	0.142361	0.0824139	-0.253159	-0.0605449	-0.0424919	-0.0337806	-0.0426998	-0.00782317	-0.00103326	0.171235	0.0309974	0.12817	-0.0651364	-0.0344423	-0.00577645
AT3G11830.1	0.0288239			0.132346		0.00329785	-0.202577	0.0467106	0					-0.122542			-0.221074
AT3G03960.1	-0.0750607	0.0883046	-0.287676	0.103912	-0.0552267	-0.271756	-0.0553025	0.069524	-0.114933	-0.0474338	0	-0.0193394	0.0850996	-0.0403486	0.171842	-0.201976	-0.10496	-0.0662844
AT3G20050.1	0.0123223	0.15324	-0.600226	0.129891	-0.203313	-0.254261	-0.0891998	-0.0140154	-0.205832	-0.0175434	-0.15499	0.0137216	0.173887	-0.240284	0.121627	-0.62109	-0.36796	-0.143
AT5G20890.1	-0.00579272	0.0421912	-0.0573207	0.0768651	0.0850536	-0.0844148	-0.065051	0.0755566	0.0190598	-0.0681226	-0.0680856	-0.0917082	0	-0.0761759	0.0150853	-0.168541	-0.140146	-0.109829
AT3G02530.1	0.0547474	0.306094	-0.119632	0.259378	0.0255312	-0.705576	-0.140303	-0.0307106	-0.0143454	-0.142994	-0.238868	0.0324069	-0.0862319	-0.0295437	0.02611	-0.159714	-0.163737
AT3G25230.1,AT3G25230.2	0.0976161	0.141406	-0.0710302	0.0788061	-0.114615	-0.0598299	0.21553	-0.119919	-0.180112	-0.191542		0.130717	-0.061414	0.134839		-0.000735361		-0.136924
AT5G16070.1	-0.130488	-0.271088		0.305975			0.218758	-0.264549	-0.0104727				0.186936
AT5G64350.1	0.0093655		0.12321	-0.128539			0.131641	0.192571	0.179885				-0.179099		-0.31786			0.162683
AT3G29350.1,AT3G29350.2	0.00546579		-0.120802					0.247772	0.163046							-0.429771	0.0425151	-0.00549583
AT1G66410.1,AT1G66410.2,AT5G37780.1,AT5G37780.2,AT5G37780.3			0.0484457		0.216631				0.0619353			-0.153596		0.0860738	-0.11465		-0.116252
AT4G23650.1	0.100873	-0.0715481	-0.0260193	0.210481	0.114485	0.0620511	-0.0406863	-0.0556434	0.0267152	0.0951528	-0.0283122	-0.0591484	0	0.0873469	0.0903678	-0.0356586	-0.0292123	-0.0467699
AT1G62480.1	0.157886	0.089037	0.223329	-0.0929622	0.0288372	0.0636374	-0.547647	-0.0614256	0.231655	0.138602	-0.0278299	-0.0167236	-0.267177	-0.13104	-0.180342	0.0164486	0.0993385	-0.0993416
AT5G20010.1	0.192623		-0.217096	-0.0286984	-0.161548		-0.267064	-0.00160263	0.0459565			-0.0404859
AT4G17530.1	0.0472731	-0.000666683	-0.0764942	0.129764	0.233133		-0.342779	-0.309459	-0.238988	0.0137958	0.159737		0.560456	0.282365	0.295671	-0.342824	-0.176568	-0.233144
AT4G39520.1	-0.255242	0.216055	-0.391556	0.306071			-0.289816				-0.1955	-0.287828				-0.334153	0	-0.312916
AT2G44100.1,AT2G44100.2	0.0573852	0.224812	0.00908672		0.215384		-0.0793331	-0.13753	-0.240615	0.0366125	0	-0.207612			0.0271754	-0.193859	-0.172277
AT1G18070.1,AT1G18070.2,AT1G18070.3	-0.152254	-0.0373734		0.0513577	-0.15726	0.1664	0.05461	-0.120857	-0.135245		0.0373684		-0.210318			-0.204088	-0.177604	0.0862487
AT1G07140.1	0.024388	-0.0631143	0.152694	-0.00871479	0.168915	0.179008	0.0224273	0.0274634	0.137472	-0.0569491	-0.0529718	-0.0785425	0.0231686	0.0135378	-0.0439155	0.0341301	0	0.0780212
AT1G48630.1	-0.0245721	0.0805141	-0.619203	0.0863387	0.0371178	-0.0391103	0.214592	0.185412	-0.00355979		-0.263737	-0.288156	-0.0871827	-0.264903	-0.0787886	-0.374493	0.0408331	-0.0298331
AT4G09000.1	0			-0.271491	0.117171	0.0916739		0.277834	-0.00321638	-0.196896		-0.0630192	-0.124873		-0.0263548		-0.0691943	-0.107997
AT1G35160.1	-0.120083	-0.0942693	-0.0106482	0.0199553			-0.00632195	0.00288183	0.163634
AT1G78300.1	0.0732682	0.0663251	-0.0566928	0.132686	0.222237	0.187619	0.0539438	-0.038511	0.0315694	-0.0139566	-0.0360422	0.0251571	0.0399301	-0.0357648	0.0436119	-0.14117	-0.117614	-0.0973624
AT1G22300.1,AT1G22300.2	0.474231	0.0459049	-0.0520738	0.0075436	0.0545569	0.150213	0.077024	0.0571219	0.0486979	-0.0761859	-0.0383716	-0.0521218	-0.0774924	-0.0301004	-0.106095	0.129911	-0.0437342	-0.0349311
AT5G16050.1	-0.0107444	-0.0422847	-0.233973	0.0611787	-0.0689169	0.0823216	0.00163246	-0.0353357	-0.0145944	0.0179785	0	-0.017394	0.0104143	-0.0494644	0.0369699	-0.182304	-0.0563411	-0.174393
AT5G38480.1	0.00392228	-0.0187825	-0.000763351	0.146113	0.280021	0.0198355	-0.0621226	0.17402	0.0119479	-0.0238691	-0.0436921	-0.155559	-0.174525	-0.0828482	-0.038673	-0.0997691	-0.10665	-0.0591095
AT1G20010.1	-0.0850865	-0.199351	0.0107261	-0.16919	0.032304	-0.136841	0.0754192	-0.0105677	0.0226894	0	-0.168773	0.0306957	-0.233488	-0.181989	-0.239667	0.140423	0.0633038	0.106307
AT2G19760.1	0.0551499	-0.0224899	0.304519	-0.14186	0.342459	0.203051	0.255654	0.0542223	0.047305	-0.0895149	0.103181	-0.137899	-0.0197429	0.0310412	-0.0142453	-0.0411705	-0.0609976	-0.0165965
AT3G12110.1		0.0463308	-0.141086		0.238173	0.227307	0.0800337		0.277961	-0.248287	-0.314991		-0.298081	-0.154394		-0.14244	0	-0.0903761
AT2G41740.1	0.00222253	-0.0963291	-0.0887979	0.319823	-0.133578	-0.326459	-0.0945795	0.00815824	-0.144344		-0.150096	-0.00222748	0.2729	0.355884	0.016365	-0.279297	-0.125663	0.0938738
AT4G29350.1	0.204008	-0.00136874	0.330286	-0.0778868	0.230277	0.114397	0.100802	-0.0527441	0.0433744	-0.0228613	0.0455958	-0.092868	-0.271429	-0.136282	-0.105347	0.0547023	0.0152115	-0.0328658
AT4G30160.1,AT4G30160.2	-0.00445163	0.148854	-0.0898997	0.0624144		-0.0645698	-0.0937498	0.156749	-0.0307846	0.121638	0.0756447	0.0809311				0	0.329091	0.219602
AT3G57410.1							-0.0930238	-0.0526027	0.323779	-0.230951						0.0647041	-0.0415234	-0.0914836
AT5G09810.1	0.125929	0.116655	-0.0802864	0.0918818	0.016456	-0.0770468	0.212318	0.0852426	0.0844858	-0.0551609	-0.0514629	-0.00107366	-0.0678809	-0.144852	0.126584	0.186334	-0.00546122	0.0322651
AT2G29550.1	0.00292136	-0.0490332	-0.167453	-0.0194884	-0.284831	-0.263165	0.0435873	0.380469	0.0629175	-0.0278104	-0.0687546	-0.0689338	-0.0398057	-0.0447789	-0.00292992	0.433594	0.0890098	0.228861
AT2G34560.1,AT2G34560.2	0.0834139	0.0373565	0.0450499	-0.219916	0.0144181	-1.19995	-0.733843	-0.0127947	-0.0136792	-0.0347671	0.0104861	-0.142227	0.0740889		-0.0105972	0.0534935	-0.105855	0.019469
AT5G19770.1,AT5G19780.1	0.00431738	-0.0500757	0.192488	-0.399407	-0.0043361	-0.234589	0.217567	0.0733258	0.261221	0.209877	-0.293809	0.192958	-0.141779	0.0285772	-0.328584	0.21556	0.210204	0.125543
AT4G20890.1	-0.00464826	-0.166396	0.0430223	-0.224708	-0.20094	-0.333549	0.095969	0.139729	0.106107	-0.140482	-0.149239	0.0251938	-0.0890268		-0.275594	0.242572	0.10948	0.101124
AT5G23860.1,AT5G23860.2	-0.304837		0.0152402			-0.364757	0.0268005	0.465076	0.312569							0.190987
AT5G62690.1,AT5G62700.1	0.0477748	-0.0229271	-0.0486157	-0.149014	0.0544105	-0.297578	0.0994907	0.199385	0.0801761	-0.0544298	-0.208345	-0.122865	0.0805043	-0.0168455	-0.162444	0.206738	0.119271	0.0469328
AT5G12250.1	0.075843	0.00991213	-0.0330926	-0.17224	-0.0688872	-0.15635	0	0.241759	0.209333	0.00854248	0.140084	0.0531806	-0.12304	-0.187406	-0.092412	0.291968	0.102557	0.232656
AT5G15970.1	-0.371441	-0.679359	0.320741	-0.0240682	-0.334232	-0.339875	-0.557027	0.070166	0.157272	0.332866	0.289935	-0.0689652	0.32832	0.169426	0.187962	0.506973	0.18377	0.232912
AT5G44340.1	0.051521	0.0242103	0.17977	-0.191118	-0.246379	-0.290973	0.207765	0.202689	0.359663	-0.0718334	0.0202852	0	-0.276981	-0.239548	-0.26257	0.178716	0.223527	0.176632
AT1G75780.1	-0.0070004	-0.132306	0.142417		-0.196419	-0.435848	0.219633	0.175828	0.0704054	0.143662		-0.0590647	-0.444016		-0.174568	0.109597	0.180009	0.210301
AT3G09840.1	-0.0503688	0	-0.0230099	0.106818	0.00391652	0.0322257	-0.0980617	0.00101434	0.00993559	-0.0274383	0.164405	-0.0900069	0.155678	0.0910211	0.000546645	-0.0193471	-0.0111848	-0.0140879
AT3G48750.1	0.114058	0.365431		0.160983	-0.279171	-0.194771	0.163472						-0.176438	-0.322251	0.167333	0.0647051	-0.121761	-0.00400298
AT5G16880.1,AT5G16880.2			0.0951392	0.31993	0.48381		0.00617202	-0.106692	0.0128888				0.152696	0.383692			-0.170898	-0.146906
AT2G21390.1	-0.358845	-0.114932		0.154608		0	-0.263445	0.0273633	-0.396838				0.210023		0.139689	-0.507023	-0.136383	-0.0920514
AT4G34450.1	-0.412818	0.0196399	-0.435114	0.15062	-0.156723	-0.225559	-0.0493897	0.0130793	-0.145594				0.175768	-0.118696	0.0380697	-0.316158	0.0394761	-0.0132527
AT1G62020.1	-0.418635	0.00630874		0.163467			-0.445002	-0.227956	-0.543229	-0.179509		0.408024	0.159506		0.161855	-0.662713		0
AT4G08520.1		0.108242	0	-0.0312199	-0.244917	-0.264496	-0.0766043	0.262877	0.0618583				0.0259562
AT5G13850.1	-0.0628461	0.0430233	0.00369488	-0.024482	0	0.157517	-0.021535	0.0463136	0.00513715	-0.132943		0.190021				0.121666	0.0547326	0.0672987
AT1G07750.1	-0.0150892	-0.0336476	0.110042	-0.00629812	0.187035	0.147109	-0.0118569	-0.111568	-0.154561	0.0869105	0.0138264	0.0278109	0.141625	0.10974	-0.0136257	0.014794	-0.0958259	-0.108107
AT5G44020.1	-0.635947	-0.312433	-0.612703	-0.500631	-0.305327	-0.347577	0.146457	0.146834	-0.144502	0.0321131	0.112265	0.0103773	-0.222589	-0.683876	-0.184043	-0.187627	0.564973	0.108542
AT2G44060.1,AT2G44060.2	0.0961341	-0.0633609	0.212135	-0.0447398	0.247685	0.172249	-0.0613783	-0.0733258	0.0140734	-0.0173708	-3.78823e-05	0.000155186	0.0671187	0.0568483	0.00117065	0.0411607	-0.0318169	0
AT2G46140.1	-0.0049741	-0.240599	0.286702		0.0898114	0.0404139	0.103808				-0.0455313		-0.00399792		0.239614	-0.116663	0.188357	0
AT3G18060.1	-0.088182	-0.0248196	-0.138839	-0.00987769	0.1944	0.151756	0.0151186	0.0356674	0.00695334	-0.0930621	-0.181827	-0.0890608	0.0285434		0.0476802			-0.132582
AT1G18080.1	0	0.0662503	-0.696269	0.0531601	-0.355904	-0.0943119	-0.107434	0.114635	-0.163193	-0.0385969	-0.060522	-0.0591784	0.0289174	-0.189646	0.012237	-0.535641	-0.0979461	-0.014802
AT3G03270.2	0.117223	-0.081949	0.343875				-0.150925	0.166361				-0.136598				0.675466	0.194749
AT3G16640.1	0.0910177	-0.185179	0.164656	-0.130737	0.0254664	0	0.0288343	0.061674	0.0802637	-0.06217	-0.0729923	-0.0134994	-0.0974641	-0.00849981	-0.0875727	-0.0261362	0.082102	0.041268
AT2G17840.1	-0.3602	0.00255962	-0.409506			0.215186	0.00364992	-0.227211	-0.0604921	-0.251209						0.033567	-0.00256619	0.260632
AT5G44110.1,AT5G44110.2		-0.028217	-0.709823	0.170845				0.117302	0.0358355		0.156607	0.128452	0.0378639	-0.0201416	-0.33978	-0.379517	-0.0266963	-0.0355554
AT4G15400.1	0.231671	0.0957788	0.130083	0.232456	0.619412	0.787527	0	-0.24637	-0.0891366			-0.0944459	0.53098			-0.487928	-0.149563	-0.106187
AT3G12050.1,AT3G12050.2	0.0358593	0.123152	-0.0806438	0.0097229		0.0273553			-0.0505102	-0.136408
AT2G26590.1,AT2G26590.2,AT2G26590.3	0.0994142		-0.0339646		0.133143		-0.00335877	-0.154383	-0.0650853							0.00334752	0.0153779	0.0124723
AT5G45510.1,AT5G45510.2	-0.765689			3.90065		-1.98927	0	0.06523	0.437066						-1.77576	-0.314193
AT4G15390.1	0.175171	0.062106	-0.0211527	-0.0135057	0.216689	0.19556	0.00430459	-0.134106	0.037961	0.0459641	0.0743923	0.0495388	0.232838	0.263317	0.108242	-0.264209	-0.0630107	-0.0888759
AT1G66680.1	-0.0470747	-0.0386114	0.0929285	0.0521942	0.000498812	-0.104218	-0.029888	-0.0337463	0	-0.127892	0.458389	0.110814		0.0104526		-0.0125756	0.043503
AT3G07720.1		-0.167598	0.324571		0.257197		-0.229512	-0.485073	-0.220917		-0.284451			0.0710606	0.0493096	-0.292062
AT3G06610.1	0.165981	-0.0163812	0.282579	-0.0103168	0.146155	0.0562708	0.021677	0	0.121264	-0.074804		-0.0347303	-0.0882838	-0.0788132		0.174225	0.155134	0.0779549
AT2G15860.1	0.00483489	0.0317895	-0.216021	0.105437		-0.119549		-0.17059		0.0294849			0.392371					-0.252588
AT5G48480.1			-0.123774				0.0156921	0.105794	-0.0159423		-0.231987					0.196915		-0.116539
AT3G60450.1	-0.0446078	-0.00351932	0.304236	0.101261	0.671392	0.395087	-0.0116374	-0.297761	-0.286078	1.06622	0.640514	0.358898	0.268957	0.26596	0.221428	-0.0360027	0	-0.28404
AT2G25280.1	-0.0331409		-0.120351	-0.0134087	0.00570623	-0.0458192	0.155565					0.0566002
AT5G25754.1,AT5G25757.1		0				-0.329246	-0.108317	0.127897	-0.135633					-0.0453611	0.0935681	-0.0444159	-0.0196171	-0.0528607
AT1G27030.1			-0.242223					0.355676	0.0266431		-0.0281431	0.226584				0.126213	0.185556
AT1G30580.1	-0.00876257	0.0710512	-0.0197921	0.078485	-0.0479457	-0.128242	-0.072461	0.0652089	-0.012769	-0.0412543	-0.0593085	-0.0407954	-0.0596742	0.0040645	0.0146842	-0.0529185	-0.0690242	-0.0447863
AT5G40510.1	-0.167806	-0.147763	0.135581	-0.103484	0.0560271	0.0248368	-0.152638		-0.217679				0.194077			-0.425053	-0.0254695
AT5G06450.1			-0.205743				0.0732726	0.100279	-0.0788823	-0.0171117						-0.228622	0.0595658	0.0879179
AT1G29250.1	-0.00107496	-0.00327234	0.0205819	-0.0131139	0.0791584	0.156592	0.400344	0.125224	0.0390415	0	-0.0619471	0.0233054	-0.179984	-0.220018	-0.0998145	-0.0431142	-0.0133574	0.0367312
AT3G59370.1	0.0643191	0.134943	0.31006	-0.167537		-0.0546169	0.406609	0.0551721		-0.208289	-0.169753							-0.00977681
AT4G24130.1				0.0253383	-0.16085	0.0202353		0.0764353	-0.0351868		0					0.0306474	0.103686	0.18357
AT1G24050.1				-0.0979534			0.129271	0.0210888						0.053633	0.210873	-0.310747	0
AT2G03680.1,AT2G03680.2	0.0380819	-0.00859449	0.294033	-0.199052			-0.00265626	0.069713	0.0209027	0.0192144			-0.164609		-0.088886	0.383743	0.0819727	0.00264923
AT1G78570.1	-0.0358428	-0.155229	-0.126641	0.162703	-0.168669		-0.243492	-0.065936	-0.109623	0.119009	0.00890808	-0.226512	0.12871	0.161068	-0.180203	-0.080119	0.0465829	0.118862
AT1G63000.1	-0.0669365	-0.046201	0.300159	-0.0643701	-0.00829373	-0.0859294	0	0.0533	0.224997	0.0487828	0.0102067	-0.0710623	-0.0533334	0.02638	-0.247231	-0.0865593	0.0598241	0.0910208
AT1G08200.1	-0.0568806	-0.0199014	0.0775574	-0.0334125	-0.0788223	-0.260462	-0.153592	0.110209	-0.0311033	0.00815804	0.0847289	-0.0735046	-0.0688955	-0.0221987	0	0.0818647	0.175426	0.065777
AT2G27860.1	-0.0644633	0.514574	0.0418338	-0.144479	-0.0925259	-0.15311	-0.20725	0.136764	-0.0272985		-0.0389439	0.122103	-0.118319	-0.196398	-0.154963	0.0266957	0.114307	2.17385
AT5G59290.1,AT5G59290.2	-0.0617019	0.113967	-0.219775	0	0.214433				-0.132482	0.0381558	0.0855387	-0.0818694	0.0197649			-0.0468214	-0.0612678	0.000718926
AT5G66280.1	-0.10242	0.0563237	0.0211987	0.103108	0.294497	0.128348	-0.0228708	0.0272344	-0.00412758							-0.298013	-0.17978	0.133169
AT3G51160.1	0.0170229	0.0567655	0.105116	0.0313372	0.144166	0.0624733	-0.0995175	-0.111232	-0.153323	0.0455441	0.000447283	-0.0851942	-0.0328963	0.22436	0.159143	0	-0.0565018	0.0448113
AT3G02230.1	-0.0615147	-0.179066	0.112632	0.124397	0.323792	0.234332	0.0526089	-0.157918	-0.0229634	-0.128177	-0.0721271	0.0198082	0.135283	0.140215	0.0839148	-0.135827	-0.0206659	-0.128606
AT1G31812.1	0.0782811	-0.149825	0.238206	-0.237484	0.155309	0.105448	-0.0232991	-0.210136	0.109774	0.0992343	0.0788784	0	-0.0123733	0.0684907	-0.0448436	0.0638993	0.033557	0.0808058
AT2G32260.1	0.112457		-0.0943179	0.137162	-0.137585	0.186928			-0.244626						0.187846	0.0353435	0.0485409	0.217322
AT1G80460.1,AT1G80460.2	0.101653	0.116293	0.122743	0.456371			0.0313558	-0.20127	-0.104747	-0.202162	-0.151737	-0.163746	0.0892744	0.0850988	0.113142	-0.379816	-0.14543	-0.0981095
AT3G15730.1	-0.106288	0.0489257	-0.245584	0.127287	0.0189756	0.0695007	-0.202596	-0.0354841	-0.163027	0.0391436	-0.00967632	0	0.293918	0.102123	0.201081	-0.213613	-0.0989355	-0.0768085
AT1G47480.1	0.130106	-0.40079	0.323332	-0.105108	0.24889	-0.049742	-0.0898152					-0.16992	0.113207		-0.0998782	0.0715625	0.123464
AT1G77760.1	0.361027	0.490368	0.0938388	0.192697	0.562044	0.65153	-0.239884	0.472221	0.537841	-1.12962						-0.280096	-0.905309
AT5G37600.1	-0.0386539	-0.131693	0.392476	-0.0131318	0.469894	0.358903	-0.140902		0.202531	0.0871404	0.00227395	0.150417	0.206887	0.295608	-0.00227913	0.0364341	-0.038067	-0.110751
AT3G53180.1	0.647219	0.0154955	-0.0469336	0.0457726		0.175871	-0.0740948	-0.0460536	-0.173892				0.265092			-0.0690676	-0.188702	0
AT3G17820.1	-0.0857388	0.055735	0.0156784				-0.0124644		-0.13143						0.107133	0.012311	0.0512367
AT5G17330.1	-0.070167	0.0858475	-0.448844	0.0335889	0.0324163	0.121214	-0.258398	-0.107305	-0.25742	0.11684	-0.060776	0.170907	0.248675	0	0.346903	-0.257195	-0.2552	-0.131958
AT1G65960.2	-0.131937	0.187651	-0.312636	0.0124793	-0.584367	-0.622696	-0.228818	0.223897	-0.0290773	0.203804	0.144284	0.172527	0.327351		0.0794367	0.104695	-0.012637	0.0462396
AT5G19550.1	0.0191212	-0.0535456	-0.385802	-0.012539	-0.00428977	0.0731184	-0.0831397	0.0108024	-0.124955	-0.0321917	0.0682406	-0.00293328	0.0766918	0.00696159	0	0.0107831	0.10577	0.00582561
AT5G17920.1,AT5G17920.2	-0.0350376	0.00227449	-0.0944585	-0.0104639	-0.0922279	-0.0720985	-0.0582062	0.0322829	-0.0704843	0.00934751	0.00582435	-0.0203921	0.0354211	-0.00378405	0.0266767	-0.0713747	-0.0357462	-0.00351413
AT2G36880.1,AT2G36880.2	-0.0642888	-0.0223906	0	-0.0160368	-0.106755	-0.107908	-0.0539294	0.065352	0.0069638	0.0419109	0.026137	0.0752641	-0.0157337	-0.0216767	-0.0800346	-0.0108776	0.0966826	0.147257
AT4G38800.1	-0.324978	-0.045042	0.180615	-0.0359679	-0.000951131	-0.0155412	0.0714009	0.00327879	-0.0848281	0.105047	0.0265683	-0.0172979	0		-0.0722308	0.170816	0.135049	0.159696
AT1G02500.1,AT1G02500.2	-0.169784	-0.0242998	0.154239	-0.0365086	-0.00234767	0.0288114	-0.0767868	0	-0.0257905	0.205113	0.0415422	-0.0647161	0.100367	0.136646	0.0967909	0.0935817	0.148473	0.113121
AT5G49810.1	-0.0185235	-0.0199974	-0.217997	0.253543	0	0.0975239	-0.156418	0.0171899	-0.21818	-0.143164	-0.0349397	0.0129061	0.115424	0.0173271	0.135009	-0.258533	-0.145452	-0.0392009
AT2G43910.1	0.0950855	-0.225178	-0.08475	0	-0.233957	0.356408	-0.174727		0.193129	0.447841	0.285599	0.329625	0.543031	0.506085		0.253913	0.116851	0.351911
AT3G03780.1,AT3G03780.2,AT3G03780.3	-0.0217198	0.0171744	-0.332188	0.0309579	-0.191168	-0.13466	-0.190298	0.0987427	0.0415423	0.109682	0	0.122375	0.0138819	0.00166454	-0.0995272	-0.0164665	-0.12709	0.069606
AT3G19710.1	0.0860066	-0.401197	-0.155129	-0.5464	-0.377875	-0.531025	0.0257418	-0.0264219	0.213196	0.0630468	0.144757	0.19213		0.09735	-0.0812534	0.439171	0.462805	0.543284
AT4G14880.1,AT4G14880.2,AT4G14880.3,AT4G14880.4	0.0429277	-0.0015831	0.202474	0.00228036	0.109327	0.0296314	0	-0.155566	-0.0279334	0.00465167	0.0384032	0.0671452	0.0465159	0.0975624	-0.0356544	-0.0397216	-0.0239947	-0.156187
AT1G80360.1	-0.122299		0.161322	0.133696	0.0448498		-0.136159				0.0228109				-0.0233434		-0.40017
AT2G34470.1,AT2G34470.2	0.17965				0.218056	0.0932025		-0.0954602	-0.000564246			0.126119	0.000563928	0.0345078	-0.0251941	0.0922935	-0.105397
AT3G23810.1	-0.452357	-0.214861	-0.192733	-0.206855		-0.17152	-0.374452	0.121722	-0.125056	0.0339394	0.334781	0.065001	0.0578918	0.0642935	-0.114387	0.0689039	-0.205008	-0.123113
AT4G28410.1	-0.0364882	0.0151533	-0.0302636	0.179979			0.0531558	-0.00990658	-0.179236				0	0.101352		-0.114349	-0.463747	-0.223159
AT2G20610.1	0	0.143783	-0.133659	-0.0828351	-0.393494	-0.384683		0.131605								-0.0900578
AT4G11820.1,AT4G11820.2	-0.0117056	-0.231305	1.30671	-0.0802641	-0.137682		0.211827	-0.0282315	0.398876			0.0478067		0.229213	0.273855	1.09176	1.20405	-0.191318
AT2G38700.1	0.0316249	-0.148923	-0.216312	-0.0777119	-0.0612313	-0.105499	-0.0709477	-0.0948383	0.000534547	0.133177	0.0736652	0.0204573			-0.228612	-0.272741	-0.122167	-0.0504438
AT5G47770.1	-0.0465896	0.0407803	1.11631	0.101159	-0.0148794	-0.00485442	0.763267		0.0670783	-0.0123703	0.00483096	0.0927974	-0.0994305	-0.0130627	0.269966	-0.252092	-0.260868	-0.0744318
AT2G37040.1	-0.390449	0.00484241	-0.54717	-0.0993849	-0.350436	-0.403124	-0.553859	0.253543	-0.0358782	0.0421936	0.140596	0.245479	0.135666	0.288609	0.389916	0.081056	0.243066	0.268511
AT3G19450.1	0.109112	0.053932	0.188498	-0.29185	-0.0426487	0.0124684	-0.0722839	-0.141921	0	0.0463685	0.134396	0.0954605	0.0838756	0.104033	-0.0984345	-0.0113999	0.0412516	-0.00234652
AT5G48930.1	-0.024761		-0.0715019	-0.149792			0.204599	0.173882								0.30956	0.380388	0.35496
AT4G34050.1	-0.00992773	-0.155266	0.252892	-0.12685	0	-0.128977	-0.0829531	0.0803149	0.108157	0.0354332	0.13343	-0.000509838	-0.0958666	0.0225045	-0.0142605	0.196699	0.184996	0.122683
AT5G54160.1	-0.12833	-0.234866	0.107078	-0.137784	0	-0.194743	-0.236875	0.0314083	0.00137785	0.111603	0.0162505	0.104309	0.0606189	0.37462	0.00262792	0.083681	0.098303	0.00306398
AT1G74920.1		0.25914	0.315153		0.00311927	0.187703	-0.229081	-0.0983502	0.0855526							-0.00312903
AT1G74090.1	0.131185	-0.091298	0.0971258	-0.0415302	0.0262397	-0.067831	0.031799	-0.109702	0.068821	-0.0929464	-0.0653258	0.0682694	0.0548364	-0.0234696	-0.0926039	0.0221677	0	0.0139722
AT1G74100.1	0.0225079	-0.0335958	0.150408	0.00717479	-0.0661036	0	-0.115802	0.107912	0.0498255	-0.0333661		-0.0284599		0.0851999	-0.014324	0.0408432	-0.0916309	-0.347984
AT5G48180.1					0.18941	0.0407885	-0.239423				-0.107087	-0.0643722				0.0279835	-0.0287891
AT3G44320.1	0.0773714	-0.00884764	0.242688	-0.0509889	0.0021188	0.129573	-0.0891518	-0.0796728	0.0777751	0.264457						0.12542		-0.125188
AT5G15960.1	-0.805129	-1.4532	0.0510539	0	-0.655528		-0.321416	0.251326	-0.0978326	0.355185	0.742012	-0.0176859	0.714407	0.261074	0.265454	0.576403	0.100716	0.13572
AT1G28130.1				-0.109754	-0.057688			-0.309292			0.00584293	0.0739675	0.180034	0.264414		-0.00587727
AT1G60680.1	-0.008129		0.148207	-0.230374	1.76573	-0.0316542	1.22944	-0.223872	1.4243	0.0594482	-0.0820717	0.0249961	0.0029414	-0.0161703		-0.0190543	-0.280073	-0.0466002
AT4G27450.1	0.397566		0.159391	-0.17668	0.158287	0.310987	0.211012	-0.0693733	0.172486				-0.256642	-0.311587	-0.240402	0.0713257	0.051945	-0.393983
AT5G43830.1	0.00429963	0.300678	0.0462782	0.107311	0.183433	0.103498	0.0374059	-0.0215433	0.037903	-0.00980329	0.0904295	0.0129499	-0.113797	-0.0447085	0.076579	0.0123054	-0.0534954	-0.154722
AT3G22850.1	0.0258411	-0.0974161	0.16405	-0.0160316	-0.0189367	0	-0.0654672	-0.234479	-0.0038363	-0.176613	0.0234209	-0.0317672	0.0505469	0.06553	0.0373229	-0.0428905	-0.037518	-0.088218
AT1G60710.1		0.217169	-0.0816818	0	0.145623	0.0891248	-0.0749357	-0.057421	0.0258334		-0.0477648	0.211687		0.145879				-0.160923
AT2G46280.1,AT2G46280.2		-0.0364336	0	0.0510069	0.00603029	-0.274642	-0.171575	0.159423	0.259487	-0.0358513	-0.189208	0.57248	-0.155696	-0.108551		-0.0919854	-0.198116	-0.0980278
AT2G19590.1	0.252189	-0.14253	0.0167917			-0.262512		0.132843	0.309017	-0.134624	0	0.118461	-0.262578	-0.16836	-0.370275	0.306024	0.17031	-0.0720439
AT1G09740.1	0.125566	-0.0410934	0.213721	0.283471	0.42316	0.452131	0	-0.129642	0.0268728	-0.117116	-0.0426532	-0.0848865			-0.0747846	-0.100869		-0.00992424
AT3G16450.1,AT3G16450.2,AT3G16450.3	-0.31038	0.771905	-0.0338297	-0.0418784	0.0156602	-0.0332676	-0.239921	1.44081	1.35131	0.0743013	0.0778346	0.0417412	1.38727	1.55584	-0.0991118	-0.0591221	-0.32091	-0.274076
AT2G25980.1		0.0479967		0.080364	0.261435		0.258564	-0.166252	0.0128657	-0.0130334					-0.16447	-0.575824		-0.430606
AT3G16460.1,AT3G16460.2	-0.100359	-0.281573	-0.0277536	0.0655817	0.173592	0.181601	-0.233281	-0.278906	-0.213496	-0.0733546	0.0242672	-0.0413708	0.109738	0.151644	0.0466318	-0.104927	-0.173837	-0.136647
AT3G16470.1,AT3G16470.2	-0.0167841	-0.0265058	0.142053	0.145505	-0.315908	-0.174926	0.260254	0.223797				0.19515	0.0892794		0.02504	0.432781	0.0268779	-0.146632
AT5G51830.1	1.02811	-0.0525908	0.286792		-0.123165	0.204701				-0.176735	-0.138399	-0.0199653			0.0606021	0.100055	-0.0521798	-0.202547
AT2G31390.1	0.121801	-0.0372031	0.209246	-0.0341427	0.136065	0.0589041	-0.0597373	0.0141274	0.126706	-0.0896719	-0.0854404	0	0.0454415	0.00472898	-0.0124599	0.150328	0.0378062	-0.0260328
AT1G35580.1,AT1G35580.2	-0.17758	-0.315846	-0.289426	0.116965	0.225669	0.268213				-0.151976	-0.159987	-0.161985	0.315703	0.264123	0.252868	-0.446909	-0.317294	-0.34148
AT3G43190.1	0.291849	-0.00328606	-0.61986	-0.369936	0.00327529	-0.0865945	-0.312859	0.443207	-0.272777	-0.130096	-0.112755	0.0589217	0.17286	0.0270945	0.323653	0.291453	0.170703	-0.150108
AT5G20830.1,AT5G20830.2	0.0364547	-0.0950147	-0.252885	-0.0596255	-0.279088	-0.203741	-0.242312	0.0371489	0.0465472	-0.00834118	0.00611407	0.0861286	0.176734	0.023019	0.155757	0.405481	0.126892	-0.234767
AT3G17210.1	0.116831	-0.0862978	0.293373			0.375632	0.161136	-0.0891633	0.240974			0.408651		-0.0749549		0.152179	0.243437	0
AT4G39150.1,AT4G39150.2		0.00320158	0.0480625				-0.265768	-0.146005	0.257311	0.05283	-0.0957357					0
AT1G79930.1,AT1G79930.2	0	0.121844	-0.0764745	0.376915	0.0855368	0.0449064	-0.0535629	0.110946	-0.0350388	0.0218292	0.0337979	-0.0319144	0.228458	-0.0320354	-0.0448903	0.0101548	-0.0449196	-0.015642
AT3G09440.1,AT3G09440.2	-0.00966499	-0.071714	-0.20032	0.0308686	0.0270463	0.0472056	-0.13864	0.0816666	-0.0221246	0.0431702	0	0.00658297	0.0230743	-0.0122863	0.104733	0.0179245	-0.0448407	0.0751101
AT5G56010.1	-0.102999	0.0547803	-0.0427112	0.043708	0.427235	0.0409614		-0.0768047									0.163614	-0.124025
AT3G07230.1	0.0916311	0.0872961	0.456064		0.306718	0.264416	0.113023	0.020386	0.112851		0.0477205	-0.0416489	0	-0.101846	-0.147688	-0.0829047	0.0333302	-0.00376088
AT1G70880.1	0.28287	-0.049895	0.531115	0.52469	0.825208	0.842602	-0.209738	-0.40265	-0.27394	0.027604	0.0305938	-0.00316704	0.0640209	0.00227731		-0.377931	-0.338488	-0.200459
AT1G54410.1	0	-0.0360903	-0.0807528	0.0233351	-0.16108	-0.158324	-0.285064	-0.126705	-0.167676	0.0882784	0.0384219	0.0780222	0.303082	0.060899	0.22188	0.00766911	-0.107417	0.0093326
AT2G01530.1	0.348086	-0.0825636	0.43338	-0.0582318	0.171284	0.0764958	0.0674536	-0.336678	0.0997247	-0.00307268	-0.100134	0.0646434	-0.184065	-0.049497	-0.335889	0.0818278	0.0535669	0.0738626
AT1G70850.1,AT1G70850.3	0.160731	-0.157606	0.305356	-0.40582	-0.0205785	0.175987	-0.152307	-0.367094	0.0256317	0.29672	-0.0991107	0.224102	0.18231		-0.222787		0.0315327	0.502528
AT2G01520.1	0.373479	-0.181556	0.445553	-0.183553	-0.23656	0	-0.286864	-0.35668	-0.0354564	0.368783	0.305094	0.480337	0.470894	0.295358	-0.0324048	0.258906	0.0712483	0.148911
AT4G23670.1	-0.201199	-0.42612	0.155533	-0.0352201	-0.367383	-0.116808	-0.074502	0.102083	0.126547	0.343703	0.0526626	0.472867	0.377096	0.213764	0.144237	0.408924	0.0376186	-0.0731095
AT5G03630.1	0.0854601	-0.0164386	0.162603	0.01053	0.150989	0.127569	-0.00889246	-0.0790809	0.0584359	-0.0448943	-0.0658124	-0.0279691	0.0711436	0.0258266	-0.161684	-0.112629	-0.140486	-0.0913899
AT1G75270.1	-0.0162843	-0.173952	0.1875	-0.0221654	0.0944067	-0.00101916	0.0922995	-0.119234	-0.00747856	0.123852	0	-0.0147549	0.029511	0.139641	0.0723577	0.244017	0.236394	-0.10661
AT3G09940.1,AT3G09940.2	0.098806	-0.0126775	-0.0435307	0.0777366	1.44766	1.27045	1.31328	-0.143078	-0.121395	-0.0619543	-0.141158	-0.116081	-0.268145	-0.191072	-0.041411	-0.302658	-0.193253	0
AT2G31570.1		-0.144447	0.296522			0.152261	0.00954588	-0.121765	0.131785	-0.181059	0.0418925		0.0745217	0.106373	-0.0369652	-0.086139	-0.145419	-0.0467041
AT1G70310.1	-0.0668635	-0.0242516	-0.0585656	-0.125401	-0.162101	-0.166082	0.0804676	0.135648	0.0343017	-0.0387015	-0.0257158	-0.0974792	-0.046079	-0.061092	-0.0615887	0.0631615	0.0718429	0.270446
AT1G63660.1	-0.157259			-0.0151481			-0.19075	-0.0442177	0.0149221						0.0516928	-0.417417
AT2G42910.1	-0.00240337	-0.00953459	-0.142255	-0.0346766	0.00187181	-0.181257	-0.0501863	0.0127509	-0.0735848	-0.0111005			-0.00187532	-0.370779		0.182097	-0.0430587	0.0498524
AT4G30530.1	0.0473322	-0.0892094	-0.0187103	0.406579	0.276087	-0.128394	0.071031	-0.28756	0.0248609				-0.121516		-0.0325243	0.1812		0.0883765
AT1G05620.1,AT1G05620.2	-0.252888				-0.0584194	-0.128956	-0.106652	0.0098061		-0.0765616			0.00219531
AT1G27450.1,AT1G27450.2,AT1G27450.3	0.158825		0.169925	0.100043	0.171137	0.181176	-0.0647926	-0.134248	-0.0622544	0.0102177	0.0850877		0.0111759	0.0260597	0.00147594	-0.0509797	-0.0880402	-0.129651
AT5G03300.1	0.386172	-0.00747572	0.360803	0.0752584		0.715531	-0.10682	-0.0301203	0.0941195		-0.0359915	0.310918	0.10391			0.321241	0.0232702	-0.00782572
AT3G09820.1	0.171436		0.0749912	-0.198928	-0.140612		0.000807221	0.23771	0.360744						-0.251061		-0.10647	-0.0629269
AT4G12720.1,AT4G12720.2,AT4G12720.3	0.3704		0	0.344089	0.620645	0.65914	-0.210546	-0.152267	-0.152513	0.205469							-0.0245873	-0.0188407
AT4G09320.1	-0.00679208	0.0169862	0.043285	-0.010027	0.0132962	0.0654993	0.0302787	0.0340951	-0.00382555	-0.0457466	0	0.0252173	-0.0405583	-0.00751362	0.0248645	-0.120248	-0.059998	-0.0289648
AT5G26667.1,AT5G26667.2,AT5G26667.3	-0.0809421	-0.233152	0.107435	0.00536654	0.104468	0.170869	-0.0532977	0.135304	0.111717		-0.00539549	-0.200453			0.0450672	0.164676	0.0353694	0.235825
AT5G23290.1	0.143712	-0.148134	0.198679	-0.168453	0.14359	-0.0723868	0.148119	-0.038729	0.00851621	0.120375					-0.28473	-0.0465279		-0.107404
AT4G13780.1	-0.519938	-0.0606925	-0.109463				-0.424055					0	0.218223	0.175427	1.51455	-0.19122
AT5G27470.1	0.378035	-0.0405639	0.0795877	-0.0678659	-0.0141713	0.040865	-0.0788985	0.0307513	-0.0146763	-0.201632		-0.046747	0.024607	-0.0308633	0.0142794	-0.0770817	-0.141118	0.0139733
AT4G31180.1,AT4G31180.2	-0.126559	0.0315989	-0.129182	-0.0104908	-0.0760158	-0.00309809	-0.0597833	0.0581168	-0.23358	0.0126601	0.115075	0.128889	0.0979711	-0.121648	0.0920287	-0.0351531	-0.0963395	-0.219092
AT1G29880.1	0.0384059	0.0804509	-0.00183361	0.111411	-0.168243	-0.240754	-0.0568476	-0.244537	-0.119932	0.158595			0.993008	0.981425	0.139231	-0.0900408	-0.048475	1.55498
AT5G26710.1	-0.100723	0.0515313	-0.262966	0.00981979	-0.122519	-0.129569	-0.138211	-0.0143205	-0.164598	0.0914109	0.0401229	0.203741	0.0732245	0.0153878	0.0204836	-0.269559	-0.0893629	-0.0588892
AT1G72550.1,AT1G72550.2	-0.106351	-0.0802459			0.11405	0.12623	-0.0470498	-0.0793246							0.476922	-0.468468
AT5G56680.1	-0.147672	0.0677368	-0.0860428	0.0786511	-0.151909		1.63061	0.216257	-0.213348	0.169578	-0.00134391		-0.0887147		0.0595193	-0.113425	0.0734258
AT1G09620.1	0.0230354	-0.00115315	-0.155811	0.00307752	0.158261	-0.124999	-0.141955	0.0578769	-0.0607798	0.0474858	0	0.150887	-0.203621	-0.203636	0.024479	-0.0847211	-0.131436	-0.142183
AT3G62120.1,AT3G62120.2	-0.0445154	-0.0282485	-0.116253	0.174703	-0.0890624	0.217267	-0.0400006	-0.0103681	-0.201499	0.0920312	0.130187	0.115049	0.278706	0.125755	0.311506	-0.189102	0.0275786	-0.0271366
AT3G11710.1	0.135425	0.193354	-0.0386114	0.0250988	-0.0320573	-0.053324	0.0150316	-0.0787837	-0.139818	-0.0693564		0.0494411	0.0629464	0.105239	-0.0108933	-0.0757835	-0.0416349	0.2397
AT3G48930.1	-0.248856	-0.176605	0.25336	-0.240195	-0.0215268	0.192982	0.143569	0.229458	0.0211094	-0.0310178	0	0.132194	0.0659898	0.231143	0.170022	0.12639	0.172126	-0.00936601
AT2G36160.1	-0.262624	0.0276037	-0.211669	0.135642	-0.0283873	0.0286086	-0.347626	-0.41542	-0.522386	0.0736508			0.293992	-0.0396407	0.104403	-0.398954		-0.139297
AT3G11510.1	-0.199358	0.0576171	0.0940153	0.246855	0	0.0247985	-0.0581584	-0.0784504	-0.199894	0.0912378	-0.00983794	-0.0388662		0.226932	0.245589	-0.193934	0.18544
AT1G22780.1,AT1G34030.1,AT4G09800.1	-0.106156	0.0986401	-0.0943198	0.153361	0.0385759	0.0854128	-0.060075	0.107628	0.0338915	-0.0264372	-0.0198989	0.0903936	0.195412	0.144652	0.11482	-0.144711	0.0857495	0
AT3G02080.1	-0.151197	0.108023	-0.0529708	0.196175	0.175692	0.0919103	-0.142951	0.165399	-0.156662	-0.209186		-0.190801		0.0890644	0.0586974	-0.37451	-0.15722	-0.293132
AT2G41840.1	0	-0.110335	0.0213778	0.0451427	0.0761897	0.0653569	-0.13197	-0.0265836	-0.103074	-0.218783	-0.172551	-0.188645	0.0305894	0.0290498	-0.0281883	-0.134691	-0.158948	-0.130633
AT3G45030.1,AT5G62300.1,AT5G62300.2	-0.0218173	0.112014	-0.029374	0.178266	0.222419	0.0654882	-0.0540709	0.0680585	-0.164591	-0.0452963	-0.20716	-0.0895993	0.0213514	-0.11595	0.0482673	-0.203362	-0.129254	-0.192447
AT3G04920.1	0.0801919	-0.33473	0.613716				0.145331	-0.322165	-0.0889781				0.387999	0.343065		0	0.650225	0.593709
AT5G28060.1	-0.00852622	-0.157682	0.0957771	-0.024048	-0.00240902	0.143152	-0.141931	0.333029	0.475583			0.00442884		0.25276	0.0880429	-0.0153067	0.0670491	-0.0360862
AT5G47930.1		-0.0334261	-0.242331						0.0436015	-1.49376		-0.201565			0		0.00999462
AT3G10090.1,AT5G03850.1	-0.0196144	0.026734	-0.0696221	0.290357	0.644163	0.112054	-0.112424	0.118374	-0.161564	-0.248695	-0.243646	-0.258185	-0.013837	-0.0678644	-0.185543	-0.294201	-0.142363	-0.43466
AT5G64140.1	-0.0901763	0.39377	0.179211		0	-0.071178	-0.281093	0.196654	-0.201624	-0.242095	-0.277315	-0.264145	0.216459	0.00550001			-0.100148	-0.386216
AT5G35530.1			-0.432666	0.372061	-0.367189	-0.226109	-0.265662	0.0176798				-0.0609906			-0.0179981		-0.359138	-0.192366
AT3G53870.1		0.208266	0.299685	0.241816	-0.321849			0.0415167			-0.172007	0.0346311	-0.0279272	-0.19743	0	-0.00828292	-0.250779	-0.0981585
AT2G31610.1	-0.134747	0.0240192	-0.0483254	0.172172	0.0479279	-0.0524833	-0.130106	0.014363	-0.226884	-0.180982	-0.0422459		-0.00335422	-0.0360641	0.003343	-0.131562	-0.0727424	-0.162229
AT1G72370.1,AT1G72370.2	-0.0721367	-0.0640512	-0.00909276	0.0735289	0.13381	0.120729	0.0639509	0.0975614	0.0726624	-0.168951	-0.268972	-0.134538	0.0926706	0.0407173	0	-0.0628361	-0.0979684	-0.204219
AT1G07770.1,AT1G07770.2,AT5G59850.1	-0.163383			0.163724	0.0323691		-0.0189849		-0.174641								0.0714444	-0.0559674
AT4G34670.1	-0.0183646	0.100149	-0.0966548	0.139407	0.0184405	-0.239598	-0.280397	0.00441551	-0.0681385	-0.290568	-0.103982	0.0198471	0.0341453	-0.0391243	0.0335428	-0.175737	-0.15901	0.0648828
AT3G04840.1	0.00312321	0.075308	-0.19222	0.154582	-0.000567572	0.0374748	-0.051951	0.0108404	-0.0683715	-0.0780735	-0.139733	-0.0459832	-0.0180242	-0.0174723	0.020822	-0.166531	-0.0673569	-0.0574139
AT5G10360.1	-0.043111	0.0528107	0.0730841	0.0348128	0.100756	-0.0139071	0.0867077	0.0213345	0.0306559	2.67886	-0.138586	-0.00181906	-0.169906	-0.0981145	-0.105159	-0.0975225	-0.249347	-0.122744
AT5G16130.1	-0.0436419	0.246987	-0.00665515	0.115837	-0.0717872	-0.0202815	-0.0269804	0	-0.195904	0.0823461	0.112475	-0.235436	0.109312	0.138857	0.247073	-0.0664941	-0.104133	0.102388
AT3G02560.1,AT3G02560.2	0.0309513	0.0255165	-0.152188	0.16253	0.173725	-0.157246	-0.162213	0.120726	0.156395	-0.174915	-0.188159	-0.100841	0	0.184999	0.0327399	-0.200107	-0.176104	-0.378093
AT1G48830.1,AT1G48830.2	-0.185556	0.0405162	-0.0409822	0.143763	0.0461979	-0.0246439	0	0.0153684	-0.229152	-0.22389	-0.201526	-0.0130564	0.0403587	0.00525723	-0.107085	-0.0972615	-0.0939418	-0.0285823
AT5G15200.1	0.0518941	-0.116225	0.133918	0.0487925	-0.0351639	0.130561	-0.0559518	-0.128464	-0.0904113	0.0095629	-0.0224635	-0.0319519	-0.0326634	0.202312	-0.0167522	0.0894642	0.171554	0.177443
AT1G66580.1	-0.0547098	0.0813732	-0.116178	0.13221	-0.0422555	0.0224103	-0.0179166	0.112873		-0.0792351	-0.131066	-0.14091	-0.0593074	0.129816	0.0740911	-0.0150275	0.01244	-0.0976778
AT3G53430.1	-0.0573113	0.0162033	-0.0872144	0.0565807	0.00183071	-0.0220519	-0.209748	0.0250792	-0.194087				0	-0.100315				-0.248769
AT5G23900.1		-0.0466526	0.176626	0.0729042		0.0718245		0.280996		0.0480798			0	-0.0759556	-0.111699	-0.10734	0.108459	0.0986187
AT4G27090.1	-0.237442	-0.151202	-0.667058	0.080206	-0.0859793	-0.167405	-0.0085564	0.00848381	-0.314459		-0.337589	-0.184905	0.16677	0.240476	-0.119575	-0.480326	-0.367159	-0.909266
AT3G09630.1	-0.0587306	0.0512336	0.0752249	0.0256497	0.0454989	-0.0295652		0.0939747	-0.0264684	-0.0716363	-0.207934	-0.0289164	0	0.099369	0.0760388	-0.102102	-0.0832974	-0.0922681
AT2G42740.1,AT3G58700.1,AT4G18730.1,AT5G45775.1,AT5G45775.2	-0.133969	0.105527	-0.301776	0.140412	-0.0446056	0.024561	-0.0297554	0	-0.192524	0.0520227	0.0554482	0.0137725	0.166621	-0.00215715	0.0854175	-0.392926	-0.0297905	-0.08829
AT5G27850.1	-0.165209	-0.114256	0.603277	0.0441568	-0.122961	0.293019	-0.214792	0.250681	0	-0.0122484	-0.0123195	0.0830658	0.0256847	-0.0223985	0.124077	-0.184606	-0.0491091	0.350448
AT3G16780.1	0.0352681		0.0969877	-0.0160103	0	-0.13055	-0.385988	0.038548	-0.0254097			-0.0881093		-0.245612			-0.34597
AT1G02780.1	0.00941506	0.0878129	0.041266	0.167755	0.0227842	-0.0131598	0.115373	0.0883106	-0.00655885	-0.208116	-0.294575	-0.128879	-0.0212323	0	0.0985351	0.042033	0.057139	-0.0406326
AT1G09590.1,AT1G09690.1,AT1G57660.1,AT1G57860.1	0.0571839	-0.0487468	0.00464155	0.0573214	0	-0.0311281	-0.0382156	0.000137938	0.0467801	-0.0278349	-0.0100926	0.00556108	-0.0182259	0.014711	0.0780831	-0.0539855	-0.00713882	0.150713
AT5G27770.1		0.234407				0.526637		0.361082		0	0.317794	-0.411504			-0.136741			-0.166252
AT3G49910.1	1.66723		0.839156	-0.355741	-0.213367	-0.149185	0.517563	-0.309595	-0.0263485	2.95275	-0.332622	3.02966			0.29373	-0.332688	0.375181	0.554748
AT4G15000.1,AT4G15000.2		-0.309481	0.344129						-0.065722				0.0709067	0.450789			0	-0.0942374
AT2G19730.1,AT2G19730.2,AT2G19730.3	-0.0178167	-0.0429145	0.239081		0.214337	0.00438213	-0.0337955	0.208934	0.352748	0.22181	0.101962	0.251674	-0.011927		-0.109077	0	0.461071	0.319144
AT3G18740.1	-0.128107		-0.0610793	0.148137	0.265804	0.223341	-0.111499	-0.158972	-0.167722								0.106707
AT2G19740.1,AT4G26230.1,AT5G56710.1	0.0851787	0.082054	0.00271725	0.343309	0.0885364	0.152249	-0.0472042	0.0219538	0	-0.277025	-0.220228	-0.287992				-0.179279	-0.0515023	-0.0724512
AT4G18100.1	-0.0927421	-0.0297435	-0.167348	-0.0253282	0.00216931	0.102631	-0.00503058	0.0249466	-0.0743129	0.0734464	0.190192		-0.0226429	0.0729769	0.0607385	-0.330937		0.0893473
AT1G69620.1		-0.158743	0.236375	0.0388621			-0.129956			0.0427761	-0.216211	0.0445773	-0.123412	0.0256086		-0.112411	-0.0262817
AT3G53740.1,AT3G53740.2,AT3G53740.3,AT3G53740.4	0.0536586			-0.30845	-0.0458917	0.137122	0.373709								0.0404219	-0.0315598	0.0983673	0.277384
AT5G39740.1,AT5G39740.2	-0.257006	0.033424	-0.213304	0.107562	-0.2304	-0.115337	-0.170773	-0.113314	-0.300774	0.0642695	-0.0205936	0.407167	0.238474	0.249499	0.271468	0.0634045	-0.025555	0.0201781
AT3G24830.1	-0.138897	0.157645	0.0301671	0.278605	-0.142707	0.0744228	-0.129722	0.00838857	-0.106891	-0.0283453		0.00505598	0.16765	-0.0485236			-0.0161203	-0.0416824
AT2G34480.1	-0.00233583	0.0318686	-0.406269	0.0930296	0.0144826	0.106352	0.0740964	0.0387973	-0.01467	-0.0657922	-0.0387599	0.0735065		-0.0633154	0.0988917	-0.141133	0.0209624	0.17046
AT2G39460.1,AT2G39460.2,AT3G55280.1,AT3G55280.2,AT3G55280.3	0.103766	0.152091	-0.00161408	0.198403	0.129148	0.156433	-0.00881778	0.0300838	0.0221199	-0.0809758	-0.15287	-0.0381378	-0.0172574	0	-0.0232029	-0.000553904	-0.0157382	-0.0919826
AT2G47610.1	0.0142499	-0.201095	0	-0.0651161	0.0623745		0.164379					0.348411	-0.0144727				-0.1111
AT1G74050.1,AT1G74060.1		1.19627	2.20544		-0.0910815	0	2.65133		-0.164725								2.45852
AT1G18540.1	0.0399915	-0.789778	0.746232	-0.788477	0.153204	0.737605	-0.738939		-0.77509	0.368918	0.427699	-0.753706	-0.0862558	0.506028	0	0.327026	0.730652	0.939384
AT2G01250.1	-0.310017	-0.111568	0.419511	0.0962415	-0.0882488	0.100174	-0.45481	-0.0232505	-0.204457	0.0227222	0.222539	0.225583	0.379299	0.421932	0.587733	-0.248515	0.164565	0.0574271
AT2G44120.1,AT2G44120.2		0.00617863	0.0177422	-0.000526255	-0.144208	0.0455977	-0.0555697	-0.0149113	-0.104654				0.131125	0.164507	0.248283		0.277982	0.0751399
AT2G18020.1	-0.0346042	-0.0815327	0.0924515	-0.0179406	0.133044	0.0665875	0	0.0719018	0.0834616	-0.0868775	-0.178834	-0.135159	-0.0275425	0.126835	0.03874	0.00381717	-0.00956084	-0.0932121
AT5G47700.1,AT5G47700.2	-0.0324346	0.119743	0.149388	0.0762946	-0.0318322	0.0199355	0.0530878	0.0925585	0.0611054	-0.194388	-0.112637	-0.107213	-0.233054	-0.142884	-0.22783	0.0323772		-0.014011
AT1G01100.1,AT1G01100.2,AT1G01100.4	0	-0.0191785	0.271226	-0.0323415	-0.00307701	0.00253945	0.278238	0.0970072	0.290353	-0.0196537	-0.00610377	-0.135417	-0.148505	-0.119714	-0.00948636	-0.0287204	0.1005	-0.0502617
AT4G00810.1,AT4G00810.2	0.047156	0.0997707	0.175264	-0.0115727	0.107192	-0.592349		0.293337	0.737086	-0.246655	-0.327641	-0.199411			-0.427587	-0.0369079	-0.136485	-0.0723889
AT2G27720.1		-0.254897	0.0677505	0.065438	0.282021	0.115404	-0.124528	-0.0714816	0.172661	-0.154755	-0.172645	-0.14121	0.0138977	0.0394897	-0.10334	0.117589	-0.0116737	-0.276011
AT2G27710.1,AT2G27710.2,AT2G27710.3	0.0643979	0.0600874	0.145315	-0.040553	0.055757	0.086099	0.153033	0.0830567	0.191569	-0.0516301	0.0132126	-0.175108	-0.190822	-0.279763	-0.486447	0.0618506	-0.0600299	-0.0240269
AT5G57290.1,AT5G57290.2,AT5G57290.3	-0.0195886	0.0288314	0.156999	0.0872413	0.187479	0.146604	0.0397059	-0.0394326	0.000158976	-0.0972456	-0.134766	-0.15284	-0.104546		-0.115765	-0.0150866	0.0255338	-0.0377104
AT1G33120.1,AT1G33140.1	-0.282324	0.282702	-0.592089	0.444773	-0.0931359	-0.0476317	-0.213452	0.0387328	-0.326546	0.0198459	-0.132729	0.0275736	0.0757067	0.120522	0.093904	-0.394921	-0.217508	-0.290344
AT3G55620.1	-0.0736374	0.0730044	0.204097	-0.179387	-0.0803359	-0.281091	0.070966	0.176302	0.0506535		-0.0535134		-0.280745	-0.116997	-0.146616	-0.020482	0.0409868	-0.0199423
AT1G66070.1,AT1G66070.2		-0.593118			0.496523	0.402831		-0.622909	-0.0976397		0.268591	0.405429	0.237463			0.632594
AT1G04170.1	-0.20857	0.170853	-0.269662	-0.247353	0.163407		-0.0197556	0.134921	-0.144802			-0.0692948	0.123641		0.241291		-0.126608	-0.214847
AT5G20920.1,AT5G20920.2,AT5G20920.3	-0.0139095	0.149679	0.121733	0.151179	0.141186	0	0.014218	0.0509534	-0.134789	-0.164269	-0.153146	-0.132274	-0.0667924	-0.103465	0.234719	-0.0469305	-0.045732	-0.138553
AT3G57290.1	0	0.0907246	0.0339954	0.0814681	-0.0368774	-0.0192301	0.0286433	0.290436	0.0442629	-0.102728		0.105223	-0.161264	-0.185787	0.0910542	-0.156666	0.0842928	0.0454785
AT3G11400.1,AT3G11400.2	0.00908443	0.0635517	-0.189722	0.038736	-0.0290452	-0.00975133	-0.450049	0.0954801	0.154976				0.0622747	0.0383804	-0.195461	0.132151	-0.445171	0.00730679
AT5G36230.1	-0.112469		-0.345685		-0.21896	-0.0988832	-0.160876	0.119837	-0.162077
AT2G40290.1	-0.123682	0.177324	-0.110699	0.118148	-0.0199534	0.00928376	0	0.219318	-0.196646	0.230783	0.194366	0.150048	0.0305559		0.175964	-0.149437	0.0719948	-0.104069
AT4G20980.1,AT4G20980.2,AT4G20980.3,AT4G20980.4	0.0511596	0.14099	-0.0568009	0	0.0795471	0.0599469	0.497308	0.180776	0.183006	-0.184231	-0.107774	-0.144606	-0.0427986	-0.0238334	-0.0587023	-0.0647137	-0.135413	-0.0978029
AT1G69410.1	0.27335		0.427497	-0.119203	0.105469		0.0547368	-0.193572	0.0546197	-0.0685942	-0.101961	-0.0541096	-0.133025		-0.233492	0.120935	0.115665	-0.138438
AT4G33250.1	0	0.155582	0.12782	0.113083	-0.0403357	-0.127877	0.0867278	0.0514925	0.0918308	-0.150906		-0.168637		-0.299983	0.0875103	-0.0474583	-0.15407	0.11382
AT1G26630.1	0.121614	0.0471832	0.196248		0.00692435	-0.0158429		0.110192	0.112955	-0.195797	-0.254602	-0.074421				0.00486045	-0.00488419	0.0662117
AT1G09640.1	0.00242411	0.1293	-0.100649	0.14027	-0.0612602	-0.0763758	-0.117463	0.0581888	-0.134031			0.0754888	0.0894516	-0.0385142	0.0606679	-0.0797986	-0.102597	-0.093407
AT2G18110.1	-0.00712098	-0.0481904	-0.0990486	0.421823	-0.0359079	0.015895	0.369324	0.269087	-0.278619		-0.0833386	-0.077239	-0.071659	0.0205675		-0.168053	-0.220999
AT1G30230.1,AT1G30230.2	0.0411797	0.0181036	0.134913	-0.0202459	0.163804	0.0989091	-0.145927	-0.00336697	0.00969513	0.0132862	0.0357611	0.00995872	-0.0542342	-0.0253285	-0.0786494	0.0174774	-0.221504	-0.130705
AT1G56070.1	0.0148396	0.0326125	-0.259186	0.0744571	0.00336625	-0.038973	-0.0654185	0.0169417	-0.110121	-0.000338247	-0.0410081	0.0228043	0.0378174	-0.00772068	0.0401606	-0.0872615	-0.10026	-0.0569977
AT1G57720.1,AT1G57720.2	0.0400644	0.128356	-0.10655	0.095719	0.00115056	-0.061255	-0.0732672	0.0253876	-0.117535	0.122904	0.0759345	0	-0.017996	0.096286	0.0932807	-0.0109111	-0.0397608	-0.0111384
AT4G10480.1,AT4G10480.2	-0.0294077	0.0570807	0.214755	-0.0551411	-0.0405672	0.032128	0.18349	0.0769209	0.11135	-0.10427	-0.0787147	-0.0630344	-0.338586	-0.22507	-0.265934	0.0801372	0.060486	0.0703362
AT5G19510.1	0.0365654	0.000439375	0.14112	-0.0234935	0.0941232	0.0528047	0.101655	0	0.0253097	-0.093751	-0.0108177	-0.222265	-0.116211	0.0281548	-0.207047	-0.103647	-0.0924324	-0.0949171
AT1G72160.1	0.143941	0.0462116	0.0569231	-0.113212	-0.344012	-0.194837	0.32342	0.240016	-0.189244	-0.11301	0.000443765	0.0223971	-0.141861		-0.112483	0.124301	0.249226	0.396946
AT1G30690.1,AT1G30690.2	0.110102	-0.0604775	-0.0490722	-0.240461	-0.397362	-0.382899	0.334723	0.346987	0.330345		-0.0222645	0		-0.128089	-0.0924663	0.24858	0.434207	0.266349
AT4G38630.1	0.00839082	0.22488	0.0627421	0.125168	0.212574	0.0365193	-0.0762804	-0.0424293	-0.0750501	-0.0452649	0.0642738	0.120993	0.183666	0.221198	-0.057777	0.0974669	-0.0880536	-0.124285
AT2G30110.1	-0.0207001	-0.0541743	-0.13497	0.0696019	-0.104457	-0.12004	-0.00630454	0.0656186	-0.0401463	-0.0915085	0.0427068	0.0537244	-0.217237		0.035641	-0.161193	-0.114268	-0.225578
AT3G46460.1,AT5G59300.1			0.281092		0.10645	0.0652433		-0.302577	-0.0346571	0.123107								-0.0185721
AT1G75950.1	0.137502	0	0.136897	-0.054196	0.129688	-0.00845281	0.0436817	-0.0565316	0.10615							0.0215657	-0.00556748	-0.0820934
AT1G50670.1	0.0452606	-0.180146	0.264856	0.0645986	0.109906	0.012598	-0.087046	-0.0216988	0.11307	-0.161515	-0.100168		-0.0234787	0.0790529	-0.122221	-0.03113	0.0151442	1.01361
AT1G47710.1	0.0698123		-0.115916	0.178035			0	-0.199875	0.0479076								0.0556413
AT3G02870.1,AT3G02870.2,AT3G02870.3	-0.0414148				-0.234168		-0.321354	0		0.650224		0.538751	0.81783	0.748634		0.666884	0.585558	0.849639
AT3G06580.1	0.0170923	0.0537194	-0.00379726	0.021122	0.129451		0.02558	-0.107678	0.0389995	0.0111689	0.0529126	0.105028	0.0654018	0.124239	-0.120397	-0.155508	-0.124964	-0.11276
AT2G18040.1	-0.0112114	0.00758922	0.015513	-0.0165065	0.0348816	0.00744467	-0.0667134	0.062675	0.149986	0		-0.00849882		-0.0937009	-0.0654928	-0.1538	0.162264	0.166398
AT4G34870.1	0	-0.0609687	0.166246	-0.109477	0.0235285	-0.0688953	0.0141383	0.0876927	0.0667744	-0.0111092	-0.0238852	-0.0564106	-0.140412	-0.107602	-0.0781136	0.133633	0.105788	0.0339422
AT4G38740.1	-0.0238834	-0.115673	0.14437	-0.241838	0.0515011	0.0211183	0.141547	-0.0694274	-0.0159024	0.0929261	0.0639735	0.177496	0	0.105532	0.0563288	0.200583	0.102828	0.116656
AT2G16600.1	0.0598948	-0.0821684	0.14171	-0.100702	0.0118269	0	0.140683	-0.0126149	0.0471986	0.0089689	0.00518686	0.0329635	-0.036373	-0.0291887	-0.0350316	0.114188	0.103137	0.100365
AT1G63220.1	-0.124395	-0.228199	0.44273	0.0543029	0.24864	0.136578	0.142197	0.0956456	0.130634	0.0521811	-0.129486	-0.0922739				-0.110833	0.00931656	-0.0675395
AT1G60420.1	0.274165	0.622816	-0.181136	1.04587	0.301621	0.157995	-0.262718	0.0411211	-0.127682				-0.0230697			-0.250159	0.053497
AT3G52140.1,AT3G52140.2,AT3G52140.3,AT3G52140.4	-0.029531	-0.0570302	-0.122297	0.257602	-0.174449	-0.166946	-0.0415213	0.0866743	-0.0795859							-0.0624412	0.0392375	0.229575
AT4G02450.1,AT4G02450.2	0.00690004	-0.0553839	0.243473	0.0230472	0.123966	0.111826	0	-0.0163559	0.0384226	-0.0220736	-0.102743	0.0497605	-0.155575	0.0216693	-0.042935	0.0973608	0.0820481	0.0987881
AT4G22670.1	-0.0619718	-0.0356754	0.0108344	0.102098	-0.0924351	0.030061	0.050004	0.0202946	-0.0557134	0.0157437	0.0414594	-0.0326999	0	0.120759	-0.0445294	0.133448	0.067123	-0.00553918
AT3G03250.1	-0.0309219	-0.0647388	0.0144687	-0.023546	0.162327	0.12196	-0.0836305	-0.101818	-0.0868725	0.0984274	-0.00238862	0.0265345	0.0221607	0.0453199	0.114719	0	-0.0235492	-0.00223957
AT2G36460.1		-0.0284238	-0.063981		0.260155				0.0608768		0.10515	0.030949		-0.0121813	-0.116094	0.345657	0.193992
AT1G79550.1,AT1G79550.2	0.0325555	-0.00106849	0.0156477	0.0130894	0.074008	0.0450178	-0.0595757	-0.0426203	-0.0348215	0.0204197	-0.0071835	-0.0199321	0.00801466	0.0416092	0.049265	-0.0689825	-0.0606441	-0.0912564
AT1G09780.1	-0.0109054	-0.0606765	0.130907	0	0.107692	0.0941991	-0.0855847	-0.0649879	0.0204259	-0.0252441	-0.0233957	-0.0542073	0.00520472	0.055334	0.0371621	0.000216544	-0.0375226	0.0212772
AT2G36530.1	-0.00651771	-0.0506711	0.023243	-0.063303	0.06381	0.0540687	-0.0852334	-0.0254746	-0.0665214	0.0172495	0.0912189	0.0653258	0	0.0816792	0.0768286	0.00902118	0.0680445	0.0614303
AT5G63680.1	-0.0535198	-0.00962993	-0.548355	0.284983	0.0234162	-0.0602045	-0.139771	-0.00796503	-0.235382	0.230989	0.161713	0.0776905	0.208784	0.217948	0.420566	-0.117576	0.0607053	0.146878
AT5G08570.1	-0.104593	-0.0603093	-0.436264		-0.231438		-0.0422728			0.159846	-0.0214025			-0.138955	0.228408	-0.16841	0.0293007	0
AT3G14940.1	-0.188254	-0.0260041	-0.45453	-0.0109696	-0.138813	0.0160439	-0.19169	-0.205535	-0.32565	0.217912	0.238774	0.158331	0.273552	0.178444	0.37477	-0.335493	-0.0236729	0.185751
AT1G53310.1,AT1G53310.2,AT1G53310.3	-0.16136	0.0506067	-0.224099	0.0551493	0.360559	-0.116133	-0.245601	-0.15348	-0.151126	0.314757	0.439455	0.236148	0.332612	0.486974	0.705061	0.311441	0.324782	0.284977
AT1G23190.1	-0.0657275	-0.026423	-0.0807632	-0.0607119	0.109393	0.0203262	-0.0326644	-0.0019448	-0.110656	0.192791	0.110019	-0.0665172	-0.0802571	0.00894709	0.0243746	-0.166564	-0.104224	-0.0489275
AT5G42740.1	0.155765		-0.221473		0.285502		-0.0259609	-0.233769			0.149728			-0.100826	0.0069957	-0.0178627	-0.169478
AT1G20950.1	-0.0496085	0	-0.162646	-0.0284525	-0.00125933	-0.108804	-0.104297	0.177752	-0.00598353	-0.0334928	0.0162131	0.0159484	-0.0929669	0.0922953	-0.0535128	-0.0431272	0.0451879	-0.0191259
AT1G76550.1	-0.264259	0.212628	-0.461169	0	-0.170337	-0.281471	-0.206723	0.147252	0.101085	-0.121708			-0.229091	-0.177223			-0.0567806	0.0989011
AT3G55440.1	-0.0402485	-0.0583172	0.097085	-0.00873831	0.0688703	0.0834913	-0.0547362	-0.0807852	-0.0585592	0.119973	0.0341184	-0.0195642	0.142513	0.113334	0.0921762	0.0878827	0.0318107	0.103574
AT5G56350.1	0.0238771	-0.0301165	-0.257195	0.235919	0.0232033	0.118604	-0.119724	-0.103134		0.0810417	0		0.0462073	-0.00315978	0.0324742	-0.319101	-0.220318	-0.263698
AT3G52930.1	0.00949543	-0.0187473	0.0148003	-0.0408824	0	0.0392547	-0.107338	-0.0935856	-0.0101252	0.0661323	0.100122	0.0362948	-0.0452794	0.0213357	0.0229297	0.000867948	-0.0260146	0.027839
AT5G40760.1	0.0643783	-0.0821519	0.0310157	-0.0222484	0.226716	0.10394	0.193975	-0.100038	-0.187536		0.165375	0.440051	0.0022216	-0.19254	0.0312145	0.0247678	0.0579324	-0.00631098
AT3G25530.1,AT3G25530.2	0.0110364	-0.0284199	0.10513	-0.0544678	-0.0100771	0.0486809	-0.00708342	-0.0104923	-0.0725088	0.0403616	0.0874551	0	0.117958	0.163409	-0.151683	0.0353736	0.0592135	0.0131882
AT1G65930.1	0.0332791	0.0493347	-0.019551	0.0428484	0.0281399	0.0432936	0.0109598	-0.00624157	0.0270185	0.0302296	-0.0643351	-0.00120065	0.0263425	-0.0129439	-0.0476724	-0.0878374	-0.0792211	-0.0514965
AT5G11670.1	-0.0223849	-0.0900082	0.125493	-0.0144628	0.0556736	0.0481749	0.139215	-0.067628	0.0353352	0.142997	0.2216	0.0576623	0	0.124646	-0.0981772	0.0967195	0.0885079	-0.0683551
AT1G09430.1	0.0452234	-0.177332	0.116616	0.162994	0.149828	0.378801	0.0383596	-0.165971	-0.00794196	0			-0.173424	0.141164	-0.314512	-0.142441	-0.249313	-0.185829
AT5G49460.1		0.134963	-0.335304	0		-0.0358011	-0.211804			0.0982769		0.159969	0.335952	0.101547	0.350552	-0.181105	-0.00347277	-0.00156499
AT3G06650.1	0.100961	0.0450486	-0.340066	0.246504			-0.132144	0.0139838	-0.157338	0.0645117	-0.0224904		-0.104053		0.0549616	-0.268219	0.330079	-0.0583335
AT5G43330.1	0.130174	-0.00856556	-0.161145	-0.110877		0.239576	-0.0183405	-0.0758069	0.283284	-0.0469388	0.060654					0.280059	0.231329	0.106802
AT1G56330.1	-0.13803	-0.0273844	0.0298441	0.0527908	0.174336	0.0637588	-0.0890701	-0.0557454		-0.0335187	-0.136881	-0.0593329			0.0765914	-0.0471448	-0.0662229	0.127047
AT3G59920.1	0.0697582	0.0600749	0.0922521	0.0690099	0.280067	0.0359878	-0.140604	-0.00565336	-0.231741	-0.0649019	-0.167801	0	0.100366	0.0888661	0.000543539	0.116653	-0.108125	-0.22195
AT5G16510.1,AT5G16510.2	0.00192869	-0.0506104	-0.0190101	0.193586	0.233119	0.225848	-0.0505251	-0.147741	-0.0483615	0.0521784			0.0703845	0.156431		-0.0013337	-0.0253616	-0.175466
AT2G45790.1	0.0832976	-0.0976799	0	0.00886796	-0.00118482	0.175479	-0.0678056	-0.0491695	0.0121099	0.00972215	0.177354	0.228769	0.009477	0.041383	-0.00406902	0.0234714	-0.0530739	-0.0906477
AT4G35830.1	-0.0960143	0.107259		0.0245741	0.268167	-0.0173258	-0.231859	-0.143255	-0.0860269	-0.105098	0.0425738		-0.00835018	0.11141	0.00828103	-0.187235	0.031051
AT1G51510.1	-0.0376682	-0.0288933	0.076779			-0.0922817	0.0280819	0.157898						-0.251721	-0.220297			0.0584752
AT3G53110.1	0.0965693	0.121624	-0.0617624	0	0.00408639	0.150724	-0.108353	0.170351	-0.139081	-0.0704412			-0.105733	-0.112322	-0.164382	-0.0276249	-0.00902162	0.0472904
AT1G16470.1,AT1G16470.2	-0.0520183	-0.280997	0.120019	0.0148294	0.0609608		-0.150591		0.292306		0.035902			0.0702307	-0.139291	0.159329	-0.00307676	0
AT4G01370.1	-0.00168123		0.12998	-0.00684808	0.0824711	0.0615629								-0.223546		0
AT4G01850.1,AT4G01850.2	-0.0104206	0.022085	0.0652391	-0.158838	0.0336909	-0.0706321	0.0231099	0.0749566	0.0871819	-0.07239	-0.0492991	0.0735554	0	0.0101954	-0.015114	0.135421	0.0490864	0.0445467
AT5G20290.1	0.191335	-0.236172	0.213133	0.028319	-0.0407882	0.313393	0	0.178273	0.00610382	0.105813	-0.464108	-0.119168	0.143551	0.0706751	-0.0136495	-0.113397	-0.0546718	-0.0547171
AT1G04480.1,AT2G33370.1,AT3G04400.1,AT3G04400.2	-0.0709234	-0.0427377	0.0485407	0.0891675	0.0555142	0.163921	0.0592519	0.119876	-0.0412513	0.125949	-0.0603464	-0.0723456	0	0.176289	0.177768	-0.435752	0.138889	0.06727
AT3G56150.1,AT3G56150.2	-0.195781	0.170812	-0.515841	0.0673941	-0.126501	-0.0472104	-0.138759	0.172124	-0.157437	0.197432	-0.123141	-0.100972	0.15921	0.066051	0.177145	-0.221787	-0.0836648	0
AT4G11420.1	-0.122634	0.0553878	-0.250207	-0.00162517	-0.0478452	-0.0843045	-0.21184	0.0263742	-0.218624	0.238808	0.128515	0.139128	0.0174005	-0.19178	0.0593267	-0.0412307	0.0590147	-0.0555762
AT2G46520.1	0.0674881	0.125496	-0.168702	0.412264	0.199834	0.323113				-0.172305	-0.284199					-0.142321	-0.0723745
AT3G08943.1	-0.118904	0.149199	-0.226204	0.142062			0	0.17585	0.190243	-0.0969829	-0.176274	-0.0964514	-0.0400638			-0.215201	-0.216428	-0.175308
AT3G01340.1,AT3G01340.2	-0.244375	-0.097664	-0.0414063	-0.181387	0	-0.190371	0.325929	0.460988		0.126176	0.11485	-0.0242864			0.173693	0.080262	-0.0761096	0.0146605
AT2G30050.1	-0.0996115	-0.0963328	0.264238	-0.0306947	0.063844	0.0691269	0.156627	-0.0341674	-0.110614	-0.0650592		-0.0431235	0.207008	0.310211		0.025459	0.018158	0.163719
AT1G21720.1		-0.186012	-0.070405				0.0449045		0.0182244		-0.0704484					0.0571401	0.0374795	-0.0808235
AT3G22630.1	0.0584372	-0.0508748		-0.018234		0.0228421		0.110615				-0.104455	0.0547432	0.125007		-0.109781	-0.0486413	-0.0311902
AT1G20200.1	-0.19698	0.00740805	-0.381612	0.201698			-0.0797075	0.306319	-0.188701						0.2541		-0.141628
AT4G24820.1,AT4G24820.2		-0.0234814		0.2646		-0.00328343	-0.0691173	-0.0144871	-0.0672157	0.0680336		0	0.141095	0.109261	-0.00817425		-0.0713794	-0.018785
AT1G64520.1	0.11573	0.0263366	0.0521627	-0.0261209	0.0293168	-0.143771	0.0458888	-0.011464	0.0531553	0.0437269	0.0221734	-0.0886062	0.0766786	0	0.0596193	-0.0499085	-0.0271406	-0.169491
AT2G32730.1		0.0273446		0.125642			-0.0553188	-0.0400537	-0.0306016					0.0359949	0.371401			-0.150627
AT5G23540.1		-0.198648		-0.0219734				-0.0442265	0.0091959	0.0372565	0	0.0539194				0.246947	0.14076	-0.280318
AT2G20580.1	-0.0598988	0.173848	-0.110204	0.159514	-0.149243	-0.0590618	-0.0095803	0.0690745	-0.00513012	0.00587257	-0.00474659	0.0295564	0.166862	0.0558847	0.0160373	-0.223817	-0.255098	-0.303564
AT1G53750.1	-0.09185	0.0401402	-0.180752	0.358346	-0.0574076	-0.111558	-0.0911729	-0.0685558	0.0140917	-0.068884	0.140311	-0.131525	0.0871833	0.625233	0	-0.236321	-0.11938	0.00449294
AT1G29150.1	-0.226421	-0.0114878	-0.201651	0.392784	-0.0766426	0.0650602	-0.188032			0	0.231311		-0.129378	0.213316	0.195932	-0.0369429	-0.106617	-0.0287389
AT1G56450.1	0.163643	0.0295844	-0.121138	0.036459	0.0356206	0.0621618	0.0257447	-0.0831586	-0.0696511	-0.0439037	-0.048203	-0.0213229	-0.0646088	0.0837074	-0.0247707	-0.0991269	0.0156902	0.0049905
AT5G35590.1	-0.12632	-0.173986	0.0736415	-0.0820678	0.115551	-0.0399412	0.0270775	0.0583172	-0.123449	0.000474539	-0.167482	0.0691528	8.05284e-05	0.177607	-0.0515769	0.0444765	-0.116597	-0.116071
AT2G20140.1,AT4G29040.1	0.0570936	0.0905404	-0.127361	0.146448	-0.0716415	-0.0365093	-0.145936	-0.00892828	-0.130926	0.0530259	0.0785645	0.0413301	0.161626	-0.0843217	0.148854	-0.195101	-0.0205515	-0.0110829
AT3G05530.1	0.0113055	-0.05093	0.0283	-0.001489	-0.0848237	0.0446563	-0.0166159	-0.0339252	-0.0646496	0.0702801	0.0716778	0.063731	0.0198643	0.0991248	0.117412	0.13671	-0.0756654	-0.0658756
AT5G58290.1	0.076849	-0.0102585	0.0116963	0.038253	0.135508	0.0934847	-0.0230465	-0.0248598	-0.0887875	-0.0110207	-0.0590719	-0.0106646	-0.0132546	-0.0141507	0.0141976	-0.0521337	0.003589	-0.0600892
AT5G42790.1	-0.0365115	-0.02458	-0.0788005	0.30888	0.0835654	0.0909586	-0.146909	-0.0811129	0.0147355	-0.0137882	0.0617498	-0.05465	-0.0390481	0.178128	0.0847181	-0.215107	-0.0848901	-0.0397822
AT1G53850.1,AT1G53850.2	-0.00958344	-0.00294788	0.147115	-0.128216			-0.0364809	-0.0207907	0.0727494				0.315591			0.0523909	0
AT3G22110.1	0.0127422	-0.131609	-0.046708	0.0724811	0.119769	0.110613	0.0331026	-0.0143059	-0.0160828	-0.0701905	0.063452	-0.0129066	0.162892	0.22145	0.0837748	0.0326345	-0.0482477	0.0153549
AT1G79210.1,AT1G79210.2,AT1G79210.3	0.155473	-0.109167		-0.30555	0.163245	0.0537172		-0.0218373	-0.0863041	0.0155621	0.11147	0.0563769		0.2161	-0.100022	0.0366679	-0.00180079	-0.128269
AT2G27020.1	-0.0304077	-0.0866054	-0.151148	0.00487881	0.0805838	0.0909299	0.0470045	0	0.113682	0.0226207	-0.0642465	-0.0159663	0.0903633	0.0901829	0.138622	-0.114076	-0.0595999	-0.0524108
AT3G60820.1,AT3G60820.2,AT3G60820.3	-0.00802116	-0.0354639	-0.0161892	0.0673705	0.0423757	0.0937692	-0.0819821	0	0.00819571	0.154699	-0.0294973	-0.0489517	0.054763	-0.0290121	-0.00688133	-0.00523922	0.129044	-0.0588135
AT2G39990.1	-0.0676954	-0.00269238	0.137669	0.137593	0.155408	0.0173547	0.00586928	0.0408771	0	0.0424248			-0.00835882	-0.0837277	0.0125633	0.00477432	0.058939	-0.121461
AT3G14290.1	0.0871497	-0.0611023	0.242655				0.0532874	-0.0446268	0.119357							0.215145
AT3G04120.1	0.113789	0.00925999	-0.00128902	-0.01084	-0.0558605	0.0749974	-0.0320205	0.0195933	0.115435	0.115261	-0.052253	-0.0580268	-0.14397	-0.06046	-0.0704539	-0.171268	-0.133319	0.333707
AT3G02520.1	0.0824495	-0.120452	-0.337583	0.0191118	0.167973	0.105932		-0.318554		0.00765632		-0.0852807	0.000811189					-0.0288082
AT5G65020.1	0	-0.0317686	-0.199471	0.0630052	0.151492	0.14827	-0.152065	-0.189164	-0.263036	-0.0429535	0.0888306	0.0962058	0.0808289	0.0340192	0.0125517	-0.286775	-0.180835	-0.235115
AT1G22530.1	0.0202496	-0.0206858	0.0385196	-0.508142	-0.284797	-0.398701	0.505712	0.270987	0.408542	0.0391099	0.0171708	0.0476771	-0.55194	-0.523118	-0.357135	0.153699	0.263124	0.344744
AT3G53990.1	0.104363	-0.0211958	0.150533	0.167967	0.151811	0.272517	-0.0546273	-0.175255	-0.0960246	-0.136453	-0.00172295	-0.117423	0.257992	0.271878	0	-0.11275	-0.0134467	0.0406133
AT3G17020.1	0.0336088	0.0692168	-0.0376382	0.0361528	0.125502	0.12927	-0.0692889	-0.126719	-0.0927243	0.0168176	-0.022159	-0.0149396	0.1235	0.0641111	-0.0839873	-0.0822849	0	-0.0607063
AT1G20450.1,AT1G20450.2	0.0165588	-0.0384082	-0.179307	-0.0333401	-0.197741	-0.16509	-0.235918	0.0916863	-0.0264335	0.12996	0.296134	0.211628	0.150574	0.368938	0.0941789	0.188965	0.106251	0.194535
AT2G36580.1	-0.0109013	-0.00787553	-0.217576	0.159705	0.086373	0.0290061	-0.208376	-0.166922		0.162321	0.0745718	0.0940181	0.0837238	-0.0621395	0.0281419	-0.18626	-0.0934772	-0.049548
AT3G22890.1	-0.0333126	-0.181846	-0.110566	-0.209078	-0.239182		-0.0805143	0.215062	0.0742028			-0.547696	-0.114871	0.00217931		0.39361	0.326577	0.512319
AT5G27380.1	0.194982		-0.167283				0.13605	0.0119076			0.151622				0.147661		0
AT5G53480.1	-0.0685119	-0.0490642	-0.192615	0.0801669	-0.00878865	-0.129236	0.0722398	0.0885175	-0.0272331	0.0136018		0.0232635	-0.0342423	-0.157555	0.132751	-0.251581	-0.0537197	-0.00162671
AT4G14800.1,AT4G14800.2	-0.062367	-0.0330811	-0.217385	0.0670234	0.00513553	0.0109154	0.107131	0.0646997				0.00609004	-0.00901294	0.025607	0.0940715		-0.154464	0.0196491
AT1G67730.1	-0.318964	0.147846	-0.491788	0.216599	-0.0410439		-0.381473						0.504813			-0.0694655	0.0188386	-0.114794
AT3G48890.1	0.221488	-0.0883783	0.391488					-0.100875					0.0937585	0.0376856		-0.102446	-0.494349
AT5G52240.1	0.115397	-0.0209536		0.0760809	0.223063	-0.038318							-0.22589		-0.171399	0	-0.79008
AT5G48810.1	0.141707	-0.0393593	0.105172	-0.0179041	0.264831	0.268908	0	0.0732872	0.743062		-0.0627454		-0.00882937	0.223407	0.103452	-0.00812157	0.00850028	-0.0331838
AT2G32720.1	-0.0142186	0.152124	0.259488	-0.188827		0.116535	-0.0562029	-0.088309	-0.0521302		0	0.103647				0.0650551		-0.0266399
AT5G17770.1	-0.262849	-0.019775	-0.10435	-0.105358			-0.241161	-0.0522716	-0.217572	0.275308	0.217769	0.195752			0.174548	0.0452676		-0.16948
AT5G53560.1	0.0782532	-0.0470082	0.0929376	0.0485845	0.183126	0.214991	0.0395706	-0.0881406	-0.016617	-0.0612134	-0.0611532	-0.000765679	0.0986232	0.149498	0.0308783	0.130443	-0.0513244	-0.00461476
AT1G66270.1,AT1G66270.2	-0.380988	-0.35572	0.0700553	-0.162451	0.188829	0.123671	0.0445074	-0.229255	-0.0179698	-0.100325	-0.0430185	-0.189174	0.0317398	0.0281926	-0.118312	-0.0575698	-0.00983452	0.0917931
AT1G66280.1	-0.128446	-0.28409	0.117266	-0.181674	0.212563	0.112111	0.221224	-0.226371	0.138895		-0.128294	-0.218907	0.0243494	0.178436	-0.0356895	-0.0193194	0.0179669	-0.101618
AT3G09260.1	-0.209218	-0.477177	0.189839	-0.420281	-0.578038	-0.288159	0.0882404	-0.034568	0.176172	0	0.1655	0.0635297	0.0521203	-0.0493098	-0.366255	0.433582	0.268932	0.265411
AT3G06300.1			0.118743	0.125802	0.6985	0.646256					0.116315						-0.156598	-0.12696
AT2G17720.1	-0.323375		-0.290395	0.135546	0.285888	0.106954	0.387232	-0.309291	-0.244735	-0.0615174			0.0645027	0.263553	0.351322	-0.293118	0	0.12372
AT3G15950.1		-0.20698	-0.0123085	-0.35661			0.0946351	-0.063794	0.179499		0.165304	-0.0576194	-0.266532	-0.0352112		0.223242	0.230347	0.301913
AT4G38220.1,AT4G38220.2	-0.0619831	-0.0425941	0.0835066	0.0634503	0.241856	0.216041	-0.0318953	-0.19496	-0.106688	-0.0537138	0	0.049138	0.208924	0.320391	0.120913	-0.145205	-0.16649	-0.196167
AT5G66680.1	-0.195503		-0.251393	0.376891	-0.0482219	0.00862041	-0.32562	-0.0691052	-0.194011	-0.00869537	-0.0546502	-0.0362517	0.424021	0.0991239	0.448608	-0.0596016	0.0436695	-0.0423821
AT5G62390.1		-0.0394124	-0.586237	0.193966	-0.233443	-0.158862	0.0553424	0.108625	-0.316272				0.0154352			-0.0405368	0.0651615	0.0601704
AT1G09210.1	-0.0518203	0.0399805	0.013167	0.168924	0.305044	0.268786	-0.100807	-0.0790211	-0.10822	0	0.086108	-0.101279	0.239828	0.319815	0.192149	-0.0957827	-0.112652	-0.120016
AT5G61790.1	-0.0900974	-0.0120794	0.180648	0.192068	0.135622	0.131654	-0.0653194	0.0259142	-0.095009	-0.0293893	-0.136371	-0.049971	0.0517761	0.27576	0.18056	0.234954	-0.0761557	0.0792372
AT1G56340.1,AT1G56340.2	0	-0.0501289	0.0804799	0.161699	0.187717	0.224269	-0.0755848	-0.049291	-0.127709	-0.060049	-0.0793159	0.0186979	0.244785	0.364448	0.216887	0.117015	0.0995046	-0.00807231
AT3G13720.1	-0.184026	0.143973	-0.190423	-0.124552	-0.000107865	-0.0960562	0.0602393	-0.0566178	0.24991	0.121195	0.00711775		0.0312387		-0.00317413	-0.164979	0.193518	0.040127
AT4G31340.1,AT4G31340.2	-0.21862	0.0317083	-0.146285	0.087538			-0.269447	0.351704					0.105152	-0.0989781	0	-0.359984	0.0191102	-0.190388
AT4G21150.1,AT4G21150.2,AT4G21150.3	-0.149175	0.106546	-0.250974	0.365842	0	0.00657892	-0.19854	-0.1333	-0.195856	-0.0778037	-0.167541	0.0804325	0.384023	0.342392	0.430178	-0.0841064	-0.0852875	-0.105979
AT1G61790.1	-0.462795	-0.063773	-0.351969	0.305733	-0.311299			-0.0877214	-0.368736	-0.218204					0.260743	-0.317168	0.695783
AT5G58070.1	-0.0521601	-0.318164	0.224547	0.0593705	0.152784	0.294705	-0.250127	0.0277008	0.0114401	0.0426891	0.199085			0.534116		0.459718	0.138804
AT2G25110.1		-0.36069		0.256578	0.206668	0.127795	-0.488186	-0.149024	-0.357542				0.201198	0.0516303	0.234185	-0.09314	-0.0861119
AT5G42570.1	0.0394395	0.30222		0.239614	-0.174041		-0.0758413	-0.0410591	-0.0780728			0.204582						-0.0834929
AT5G11560.1		-0.152292	-0.450222	1.66209			-0.354377	0.0573096		0.141566			0.272053			-0.56788
AT5G64440.1	-0.0148304	-0.0400091		0.306714	0.951522		0.0139715		-0.134123						0.648698		-0.14596
AT3G44330.1		0.00405511	-0.240289	0.503007	0.165662	0.201718	-0.190926	-0.0514921	-0.17758	-0.108407	-0.086154	-0.038235		0.293071		-0.0336103		-0.0349723
AT2G32240.1	-0.00965029	0.0690423	-0.16424	0.168029	0.18261	0.137382	-0.100267	-0.0843168	-0.0833595	0	-0.00498052	0.0368739	0.219747	0.111299	0.241297	-0.189712	-0.121078	-0.105447
AT1G70770.1,AT1G70770.2	-0.216894	0.493475	-0.317438	0.180647	-0.0167586	-0.196217	-0.448477	0.0601266	-0.162377	0.0168807	-0.00397095	-0.380834	0.542576	0.0540805	0.360582		-0.0842799	-0.00729792
AT3G62360.1		-0.153571	-0.182354	0.427837	-0.105771		-0.255488	-0.0190789	-0.2479						0.273123	0.00668749	-0.0809351
AT4G12590.1		0.160921	-0.216759				0.00521564		-0.0710905	-0.16239	0	-0.0942521	0.14522				-0.197329	-0.34434
AT2G30490.1	-0.114596	0.113924	-0.489527	0.265997	-0.0769783	0.0202509	-0.420641	-0.06102	-0.386127	-0.00725439	-0.0405464	0.0851062	0.549293	0.177349	0.535359	-0.271279	-0.210362	-0.379974
AT2G40890.1						-0.310705			-0.236259		-0.130414	-0.0240316	0.244353		0.296538		-0.201734	-0.409466
AT3G57010.1		0.287718	-0.470581	0			-0.310297				-0.106336		-0.084869			-0.258543
AT4G31500.1	-0.0280436		-0.421152	0.320537			-0.433202	0.0272785	-0.296783	-0.0895664	-0.230772		0.497563	0.249765	0.41376	-0.0808187	-0.166844
AT1G51760.1	0	-0.0337605	0.126756		0.295138		-0.0426345	0.0472364					0.00287877				-0.196616
AT1G76090.1	-0.333111	0			-0.0310301		-0.327463	0.159063		0.0457108	0.138432	0.0238215	-0.104452			-0.285096
AT1G20330.1	-0.228724	-0.0534831		0.0507673				0.138319	-0.250878				0.516893	0.543915			-0.066137	-0.0831984
AT3G19820.1,AT3G19820.2,AT3G19820.3	-0.236841	-0.00528391	-0.404229	0.0627079	-0.273895	-0.2511	-0.206623	0.146845	0.00443876	-0.0753947	-0.134237	-0.140296	-0.03612	-0.101356	0.0158302	-0.0884245	0.115557	0.115932
AT5G03160.1		0.165827	-0.0501891	0.196954	0.376649	0.426089		0.0423699	-0.122238								-0.124236
AT4G24190.1,AT4G24190.2	-0.00873193	0.0577228	-0.0762518	0.210228	0.256429	0.207111	-0.120146	0.00059827	-0.0734305	-0.0315498	-0.00195164	-0.00976012	0.183756	0.21333	0.297399	-0.0841436	-0.0525302	-0.027018
AT1G35620.1	-0.0656159	0.30695	-0.37935	-0.00626366	0.041758	-0.0425525		-0.201288					0.207367		0.14493	0.00622467		-0.207481
AT5G60640.1,AT5G60640.2			0.173129				-0.220075		-0.0247706	-0.106215			-0.0558485			-0.0590752	0.0629402
AT3G54960.1	-0.0720094	-0.161133	0.0405349	0.327651	0.4442	0.464736	-0.20191	-0.115447	-0.101864	-0.0925789	0	-0.0456895	0.361606	0.389747	0.355131	-0.296086	0.0179525	0.0757946
AT2G32920.1	-0.0179195	0.0290889	0.00152308	0.115587	0.146813		-0.306465	-0.219569	-0.233082							-0.0770233	-0.114515	-0.0667549
AT1G77510.1	-0.157648	-0.162964	0.0342823	0.156262	0.520264	0.397191	0.0156196	-0.0439661	0	-0.247216	-0.0655097	-0.0362226	0.208475	0.267909	0.153209	0.0894161	-0.0167977	0.0823368
AT5G12200.1		-0.113921	0				-0.215891		-0.0217438				0.0244994	0.12841	0.160479	-0.473359		0.0519408
AT5G63840.1	0	0.119932	-0.206969	0.425334	0.0558818	-0.0273871	-0.223243	-0.0607146	-0.234486	0.119705			0.242548			-0.238732	-0.106683
AT2G45140.1	-0.0556031	0.0754711			0.138164	0.331103	-0.150308	-0.00143668	-0.254612
AT5G12140.1	0.0776442	-0.0801189	0.242236	-0.0760221	0.0762089	-0.0135348	0.0207119	0.170953	0.111411	0.0574511	0.154015	-0.188916	-0.193146	-0.165931	-0.462208	0.177659	0.0785294	0
AT1G71220.1,AT1G71220.2		-0.0852087	-0.3356	0.26944	0.111813	-0.0380199					-0.425126		0.177838	0.0958396	-0.0220936	-0.310782	-0.287061
AT5G48580.1	-0.0762007		0.254049	0	0.564432	0.357816							0.287878		0.27782	0.052295	0.130583	0.0341887
AT1G02130.1	-0.261343				-0.193778	0.181798			-0.10916				0.119086	-0.00883923	0.00876179
AT5G47200.1		0.160571	-0.38349	0.171078		-0.0815035		-0.127195		0.146525	-0.0442481	-0.107735	0.362066	0.0409569	0		-0.438759	-0.204668
AT4G27500.1	-0.556731	-0.110686	-0.307569	-0.00835386			-0.390298	0.0941497	-0.110389		0.00828466	-0.044343	0.268597	0.079892	0.299467	-0.0143994	0.0462164	0.0537612
AT1G02360.1	-0.0481224		0.00564522		0.0851281	-0.0724819	0.00945271		-0.10596								0.0869752
AT4G33720.1	-0.0172656	0.0707786	-0.16277	-0.141588	0.830357	0.756216	0.553379	-0.088048	0.0255407	0.231083	0.41494	0.158235	0.348322	0.573652	0.0954642	-0.48442	0.0159834	-0.433605
AT3G04720.1	-0.573531	-0.21597	-0.0112269	-0.285579		0.0752827	0.591361	0.00959946	0.158961	0.109723	0.362979	-0.0166408	0.161816	0.323925	0.256138	0.268733	0.257096	0.115838
AT3G12500.1	0.907075	-0.889098	0.723781	-1.04106	-0.374415	-0.696388	-0.244035	0.626796	1.06176	1.2795	0.164589	-0.0465909	0.0908328	0.283616		0.213227	0.208016	0.0445165
AT2G28790.1	0.0128019	0.0713994	0.0623634	-0.174011	-0.199553	-0.207112	0.57018	0.16653	0.126569	0.000237044	-0.0002371	0.0380689	-0.286002	-0.0739392	-0.154866	0.311714	0.1971	0.143664
AT4G11650.1	-0.505195	-0.170961	-0.38439	-0.215237	0.246438	0.172759	0.445727	-0.226792	-0.259331	0.32657	0.577876	0.142332	0.706795	0.758543		0.208005	0.255398	0
AT3G49120.1	-0.548939	-0.204657	0.0300967	0.0217702	0.226701	0.396689	-0.295909	-0.0488612	-0.244004	-0.0310579	0.441439	-0.0289539	0.787776	0.687845	0.489251	-0.0698169	-0.0222547	-0.314066
AT3G03670.1	-0.0068847	-0.144915	0.142753	0.223566	0.702905	0.753444	0.056435	-0.552141					0.352809	0.391004	0.159056		-0.735485
AT4G36430.1				0.104868	-0.0705697	0.135573	-0.27317	0.308329	-0.262828							0.211757	0.0659162	-0.333758
AT3G21770.1	-0.297937	-0.0358669	-0.708296	0.194167	-0.211508	-0.306272	-0.197764	0.0693329	-0.252222	0.0888363	0.307635	0.42212	0.256182	0.171572	0.127292	-0.0616105	0.520507	-0.157646
AT5G64100.1	0.0768005	-0.00902822	-0.140497	0.0532476	-0.17866	-0.131133	0.12076	-0.158311	-0.033316	0.353393	0.180255	0.221313	-0.0709666	-0.0946275	-0.323599	0.145123	0.0496308	0.0718498
AT2G38390.1	-0.106195	-0.251942	-0.159217	0	0.113512	0.339093	1.24048	-0.172552	-0.108653	0.0541102	0.00131947	0.083764	0.412268	0.338571	0.0537603	0.00134985	-0.0918725	-0.0712326
AT2G37130.1,AT2G37130.2	-0.654839	-0.448555	-0.683613	-0.544338	-0.664109	-0.727298	2.46564	2.17689	-0.203944								0.381667
AT3G01190.1	-0.0934886	-0.123941	-0.061187	-0.0519678	0.294954	0.112744	0.164888	-0.0199932	0.0252622	0.146099	0.186187	0.126893	0.157771	0.179023	-0.0789229	0.0589291	0.316146	-0.0559357
AT2G18980.1	-0.176179		-0.0637633			-0.405456	0.0947391	0.0736031	0.0926678	0.033413	-0.28859					0.151606	0.563013	-0.349368
AT5G17820.1	-0.180861	-0.175381	-0.0563871	-0.0779375	0.0798226	-0.0322943	0.027528	-0.0138146	0.00576825	0	-0.00492946	0.0651843	-0.014068	0.0129492	-0.101645	0.191232	0.262554	-0.0639376
AT2G18150.1		-0.116188	-0.221825	0.213919		0.00804186		0.393628	0.0389141							0.355418	-0.176739	-0.243952
AT4G21960.1	-0.0735709	0.00631374	0.272326	-0.0873744	0.0452158	-0.100755	-0.235258	0.256479	-0.00635386				0.357657	0.189499	0.0421853	0.231299	0.260564	0.185975
AT4G30170.1	-0.0816377	-0.0571278	0.0493191	-0.175435	-0.0104059	-0.109073	0.227563	0.0171123	0.108726	0.154024	0.0757449	0.209656	-0.0583573	-0.00363644	-0.229954	0.168017	0.29714	-0.0145829
AT4G08770.1	-0.106859	-0.136632	-0.021572	-0.175693	0.120404	0.179931	0.29883	0.0158341	0.204254	0	0.0214412	-0.0367943	0.046201	0.0591656	-0.182177	-0.0802594	0.101581	-0.0686554
AT4G11290.1	0.0269243	-0.164952	0.252988	-0.231246	0.181383	0.219597	0.451495	-0.00220783	0.166227	0	-0.0402012	-0.00418869	-0.106337	0.0218926	-0.121858	0.12393	0.158788	-0.0177947
AT3G32980.1	-0.118225	-0.249347	0.0720485	-0.218276	-0.0726731	0.0960842	0.0938486	0.136018	0.198137	0.176147	0.00900022	0	0.0777601	0.167315	-0.072884	0.183022	0.234097	0.371373
AT4G08780.1	-0.0191615	0.288666	-0.529268	-0.083573	0	0.28612	0.152647	0.230827								-0.0926355	0.0405266	-0.14918
AT5G15180.1	-0.178905		-0.170423		-0.0172435	-0.185597	0.146111	-0.041796	0.155855	0.0757952	0.0798922		0.0508899	-0.0114001		0.0732207	0.339902	0.269634
AT5G66390.1	-0.0904587	-0.30977		-0.202314	0.0154926	0.203529	0.220959	-0.109839	0.00128436	0.175754	0.00587224	0.17158		-0.298893	-0.135736
AT2G38380.1	-0.0995565	-0.3736	0.154854	-0.286455	-0.234117	-0.0959292	0.287029	0.203393	0.313827	0	0.0374281	0.0387738	0.0165091	-0.0320693	-0.129585	0.556403	0.416895	0.3492
AT1G05240.1,AT1G05250.1							0.881698	0.449781	0				-0.394223			1.44348	1.52337	-0.692257
AT1G09870.1	0.0333469	0	-0.125122	0.157785					-0.00247911		-0.0441198	0.0647401			0.0825841	-0.198066	-0.160173
AT5G34850.1	-0.0658988	-0.18154	-0.0363262	-0.141655	-0.112777	0.0010303	0.219521	-0.160879	0.216347	0.048547	0.0669029	0			0.00337866	0.243752	0.182328	0.312152
AT1G78830.1			-0.518955							-0.0640321	-0.0047916	0.169871			0.00476875	0.018367	-0.149247	0.0920847
AT1G78850.1	-0.208589	-0.19125	-0.622598	-0.0885177	0.0188723	0.0251825	0.226659	-0.0708171	-0.18727	0.0424068	0.141798	0.153493	0.300366	0.219953	0.352638	-0.308952	0.155459	-0.0853803
AT1G51470.1	0.124529		0.159866	-0.11752	0.117906	0.215425	0.1906	-0.267775						0.0695708
AT4G31840.1	1.67006	-0.284195	1.16346			-0.425181	1.95261	0.0901062	1.07152				-0.307678			0.208949	1.26494	1.87663
AT2G18370.1	0.0822951	-0.139443	0.101737	-0.047129	0.117605	0.405153	0	-0.195252	-0.120948	0.0160343	0.0963738	0.0875129	0.517189	0.62246	0.474267	0.217594	0.18929	0.212062
AT3G22600.1	-0.236789	-0.275737	0.16657	-0.530367	0	0.0156523	0.218201	0.0551929	0.283203	-0.108286	-0.0645752	-0.0381108	0.0549253	0.226162	-0.0603424	0.417954	0.447333	0.253892
AT3G29250.1,AT3G29250.2	-0.13778	-0.21781	-0.497851		0.243798	0.184732	-0.0842024	0.141627	-0.282306		-0.0503294		0.0428173		0.175034			-0.132329
AT4G30140.1		0.0516732	-0.10898				-0.488672			-0.119036	0.0701738	-0.021115	0.745404		0.415492		0.0206784
AT4G20860.1	-0.040001	-0.0835139				-0.167014				-0.517015	0.0384623					-0.20335	0.0988607
AT4G34180.1	-0.248429		0.193701		0.384524	0.211821	0.0354933	-0.0491975	0							0.0911937	0.0641071
AT3G52500.1	0.0293573	-0.140629	-0.122839	-0.183666		-0.0302452	0.26567	0.9429							-0.0719553	0.345244	0.107464	0.118817
AT5G26280.1	0	-0.0631542	-0.469777	0.0553525		-0.124374	0.512991	1.71135	0.0293792	-0.0778007	-0.0912877	-0.0565585				-0.274211	-0.0755675	-0.113415
AT1G58270.1	-0.173057		0.37174	-0.439738		-0.277813	0.265279	-0.0265076	0.135642		-0.0578856	0.025823	-0.0805596	-0.114147	-0.240831	0.290851	0.295549	0.35407
AT3G51730.1				-0.197576	0.276033	0.102524	0.0130049						0.199259	0.145536		0.0222061	0.0189736
AT1G71950.1	0.0353771	-0.366247	0.0514277	-0.0445569	0.0260921	0.0527955	0.0278938	-0.103731	0.0236465		0	-0.167691				0.143624	-0.0525844	-0.115518
AT3G11780.1,AT3G11780.2	-0.242439	-0.31655	0.0501199	-0.279654	-0.0130573	0.0887385	0.182892	0.012889	0.13454			0.0967899	0.0214382	0.173541	0.0926831	0.139441		0.205203
AT5G26260.1	-0.23376	0	-0.32501	-0.0503147	-0.384123	-0.282436	0.0829422	0.497	0.0978695	0.134666	0.286299	-0.144353	-0.221124	-0.496972	0.0677697	0.0419534	0.548076	-0.212955
AT3G20370.1	0	0.0507997	-0.456434	-0.168316	-0.376969	-0.227509	0.303655	0.174755	0.199095	0.179294	0.303397	0.164059	-0.00646212	-0.256364	-0.0307683	-0.0726997	0.334749	0.477484
AT3G44100.1	0.0759777	0.140212	-0.699926		-0.143753	0.0626947	0.309363	0.335514			0.131835	0.0863699	-0.303752	-0.331994	-0.705905	0.385661	-0.218782	0.18785
AT2G22170.1	0.0149487	-0.197126	0.270897	-0.417051	0.0421284	0.0467894	0.379143	0.00850044	0.355305	0.0150466	0.0660433	-0.061281	-0.0953533	-0.0976701	-0.444016	0.394562	0.367855	0.301358
AT5G23820.1		-0.365643	0.174065	-0.0854166	-0.356292	-0.173864		0.409376					-0.111572	-0.018538		0.596397	0.384027
AT3G08030.1,AT3G08030.2	-0.112276	-0.138605	-0.307887	-0.159904			0.0200561	0.392359	0.310203	-0.0137693	-0.0193843	0.040291	0.0932361	-0.182662	0.0755568	0.346732	0.209506	0.196669
AT5G19860.1	-0.0162688	-0.292449	0.143457			-0.180796	0.425698		0		0.0089798					0.214674	0.26122
AT5G39320.1	-0.324978	0.0701237	0.0611541	-0.113986	0.0334502	-0.258165	-0.159228	0.122244	-0.0802344	0.0861755	0.342479	-0.034608				0.0978661	0.178856	0.267128
AT5G15490.1	-0.0165429	-0.0130666		0.26826			-0.096186	0.32416	0.119187							0.0433111	0.0673793	-0.0948549
AT3G29360.1,AT3G29360.2	-0.10584	-0.184979	0.12355	0.0293487	-0.243677	-0.114228	-0.171726	0.3236	0.13846	-0.122954	-0.0754186	-0.0617227	-0.0854833	0.0123607	0.191221	0.202984	0.346413	0.377408
AT5G55730.1,AT5G55730.2		0	-0.0073922				0.324211	0.413088	0.158201			-0.119698				0.45956	0.298482	0.0199698
AT3G10740.1	0.169251		0.583301			0.359854	0.389092	-0.321708	-0.0854873						0.123213
AT1G11580.1	-0.0443101	-0.0131185	-0.505944	-0.119272	-0.443393	-0.237458	0.108163	0.1602	0.156224	-0.0981464	-0.141565	0	0.0620764	-0.123418	-0.102969	0.256839	0.298537	-0.0327794
AT3G14310.1	-0.233398	-0.0286987	0.18026	-0.128014	-0.0208981	-0.0230685	0.177397	0.319547	0.315059	0	-0.0144403	-0.07223	0.114388	-0.0606796	0.126149	0.611084	0.419777	0.128508
AT2G45220.1				-0.19925			-0.203827	-0.275065	-0.398612	0.169518	0.31317	0.413654	0.0825109		-0.0899362		0.386023
AT1G47600.1,AT1G47600.2	-0.428288	-0.278085	0	-0.0505765	0.270128	0.54382	0.289302		-0.044725		0.0586281		0.377569	0.402017	-0.034724		0.171065	0.0947009
AT4G23690.1	-0.0684728	0.172678	0	-0.170806	-0.400824	-0.33748		0.182092	0.00816022							-0.087826	0.109689	-0.117614
AT4G11190.1	-0.521469	-0.439418	-0.46193	0.0241487			0.204508	0.332368	0.149109							0	-0.100315	-0.0755314
AT2G43535.1	-0.66624	-0.679858	0.0705495				0.166326	-0.279345	-0.00337143	0.769363	0.679858	0.283995	0.394266	0.0033601	0.587483	0.861661	0.618785	0.799139
AT1G73260.1	0.319369	0.219185	0.145173	-0.0214486	-0.0833768	0.106692	0.703509	-0.263569	0.0968543	0.212465	0.470386	0	-0.137698	-0.156241	-0.165971	0.677375	-0.151146	-0.117944
AT1G05260.1	0.0506682	-0.0959522	-0.0160205	-0.213201	-0.115496	-0.0944596	0.49407	0.187353	0.352183	0.00944316	0.0171897	0.00962585	-0.195594	-0.102924	-0.132515	0.248576	0.350193	0.245519
AT5G38930.1			0.240607	-0.0694406	0.473768	0.519077				-0.571684				0.427936			-0.3001	-0.125058
AT1G18970.1	0.149679	0.0689407	0.101275	0.400433	0.946887	1.23359	-0.252832	-0.606648	-0.0845823	-0.180372	-0.176516	-0.479828	1.25493	1.29475	1.01314	-0.500082	-0.423854	-0.566738
AT5G38940.1	0.0152461	-0.0832194	0.015826	-0.153203	0.33839	0.514985	0.395645	-0.0967225	0.165993	-0.0452772	0.00628943	0.121163	-0.0930428	-0.0237649	-0.186043	0.041716	0.0215321	-0.195761
AT3G05950.1		-0.0463658	0.189327	0.172851		0.164199	0.376638	-0.128503	0	0.170298				0.522479	-0.091683		0.0891567	0.0596784
AT1G09560.1	-0.0545714	-0.269671	0.0424354	0.200684	0.116049	0.323337	0.479783	-0.248305	-0.0930639				-0.0411266	-0.00245727	0.176527	0.139023	0.147104	0.0251686
AT4G29680.1	0	-0.149159	0.14773	-0.403582		0.00496264	0.801982	0.166808	0.282913			-0.0437208		-0.0603418	-0.0866241	0.293114	0.0749597
AT5G13980.1,AT5G13980.2			0.116851	-0.528762	-0.242116		0.0841437	-0.0553147	0.101025							0.29102	0.637075
AT4G16260.1	-0.164546	-0.0867365	-0.252846	-0.134226	-0.134482	0.0110692	0.641145	0.0793704	0.32814	0.0151863	0.115524	-0.216608	0.00281498	0.059092	-0.282761	0	0.153945	0.0592687
AT1G14210.1	-0.100663	-0.379418	-0.0304876		-0.215862		0.351991	0.0295855	0.120486							0.285147	0.149745
AT3G54400.1		-0.097781	0.101543	0.000958422			-0.141519	0.00165945	-0.0868544	0.0559859	-0.136386	0.0183607	-0.341965	-0.168325	-0.251729	0.364362	0.192224	-0.143757
AT2G05920.1	-0.111037	-0.0820387	-0.240178	0.154421	-0.32937	-0.166703	-0.328898	0.095119	-0.0703231	0.0918968	0.0689855	-0.17706			-0.0395287	0.0123403	0.291336
AT5G59090.1,AT5G59090.2,AT5G59090.3	0.0575227	-0.123883	-0.339153	-0.200356	-0.413384	-0.383164	0.0265865	0.362799	-0.145257	-0.326242	-0.45135	-0.218961	-0.432574	0.235648	-0.362683	0	0.0426861	-0.114957
AT3G14067.1	-0.20662	0.0150963	0.212303	-0.187976	-0.0884534	-0.104187	0.138613	0.0179789	0	0.190729	0.126219	0.311301	0.00294289	-0.203653	-0.12285	0.206051	0.311222	0.356707
AT4G01610.1,AT4G01610.2		-0.171775	-0.0170342	-0.287667	0.0155655	0.055989	-0.317037			0.186255	0.12966	-0.0784937	0.0559936	0.00871405	-0.0938101	0.315616	0.433932	0.268718
AT1G47128.1	-0.133763	-0.190912	0.0288328	-0.100979	0.258087	0.301103	-0.083855	-0.291862	-0.0701871	0.209745	0.239732	0.168277	0.520952	0.692444	0.334283	0.103327	0.13405	0.144427
AT3G19390.1	0.0278004	-0.177529	0.104641	-0.353672	-0.0334858	0	0.428571	-0.134642	0.188587	0.0813771	0.234903	0.128736	-0.0152868	0.0410954	-0.0878595	0.385596	0.334691	0.247375
AT5G43060.1	0.0744976	-0.0485632	0.337643	-0.209887	-0.0139188	-0.0088045	0.403418	0.042445	0.254268	0	-0.097085	-0.0437732	-0.128128	-0.15482	-0.318489	0.142409	0.180638	0.132813
AT3G51330.1	0.494703		0.146472	-0.466024	0.252824	-0.178243	0.215452	0.0610814	0.133224		-0.0134646	0					0.579533
AT1G03220.1	-0.145314	-0.0166266	-0.683348	0.38242	0.15778	0.259649	-0.148681	0	-0.254757	0.0358335	0.0287215	-0.036973	0.545803	0.226877	0.463771	-0.291699	-0.127069	-0.264675
AT1G03230.1		-0.116035	-0.931196	-0.0179919				-0.120846	-0.658112	0.0176739	0.202695		0.364208	0.580253	0.282865	-0.446128	-0.0411859
AT3G55260.1	0.00817083		0.177805	-0.140462	-0.00823815	0.228373		0.069647	0.650066					0.118815	-0.122687	0.306899	0.257566
AT5G57655.2	0.138642	-0.072046	-0.0116259	0.0699874		0.290449	0.144715	-0.231755	-0.122124			-0.0630581			0.0129741	-0.132339	-0.129203	-0.228469
AT2G33470.1,AT2G33470.2	-0.126756		-0.357047		0.0129908	-0.0609888	0.636591	0.0222704										-0.0131618
AT3G14990.1	-0.0794506	7.73953e-05	0.00200091	-0.00721973	-0.490157	-0.151734					0.0137355	-0.00861886	0.384382				0.0535418
AT1G14000.1	0.0249881	-0.0256286	-0.108477		0.114054		-0.0601761	-0.0501097					0.213049	0.294971	0.255683	-0.0260848	0.0754389	0.0617903
AT2G24765.1		-0.0862677	-0.662528	-0.0018838	-0.178201			0.101065		-0.196991		0.0370949	0.168593		0.135616	-0.482619	-0.0160197	-0.0932234
AT3G11730.1	0.0819771			-0.379107	-0.180651	0.0294938	-0.167133	0.0061736	-0.392255
AT3G18820.1	-0.0172078	-0.27252	-0.0876191			-0.216198	0.22361	0.0990195	0.237345							0
AT4G10840.1	0.0236735	0.0473476	-0.114259	-0.0853848	-0.012204	-0.107473		0.226017		0.109826	-0.0471001	0.145471	-0.0367424	-0.00660619	-0.222308	0.176568	0.195781	0.261582
AT5G58060.1,AT5G58060.2		0.0904029	-0.323369	-0.0483267			-0.190325	0.0514018	-0.0933745								-0.10647	0.114672
AT5G05010.1,AT5G05010.2	-0.414334	0.0890419	-0.354129	0.2037	-0.0344212	0.214274	-0.29285	0.0729388	-0.113652	0.0412836	-0.0399402	-0.282869	0.143132	-0.242112	0.152103	-0.413325	-0.227987	-0.0597703
AT5G46750.1		0.182172	0.0815717				0.374172	0.472845	-0.167376				-0.208609				-0.146941	-0.109266
AT1G29310.1,AT2G34250.1,AT2G34250.2	-0.473848	0	-0.387058	0.157541		-0.187617		-0.007322	-0.219716	-0.121461			0.340584			-0.263415		-0.249518
AT4G24800.1,AT4G24800.2,AT4G24800.3	0.326391	0.014802	-0.102884	0.0295571			0.275084	0.0766815	-0.0150244				-0.0572845	0.0962211	0.064243	-0.220436	-0.129326	-0.161455
AT5G19820.1	-0.00802979	0.0634855	-0.0816055	0.213862	-0.0182407	0.0190093	-0.204201	0.0546762	-0.10298	0.00382902	-0.0232714	0.0566358	-0.175508	-0.0293678	0.0179012	-0.193581	-0.0544778	-0.0977425
AT5G41950.1	-0.273827	-0.0981147	-0.262659	0.000718284			0.0908209			-0.0007188	0.0561114		0.0397744	-0.059091	-0.0644651	-0.0774333	-0.127356	-0.110669
AT5G15650.1	0.042696	-0.0690882	0.128646	-0.0608978	0.264108	0.248112	-0.0523354	-0.0261703	0.0599008	0	0.0782214	-0.033466	0.126314	0.370657	0.191161	0.0515459	0.122498	-0.0239395
AT1G43800.1	0.238676			-0.389424			-0.293207	0.282491	0.287051							0.316879	0.160111
AT2G25450.1	1.47046	-0.281256	0.134902	-0.603251		-0.437582	-0.0243716	0.553898	1.21698			0.0237917			-0.140954	-0.366649		-0.114182
AT1G28200.1	-0.0526236	-0.015009	-0.147342	-0.027216	0.335836				0.276502			-0.143299	0.411743	0.349202		0		-0.109526
AT5G13710.1,AT5G13710.2	1.16139	0.287238		1.1448	-0.134279	-0.115194			-0.0220677					-0.187577	-0.152248	0.00983389	-0.0570959	0.4669
AT1G62380.1	0.268702	-0.0687327	0.269947	0.0245023	0.349435	0.0371451	0.26941	-0.0620046	0.0186267	-0.154423	-0.143198	-0.150171	-0.291006	-0.223582	-0.336584	-0.32079	-0.144056	-0.183776
AT1G79920.1,AT1G79920.2	1.74572	0.00768784	-0.0480351		-0.143023	1.56825	-0.111596	1.02458	-0.0534362							0.0825444	-0.204576
AT3G54470.1	-0.0190994	0.0948975	-0.235008	0.120429	-0.132813	-0.0863513	-0.108153	0.00333093	-0.172677	0.0946392	-0.137189	-0.126287	-0.0713913	-0.040199	0.00614487	-0.329155	-0.266299	-0.0499173
AT2G32080.1,AT2G32080.2	0.0295043		-0.0207203	0.143561	0.232939	0.149702	-0.0354138	0.00500436	-0.0582003	-0.0128156	-0.0566796	-0.0366209	-0.00502953			-0.125102	-0.14203	-0.0917332
AT4G04910.1	-0.153526	-0.00130696	-0.694807	0.154153	0	-0.0146896	-0.128187	0.123759		0.0996947	0.191907	-0.0360927	0.212353	-0.343694	0.190831	-0.314132	-0.0462968	0.0350785
AT1G12000.1	0.0808253	0.140003	-0.0372679	0.0597805	-0.106911	-0.152343	0.0196726	0.131314	0.0796479	-0.0251892	-0.0127021	0	-0.127195	-0.166868	-0.153235	-0.00928277	0.0281955	-0.0511523
AT3G48000.1	0.039353	0.0951934	-0.108742	-0.119869	-0.0271673	-0.0295766	-0.0611552	-0.199961		0.251667	-0.08242	0.109106	0.0831146	0	0.0231782	-0.0954396	-0.185013	0.0857839
AT4G32470.1		-0.0642738	0.0580983			0.164937	-0.3035	-0.253363	-0.216016	0.0338792	-0.041726	0.0186405	0.0467014	0.140753	-0.0720385	-0.160179	-0.189971	-0.13139
AT5G13430.1,AT5G13440.1	-0.0925125	0.000273793	-0.0586131	-0.00246254	0.0762484	0.364545	0.0762668	-0.0318378	-0.119685	0.0825415	0.104945	0.274513	-0.0197546	-0.353228	0	-0.113264	-0.00947314	0.0181447
AT1G15120.1,AT1G15120.2	-0.00768734	-0.322228	0.522855	-0.273593	0.358988	0.2156	0.463435	-0.148778	0.205566	0.00762869		0.0451721	0.123247	0.269887	-0.17099	-0.0193554	0.0475225	-0.220954
AT3G10860.1,AT5G05370.1	0.125174	0.0600328	-0.0780326		0.196032	0.158152	-0.0949607	-0.073827	-0.0158808	0.00395493	-0.0362787	0.0527502			-0.0224855	-0.275364	0.0819863	-0.204615
AT3G52730.1	-0.0173437	0.18488	-0.0242111	-0.0165897		0.0459033	-0.152101	-0.154612	-0.000563017	0.0685756	0.0005627	0.0213162	0.152516		0.15228	-0.229487	-0.230673	-0.202866
AT5G40810.1,AT5G40810.2	0.177025	0.0369251	0.10411	0.138613	-0.108878	-0.188977	-0.165226	-0.463552		-0.112847		-0.322979	-0.272079			-0.0480509	-0.0358116	0.0345733
AT3G27240.1	0.0304041	0	0.124116	-0.123033	0.131628	0.13383	-0.040548	0.0370107	-0.114227	0.115919	0.0386749	0.161878			-0.0269018	-0.0668348	-0.114474	-0.0180004
AT4G37830.1		0.0911472	0.0788616			0.118119	0.0113603	-0.112241	-0.0396579			0.0494127	-0.0427798		-0.122324	-0.136035	-0.0280337
AT4G28060.1,AT5G57815.1	-0.171034			0.0231249	0.111219	0.0177466	-0.0180673	-0.298018	0.127535
AT1G22450.1	0.139203	-0.131197	0.110727	0.141813	0.0320022	-0.0501323	0.155315	-0.00111003		-0.0661158	-0.0243435	0.008461	-0.210309	-0.182036	-0.312204	-0.119707	-0.14564	-0.103609
AT3G15640.1,AT3G15640.2	0.249921	0.0797383	0.27	-0.0717062	0.25357	0.125581	-0.0750419	-0.0458156	-0.00278189	0.0439685	0.0485453	0.0459663	-0.105739	-0.121735	-0.204399	-0.0389013	0	0.0339408
AT1G80230.1	-0.00866287	0.0437556	0.249887			0.00858847	-0.0469701			0.0368511	0.0870416	0.0990868		-0.134396	-0.0932071	-0.0187692	-0.0965064	-0.0571257
AT2G33040.1	-0.00820115	0.0816887	-0.662651	0.0456711	-0.213873	-0.0461894	-0.0857687	0	-0.29739	0.177516	0.0360457	0.158329	-0.267465	-0.137112	0.090969	-0.196505	-0.161384	-0.0878857
AT3G46430.1,AT5G59613.1,AT5G59613.2				0.0461735	-0.049594			-0.0709298	-0.20288	-0.100838		-0.0828714		-0.180534	-0.107078
AT5G13450.1	-0.0394584	0.0153156	-0.0294638	-0.133941	-0.0285628	-0.00421843	0	-0.115278	-0.0831163	0.0994809	0.195198	0.152789	0.067749	-0.113506	-0.0988018	-0.171853	-0.149207	0.0141194
AT4G29480.1	-0.00299656	-0.00992027	-0.223084	-0.0596465	0.00298761	0.0477965	-0.19638	0.0056216	-0.150421		-0.0609073	0.217869	-0.193534	-0.0189119	0.0713875	-0.167945	0.00858704
AT5G08670.1,AT5G08680.1,AT5G08690.1	0.0987113	0.0543082	0.0626797	-0.0137826	0.0836089	0.0768805	-0.0669399	-0.0923953	-0.115038	0.0918906	0.0413344	0.0705977	-0.00520505	0.013339	-0.049344	-0.102442	-0.100363	-0.0389285
AT3G52300.1	0.179432	-0.0533993	0.298847	-0.212115	0.0103706	0.216002	0.0999523	-0.117578	-0.000815123	-0.0459669	-0.168218	-0.384335	-0.0415203	0.162247	-0.043587	0.0367943	0.0600172	0.0989159
AT1G51650.1	0.172279	0.00545762	-0.00548757	-0.144342	-0.0144605	-0.04525	-0.170121	-0.0739214	-0.0762456	0.0487009	0.0759182	0.0702328	-0.0767268	-0.125343		-0.352925	-0.0197492	-0.0726251
AT5G47030.1	0.437124	0.152528	0.42095		-0.182957		-0.0970439	-0.0927881	0.0590072	-0.0877532	-0.0863356	0.0340774	-0.0344778	0.10868	-0.0169147	0.0199586	-0.0217024	0
AT4G00860.1	0.218741	0.096114	0.111785	-0.00647903	0.19714	0.150308	-0.11249	-0.0347281	-0.169095	0.112831	0	0.0715265	-0.116273	-0.0651655	-0.0314122	-0.13881	-0.0249176	0.0283253
AT3G15660.1,AT3G15660.2	0.0888623	-0.0532939		-0.0190412	0.161107	0	0.245044			-0.0285944		0.0765791	-0.321847			0.000623458	-0.0471061	0.104064
AT3G06050.1	0.105956	0.0801397	0.209309	0.0770064	0.15566	0.160252	0	-0.154092	-0.0353948	0.096095	0.123348	0.0189647	0.0957863	-0.034379	-0.140978	-0.046199	-0.0384937	-0.0767342
AT3G10920.1,AT3G10920.2	0.0230794	0.0506689	0.230064	-0.0256125	0	0.0533314	0.045022	-0.0411625	0.071667	0.0468729	0.111046	0.1208	-0.0562882	-0.0719771	-0.0237872	0.00987391	0.03685	-0.0648682
AT5G20080.1	0.107248	-0.0265455	0.0807685	-0.0768511	0.0781861	0.0233846	0.0760827	-0.141957	-0.0952706		-0.0128903	-0.0408141			-0.00542999	-0.0754612	-0.0115664	-0.0790874
AT1G53580.1	0.0458189	-0.0598461	0.239281	0.118917		0		-0.257407	-0.0453519		0.198319	0.130635	0.443669	0.00734417			0.172505
AT3G23830.1,AT3G23830.2	-0.0138383	-0.079035	0.104934		-0.185718	-0.14092	0.205201	0.137093	0.217977	-0.0441803				-0.208398				0.243633
AT5G61030.1	0.149662	-0.183207	0.180304	-0.0298877	-0.15792	-0.0811008	0.0934067	0.0662573	0	-0.105345			-0.302253	-0.171976		0.230204	0.180864	0.119347
AT5G53140.1	0.0373768	-0.14099	0.17461		-0.030272	0.0614534			0.212426				-0.189438			-0.20932	-0.0875587
AT1G23100.1	0.243914			0.0193884								0.288273	-0.312519	-0.0740978	-0.139799			0.347432
AT3G13860.1	-0.0320311	0.174008	-0.00201725	0.0118119	-0.486688	-0.22747	-0.010367	0.00046356	-0.0794933		0.0589452					-0.248475	-0.105006	-0.079659
AT3G23990.1	0.174	0.0509426	-0.0525346	0.0138579	-0.0905667	0.014443	-0.0608588	-0.0548228	-0.0596731	0.0666849	0.0634786	0.0326987	-0.112967	-0.135057	-0.0808485	-0.144046	-0.108646	-0.0766804
AT2G33210.1,AT2G33210.2	0.0751945	0.329148	-0.105178	0.0210154	0.0922387		-0.0653635	-0.14692	-0.156772	0.110331	0.0522585	0.0762241	0.199808	-0.139327	-0.0518964	-0.301802	-0.214924	0.0379667
AT1G14980.1	0	-0.112652	0.286521	-0.257205	0.0503155	0.114263	0.0182364	-0.0296607	0.104071	0.00536567	-0.0396136	-0.0447891	-0.159017	-0.0478987	-0.190571	0.0388725	0.0975951	0.0311792
AT1G06530.1	0.0449395		0.132182	-0.00666493	-0.185216			-0.0784109					-0.261362					0.192614
AT5G40770.1	0.14016	0.157635	0.0952742	-0.525998			-0.113102	-0.107377	0.060228		-0.0840869	0.0751147	0.118455		-0.125582	0	-0.0408575	-0.0610287
AT2G21045.1	0.118752	-0.185031	0.524765	0.215795	0.600504	0.365626	0.379825	-0.150559	0.0353221	-0.255496	-0.223102	-0.284142	-0.205778	-0.397732	-0.369685	-0.113331	0	-0.320646
AT5G15090.1,AT5G15090.2	0.0572693	0.0473129	0.176989	0.017044	0.122689	0.242509	0.0320045	-0.123652	-0.0116564	0	0.0502927	-0.0212662	-0.129176	-0.0249562	-0.0992464	-0.113858	-0.0644886	-0.0655409
AT5G67500.1,AT5G67500.2	0.024312	0.0434679	0.0593573	0	0.00111555	0.0444722	-0.0978525	-0.202835	-0.0850876	0.06974	0.0768219	0.0498615	-0.0796622	-0.050508	-0.179563	-0.163201	-0.188353	-0.0573286
AT3G01280.1	0.0433689	0.00924457	0.121039	-0.0435614	0.0587454	0.110629	-0.022248	-0.00130306	0.0263398	0.0500587	0.00926748	0.0284597	-0.156509	-0.0412474	-0.0755787	-0.0539075	-0.134562	-0.106009
AT3G08580.1,AT3G08580.2	-0.315352	0.0611544	-0.301229	0.150149	-0.121995	-0.174753	-0.233963	-0.0684665	-0.286339	0.105011	0.0889694	0.152003	0.22173	-0.130953	0.14646	-0.356332	-0.0422708	-0.0889774
AT5G19760.1	-0.450177	0.0669033	-0.742424	0	-0.27328	-0.228805	-0.221594	-0.0312778	-0.463151	0.0472306	0.0536643		0.110382		0.0290846		-0.445597
AT5G14040.1	-0.330334	0.041881	-0.604288	0.120193	-0.122142		-0.24968	-0.066814	-0.259619		-0.043712	0.115264	0.101079		0.145079	-0.445479	-0.55582	-0.180335
AT5G08060.1	0.0825443	0.205995	0.387499		-0.0859538		0.00264076	0.0104713									-0.0190526	0.15732
AT5G10860.1	0.123541	0.142432	0.195694	-0.0458335	0.0900154	0.0288706	0.287134	-0.127418	0.0587604	0.0480626	0.0723842	0.139178	-0.0916037	-0.0558192	-0.0966617	-0.126258	-0.114722	-0.0851952
AT5G02050.1	0.0738479	0.154228	0.111103				0.00648089	-0.0559288	-0.11875	0.0423373			-0.179107		-0.16944	0.0474718	-0.0412574	0.00105975
AT1G67350.1,AT1G67350.2	0.18803	0.0352175	0.387569	-0.251099	0.129822	0.086602	0.0516386	-0.0725463	-0.076959	0.0819699	0.0639219	0.149852	-0.234714				-0.178893	0.0144856
AT3G15000.1	0.0578634		-0.041049		-0.131907	0.0805793	-0.0671087	0.137414	0.0349099		-0.0405742	-0.0535624	-0.132784	-0.0925673	-0.071858	0.115576	0.0060701	0.00116101
AT2G28430.1	0.153812	-0.0311564	0.261396	0.0230318	0.144677			-0.359091						-0.174839		-0.153272	0.0280645	-0.0235748
AT2G33220.1	-0.107918		-0.00358605		0.009197	0.497542	-0.362024				-0.0641182	0.069034		0.310511	0.505059		-0.153429	-0.247713
AT2G46540.1	0.0602683	0.00761361	0.375771	-0.109101	0.136378		0.146274	-0.0896925	-0.0160173		-0.00767202	-0.0705999	-0.110606	-0.0873056	-0.261408	-0.0436678	-0.178476	0.0219099
AT4G16450.1,AT4G16450.2	-0.00986259	0.490133	-0.531795	0.261019	0.41442	0.334273	-1.22857		0.00976627				-0.172678	0.130064	-1.57813	-0.0690039	-0.345207	-0.466217
AT4G30010.1		0.220115		0.361312				-0.138341	-0.302059				0.0266743	-0.0512626		-0.244106	-0.0235869	-0.152775
AT2G07707.1,ATMG00480.1		0.128942	-0.466261	0.0181948		-0.0821517							0		-0.0375114		-0.273309	-0.430762
AT5G20090.1,AT5G20090.2,AT5G20090.3		0.0264072		0.183642	-0.0264808	0.0152538	-0.562393	-0.0170043					-0.70539				-0.930637
AT1G08480.1	0.113701	-0.00308079	-0.0307051	0.00149323	-0.0826634	-0.0327484	0.0557597	-0.0364057	-0.123722	0.0356224	0.125044	0.0968543	0.0196307	-0.0946599	-0.0636572	-0.227141	-0.00426308	0.00539557
AT1G47420.1	0.143466	0.0114376	0.130343	-0.0450369	0.0899274	0.0623587	-0.0886811	-0.0331838	-0.00215823	0.00903758	0.0966872	0.080175	0.0282924	-0.1078	-0.00267378	-0.0385794	-0.0479782	0
AT1G72170.1		0.0797505	0.222699	0.00849289	0.17642	-0.0155764	0.221923	-0.00081576					0.0145311	-0.0509136				-0.00663518
AT2G40765.1	0.121873	-0.247839	0.331034	-0.0422783	0.223667	0.191143	0.163663	-0.0322785	0.145479		0.189702	0.0556581	-0.105463	-0.140739	-0.19621	-0.129929	0.00209129	-0.00209567
AT5G47570.1	0.100646		0.292574					-0.269873	0.0711131		0	0.0146409	-0.0940472			-0.0900837
AT5G41970.1	0.0340781	0.240772	0.058241	-0.0736075	-0.0825653	-0.060035	-0.0743346	0.145298	0.0419697			0.154588	-0.0706131	-0.184982		0.0411149	0.232747	0.0172653
AT3G07480.1	0.146665	-0.109772	0.276155	0.0310638	0.126444	0	0.0203194	-0.251488	-0.0823712	0.157136	0.0333869	0.0190987	-0.219838	0.00160303	-0.29447	0.126479	-0.0564361	-0.216951
AT2G27730.1	0.0614058	-0.0245616	0.220691	-0.0769069	0.0994314	0.054271		-0.0361931	0.0827328	0.121931	0.110146	0.112276	-0.098452	-0.116254	-0.155102	0.0113727	0.100812	0.0511507
AT3G27570.1		-0.047155	-0.150339	0.31545	-0.0012766			-0.0338818	0.0365174				-0.221274				-0.0565536	0.0328887
AT2G43780.1,AT2G43780.2	0.0725246	-0.0417613	0.125698	-0.133846	-0.0792249	0.163689	0.00589819	0.0224995	-0.0219838		0.0485823		-0.0250253		-0.156355	0	0.0955226	-0.0539566
AT2G31490.1	0		0.189372		-0.00410554		0.0823003	-0.0126581	0.0215708							0.011267	0.141419	-0.0485225
AT2G26080.1	-0.136515	0.0802549	-0.164095	-0.0349604	-0.300106	-0.264711	-0.0223907	0.0489309	-0.00521821	0.131948	0.131108	0.113809	-0.138095	-0.279621	-0.00556961	-0.0551058	0.0368346	0.132643
AT1G11860.1,AT1G11860.2,AT1G11860.3	0.00782264	0.0802857	0.207848	-0.0186587	-0.255139	-0.0498241	0.209326	-0.0145741	0.0262713	-0.0164342	-0.0856455	0.020044	-0.102471	0.0276455	-0.171779	0.00721083	-0.0130536	0.138265
AT2G35120.1	0.285986	-0.0320783	0.114762	-0.212842	0.0143637	0.393778	0.286263	0.0133798	0.1308	-0.0519491	0.0297078	-0.00641775	-0.0616161		-0.273806	0.0729726	-0.0568248	-0.148511
AT1G52760.1	0	0.00958997	-0.0794672	-0.0191159	0.0880722	-0.0697081	-0.196212	-0.0763261	-0.107728	0.150057	-0.0360065		0.152964	0.156636	0.215382	-0.112361	-0.171412	0.0496754
AT4G13360.1	0.126729	-0.184893	0.0462585	0.00270526		0.473153	-0.0272211	0.053818	-0.0055928								-0.0127805
AT5G07440.1,AT5G07440.2	-0.108983	-0.0255584	-0.0634973	-0.117091	-0.306572	-0.098218	0.0931311	-0.172441	-0.263618	0.622097	0.584837	0.416075	0.0102026	0.036907	0.16428	-0.14018	0.0419149	0.0230014
AT5G18170.1	0.193168	0.1303	-0.0768802	-0.0401932			0.208374	-0.0387434	-0.012672	0.231306						-0.118664	-0.127566	-0.167226
AT3G22200.1,AT3G22200.2	0.0238951	0.0525782	-0.0923174	-0.0917414	-0.13208	-0.106909	0.0526775	-0.114521	-0.100805	0.210109	0.37562	0.2592	0.0804307	-0.0118991	0.253366	0.0792416	0.282364	0.304236
AT2G30970.1,AT2G30970.2	0.048532	0.0858874	0.1096	-0.00121179	-0.175647	-0.0915305	0.067668	-0.118321	0	0.123614	-0.00543557	-0.0542649	-0.0760004	-0.068975	-0.144451	-0.127698	-0.0739917	0.0495877
AT1G17290.1	-0.0516584	0.0205018	-0.0445593	0.107484	0.067812	-0.041247	-0.0558597	-0.124727	-0.165751	0.107956	0.055918	0.191827	0.302092	0.095166	0.0276966	-0.0461046	-0.0762212	-0.147586
AT4G39660.1	0.192907	-0.454757	-0.0954386	-0.0585984	-0.1275	-0.0753771	0.408779	-0.0784548	0.219962	0.0279392	0.188755		-0.264032			0.467131	0.0831431	0.135392
AT3G61440.1	-0.0653022	0.0750288	-0.216424	0.128593		-0.287618	-0.0100214	0.00992192	0.0561227				0.287519		0.294706	0.0998933	0.164836	0.309497
AT3G23490.1	-0.0166303	-0.136951	0.0965367	-0.145213	0.182203	0.114551	0.163051	-0.183	-0.0484248	-0.0295757	-0.0600498	0.0901926	0.174067	0.24895	0.0645932	0.189283	0.305146	0.0769007
AT2G31790.1		-0.102256	-0.13528	0.00471953	-0.169677				0.0544722							0.0373437	0
AT4G29130.1	-0.332913	0.282931	-0.513381	0.230704	-0.363071	-0.330102	-0.26937	0.0403506	-0.220535				0			-0.569223	-0.195047	-0.30635
AT5G09590.1	-0.00424862	-0.0126266	0.0193324	-0.0470877	-0.21094	-0.130057	-0.04012	0.0413082	0.00423065	0.114006	0.0358585		-0.102339	0.0134043	-0.101568	0.0345212	-0.0423005	0.0355544
AT4G37910.1	-0.0898925	0.0797532	-0.077718	-0.0613041	-0.266325	-0.244497	-0.0217583	0.0811363	0.0487395	-0.0745692	0.0387698	-0.0210728	-0.205849	-0.110809	-0.10993	0.0901889	0.00319061	0.0368831
AT3G07770.1	0.00536689	0.0911483	-0.234921		-0.108207	-0.175115	-0.15018	0.0328208	0.126947					-0.194189		0.217623		-0.0324861
AT4G11600.1	-0.0733777	-0.244115	0.00861832	-0.22822	-0.166816	0	-0.101572	-0.144273	0.0605056	0.130878	0.126954	0.00812104	0.050655	0.0527256	-0.0511817	0.0947888	0.182376	0.254238
AT5G50370.1	0.0575682	-0.032771	0.391856	0.00478247	0.0604406	-0.110318	0.0549038	0.201523	0.115373	-0.37565	-0.192888	0.205237	-0.0947499		-0.774943	-0.232194	0.382389	-0.118744
AT5G63400.1	0.111617	0.0500633	0.320101	-0.0354134	-0.0887794	0.0144721	0	-0.074736	0.138755	0.15204	0.112648	0.0173685	-0.161094	-0.119726	0.10373	0.00706101	-0.0345206	0.0523383
AT4G11010.1	-0.03563	0.0727819	-0.00498179	-0.022472	-0.0227263	-0.0302744	-0.0470402	-0.00625254	-0.0828334	-0.0615404	-0.0683338	0.0913573	-0.00851408	3.79067e-05	-0.0199955	0	0.0781936	0.0905814
AT1G14610.1	-0.159187	-0.194468	-0.363166	0.0666253	-0.521804	0.401999	0.353237	-0.115339	0.0199437	-0.0203496	-0.0597771	0.0688468	0.168091		0.0683386	-0.297295	-0.230516	-0.407986
AT1G07830.1		0.156703	-0.0318949	0				0.0587892								-0.0138305	-0.0731479	0.103591
AT2G20060.1		0	0.0240909	0.0122268			-0.296661	0.0217711	-0.282534									-0.186735
AT4G02930.1	0.0998113	0.131337	0.117309	-0.0887101	-0.0195189	-0.0520745	0.183273	0.0268912	0.043228	0	-0.0913093	-0.0131685	-0.0172758	-0.106123	-0.0848086	-0.0786499	-0.0804311	-0.0413732
AT3G02090.1		-0.143904						-0.00520238	0.0428413	0.170843	-0.0362761	0.0407318				-0.0769221		-0.112672
AT5G43970.1		0		-0.107766	-0.0777401	-0.130162	0.158298	0.140639	-0.00156252	0.00637991						-0.0818956	0.0349416	0.00377478
AT1G27390.1		0.185055	-0.00324132	0.031878	-0.131855	-0.0966811	0.0499164	0.118477	-0.0211384	0.00323085	0.0261801	0.0226928		-0.118498	-0.103699		-0.00692254	-0.0328917
AT2G42210.1,AT2G42210.2,AT2G42210.3,AT2G42210.4	-0.0632814	0.129642	-0.33186		-0.113875	-0.165364	-0.0155296	0.175451			-0.0251571	0.0290663	-0.0926654	-0.308153	-0.0120529	-0.346837	0.0119093	-0.0633055
AT3G46560.1	-0.0256411	-0.158509	0.482579	-0.225411	0.243737	0.0229608	0.276418	0.0403015	0.0501326	-0.0235004	0.0930945	0.0742024	0.0483762	-0.123058	-0.183176	-0.0253304	0.0600931	-0.162605
AT3G20000.1	0.209067	0.0581987	-0.237371	-0.014683	-0.189038	-0.149207	-0.0688874	0.0900945	-0.0696493	-0.0960741	0.00461319		-0.0487247	-0.114132	0.0393722	-0.202407	-0.122101	-0.00463457
AT5G50810.1	-0.364476		0.282465		0.182068	0.268033	0.0966551	0.0267968	0.0683667	0.123019	0.100878	-0.0275347		-0.0964375	-0.289007	0.120229	0.0902602
AT1G61570.1	0.257612	-0.0184077	0.299969	-0.137491	0.268049	0.30194	-0.17804	0.0342963	0.270393	-0.0768635	0.0626446	-0.0467993	-0.129369	0.226977	-0.156406	0.164255	0.221317	0.0180749
AT1G51980.1	0.0221579	0.0288897	0.130124		0.0447052	0	-0.152087	-0.378012		0.04668		0.0125451	0.168206	-0.00252127	0.159812	-0.12388	-0.187726	-0.0380246
AT5G08040.1	0.170816	0.0107004	0.220209	-0.137972		0.0687995	0.0713948	-0.000129455	-0.0360398		0.101759	-0.0233069			-0.151332	-0.0443573	0.0607688	0.0125136
AT5G26860.1		0.112109	-0.358364				-0.159482	0.0873193								-0.284646	0.087832	-0.211275
AT5G23140.1		0.132816	0.152353	-0.234266	0	-0.0345707	0.0297713	-0.104272	-0.357391		0.248963		0.141208	0.141188		0.0660723	-0.0342555	-0.050314
AT3G56070.1,AT3G56070.2	0.0668837	0.0503663	0.0481963	-0.0983039	-0.214933	0.358819	-0.0849294	-0.120639	0.0464446	0.36699	0.24909	0.0189171	-0.173306	-0.130565	-0.212005	-0.0908263	-0.0441759	-0.141999
AT3G62530.1	-0.183896	-0.134642	0.0111427	-0.181721	-0.323292	-0.180417	0.182673		-0.0180772	-0.0841712	0.042711		-0.4829	-0.14017		0.0804336	0.226809	0.024879
AT3G13160.1		0.221762	-0.110512	0.0406158							-0.0423355		-0.0867352		-0.108532	-0.0751407	-0.082991
AT4G35850.1	-0.552576			0.471761	-0.825598		0.703697	0.357023	0.232081	-0.378295
AT5G41670.1,AT5G41670.2	0.0550583	0.146395	-0.0296117	0.065972	-0.028663	-0.0102387	0.0660437	0.0623517	0.25412	-0.117466	-0.157942	0.0145789	-0.180087	-0.312071	-0.105856	-0.111096	0.0189317	-0.0562006
AT1G24180.1	0.215288	0.0802075	0.0920889	-0.0297894	0.075386	0.0648921	-0.0802497	-0.121606	-0.082266	0	0.0322936	0.0164885	-0.078848	-0.0993135	-0.121137	-0.265085	-0.213208	-0.140027
AT5G50850.1	0.151816	0.0125901	0.143967	0.0079766	0.19417	0.179798	-0.0299226	-0.103846	0.0427042	0.0705934	-0.049178	0.0207926	-0.151642	-0.0939731	-0.199046	-0.247247	-0.120487	-0.143494
AT1G59900.1	-0.0784065	0.102542	-0.194534	-0.0667102	-0.113845	0.053358	0.0968764	0.0906222	-0.0163333	0.155283	-0.0566852	0.0343232	0.117674	0.042685	-0.0515461	-0.172853	-0.179475	-0.113277
AT3G52200.1,AT3G52200.2	-0.0256363	0.111387	0.069931	-0.0515958	-0.137716	0.183289	-0.13381	-0.165394	-0.0857975	0.0777765	0.0569072	0.0930836	0.00565792	-0.0687505	0.068651	-0.204501	-0.0910331	0
AT3G13930.1	0.0908217	0.0517488	0.140408	-0.0868635	0.104216	0.0242452	-0.0231871	-0.160833	-0.0560597	0.0752515	0.107553	0.0941905	0.00908329	0.0924643	-0.071796	-0.0800112	-0.143996	-0.0704867
AT3G17240.1,AT3G17240.3	0.0891156	0.10746	0.312683	-0.132027	0.125908	0.0761752	0.170479	0.0226307	-0.157725	-0.0186439	0.331799	0.221859		-0.0397773		-0.105719	0.0176052	-0.0100957
AT1G48030.1,AT1G48030.2	0.100768	0.174959	0	-0.0754869		0.0299567	2.44683e-05	-0.0722244	-0.209159	0.142917	0.00460208	0.0481141	-0.131605	0.240498	-0.0289002	-0.129379	0.0499598
AT2G44350.1,AT2G44350.2	-0.00507562	0.0177756	-0.0211518	0.0404792	-0.0424493	0	-0.0115069	-0.0824362	-0.0749746	0.0481123	0.0634605	0.0446754	-0.0300288	-0.116401	-0.0374964	-0.138019	-0.17634	-0.105707
AT4G26970.1	-0.0113321	0.0691663	-0.0315093	0.0378587	0.0520341	0.0901698	-0.0375568	-0.12656	-0.178506	-0.0195376	0.096615	0.0753546	-0.0937314	-0.14512	-0.0749062	-0.329745	-0.175609	-0.114793
AT2G05710.1	0.0275768	0.0512494	0	-0.0526325	-0.0327072	0.0401688	0.040865	-0.116306	-0.173382	0.10933	0.0225759	0.111998	0.0989256	-0.0631169	-0.00497037	-0.0249817	-0.123852	0.00260717
AT4G35260.1	0.135279		-0.00484043	0.0405369	-0.0307323		-0.00437393	-0.146334	0.00511156	0.0789355		0.170603	0.0611525	-0.122731	-0.0475037		-0.098141	0.0870795
AT2G17130.1,AT2G17130.2	0.0681623	0.0392162	-0.0486863	0.0435834	-0.0503635	0.0395987										-0.272558		-0.167384
AT3G55410.1	0	0.0457372	-0.222428	-0.0116472	-0.115845	0.0364098	-0.213537	-0.160563	-0.273525	0.0186849	0.115176	0.10388	-0.0520505	-0.279065	0.147185	-0.326766	-0.238567	-0.176871
AT5G55070.1	0.0383546	-0.0174464	0.382845	-0.0495005	0.0822788	0.0721643		-0.083342	-0.0813705		-0.0136096	0.126446	-0.034201	-0.0286265	-0.00291545	-0.0944049	0	-0.0867339
AT5G08300.1	0.0870785	0.118435	-0.00478239	0.235026	0.638968	0.407369	-0.1618	-0.208786	-0.22941	0.0412516	0.182502	0.188722			0.163811	-0.281095	0	0.108525
AT2G20420.1	0.0353242	0.0369292	-0.106523	0	-0.0649086	-0.0535828	-0.027319	-0.110285	-0.1729	0.00199606	0.0679764	0.0877917	-0.0120078	-0.11371	-0.0282132	-0.218777	-0.114065	-0.082621
AT5G66760.1	0.0135978	0.0358958	-0.0559905	-0.0269893	-0.210297	-0.169634	-0.1046	-0.109003	-0.124314	0.133916	0.235605	0.165466	-0.0390583	-0.104976	0.165121	-0.113832	0	-0.0916224
AT2G47510.1,AT2G47510.2	0.180108	0.221882	-0.0421293	-0.00984828	0.212241	-0.0582325	-0.266893	0.0309443	-0.020913	0.28273	0.0768995	0.00961959	0.030021	-0.012731	-0.117068	-0.15029	-0.175406	-0.103056
AT1G53240.1	0.105799	-0.0458993	0.308155	-0.104112	0.0987092	0.160048	0.0551257	-0.0721081	0.00377664	0.130748	0.0175977	0.0572091	-0.0822085	0.0590683	-0.00623261	0.0048361	0	-0.161755
AT4G00570.1	0.0541134		0.100792			-0.0351342	-0.0258009	-0.0743218	-0.170842	0.258007	0.234263	0.249208	-0.0139424			-0.214082	-0.0795193
AT3G09810.1	-0.0650621	0.0766734	-0.324541	0.118071	-0.224281	-0.056753	-0.0368579	-0.177537	-0.29724	0.139073	0.21476	0.134197	0.0599046	-0.118929	0.0163764	-0.515509	-0.193498	-0.0622116
AT5G03290.1	0.0471844	0.0898994	-0.16025	0.0370896	-0.0270524	0.0548958	0.0371036	0	-0.101139	0.195469	-0.032354	0.120387	0.00647935	-0.0665029	-0.0974606	-0.188409	-0.225687	-0.131995
AT1G79440.1	0.0708925	0.0895759		0.147077	-0.145651	0.054973		0.00470773	-0.0284854	0.147585					-0.00473
AT3G27890.1	0.177475	-0.134948	0.171664	-0.282886	0.0222851		0.0736336	-0.208504	0		0.0972835	-0.0635441	-0.0715663	-0.176281	-0.0597803	-0.0892616	-0.064182	-0.0844309
AT3G12260.1	0.17067	0.0350686	0.262797	-0.0742761	0.0613629	0.0398919	0.00397364	-0.0514946	-0.0529257	0.0635226	-0.0172882		-0.049264	-0.0230335	-0.133642	-0.100377	0.0652399	-0.00398949
AT1G47260.1	0.0737422	0	0.31223	-0.232095	0.156533	0.0265934	0.0238489	-0.156023	0.0926878	0.0164383	-0.132012	-0.0379689	0.0242393	0.198007	0.0323364	0.117511	-0.0613595	-0.0667685
ATMG00510.1	0	0.346918	-0.454167	0.271439		-0.268504	-0.0346184	0.274716	-0.165352				0.259776				-0.134541	-0.113041
AT5G52840.1	0.126808	0.0728276	0.261439	-0.0769297	0.0323157	0.00499492	0.0762745	-0.0510942	-0.0750088	0.0298649		0.0117413	0.00440774	-0.0192809	-0.189181	-0.0832814	0.0196021	0.0176438
AT5G08530.1	-0.127816	-0.0224499	-0.120247	0.0541046	-0.143343	-0.201252	-0.0872496	-0.04904	-0.208339	0.18454	0.111531	0.0845601	0.160172	0	0.168202	-0.109534	-0.119387	-0.143512
ATMG00070.1	-0.0923558	0.152828	-0.267686	0.0190727	-0.120801	-0.0437154	0.0228202	-0.151112	-0.209749	0.185487	0.0750216	0.0625253	-0.0207818	-0.119255	0.018473	-0.357502	-0.114733
AT1G79010.1	0.125324	-0.493744	-0.0248307		0.21589	0.143736	0	0.0739894	-0.0019625							-0.159137	-0.0932241	-0.0261025
AT1G49140.1,AT3G18410.1,AT3G18410.2	0.113173	0.203386	0.0674993	-0.0117635			0.0855131	0.0557028	-0.0525079	0.000296848	0.106678	0.0477815	-0.139842	-0.0170599	-0.108441	-0.05655	0.167837	0.0963843
AT4G02580.1	0.226376	0.0568959	0.180323	-0.0586938	-0.032155	0.189224	-0.184398	0	-0.0467734	-0.0953325	0.0454382	0.115227	-0.0485011	-0.0637831	-0.172705	0.307631	-0.00445016	-0.00743953
AT5G37510.1,AT5G37510.2	0.0302325	0.105506	-0.09593	0.103671	-0.0689815	-0.0801956	-0.123471	-0.0729605	-0.0347058	0.158434	0	0.0942935	-0.0497357	-0.0981513	-0.0154407	-0.10595	-0.118382	-0.043493
AT2G20360.1	0.161378	0.182646	0.0315568	-0.0175332	0.00559455	0.0914383	-0.120827	-0.0157199	0.0524409	-0.151376	0.102729	0.0511139	-0.1305	-0.101108	-0.164315	-0.188059	-0.0936355	-0.141435
AT5G47890.1	0.126246	0.0939694	-0.00771203	-0.0147814	-0.0753497	0.0266456	-0.292801	0.140299	-0.0513031		0.0115209		0.0900754	0.0943067	0	-0.145432	-0.12161	-0.266677
AT5G67590.1	0.199778	-0.00602603	0.383633	0.122249	0.0909762	0.0630025	0.204327	-0.0602862	0.064924	0.0753025	-0.0580654	0.075062	-0.133451	-0.182761	-0.365014	-0.196906	0.167181	0.0695148
AT2G02050.1	0.0554433	-0.0524211	0.343725	-0.133427	0.154343	0.182432	0.031738	-0.0248515	0.0242489	0.104349	0.163574	0.111266	-0.0612723		-0.125558	-0.0648411	0.0444643	-0.0251637
AT1G62740.1	-0.113286	-0.0641832	0.170687	0.0676293	0.0647701	-0.0479239	-0.236108	0.0362116	-0.279419		0	0.0928202	-0.0596022	0.0218791	-0.0585234	-0.0241451	0.0224482	0.0507246
AT1G12270.1	0.218813	0.543779		0.0805814	0.070669		0.186699	0.0872388		-0.0553716				0.0757986	-0.0596802	0.00963118	-0.187407	-0.164279
AT2G24940.1	0.0873374	-0.0996137	0.216145	-0.109101	0.0752968	0.103469	0.103678	0.0204708	0.163391		0.0050443	-0.0179346	-0.150206	-0.0133444	-0.189185	0.194407	0.0973576	0.0135345
AT4G34110.1	0.082287	-0.0806342	0.0613559	0.0533843	0.0338119	0.066531	-0.0982382	-0.00885071	-0.127554	0.0241384	-0.339087	-0.0431858	0	0.197513	-0.0561565	0.00903121	-0.0141195	-0.120915
AT5G54900.1	0.150895	-0.0769266	0.189098	-0.0547148		-0.0713912	0.0896667	0.0813347	0.20291	0.0178924	-0.23939	-0.0844963		0.0201756		0.0329744	0.0213458	-0.0409567
AT1G43190.1,AT1G43190.2,AT1G43190.3	-0.0640259	0.0538119	-0.592612				0.0707552			0.0366788		-0.0400629				-0.222886	0.0228788	-0.165153
AT1G03330.1			0.121989	-0.00519423	0.00516739	-0.0284515	-0.175753						-0.1121	0.085236		0.0322371	0.13005	0.224795
AT1G09760.1	0.0737168	-0.00289008	0.0310571	1.31356	-0.120912		2.05717	0.362774	0.264569	-0.225743	-0.180812	-0.137242			-0.299563	1.3585		-0.0160263
AT5G47210.1	0.013181		-0.0551307	0.0641293	0.131141		-0.0644907	0.0507448	-0.00394899			0.0957231			-0.162214	-0.044237	-0.125128	0.0545558
AT2G33410.1	-0.0528543	0.0619318	0.184542	-0.228586	-0.0301871	-0.0654147	0.0134142	0.210488	0.0106066				-0.161879			0.0672658	0.09273	-0.0107203
AT2G21660.1	-0.0308588	-0.0903773	0.38929	-0.0469756	0.0440681	-0.0146853	0.178824	0.082163	0.142698	-0.0983808	-0.0905545	-0.0189644		0.0457863	-0.305396	0.146132	0.0250138	0.0978184
AT2G25970.1	0.00320057	-0.040184	0.0959142	-0.147094	-0.282067		0.386805	-0.0285126	0.284779			-0.109432	-0.329136	-0.238152	-0.255768	0.246311	0.328604	0.464434
AT4G17520.1	1.18893	0.0614132	-0.0330918	1.04917	0.304633	0.965537	0	0.0757773	0.242117	-0.0973158	0.108332	0.02811	-0.18712	-0.0753796	-0.060644	-0.0900957	-0.0613413	-0.0169424
AT4G14300.1			-0.00826493	-0.145601			0.0734417	0.00819718	-0.163719						-0.0452792	1.41002	-0.17753
AT5G56950.1	-0.00361009	0.0313827		-0.0448189	-0.00436249	0.0790923	-0.0855792	-0.0800918	-0.024079			0.0897899	0.06265	0.172964	-0.0512908		0.154685	0.148884
AT2G19480.1,AT2G19480.2,AT2G19480.3	-0.0407784	0.127915	-0.0437033	0.096106	-0.0542211	0.00761103	-0.012607	-0.0486474	-0.0582559	0.0733594	0.00374872	0.0664228	-0.0211538	0.102039	0.0837737	0.0723453	0.0512065	-0.0360243
AT4G26110.1,AT4G26110.2	0.00575354	0.0532235					-0.00578683	0.124321	-0.138227	0.181566	0.117803	0.0788704				0.0785086		0.0597663
AT3G42170.1	-0.0749438		-0.181859		-0.432149		0.217434	0.171785	0.0912214				-0.103938			0.0742749	0.207898	0.0266613
AT5G07460.1	0.248135		0.465693				0.113969	-0.354046		-0.509531	-0.240429		0.0408908	0.165372		0		-0.130591
AT3G51800.1,AT3G51800.2,AT3G51800.3	-0.229691	0.0620408	-0.340549	0.185203	-0.0521184	-0.261543	-0.0649408	0	-0.221173	0.193391	0.0855774	0.120626	0.276942	0.105209	0.203177	-0.069716	-0.0735008	-0.0747603
AT2G30060.1	0	-0.102825	0.276756	0.1577		0.134039	0.258554						0.298657	0.188637			0.245768	-0.0846091
AT1G47200.1	-0.00115755	-0.248533	0.0359164			-0.150824			0.0567482							0.066381	0.00115621	-0.229992
AT1G21380.1	-0.0012381		0.135064	0.0448709	0.159153	0.049757		0.00123657								0.108654	-0.0119571
AT2G03440.1	0.0120583	-0.131329	0.0645995	-0.173917	0.0476192	0.192073		-0.0815097	-0.0455528	0.136361	0.127601		0.181369	0.122145	-0.00190387	0.0824728	0.00190026
AT1G48410.1,AT1G48410.2,AT1G48410.3	0.0121893	0.293767	-0.153565	0.399715			-0.0892173									-0.0123397	0.0351247
AT1G08780.1								-0.0419593	0	0.0218409	0.0651433	0.0437207	-0.0204385	0.0211256	-0.1859	0.0921519	-0.00498485	-0.0919503
AT2G19520.1	-0.154046	0.0504682	-0.0958699	0				-0.0234833	0.0433112	0.121948	-0.0474238	-0.0735074				0.402967	0.166035
AT2G01190.1	0.212184		0.102152	0.126791	0.30709	0.205959		-0.244501	-0.170971							0	0.0103198	-0.129013
AT1G29850.1,AT1G29850.2,AT1G29850.3	0.0108327		0.170918		0.153575		0.0756213	-0.0387709	0.0573732	0	-0.111823		-0.183086			0.0375103	0.0603756	0.0792177
AT3G05900.1	0.114767	0.160959	0.274789	-0.258838	0.0282503	-0.0824591	0.348953	0.107742	0.340637	0	-0.0909673	-0.0682662	-0.304189	-0.209945	-0.271662	0.17949	0.209573	0.268647
AT1G19530.1	0.794902	0.0352932	0.36556		-0.0497076	0.31104		0	0.690977	-0.111423	-0.154247	-0.226796		-0.253305	-0.57639	0.249414	0.0242238
AT4G39860.1,AT4G39860.2	-0.164956	0.114292			-0.118501	-0.30496	0.224771	0.0786635	-0.133838							0.00807241	0.140267
AT5G46790.1		0.0218406	0.188241	-0.0905656				0.153836	0.291959		-0.246913		-0.0223282			-0.0824025
AT5G64130.1,AT5G64130.3	-0.107035		-0.41771		-0.00358763			0.116317						-0.128943	0.0408233	0.262166
AT5G39570.1	-0.0833503	-0.155454	-0.170149	0.0298695	-0.0415093	0.0606594	0	-0.18046	-0.0314266	0.0363822	0.0451176	0.0650059	0.241019	0.227452	0.12199	0.177182	0.0595248	-0.00339366
AT1G29350.1,AT1G29370.1	-0.0712494	0.040188	-0.0533851	0.095683	-0.112545	-0.0885644	-0.0673891	0.292363	0.0262532	-0.144654	-0.100428					-0.084031	0.0567502	0.0443066
AT2G23120.1	-0.00198872	-0.0864333	0.199544	-0.060303	0.17579	0.0271179	0.252838	-0.0396302	0.116385	-0.0352495	0	0.0501685	0.167049	0.265407		0.177896	0.0903945	0.198745
AT4G15802.1	0.16375	-0.0608929	0.23073	-0.113435	0.104869	0.0495685	0.0494442	0.030295	0.0923818	0.0458374	-0.00507422	-0.0156755	-0.102705	-0.0786496	-0.243411	0.0532549	0.0581114	0
AT1G26110.1,AT1G26110.2	-0.0801753			-0.00854979	0.119457	0.0153896		-0.0241197	-0.0629091					0.0490545		0.180077		0.0694489
AT1G19130.1	-0.138451	0.00562134	0.106529			0.180619	0	0.0890887	-0.158837							0.152032
AT3G44110.1,AT3G44110.2	0.0483553	-0.0863147	0.207512	0.151158	0.164209		-0.111414	-0.0829061	0.00464842	-0.0281771	-0.0445072		0.00790892	0	0.199781	0.121637	0.118834	-0.0317075
AT4G38680.1	-0.121566	0.112571	0.181749	-0.111879	0.125045	0.0777914	0.0332428	0.258549	0.201383	-0.256774	-0.0777821	-0.0477724	-0.0889846	-0.212836	-0.40108		-0.20895	0.224887
AT1G20440.1	0.0879402	0.0591728	-0.00213773	0.106336	-0.129809	0.0598925	-0.170959	-0.197803	-0.022278	0.242618	0.0679174	0.147786	0.258245	0.220454	-0.0863748	0.0107001	0.109086	0.17973
AT1G11360.1,AT1G11360.2,AT1G11360.3,AT1G11360.4	0.0413056		0.00466182	-0.0962397	0.0364582		0.0258601	-0.283796	0.050035				0.0792467	0	-0.0653055	0.0233451	-0.166736	-0.0905307
AT3G58510.1,AT3G58510.2,AT3G58510.3	0.0402664	-0.111476	-0.150908	0.0841951	0.302409	-0.0037683	-0.378178	0.159017	0.00375415	-0.186018						-0.119208
AT5G26210.1	0.116677	0		-0.117862			0.558342					0.206378			-0.00256185	0.47327	0.464677	0.372239
AT2G17390.1	-0.146015	-0.163926	0.285184				-0.1855	0.110458	-0.0658928	0.0678999	0.0219295	0.0339777				0.211623	0.166849	0.132562
AT1G76010.1			0				0.0321244			-0.569827			0.250716	-0.224381		-0.177388	-0.286708
AT1G73230.1		0.0310071	-0.17073	-0.131628	-0.00995755	0.184388	-0.0705389	-0.00275298
AT5G07350.1,AT5G07350.2	-0.0862134	0.0658553	-0.26984	0.181153	-0.0095335	0	-0.0207745	0.111876	-0.0399623	-0.145323	-0.000797809	0.195826	0.0885384	-0.0241619	0.274997	-0.134046	-0.0074264	-0.0591365
AT5G61780.1	-0.0593655	-0.0152396	-0.296296	0.0939392	-0.0500204	-0.0410392	-0.116293	0.0322804	-0.0447773	0.0181028	-0.0407532	-0.025454	0.0357138	0.0658101	0.0453149	0.00286178	-0.0853296	0
AT2G21060.1	0.0460956	0.0946165	0.20152	-0.058636	0.164312	-0.0300883		-0.114565	0.0274977	-0.000793061	0.077513	-0.044064	-0.0634188	0.000792433	-0.120757	0.115823	0.128737	0.0321625
AT4G39260.1	0.033152		0.14721	-0.128593	-0.036836	0	0.216116	0.049316	0.247478	-0.0996275						0.398684		0.155875
AT4G32720.1,AT4G32720.2	-0.118248	0.0167424	-0.0971738	-0.119862			-0.0149906	0.161241	0.123468						-0.292334	0.226704	-0.0371654
AT2G33845.1	0.0292769		0.263894	0.0850881	-0.264337	-0.328933		-0.335936	0.263922		0.382585	0.204692	0.242522			-0.146705	-0.0937547
AT4G27000.1	0.320347	-0.132513	0.246512	0.0874334	0.165531	-0.0609346	-0.0387125	0.127565	0.103849		0.0478405	-0.00377321		0.0879447	-0.0992639	0.0208959	0.0387535	-0.0836407
AT1G48920.1	-0.417007	-0.182126		0			-0.0331716	0.351954	-0.140178		-0.251127	-0.105478	-0.24581	-0.316951	0.0619925	-0.0756066	0.0598435
AT3G19760.1	-0.0149459	-0.0571701	-0.0295937	-0.148259	0.137103		-0.000830294	0.313501	0.141508	-0.0397268			-0.0705452		-1.09149	-0.111956	0.0622105	0.182744
AT3G49470.1	0.0264059		0.100203	0.0664544	-0.209404		-0.1679									0.321432	-0.0271221
AT3G12390.1	-0.219559	-0.0549654	0.0613009	-0.0114536	-0.129615	0.0181692	0.141498		0.137974	-0.0790934	-0.000742857	-0.0484003	-0.0669402	-0.0564671	0.000742305	0.0114815	0.0962112	0.00566562
AT1G09270.1,AT1G09270.2,AT1G09270.3	0.205168	0	-0.000332			0.145359	0.226133	0.0131842	0.0543164				-0.0634271	-0.0572464	0.10336	-0.0317898	-0.376743	0.0604808
AT2G16950.1,AT2G16950.2	-0.00719531	0.00714391	-0.25815				-0.231399	-0.00964065		0.32664		0.0525573				-0.047386		-0.187473
AT3G06720.1,AT3G06720.2	-0.00555186	-0.0163895	0.170851	-0.0293678	0.0382501	-0.106767	0.0309246	0.149672	0.203457	-0.0253805	-0.110865	-0.164226	-0.0556786	-0.0629871	-0.0742002	0.0334452	0.031058	0.0787678
AT4G16143.1,AT4G16143.2	0.0934581	0.0842005	-0.0927076	0.104068	-0.0967338	-0.0464511	-0.0325548	0.0783104	0.0514215	0.00131303	-0.0260451	-0.0397395	-0.0740793	-0.0515478	0.0219903	0.0908365	-0.0585414	-0.0886427
AT5G60980.1,AT5G60980.2	0.0261884	-0.136099	0.216354	0.0359631	-0.114296	-0.0820461	0.0507668	0.0286962	0.0290513	-0.161341	-0.0358407	-0.0917832	-0.163103	-0.133425	-0.0565707	0.030568	0.0431203	-0.0903525
AT5G61970.1	0.0237347		-0.317293	0.0770306	-0.105383			-0.045303	-0.0243118						0.221501	-0.145842
AT5G42970.1	0.241454		0.271534		-0.30535	-0.0672157	0	0.054379	-0.0894999
AT1G27090.1	-0.10619	-0.0218887	0.0608384	0.0303018	-0.290431	-0.186882	-0.0307651	0.226069	0.0963118	-0.1041	0	0.0254224	-0.07094	-0.0207699		0.21263	-0.0453452
AT3G17390.1	0	0.0157974	0.0847384	-0.0476284	0.0338787	-0.0806584	-0.0173981	0.0748365	0.0985557	-0.0661935	0.0261056	0.0391077	-0.0818751	-0.011102	0.0223493	0.120686	-0.0213795	0.099715
AT5G17380.1	-0.0284895	-0.0106712	-0.0486347	0.0735433	0.275039	0.172252	-0.0726195	-0.124828	-0.00909325	0.0203672	0.145118		0.135188		0.232824	-0.0038733	-0.11121	-0.0171914
AT2G22780.1	-0.0255153	0.0337144		0.0542953		-0.261725	-0.220485		-0.173542	0.0231447	0.160799	0	0.1091		0.177514	-0.20244	-0.182418	-0.114607
AT5G42890.1	0.102486		0.108212	0.38237	1.24092	0.420237		-0.121614		0.129755	0.00546182	-0.0694283	0.171053					-0.454265
AT3G56240.1	0.237983	0.0633734	0.28927	0.186813	0.476158	0.427653	0.136282	0	0.127271			0.0633038	0.531382	0.52255	0.307666	-0.137778	-0.264592	-0.12186
AT2G17420.1	-0.0726381	0.019208	-0.0676036	0.031375	0.80455	-0.25727	0.0284314	0.0279893	-0.00995461	0.0515826	0.429135	-0.251596			0.479762	-0.0338659	-0.0239592	0.00939811
AT3G52880.1,AT3G52880.2	-0.0332702	-0.055974	-0.23347	0.125625	-0.0582219	0.0405384	-0.0694277	-0.0547431	-0.0927417	0.098232	0.123856	0.0871642	0.144813	0.12828	0.132719	-0.0210438	0.00719256	-0.0325684
AT5G43940.1		-0.0663233	-0.161225	0.204136			0.119858	0.00826906	0.147887		-0.0389446	-0.00310766	0.159448	0.161642	0.100986	0.0616468	-0.04648	0.0969919
AT4G05530.1		-0.0403249	-0.186052	0.204963	0.108182		-0.215867	0.102372		-0.291644	-0.15989	-0.025042	0.139077	0.108911	0.176971	-0.273345	-0.305156	-0.12852
AT1G78370.1		0.0103047	2.92517				-0.010412	-0.100317	0.079283							0.190616	-0.0225184
AT3G56490.1	0.132419			-0.14403	0.399159	0.0962179	0.0412957		0	0.340488		-0.0981192		0.129218	-0.234433		0.350193	0.0124591
AT1G35720.1	-0.108532	-0.133188	-0.158031	0.0547677	-0.0254076	0.0419351	-0.27405	-0.129434	-0.127837	0.478711	0.586328	0.396583	0.474509	0.480102	0.552468	0.249243	0.368725	0.523463
AT3G48140.1		-0.238925	-0.439247				0.0413669	-0.0813071	-0.157926	0.32921		0.0417307			-0.730875	-0.663026	-0.64618
AT2G31670.1	0.171695		0.0778665	-0.0610438	0.166685	-0.0603045	0.146432	0.0887791	0.0379922	-0.0551429	-0.00473161					-0.00525131	0.0623501	0.00971531
AT3G48990.1	0.0780057	0.0419534	0.0757046	-0.0105947	0.120465	0.0402059	0.0685817	-0.123495	0.0223415	-0.215365	-0.168383	-0.122442	-0.218291	-0.245741	-0.351745	-0.209103	-0.282714	-0.269224
AT3G51840.1	-0.326939	0.0457267	-0.123884	0.614589	0.332698	0.338896	-0.23384	-0.530754					0.586274	0.323722	0.428018	-0.310503	-0.271455	-0.261489
AT5G11520.1	-0.212859	0		0.343728	-0.00120957		-0.370045	-0.00897659				-0.302221	0.192027	0.00165192	0.35819		-0.53346	-0.541344
AT2G43940.1	0.0217444	0.0398178	-0.0311073					0.289018	0.247196							0.0479658		-0.0222278
AT1G08110.1,AT1G08110.2,AT1G08110.3,AT1G08110.4	0.0859118	-0.078053	0.0721651				0.014321	-0.140045	0.0376765									-0.145362
AT2G33150.1	-0.0291184	0.101749	-0.008504	0.36689	0.258729	0.219607	-0.249376	-0.352936	-0.283248	0.0154203	0.106351	-0.0453346	0.367457	0.370828	0.412299	-0.0271167	-0.229789	-0.331824
AT4G05160.1		-0.301749		0.0556037	-0.025594			0.339805					0.117417		1.02668		0.531019
AT3G48170.1		0.0163241	0.107046		0.0893167	0.188224	-0.225464	-0.287355	-0.513078				0.33895			-0.417779	0.554645
AT2G33830.1,AT2G33830.2	0.0678931	0.15505	0.324878	-0.217685	0.132577	-0.0728405	0.212286	-0.511756	-0.268469		0.223561	0.3834	0.962356		-0.407086		-0.305729
AT1G77330.1	-0.0947601	0	0.148988	-0.0178034	-0.0518916	-0.0502286	0.0365013	0.231446	0.209541	0.114341	0.114254	-0.195723				-0.251227	0.00927141
AT1G76180.1,AT1G76180.2	0.0710747	0.0896688	-0.0812261	0.0530503	-0.109864	-0.143994	-0.109721	-0.138338	-0.140046	0.11215	0.103061	0.205945	0.278026	0.107024	0.123091	0.0835053	0.0547197	-0.00686159
AT1G19570.1,AT1G19570.2	-0.0457358	-0.167959	0.0679828	-0.0957472	-0.384478	-0.352092	0	0.229483	0.182252	0.0358355	-0.0798676	0.0521675	0.0936365	0.0781337	0.0849583	0.555365	0.194227	0.0992283
AT3G24170.1,AT3G24170.2,AT3G24170.3	-0.0525587	-0.00852678	-0.269322	0.07806	-0.012152	0.0193435	-0.0648748	0.0143896	-0.0696462	-0.0316786	0.113037	0.0481188	0	0.0317464	0.000483611	-0.0524903	-0.0522238	-0.0109617
AT4G36750.1	0.241658	0.0782049	-0.0736884	-0.528439	-0.188551	-0.370715	0.280604	1.0115	0.114736		-0.101621		-0.535617			0.109818	0.297097	0.0346209
AT5G54500.1	0.0845873	-0.262074	0.107073	-0.177035	0.11685	0.171591	0.128327	-0.193804	0					0.0171269			0.169725	-0.0246237
AT4G27270.1			0.192355		-0.0052047	0.00517775	-1.17425	0.408748	-0.787608								0.302239	0.256443
AT1G66240.1	-0.16882		0.593521		0.573599	0.0576782			0.0114261				-0.234404	-0.0115582		0.135296
AT4G23630.1							-0.631039	-0.121689	-0.424141	0.0843122	-0.0531257	0.0269654	0.302081				-0.234668	-0.0965153
AT1G13110.1		-0.673436		0.159678	0.0758205	-0.137579							0.354432	0.0928537	-0.129685
AT2G44790.1	0.0214415	-0.157815	0.124156	-0.252986	0.125986	0.0748392	0.538337	0.132412	0.308046	0.0530528	-0.0202638	0.0209563	-0.0505334	-0.090895	-0.136138	0.263028	0.274437	0.101958
AT3G11340.1	0	0.0237454	-0.612891	0.0952502		-0.126021		-0.196171					0.43605		0.211476		-0.116912
AT1G22360.1,AT1G22360.2	-0.000639075	0.231071	-0.110911		-0.136595		-0.121782	0.105709	-0.070357	-0.11768	0.0170604	0.000638667				-0.311148	-0.207289
AT2G13820.1,AT2G13820.2	0.0709937	-0.0114538		-0.232165	-0.280488	-0.263232	0.487022	0.682856	0.726845	-0.115368	0.0396796	0	1.09468	-0.13395	-0.175701	0.311178	0.240378	0.131394
AT1G27130.1	0.113263	-0.235074	-0.172196	-0.218956	-0.0451789	-0.0908301	1.83697	-0.219041	0.0481871		1.80283		-0.178373			1.137	1.06596	-0.438233
AT1G63500.1		-0.0596803			-0.0312256		0.123587		0.0962167				-0.164101			0.179277	0.285164	0.03028
AT1G25490.1	-0.0197485	0.0413273	-0.0952611	0.0730631	-0.116772	-0.127311	-0.087774	0.0289938	0.0175377	0.0617789	-0.02458	-0.0151767	-0.133657	0.0220836	0.0493922	-0.113971	-0.0904866	0
AT5G55850.1,AT5G55850.2,AT5G55850.3	-0.167287	-0.0193913	0.034573					-0.0822466	0.0645066	-0.147927	0	-0.0835174				0.275789	0.185907	0.147681
AT3G61050.1,AT3G61050.2			0.135704					-0.148006	-0.183378		-0.00778549	0.00772534	0.30953	0.136298	0.0856977	-0.184988		0.06187
AT1G18210.1,AT1G18210.2	0.00327334	-0.0855866	0.151877	0.118563	0.275781	0.150981	0.0858845	-0.00328409	0.0371522	-0.0232315	-0.0173602	-0.0562852	0.253004		-0.157913	0.119508	0.0139016	-0.113529
AT3G20410.1	-0.0321851	0	-0.236476	-0.251534			0.340556	0.0918346	0.141207						0.00818286		0.21222	0.241751
AT4G02080.1	0.246848	-0.00781976	0.120295	0.133315			-0.247248				0.0281685					-0.0922673	-0.0982472	0.00775909
AT3G11130.1	-0.327634	-0.0257336	-0.60436	0.0344776			-0.219858	0.0782152	-0.219112	0.0200091	-0.0506371	0.0757332		-0.33532	0.138287	-0.372532	-0.0790335
AT3G08530.1	-0.381726	0.0253898		0.111878	-0.534373	-0.362358	-0.129193	-0.0395198	-0.283808	-0.215136	0.143425	0.0658931	0.0645922	-0.0309879	0.0987888	-0.287528	-0.0260512	-0.132197
AT1G04750.1,AT1G04750.2,AT2G33120.1,AT2G33120.2	-0.143238			0.0179477	-0.205373	-0.158497	0.0872984									0.0647494	0.216188	0.0800491
AT5G08080.1,AT5G08080.3	-0.0197103	-0.0411474	-0.115492	-0.0697206	-0.135166	-0.2385	0.210434		0.298251						-0.280198	0.244117		0.186543
AT5G44610.1	1.22523	-0.194128	0.118725	-0.668001			0.327286				-0.101898	0			-0.187235		0.346779
AT4G12420.1,AT4G12420.2	-0.0567687	0.0512402	-0.310601	-0.043369	-0.215645		0.306865	0.268997	0.209305	-0.0124772	-0.00977619	0.00968154			-0.0165291	0.198659	0.248796	0.253748
AT1G04690.1	-0.0462677	-0.0162655	0.198119	0.000113222	-0.168728	-0.131755	0.0615379	0.177812	-0.070048	-0.0403556	0.0822422	0.0568631		-0.35445		-0.163795	-0.0401255	-0.0718616
AT1G59870.1	0.065924	-0.0184048	-0.502645	-0.1063	-0.229351	-0.35428	0.101791	0.24366	0.00586053					-0.0414301				-0.0906911
AT1G11260.1	0	0.101215	0.190913	-0.00644353	-0.166689	-0.0924351	0.201759	0.107217	0.132922							0.218386	0.308733	0.123404
AT5G57110.1,AT5G57110.2	-0.14057		-0.339643	-0.139161		-0.624763	0.0156602	0.24765	0.130746					-0.106383	0.0738534	0.338292	0.378452	0.0513854
AT5G43350.1,AT5G43370.1,AT5G43370.2	-0.517868	-0.443097	-0.420799	-0.270275				-0.161541		0.71084	1.39109	1.43817	1.12249	1.04411	1.44532	1.17244	1.58018	1.4957
AT1G72150.1	0.216764	0	0.0366195	-0.33438	-0.188126	-0.224021	0.498937	0.187322	0.360325	-0.0744871	-0.000943762	-0.0609993	-0.181275	-0.281276	-0.380196	0.307802	0.342356	0.27409
AT3G01290.1	0.0247985	-0.012175	-0.285224	0.0941221	0.453459	0.525346	-0.301656	-0.499477	-0.347232	0.358078	0.405378	0.424591	0.998216	0.807222	0.809675	0.0536275	0.0441609	-0.326442
AT3G10260.1,AT3G10260.2					-0.203985	-0.283981							0.257668	0.247201		-0.200853	-0.1107	-0.150944
AT2G20760.1	0.0115965	-0.106497	-0.0240789		0.0868517		1.49221	-0.0786143	0.078865	0.0488301	-0.0117326	-0.0622896	-0.0438974	-0.0706374	-0.0442847	0.0700721
AT2G26570.1	-0.0430239	0.174586	-0.0166796	0.109526	-0.0240275	0.00545297	-0.0543939			-0.0991939	0.0138182	0.00277766				-0.0948175	-0.120655
AT1G12080.2	0.236549	0.144793	0.286944	-0.0251116	0.244781	0.063699	0.12567	-0.0072101	0.156023	0.0321898	0	-0.120291	-0.235771	-0.26328	-0.308057	0.0226608	0.113373	-0.10886
AT2G40060.1	0	-0.125241	-0.195638	-0.0821411	-0.228815	-0.237225	-0.314072	0.780942	0.0644169	0.0402506	-0.0151495	0.271135	0.0487574	-0.0810342	-0.0623792	0.208484	0.280802	0.135787
AT5G40450.1	0.109802	0.026491	0.104763	-0.0683701	-0.116167	-0.0816701	0.351932	-0.00243079	-0.00186442	0.0645736	-0.0409292	0.0744769	-0.343921	-0.14481	-0.235347	0.0684968	0	-0.00781886
AT2G30930.1	0.0927117	-0.0907567	0.2039	-0.360805	0	-0.107079	0.33747	0.200262	0.379204	0.0916905	0.00430214	0.0356295	-0.505614	-0.481364	-0.357222	0.139926	0.249938	0.219255
AT3G06035.1	-0.161534	-0.229521	-0.0769514	-0.225746	-0.411848	-0.282968	0.232529	0.323659	0.303949	0.185966	0	0.0341814	0.106865	0.00554796	0.00851885	0.516866	0.474545	0.290276
AT4G12730.1	-0.249102	-0.25735	0.024157	-0.294506	-0.301933	-0.217373	0.046634	0.035038	0.110483	-0.165443						0.271784	0.20156	0.419791
AT1G03870.1	0.175158	-0.0887223	0.305734	-0.459814	-0.106475	-0.0805142	0.479019	0.0527027	0.358338	0.0224585	-0.0290106	0.114705	-0.456024	-0.209633	-0.435068	0.256194	0.277923	0.282844
AT4G23850.1	-0.167214	0.0986191	-0.116798	0.241277	0.271497	0.16099	-0.00629243	-0.0196422	-0.30516	0.2171	-0.0962021	0.00625309	0.353302	0.0317482	0.148275	-0.244438	-0.133574	-0.148636
AT5G55480.1	-0.156772	-0.124201	-0.0396372	-0.239258	-0.190752	-0.195272	0.250602	0.163673	0.129348		0.0250964	0.0244461			0	0.31264	0.162166	0.0387691
AT4G34230.1,AT4G34230.2	-0.0418123	0.0623946			0.0680409	-0.00220707				0.120816	0.431378		0.134061			0.255611
AT1G24100.1	-0.0560978	0.0227368	-0.145949		-0.314258		-0.00459023	-0.110717	-0.215577				0.228976	0.0155068		0.0898067		-0.0662527
AT2G29750.1	0.0307037	-0.0893213	0.119106	-0.103081	0.132746		-0.19593	0.048822	0.0691717					0.0574063	0.209426	0	-0.0468215	0.147484
AT3G25780.1	-0.156027	-0.137097	0	-0.0406168	0.191281	-0.188264	0.183259	0.0953156	0.071898	0.0250076	0.186219		-0.0956451	-0.108375	-0.13538	0.11904	0.175357	-0.135415
AT1G30360.1	-0.440284	0.139013	-0.033795	0.835325				0.0326901	2.27143		-0.147887	-0.626673				0.665783	-0.0758508	0.421073
AT2G45820.1	0.0259043	-0.275919	-0.164343	-0.347855	-0.431987		0.0312813	0.0371372	0.300503	0.0213431	-0.190277	0.0625278	-0.195174		-0.18278	0.368837	0.309949	0.218062
AT3G61260.1	-0.0299978	-0.242729	0.122641		-0.249083	0.632656	0.412726		0.515408	-0.0260688	-0.224909	0	-0.4289		-0.391849	0.350484	0.290232	0.285803
AT2G17980.1	-0.0499151		-0.344063		0.0420611	0.34306	0.333639	0.141654	-0.0861426				0.29425			-0.073357	-0.113945	-0.0725953
AT3G02880.1	0.195218		-0.297047		-0.152283	-0.262396	0.0684825	0.0557267	0.0666987		-0.105827		-0.167374		-0.267384	0.0379124	0.157685	-0.117356
AT2G18960.1	-0.14697	0.0160304	-0.344568	-0.168267			0.0896686	0.379973	0.181695	0.108925	-0.0757701	-0.0547514	-0.341846		-0.192079	0.156402	0.0682893	0.0385215
AT2G37170.1	0.055883	0.0457065	0	-0.046543	0.0756485	-0.31543	0.251218	-0.172308	0.0401881	-0.273775	-0.256458	-0.0559196	-0.0152105	-0.205788	-0.133138	0.177868	0.159886	-0.127336
AT3G61430.1,AT3G61430.2	-0.0837125	0.0407523	0.00231424	-0.146515	0.037702	-0.104431	0.347836	0.076331	0.0952747	-0.030557	-0.233893	-0.0112169	0	-0.0745529	-0.189487	0.114643	0.302761	0.162203
AT1G01620.1	0.0522272	0.0114085	-0.0497042	-0.139126	-0.142314	-0.358918	0.214734	0.0938031	0.35861	0.126928	-0.143665	0.289939	-0.113317	-0.19909	-0.161432	0.294229	0.409331	0.251982
AT2G45960.1,AT2G45960.2,AT2G45960.3	0.38817	0.0139089	0.0545134	-0.4001	-0.275656	-0.445703	0.552472	0.378919	0.508878	-0.111429	-0.0741982	0.0145654	0.0380412	-0.424497		0.278448	0.261535	0.0288255
AT5G60660.1	0.0395017	0.148766	0	-0.154828	-0.099376	-0.446954	0.205263	0.053396	0.089311	-0.212576	-0.418653	-0.264913	-0.133639	-0.0747733	0.0470531	0.00712788	0.155926	0.11489
AT3G53420.1,AT3G53420.2	0.0362485	0.0700717	-0.129683	-0.057689	-0.219109	-0.458917	0.232088	0.146766	0.225678	-0.0191792	-0.197375	0.118818	-0.0980143	-0.165534	-0.274776	0.206403	0.256115	0.0841711
AT4G35100.1,AT4G35100.2	0.0479072	-0.065761	-0.0101866	-0.282905	-0.168382	-0.321279	0.324524	0.179223	0.249557	0.0512597	0.162275	0.137843	0.0615556	0	-0.0426494	0.58092	0.433255	0.128004
AT2G45470.1	0.00971872	0.17962	0.0128151	-0.189433	-0.157623	-0.246419	0.303177	0.0959247	0.354227	0.0715449	-0.345958		-0.313811	-0.250541	-0.392036	0.18094	0.283506	0.180842
AT2G04780.1,AT2G04780.2	0.0702887	-0.0565061	0.183534	-0.195744	-0.0920508	-0.14243	0.361113	0.323511	0.386026	-0.00222924	0.0291424	0.058017	-0.247311	-0.0556902	-0.153593	0.345352	0.421947	0.220483
AT5G44130.1	-0.156233			-0.662665			0.18062	-0.200075	0.0512122	-0.0539771	0.0864832					0.180892	0.394078	0.369167
AT4G14630.1	0.130728	-0.23779	0.384261	0.534776	0.859349	1.14427	-0.181458	-0.719098	-0.30888	0.0632281	0	0.0565141	1.0996	1.78876	0.884306	-0.0704127	-0.169078	-0.130198
AT4G05390.1		0	-0.0276154				0.137994					-0.322868		-0.460336		0.131807	0.0208277	0.011395
AT2G27510.1	0.191468	0.027271	0.300875		0.630949	0.194197	0.616006	-0.314136								0.174836	-0.0507593
AT5G04740.1	-0.0323588	-0.151373	-0.0942605	-0.11374	0.00363932	0.0567435	-0.0262975	-0.115198	-0.0336687	-0.0286181	0.0846812	0.0986685		0.208345	0.0262344	0.0730081	0.102803	0.20055
AT5G43780.1			-0.447821				-0.111679	0.14475	-0.0146975	0.304074	0.315016	0				0.2669	0.269283	0.19247
AT5G04590.1	0.102727	0.0996021	-0.3367	-0.1402	-0.295079	-0.114717	0.127756	0.0402071	0.0752586	-0.0224685	-0.14927	0.0484044	-0.0971687	-0.114507	-0.277506	0.0130137	0.0986728	0.116507
AT5G01600.1	-0.142263	0.117827	0.382395	-0.262206	-0.0893153	-0.034543	0.0329206	-0.0219957	0.0627212	0.589858	0.593079	0.541014	0.223661	0.364292	0.011926	0.514107	0.694752	0.656923
AT3G52960.1	0.0864922	-0.20498	0.0890005	-0.421569	0.0317944	-0.00904353	0.0537132	-0.0598604	0.101558	-0.0571199	-0.137268	0.205063	-0.0532102			0.178452	-0.0450997	0.122589
AT2G28190.1	0.0400045	-0.0279803	0.169056	-0.115975	-0.0259944	-0.0526325	0.113798	0.00538564	0.242992	-0.116928	-0.175208	-0.0674063				0.13609	0.00811849	0.0279247
AT5G63980.1	-0.0741724	0.00685779	0.047834	-0.128404	-0.179321	-0.0614689	0.0659296	0.0549511	0.128507	-0.174006	0.0060636	-0.0801163	0.0294416	-0.143658	0.00919504		0.00255735	0
AT2G39020.1	0.325438	-0.0947004		0.24649			-0.0457633			0.0437603		0.173605				-0.12549	-0.399852
AT2G47730.1	-0.00303571	-0.129938	0.100022	-0.0687971	0.280267	0.165378	-0.14858	-0.179136	-0.160683	0.102195	0.0673765	0.0157421	0.130571	0.259712	0.00950895	-0.0191423	0.0372402	-0.0461684
AT5G65620.1	0.061223	0.00852548	-0.125745	0.0882354	0.0784722	0.130364	0.0231447	-0.00702265	-0.0941441		-0.111834		0.872217		0.170604	-0.0524621	0.00697368	0.0861563
AT5G56500.1,AT5G56500.2		0	0.0176604		0.00261511	-0.0808686		0.00117088	-0.0623276	-0.18965	-0.113139	0.144888	-0.0421328	-0.258651		0.144477	0.0753921	0.117703
AT5G20720.1,AT5G20720.2,AT5G20720.3	0.116755	-0.0758685	0.260296	-0.163396	0.0220603	-0.136697	0.173004	0.0915206	0.224247	0	0.0806269	0.0536078	-0.298234	-0.215241	-0.327698	0.141453	0.11015	0.146874
AT3G13470.1	0.159416		0.0030477	0	-0.0735463	-0.132501	0.105668	-0.0673016	-0.0547025		-0.0231462				-0.0255554	0.28052		0.218612
AT3G23940.1,AT3G23940.2	0.0253211	-0.0350206	-0.0235389	-0.203368		-0.105535	0.120066	0.10252	0.0359969			0.0161468	-0.178267			0.0724033	0.00278849	0.130913
AT1G52670.1	0	-0.16878	0.0889989	-0.210856	-0.181131	-0.227692	0.262644	0.152488	0.463962	-0.0387377		-0.152761	-0.447549	-0.288423	-0.365253	0.00283944	0.0706775	-0.0121781
AT4G39730.1	-0.0565526	-0.146524	0.2221	-0.127703	-0.103174	0.107846	0.272405	0.16828	0.201033	0.139754	-0.0177064	0.099793		0.116489	-0.0417305	0.516736	0.463133	0.56194
AT1G21440.1	0.219958	0.0354771	-0.0191386	-0.288981	-0.252029	-0.060244	0.591751	0.175557	0.388973	0.115831	-0.0127762	0.210679	-0.241526	-0.131055	-0.17266	0.250913	0.331796	0.197082
AT2G47390.1	-0.0111335	-0.0105609	-0.117034	-0.0469791	0.124431	0.0674539	-0.0494424	0.0104505	-0.0204058	0.684307	0.0937203		0.0305762	-0.0344841	-0.0440349	0.111954	-0.300171	-0.110619
AT1G42960.1	0.188046	-0.0383227	0.096805	-0.048927	-0.0709488	-0.153264	0.207207	0.112494	0.122164	0.238899		-0.0244444	-0.0642056	-0.268866	-0.226666	0.185428	0.212154	0.245707
AT4G32520.1,AT4G32520.2	0.0280467			-0.144882	-0.189243	-0.212448	0.101206	0.111248	0.0808406							-0.181642	0.133956
AT3G04790.1	0.0729413	-0.00845213	0.214662	-0.203757	-0.0188275	-0.0502439	0.147163	0.135035	0.237179	-0.0787617	-0.0245328	0.20893	-0.100254	0.0484768	-0.171114	0.228156	0.143855	0.145064
AT2G28000.1	-0.0353057	0.0157639	-0.0304053	-0.116567	-0.134471	-0.203081	0.0344168	0.03803	0.126536	-0.0575333	0.0665459	0.0502449	-0.312272	-0.170388	-0.160599	0.113028	0.0178988	0
AT1G56190.1,AT1G56190.2	0.0384212		0.331409	-0.210548			0.0851129	-0.00996292				0					-0.114282
AT3G12780.1	-0.0747167	0.0599583	-0.0206743	-0.0981252	-0.348738	-0.184865	0.0708823	0.0169638	0.135317	0.189397	-0.141208	0.103939	-0.136981	-0.191155	-0.111107	0.0275491	0.0608021	0.137393
AT2G01140.1	-0.0215658	-0.0648367	-0.0302622	-0.0799444	-0.0587135	-0.107185	0.109591	0.121125	0.116835	0	0.00456289	0.0134997	-0.0385911	-0.0951785	-0.12615	0.0884342	0.129742	0.134494
AT3G60750.1,AT3G60750.2	0.140408	0	0.0475592	-0.187798	-0.0298058	-0.0466902	0.16707	0.150648	0.222779	-0.129472	-0.216639	-0.0918604	-0.330401	-0.326902	-0.319137	0.0139999	0.0117177	0.0283843
AT2G45290.1	0.0279283	-0.0351042	-0.153655			-0.326392	0.180968	0.0478603	0.0734304					-0.177064	-0.0987555	0.0821572	0.133382	0.0862611
AT2G38040.1,AT2G38040.2	0.0630485	-0.0517717	0.00587431	-0.0818166	-0.195969	-0.234965	0.0529168	0.0101022	0.122797	0.0548023	-0.00426983	0.0303324	-0.260591	-0.122178	-0.122642	0.193127	0.127811	0.239057
ATCG00500.1	-0.0784052	0.131838	-0.185694	0.130307	-0.25177	-0.220564	0.28733	0.142098		0	-0.148886				0.12841	-0.0412277	0.135807	0.227093
AT5G16390.1,AT5G16390.2			0.236143			-0.1876	0.140558	0.118205	0.215742	-0.0915335	-0.0954032	0		-0.228252		0.0464733	0.209544	0.164478
AT5G35360.1	0.0712383	-0.089148	-0.024662					0.203769	0.0824321	-0.294143	-0.17293	-0.473819				0.103118	0.140012	0.128311
AT1G54630.1		-0.055939	0.0124597	-0.344037			0.119738	0.100971	0.272776	0	-0.127471	-0.116034		0.0747617	-0.164186	0.0355873	-0.0124637	0.233324
AT1G54580.1	-0.359264	0.0986323	-0.0536676	-0.233191	-0.17357					-0.0742468	0.102467	-0.0516361	-0.0330528		0.133617	0.0319952	0.235214	0.279197
AT3G05020.1	0	-0.0228835	0.207951	-0.16709	-0.0789081	-0.134657	0.0435161	0.0441922	0.195282	0.0267016	0.102059	0.016822	-0.0927716	-0.115836	-0.152131	0.141025	2.66621	0.273447
AT2G30200.1	-0.0719954	0.223712			-0.220426	-0.169202		0.178679				0.186532					0.245311
AT5G46290.1,AT5G46290.2	0.0246766	0.056045	0.171562	-0.167738	-0.177699	-0.0267296	0.0830742		-0.153858	0.0154375		0.246309	0	0.141471	-0.119025	0.238021	0.0805805	0.0827339
AT1G62640.1,AT1G62640.2	-0.0794005	0.129757	0.203331		-0.255983	-0.0695492	-0.0442981	-0.124747	-0.0886388	-0.0431054		-0.00705689				0.0848251	0.299087
AT3G25860.1	0	-0.0360868	0.051131	-0.126481	-0.206123	0.120421	0.111058	0.0914803	0.138762	-0.102112	-0.0023456	0.121626	-0.226666	-0.211427	-0.346623	0.29585	0.186852	0.0962231
AT1G24360.1	-0.0888835	0.0169131	-0.168012	-0.0515622	-0.42988	-0.208073	0.0453908	0.115225	-0.0336589	-0.0298078	0	0.122744	0.0669761	-0.0826998	0.00701584	0.0121766	0.031718	0.129676
AT2G05990.1,AT2G05990.2	0.1086	-0.0759852	-0.0242208	-0.133181	0	-0.0372692	0.120165	0.0234689	0.057185	0.0555662	-0.132219	0.123059	-0.0636689	-0.133132	-0.177292	0.0275996	0.0424287	0.084078
AT5G36880.1,AT5G36880.2	-0.0470611		0.122122	0.0755943	0.114156	0.123093	0.190422	0.0964149	-0.14208	0.0233552	-0.0452052		0.0848006	0.104302	0.17642	-0.0113772	-0.0105573	-0.174106
AT2G15620.1	0.317546	0.142584	0.169926	-0.0580046	0.203809	0.174144	0.123912	0.211974	0.281035	-0.171099	-0.242543	-0.161082	-0.265229	-0.345124	-0.413395	-0.0375193	-0.049055	-0.0765856
AT2G41220.1	-0.0848967	0.117816	-0.153265	0.0534963	-0.00209702	-0.0116686	-0.0435718	-0.10711	0.0516412		0.284868	-0.024695	-0.00964116	-0.0744575	-0.0509368	-0.133824	-0.118543	0.00690223
AT5G53460.1,AT5G53460.2,AT5G53460.3	0.0151846	-0.00608802	-0.0785669	0	-0.239371	-0.202649	0.170359	-0.109218	-0.245782		-0.381738	-0.61195				-0.339269	-0.212916	-0.26082
AT5G35630.1,AT5G35630.2,AT5G35630.3	0.0696142	-0.126584	0.371114	-0.188049	0.415143	0.077741	0.0955641	0	0.0841451	-0.228422	-0.185343	-0.0560044	-0.453991	-0.384211	-0.360367	0.096592	-0.0783431	0.196546
AT2G22250.1,AT2G22250.2,AT2G22250.3	-0.0662106	0.242349	-0.555196	-0.0173238	-0.155628	-0.15049	-0.00646032	0.0795803	0.274328	-0.212966	0.0574349	0.259928	-0.0140175		0.198272		-0.0530718	0.00594775
AT5G10920.1	0	-0.102842	-0.149087			-0.124753	0.0255158		-0.0234785							0.115781	0.0432121
AT4G29840.1	0.942478	0.917227	1.40795	1.17001	-0.50939	-0.355636	0.0501667	-0.165886	-0.0272414	1.33021		1.27241	1.10576	1.06106	0.562012	-0.278109	-0.268765	1.60999
AT3G01120.1		-0.385959	-1.06961	-0.246682				2.72645							0		-0.260601	0.0778231
AT4G33680.1	0.247073	0.303505	-0.0262489	-0.17517		-0.36664	0.00726556	0.00781903	0.00977361		-0.0533226			-0.364277		0.00219416	0.0384872	0.100573
AT3G53580.1	0.0151673	-0.0154009	0.0904603		-0.102036	-0.0767951		0.131795	0.0862856		0.0609099		-0.16662	-0.277897	-0.145939	0.250335	0.0460736
AT1G31230.1	-0.00259447				-0.65561	-0.574614	0.0354824	0	0.126674							-0.010785	0.239109	0.264758
AT1G14810.1	0.0974277	-0.0184867	0.110143	-0.128647	-0.0585991	-0.142595	0.138857	0.070861	0.0914628	0.00331187	0.00207757	0.0483611	-0.174731	-0.226938	-0.220389	0.0971744	0	0.0750437
AT2G17265.1	-0.0601191	-0.0588142	-0.211684		-0.451292	-0.523969	-0.0967084	-0.18387	0	-0.233184						0.102674	0.0340925	0.0284909
AT3G58610.1,AT3G58610.2,AT3G58610.3	0.0387467	0.0156413	-0.144108	-0.0299796	-0.208914	-0.185292	0.159814	0.201583	0.135043	-0.0584868	-0.10682	-0.171492	-0.24465	-0.280411	-0.168392	-0.0380088	0.040786	0.0929041
AT5G65780.1	-0.0410829	-0.0925581		-0.242292				0.211342		0.029517		-0.0251557				0.310509	0.347079
AT3G49680.1,AT3G49680.2	0.0399025	-0.00694537		0.0431693	-0.425641	-0.142087	0.0885903		0.194981	-0.0865602	-0.078395	-0.224686	-0.182658	-0.222566			0.193454	0.365802
AT4G34200.1	-0.0576807	-0.0376276	0.0227417	-0.113964	-0.104135	-0.105878	0.0772343	-0.0121655	0	0.0347564	0.0212189	0.0246718	0.0540972	-0.00839119	-0.0721338	0.125569	0.180348	0.177172
AT2G17630.1	-0.0218198	-0.181194	-0.0661947		-0.099288	-0.34918	0.0691376	0.0552852	0.120162	-0.0759438						0.153476	-0.0710028	0.126114
AT4G35630.1	-0.0612791	0.0108084	0.0907792	-0.210908	-0.253722	-0.221487	0.155612	0.112937	0.0780325	-0.0660082	0.055913	0.0895299	-0.130656	-0.144739	-0.122548	0.322866	0.188645	0.19925
AT2G43750.1,AT2G43750.2	0.0584335	0.019036	-0.056379	-0.294323	0	-0.0780553	0.127065	0.0350577	0.135885	0.0612804	0.00187076	-0.043243	0.110854			0.0761913	0.101606	-0.00450623
AT1G22410.1	0.10933	-0.100548	-0.408918	0.0612526		-0.11884	-0.234186	0.187049	-0.0700343	0.0449239	0.00486854	-0.0411468	0.386382	0.0934109	0.141307	0.150016	0.233794	0.429245
AT4G39980.1	-0.151338	0.0190469	-0.163953	0.0690138	-0.315598	-0.0789303	-0.102386	0.265488	0.0407849		-0.0767313	0.295138	0.100075	-0.202958	-0.0345566	-0.0376775	-0.000498489	0.0784974
AT3G06350.1	0.156553	-0.0723594			-0.0397787	0.0469254	0.129807	-0.0439425	0.0785413		0		0.0319113	-0.123229			-0.201058	0.0521873
AT2G45300.1	-0.141197			-0.274883			0.182022	0.174446	0.150359	-0.130414		0.0314704	-0.332917		-0.139851	0.17642	0.199059
AT1G48850.1	-0.27831	-0.00553323	0.11827	-0.238507	-0.106873		0.0527525		0.105216									0.079163
AT5G54810.1	-0.0532639	0.0268101	0.0191806			-0.119805		0.161106	0.404035	-0.0915925	-0.280753
AT3G54640.1	0	-0.0404708	0.145628	-0.061634	-0.213065	-0.107512	0.154656	0.0658876	0.190039	-0.0891469	0.0708794	0.0223234	-0.0810519	0.0795579	-0.00842467	0.239809	0.165766	0.130217
AT1G58080.1		-0.138768	0.197021		-0.011163		0.011473	-0.0820782	0.079658								0.082411	0.437812
AT3G02780.1	1.41075	-0.0347988	0.0223533	-0.171339	0.219515	0.0973613	-0.0844423	0.256014	-0.151385	-0.024255	0.0199973	0.0182455	0	0.0797616	-0.0657139	-0.108299	-0.0825692	-0.0891246
AT5G16440.1	-0.0502496	-0.001618	0.243216	0.0521129	0.157812	0.108715	-0.0248076	0.0508184	0.00699546	-0.0573022	-0.00756285	-0.0400931	-0.113886	-0.13003	-0.0719245	0.0133516	-0.0164287	0.0407725
AT3G29410.1	0.150998	0.27695	-0.0453484	-0.142233	-0.506756	-0.256949	0.12894	0.134294	2.21719								-0.00849611	0.079801
AT5G23020.1	-0.231996	-0.202295	-0.193831	-0.413593	-0.29286	-0.375953	0.0272	-0.13451	0.123183	1.82229	-0.294104	-0.0965029	0.733676	1.29559	1.25906	0.480959	0.188921	0.375252
AT2G43100.1	0.197446	-0.125948	0.0736587	-0.1564	-0.0472271	-0.205526	0.333206	0.167067	0.384098	-0.0462261	-0.0435182	0.119965	-0.0842764	-0.0567238	-0.0572419	0.437683	0.446317	0.384102
AT3G58990.1	0.0664241	-0.22529	-0.0986043	-0.749689	-0.214444	-0.312783	0.147684	0.0211116	0.340942	0.438151	0.0921535	0.349839				0.281241	0.446121	0.289242
AT1G48420.1	0.276572	0.346876	0.0220937	-0.105212	0.0808965	-0.251986	-0.0192456	-0.110725	-0.00996768		0.107637			-0.301255	0.150557	0.198763	0.102741	0.131118
AT1G13280.1		-0.153391	0.152443	-0.222404	0	-0.0888305	0.151957	-0.0425638	0.109517	0.0177526	-0.0157761	0.0355287	-0.147691		-0.0403751	0.256906	0.0511189	-0.047852
AT2G44050.1	-0.0805985	0.210528	-0.174774	-0.0183419	-0.268642	-0.123403	0.0451818	0.0728351	0.127959	0.105038	0.0566501	0.0567946	-0.219127	-0.245725	0.23499	-0.0978875	0.00821655	-0.0541901
AT2G04030.1,AT2G04030.2	0.0500163	0.0741244	-0.045465	-0.0180121	-0.14369		-0.0402072	0.192947	0.137794	-0.0482759	-0.139343		-0.06893			-0.00677644	0.0903115	0.126716
AT4G24280.1	0.124392		0.389503	-0.0557444	-0.11666	-0.167966	0.118289	0.169569	0.186724	-0.0798769	0		-0.123138	-0.0246762	-0.099756	0.242672	0.0698912	0.138542
AT5G49910.1	-0.0169596	0.0587867	0.211244	-0.250898	-0.452459		-0.159508	0.0734778	0.0243663	-0.133686	0.137764					0.0722217
AT4G23100.1,AT4G23100.3	-0.110685	-0.0103836	0.135978	-0.183578	0	-0.222206	0.264576	0.076428		-0.195956	-0.0529537	-0.0316515				0.153568	0.2879	0.30449
AT3G11630.1	-0.0232374	-0.0784652	0.0255771	-0.237918		-0.0755029	0.103132	-0.045194	0.279891	-0.119269	0.0323265	0.0546843		0.105567		0.335467	0.00335685
AT1G29900.1	-0.0455337	0.0327221	-0.269279	-0.119168	-0.240753	-0.233286	0.0150817	0.166218	0.0444295	-0.164062			-0.152627	-0.318454	6.81811e-05	0.0200859	0.0443419	0.0819939
AT4G22930.1	-0.164532			-0.297744	-0.00565761	0.0426637	0.00371469	0.0348244	0.0909105							0.0948031	0.194456
AT3G57610.1	-0.0147415	0.118416	0.0690264	-0.157034	-0.0815596	-0.0849563		0.184852	0.198655	-0.00623282	-0.0523715	-0.0676343	-0.104459		-0.146137	0.18377	0.0684823	0.0641424
AT3G55010.1,AT3G55010.2		-0.132139	0.202581				0.0154021	0.118852	-0.0156431								0.0332416	0.068755
AT2G37690.1	0.100212	0.320518		0.245122		0.362245	0.0126833	0.970343	-0.00512363				-0.0176748	0.180739		0.399701	-0.0705342	0.00509751
AT2G35040.1,AT2G35040.2	-0.054979	0.0114705	0.0230395				0.254483	-0.0265058	0		0.842211	-0.24416		-0.186784	-0.0684332	0.0123329	0.0275732	0.199272
AT3G17810.1	0.0483543	-0.0420092	0.232345	-0.10283	0.239343	0.116189	0.0448367	-0.161089	0.00171537	-0.0882336	0	1.28626	-0.120852	0.21076	-0.225449	0.104479	-0.0643013	-0.0690952
AT5G09650.1	0.0462911	-0.0357298	0.162581	-0.212263	-0.0652443	-0.0134083	0.171768	0.106206	0.173591	-0.110076		0.165037	-0.30631	-0.235442	-0.304166	0.148726	0.100766	0.318316
AT3G20390.1	0.00980314	-0.10373	0.112408	-0.218501	-0.0779843	-0.0414255	0.087042	-0.0470785	0	0.176435	0.00224424	-0.0679355	-0.0576362	0.0527601	0.00504577	0.236185	0.190532	0.0972244
AT4G26300.1	0.19986	0.197238	-0.047781	0.0692557			-0.0397612	0.189441	-0.100493							-0.0118299	-0.0931857	-0.0795458
AT4G20360.1	0.115218	-0.205984	-0.182795	-0.178914	-0.151928		0.255935	0.0189544	-0.00313081	0.0618336		-0.107337	-0.0385046	0.00999753		0.0249034	0.00312104	0.0742672
AT4G20850.1	-0.154236	-0.0644076	-0.0936869	-0.0664793	0.0124403	0.08511	-0.0544966	-0.0978582	0.00490611	0.0704864	0.448367	0.0436611	0.100538	0.301327	0.0809471	0.164204	0.0208844	-0.0425059
AT5G45390.1	0.0467307	-0.0177696	-0.0795535	-0.114827	-0.186122	-0.120105	0.113425	0.114835	0.134247	0.0073527	-0.0841896	-0.0887178			0.0628506	0.0425205	0.162162	0.183027
AT5G13120.1,AT5G13120.2	0.0379191	-0.140395			-0.0394138		0.130496	0.161513								0.137479	0.0521493	0.210196
AT1G74030.1	0.0530065	0	0.0413418	-0.102796	0.0246125	0.0621202	0.115416	0.0611167	0.0339029	0.029529	-0.0978095	-0.215475	-0.145132	-0.128867	-0.200299	-0.0186963	0.0527639	-0.0912853
AT5G52920.1	-0.0270568	0.0799889	-0.150945	-0.036026	-0.24812	-0.29674	0.123212	0.0968559	0.11842	-0.0104448	0.173427	0.00384439	-0.23323	-0.166659	-0.272824	0.1335	0.22857	0.148648
AT3G22960.1	0	-0.101816	-0.0840324	-0.0599928	-0.31876	-0.282247	0.152354	0.165604	0.120139	0.0303652	0.0282305	0.0859287	-0.0946413	-0.0216186	-0.153143	-0.341978	0.120313	0.160037
AT4G24620.1		0.0213961		-0.0934431		-0.0677025	0.257699	0.180365									0.0530199	0
AT2G22480.1	0.00597898	0.0515023	-0.11586	-0.0694358	-0.0698444	-0.114524	0.0987807	0.124272	0.119283	-0.0787963		-0.115369	-0.0380495	-0.0894549	0.0143383	-0.00601494	-0.0444927	0.031433
AT1G79530.1	-0.102659	-0.0460192	0	-0.156815	-0.137893	-0.149138	0.140297	0.0819494	0.0547203	0.0229804	-0.00272697	-0.0741937	-0.0977686	-0.14799	-0.212288	0.0575144	0.0394233	0.0427451
AT5G13110.1	0.162344	0.0231995	-0.0208764	-0.0988772	0.0852376	0.096026	0.169177	0.193702	0.385152	0.0495819	-0.0525029	0.136681	-0.131467	-0.167296	-0.146922	-0.0551886	-0.0247797	-0.0148043
AT1G24280.1	0.197871	-0.0293861	0.0783329	-0.125076	0.0868868	-0.0451361	0.0876175		0.37612		-0.386583	-0.227951				-0.0895329	-0.18066	-0.178149
AT1G64190.1	0.0933153	0.068418	0.878905	0.0112896	-0.0949223	-0.0869769	0.313963	0.149076	0.229262	-0.228918	-0.189182	-0.114644	-0.107452	-0.26946	-0.188212	-0.128089	0.0160775	0.00132333
AT5G13420.1	0.124682	0.0484582	-0.0420343	-0.08187	-0.058968	0	0.220704	0.181666	0.209715	-0.0879536	-0.0882585	-0.063623	-0.237761	-0.240801	-0.2456	-0.0342936	0.01645	0.0159509
AT1G12230.1,AT1G12230.2			-0.0138805	-0.230385	-0.149601		0.200652	0.052289	0.142373				-0.252281			0.25345	0.120962	0.0545448
AT1G01090.1	0.104567	-0.111562	0.0105219	-0.203339	-0.244736	-0.250981	0.0896494	0.248032	0.293889	-0.100451	-0.0929695	-0.122243	-0.235887	-0.273441	-0.212327	0.0779828	0.104795	0.109518
AT1G34430.1	-0.0129217	0.0409377	0.104537	-0.263691	-0.283993	-0.180443	0.101568	-0.0479119	0.107859	9.32568e-05	-9.32655e-05	-0.0135483	-0.216248	-0.376508	-0.249244	0.0676365	0.210373	0.0920124
AT3G16950.1,AT3G16950.2	-0.010894	-0.00556751			0	-0.0391955		0.177002					-0.191994			0.123924
AT1G79750.1	-0.271837		-0.175485				-0.199166	-0.0370992			0.205789	0.00316529				-0.0688248	-0.0624507	0.209741
AT4G13430.1	0.0653184	-0.0940029	0	-0.330503	-0.231904	-0.266526	0.235328	0.148873	0.337187	0.0965621	-0.0672898	0.158653	-0.193824	-0.0910941	-0.179722	0.368572	0.329668	0.385409
AT3G47520.1	0.0374728	0.074713	0.114349	-0.162171	-0.156539	-0.0666196	0.169437	0.180599	0.144273	0	-0.0549418	-0.0201102	-0.113744	-0.0527412	-0.235325	0.154121	0.112168	0.0915287
AT2G07698.1,ATMG01190.1	-0.0304413	0.0934139	-0.365294	0.0225319	-0.203838	-0.129678	-0.206824	-0.0280547	-0.129541	0.0268161	0.0912457	0.141415	-0.0663868	-0.226722	0	-0.436133	-0.22032	-0.0979778
AT1G79230.1,AT1G79230.3	0.0747656	-0.0501613	0.0168848	-0.0912434	-0.134599	0.0360675	-0.0508755	-0.0603545	0.00258764	0.0795502	-0.000511749	0.100737	-0.221259	-0.161375	0.00433398	-0.109968		-0.00332188
AT4G08390.1,AT4G08390.2,AT4G08390.3	0.101294	-0.092582	0.0707843	-0.282586			0.0867134	0.109471	0.313635	-0.341682		-0.0360446				0.0808212	-0.0335363	0.120363
AT1G74260.1	-0.101067	-0.148573	-0.268671	-0.0916651	-0.162551		0.467768	0.11187			0.0346886			-0.0947114		0.0615811	-0.0123782	0.0527883
AT5G26830.1	0.073771	0.0350324	-0.195316	0.138073	-0.0189529	0.0692103	0	0.034228	-0.0421899	-0.0124124	0.108051	-0.0240079	-0.172348	-0.00103971	0.0868656	-0.134417	-0.152314	-0.0787576
AT5G24400.1	0.159522		-0.0705215	-0.160304	0.143496	0.0443976	-0.00261405	-0.0325842	-0.0326468							-0.200068	0.154014	0.0260974
AT5G20500.1	-0.229872	-0.16649	0.367163	-0.0573545	0.243696	0.264774	-0.0605555			3.38181	-0.0779946			0		-0.0723437	0.101448	0.0364897
AT1G04040.1	-0.532295	0.0134992	-0.554242	-0.0358816	-0.0171823	-0.304785	0.341265	0.433952	0.00897598		-0.0230158	-0.217045			-0.204575	-0.174896	0.441433	0
AT1G54000.1	-0.191055	-0.184624	0.136633	-0.451516	-0.125852	-0.218181	0.328929	0	0.175078	0.0600329	0.112941	-0.0382118	-0.359707	-0.218468	-0.288716	0.321345	0.290712	0.218221
AT4G17170.1	-0.0807213	0.0226306	-0.363637					-0.0169569	-0.349405		0.233969	0		-0.0562894	0.111361	-0.558301	-0.161019	-0.0141517
AT3G01390.1,AT3G01390.2	0.102529	-0.102565	0.067451	-0.0787758	-0.0665375	0	0.184725	0.220118	0.288365	0.0328142	-0.0403115	-0.0360753	-0.150975	-0.0919052	-0.135891	0.351171	0.314166	0.361862
AT1G74020.1	-0.284956		-0.358463				0.272736		-0.0565115	0.13431		0.053488				0.975648	0.744209
AT1G54010.1	-0.312295	0.140224	0.155688	-0.357476	-0.0248049	-0.162002	0.295098	-0.043172	0.0814303	-0.084352	0.0530033	-0.132181	-0.0507368	0	-0.281557	0.187897	0.128236	0.102079
AT1G12240.1	-0.43978		-0.0112977		-0.314506	-0.309683	0.0941887	-0.0915927				1.05875						0.0841198
AT1G62660.1	0.134162	-0.116525	-0.0105775	-0.392669	-0.200846	-0.180499	0.192651	0	0.137537	0.147414	0.110115	0.0588194	-0.388868	-0.27992	-0.358774	0.199279	0.304531	0.252051
AT5G60160.1	-0.0357517	0.040548	-0.315988	0.0315135	-0.15558	0.0316829	0.0160455	-0.0266157	-0.0713409	0.0550582			0.0622082	-0.0412955	0.0462727	-0.200337	-0.0809359	0.00233881
AT1G11910.1	-0.188477	-0.32645	0	-0.349985	-0.101529	-0.130023	0.22429	0.135121	0.160647	0.0109575	0.0766009	0.0025485	-0.229881	-0.227846	-0.369647	0.309033	0.251232	0.355116
AT3G10410.1	-0.267771		-0.00184879	-0.355678		0.035118	0.309829	0.0904085	0.184646				-0.218462		-0.0905943	0.0911258	0.352036	0.313158
AT1G64200.1	0	-0.096684	0.22427	-0.393475	-0.33083	-0.228477	0.0869214	0.0450672	0.320832	-0.0433397	-0.158049	-0.123852	-0.212914	-0.264371		0.432978	0.427919	0.41437
AT4G38510.1,AT4G38510.2,AT4G38510.3,AT4G38510.4,AT4G38510.5	-0.136434	0.0776162			-0.526453	-0.26157	0.0784171	0.025822		0						0.353808
AT3G26520.1	0.0425494	-0.0819219	-0.285127	-0.421834	-0.242217	-0.332323	0.299016	0.0221986	0.123897	0.34536		0.0754553				0.0155774	0.392179	0.436105
AT1G04410.1	0.0232141	0.0136745	0.153037	0.0355078	0.171176	0.052285	0.0198993	-0.0636836	-0.0566142	0.00172733	0.0412536	-0.0215657	0.00610436	-0.0282709	-0.0914706	-0.0103819	-0.0944543	0
AT1G12840.1	-0.0517734	0.00114484	-0.00808193	-0.111352	-0.161586	-0.213713	0.308511	0.152317	0.32786	0	0.0710581	0.0813169	-0.18452	-0.172496	-0.107454	0.231296	0.252607	0.33082
AT1G78900.1,AT1G78900.2	-0.0215352	-0.0636234	-0.0180715	-0.205913	-0.188145	-0.191312	0.314077	0.233565	0.263968	0	0.0544696	0.0337263	-0.195542	-0.219155	-0.175247	0.267745	0.335151	0.315586
AT4G23710.1	-0.0545182	-0.0891667	0.252361	-0.327341	-0.0401676	-0.136193	0.500208	0.195502	0.263725	0	0.0596131	-0.0585319	-0.330181	-0.217559	-0.280521	0.299619	0.227367	0.300063
AT3G58730.1			-0.447919	-0.056964			0.00251479	0.0702876							0.00521165	-0.34426	0.0175932	-0.0138447
AT4G11150.1	-0.0774149	-0.124942	0.0889561	-0.260047	-0.0231719	-0.0827424	0.367828	0.15213	0.232511	0.0290962	0	-0.0179	-0.26447	-0.152556	-0.303181	0.248054	0.279704	0.264252
AT3G42050.1	-0.3058	0	-0.306669	-0.156424	-0.483596	-0.459688	0.0871401	0.175981	0.0185286	0.105091	0.0617801	0.0627147	-0.0752459	-0.169561	-0.106343	-0.0665503	0.207446	0.141361
AT4G39090.1				-0.130435			0.349114		-0.1464		0.25568	2.14798	0	0.128317		-0.114502	0.279628	0.366318

## Sheet: DataS9 RootKd
Supplemental Data. Li et al. (2022). Plant Cell.
Supplemental Data Set 9 Protein degradation rates and protein abundance data for PCA. Protein Abundance data used for PCA in Fig 8. Data were LN transformed before PCA. Proteins which were quantified at least seven out of eighteen replicates in Wt, atg5 and atg11 and Pi starv Wt, atg5 and atg11 were considered for PCA. 476 proteins were used for root degradation rate PCA shown in Fig 8B.
AGI	WTR1	WTR2	WTR3	ATG5R1	ATG5R2	ATG5R3	ATG11R1	ATG11R2	ATG11R3	WTnoPiR1	WTnoPiR2	WTnoPiR3	ATG5noPiR1	ATG5noPiR2	ATG5noPiR3	ATG11noPiR1	ATG11noPiR2	ATG11noPiR3
AT1G63000.1	0.727522	0.772894	0.700124	0.723692			0.690661	0.700474			0.722911	0.664258	0.747844		0.68574	0.814598	0.734708
AT3G02230.1	0.500095	0.506673	0.48068	0.43165	0.419389	0.421664	0.486966	0.469675	0.464878	0.477481	0.501553	0.484148	0.413392	0.408687	0.401841	0.500977	0.454078	0.462712
AT1G31812.1	0.675773	0.685496	0.644281	0.698824	0.697421	0.679254	0.665786	0.64647	0.637636	0.709997	0.696133	0.676986	0.737196	0.70732	0.673648	0.67879	0.685928	0.688656
AT1G80460.1,AT1G80460.2	0.573378	0.510726		0.543724	0.526251	0.564528	0.561716	0.506486	0.526466	0.510547			0.472852	0.493457		0.528049	0.443275	0.572152
AT3G15730.1	0.548117	0.541597	0.552744	0.470997	0.43614	0.483979	0.501511	0.491755	0.489957	0.556727	0.566277	0.534093	0.511348	0.496602	0.468402	0.499428	0.513414	0.507566
AT3G17820.1	0.504181			0.443234	0.409991	0.437042	0.467624	0.467569	0.371216				0.435824			0.472726	0.445879
AT5G37600.1	0.525343		0.537553	0.5527	0.545763	0.575991	0.55051	0.544481	0.540215				0.587185		0.571418	0.541394	0.542333	0.544684
AT5G17330.1	0.514429	0.489561	0.563933	0.465288	0.415354	0.488247	0.497549	0.469169	0.532203	0.547275			0.451082		0.488164	0.467787	0.384455	0.529666
AT5G19550.1	0.534956	0.514137	0.540673	0.496824	0.47279	0.475159	0.487582	0.51045	0.483304	0.549536	0.464972		0.555843	0.540229	0.459694	0.581036	0.469933	0.416052
AT2G36880.1,AT2G36880.2	0.629156	0.681193	0.641803	0.684143	0.695313	0.650472	0.601956	0.620398	0.662044	0.634041	0.707364	0.658254	0.684989	0.645691	0.652358	0.641007	0.633823	0.639783
AT5G17920.1,AT5G17920.2	0.570903	0.573554	0.564556	0.522646	0.5053	0.533596	0.528922	0.506778	0.504968	0.574269	0.595066	0.570664	0.627981	0.560684	0.551307	0.529313	0.541504	0.528728
AT1G02500.1,AT1G02500.2			0.698939	0.738057			0.703887	0.721458					0.809002	0.652496		0.673402	0.695151	0.722306
AT3G03780.1,AT3G03780.2,AT3G03780.3	0.524721	0.525764	0.490986			0.767003	0.483402	0.458367	0.472218	0.552312		0.558505	0.696062			0.53255	0.559181	0.60128
AT4G14880.1,AT4G14880.2,AT4G14880.3,AT4G14880.4	0.490367	0.493477	0.503411	0.501763	0.4718	0.515967	0.462769	0.46739	0.459723	0.49051	0.488166	0.494909	0.479483	0.534428	0.510754	0.459955	0.473877	0.474224
AT5G47770.1	0.519308			0.475033	0.446696	0.434958	0.476395	0.481057	0.457944	0.479045			0.472396	0.479485	0.440344	0.438448	0.386368	0.430875
AT3G19450.1	0.52116		0.517968	0.535697	0.604715	0.567064	0.511042	0.522178	0.498173	0.518083		0.515764	0.588128	0.60154	0.534915	0.479591	0.520994	0.524243
AT4G34050.1							1.00127	0.976616	0.92579		1.03612	0.969227	1.10677	1.06417	1.03371		1.04143	1.03318
AT5G54160.1				0.781947		0.79326		0.749568	0.73749							0.772909	0.85868	0.842606
AT1G74090.1				0.459738	0.461849	0.477497	0.471171	0.472503	0.455227				0.553502			0.540586	0.492492	0.484084
AT3G44320.1	0.484201			0.475148		0.417445	0.413426	0.485763	0.423388	0.372459			0.417401		0.465949		0.484242	0.443861
AT1G59960.1		0.539329		0.519197	0.491711		0.416186	0.46079	0.495934							0.462502	0.477555
AT3G22850.1		0.636494		0.663042	0.69215	0.665991	0.637411	0.619051		0.627819			0.62036			0.652219
AT5G43830.1	0.611398	0.602077	0.582033	0.597727	0.570049	0.543698	0.562412	0.592409	0.578722	0.641859	0.666658	0.603156	0.593082	0.583784	0.555822	0.580555	0.565383	0.575875
AT1G09740.1	0.442734	0.444826		0.581514	0.612377	0.680228	0.469186	0.507913	0.708621				0.467498	0.570255		0.395066	0.394655	0.478626
AT3G16440.1	0.505325		0.425215	0.498406	0.510466	0.488877	0.643825			0.482051			0.408425		0.362816		0.598061
AT3G16450.1,AT3G16450.2,AT3G16450.3	0.555865	0.561715	0.534369	0.629524	0.627728	0.57898	0.551461	0.490904	0.544934	0.507216	0.811966		0.505623	0.545133	0.539599	0.531627	0.528242	0.53032
AT3G16460.1,AT3G16460.2	0.578615	0.55272	0.531906	0.548861	0.511517	0.542977	0.585138	0.578886	0.577905	0.556833	0.567829	0.545788	0.506124	0.489662	0.501205	0.568631	0.608128	0.555569
AT3G16470.1,AT3G16470.2	0.415994			0.472658	0.464035	0.436768		0.415754	0.436027				0.343217		0.45893	0.418503	0.442362	0.474466
AT2G31390.1	0.550011	0.527568	0.550879	0.483198	0.463679	0.501813	0.505057	0.500714	0.488568	0.526438	0.504965	0.522116	0.512564	0.429706	0.426052	0.485835	0.461398	0.477757
AT3G28940.1	0.523194	0.42653		0.492682	0.531269	0.570853	0.498639	0.512713	0.482312				0.495164	0.486418	0.513609	0.511221	0.496299	0.533585
AT5G39730.1				0.472808	0.476022	0.434676	0.450015	0.418928	0.452071			0.520681	0.481976	0.509081	0.496449		0.48581	0.457976
AT3G17210.1	0.470932			0.467459	0.44454	0.488285	0.466635	0.497301								0.44022		0.424709
AT3G09440.1,AT3G09440.2				0.592847		0.664969		0.639082	0.591883	0.587168		0.695178	0.524852	0.617422		0.613428	0.600185
AT3G07230.1		0.544652		0.472052	0.465837	0.4712	0.494858		0.492695		0.544982		0.469954	0.409732	0.438859	0.484402		0.502619
AT1G54410.1		0.582993		0.597773	0.592075	0.5682		0.527832	0.567298				0.500352	0.508099			0.495224
AT1G70850.1,AT1G70850.3	0.586462		0.554342	0.690777	0.602701	0.640223	0.678948	0.648404	0.713447				0.64151		0.646824	0.660227	0.639489	0.63281
AT1G70880.1		0.277966	0.281509	0.662522	0.845379	0.614265	0.575632	0.485597	0.457289		0.30603			0.644365	0.60535	0.369029	0.359657	0.38538
AT2G01520.1	0.652514	0.568401	0.572016	0.675772	0.636355	0.592284	0.643407	0.636664	0.660974		0.704214	0.610729	0.59709	0.626046	0.671996	0.637735	0.574007	0.633548
AT2G01530.1	0.565327	0.523341	0.539337	0.813306	0.75814	0.777718		0.714623	0.689583					0.637345	0.636829	0.52829	0.53198	0.588599
AT4G23670.1				0.556034	0.607058	0.508331	0.435902	0.485783					0.424425		0.485303	0.543793	0.455934	0.535773
AT5G54430.1	0.521445			0.489486		0.490143	0.525423	0.471114					0.486935		0.507352		0.484556	0.498698
AT1G45145.1	0.508859			0.669491	0.845564	0.681088	0.612161	0.569107	0.611871				0.698195	0.763507	0.699342			0.617491
AT5G42980.1	0.58439	0.603341	0.605551	0.617966	0.631556	0.617649	0.60792	0.590483	0.652107	0.581441	0.595978	0.586427	0.578066	0.560863	0.554636	0.596813	0.54444	0.586189
AT1G75270.1		0.517577	0.535676	0.521902	0.523581	0.491937	0.475091	0.499174	0.516023	0.495405	0.514292	0.52973	0.495158	0.538881	0.485245	0.529291	0.503793	0.499112
AT3G09940.1,AT3G09940.2	0.501965	0.52455	0.458876	0.482357	0.447252	0.537665	0.492625	0.540588	0.518423				0.44023		0.459713	0.515439	0.494292
AT5G03630.1	0.511592	0.505684	0.495767	0.462126	0.467844	0.470551	0.44832	0.448549	0.449311	0.497253	0.516266	0.500233	0.450049	0.448861	0.457706	0.448772	0.438674	0.457285
AT1G65980.1	0.417574	0.547672	0.532052	0.505039	0.497335	0.527211	0.511621	0.505754	0.495936	0.481173	0.562315	0.506893	0.500961	0.488542	0.504341	0.504581	0.466265	0.504143
AT1G08830.1,AT1G08830.2	0.431258	0.440142	0.471841	0.455113	0.450405	0.455284	0.431985	0.432159	0.414377	0.494338	0.419135	0.421733	0.405275	0.434261	0.392084	0.41555	0.386433	0.41653
AT1G27450.1,AT1G27450.2,AT1G27450.3				0.439966	0.450864	0.451933	0.450873	0.443488							0.420622			0.47943
AT5G03300.1	0.5201	0.533267	0.467343	0.454911	0.4559	0.471066	0.463885	0.466615	0.418963			0.508138	0.46688		0.496215	0.471785	0.481666	0.447038
AT4G09320.1	0.50821	0.50979	0.500899	0.429403	0.422236	0.415433	0.438317	0.447344	0.42398	0.507309	0.493784	0.493756	0.410307	0.40847	0.413432	0.433315	0.432844	0.42859
AT3G10850.1		0.528104	0.556996	0.5412	0.518464	0.535363	0.514264	0.507306	0.533949				0.495946		0.495364		0.487074	0.514731
AT2G41530.1				0.487996	0.483377		0.523643	0.466463		0.568811						0.478423		0.580367
AT4G13930.1	0.529483	0.532847	0.533159	0.480065	0.448158	0.493261	0.472182	0.468864	0.466952	0.513814	0.571375	0.540386	0.5525	0.526235	0.498188	0.488935	0.500656	0.504774
AT1G50480.1		0.483778		0.522638	0.484739	0.504027	0.481348	0.477182	0.472242	0.528155			0.511058			0.503506	0.468865	0.460202
AT3G59970.3	0.552485	0.517189	0.506202	0.459756		0.470758	0.44851	0.466155	0.471599	0.491176			0.507148	0.48588	0.507037	0.445867	0.480142	0.47788
AT2G32520.1				0.471803	0.465389	0.486097	0.4668	0.595838	0.43002		0.491591		0.411221	0.452576		0.48668	0.446107	0.469864
AT3G23600.1,AT3G23600.2	0.322737	0.435674	0.420276	0.563788	0.53092	0.589406	0.486418	0.479375	0.514373	0.405988			0.514392	0.490095	0.517167	0.503261	0.488366	0.539652
AT3G16400.1,AT3G16400.2	0.590471	0.53268	0.544796	0.585992	0.552214	0.527138	0.482631	0.496974	0.586686				0.542263	0.545945	0.616329	0.596836	0.605749	0.591156
AT3G16420.1,AT3G16420.2,AT3G16420.3	0.60398	0.574026	0.580005	0.635975	0.592673	0.625339	0.58717	0.578084	0.597384	0.55861	0.645508	0.592738	0.604701	0.579962	0.598178	0.588466	0.610058	0.577835
AT1G01800.1,AT1G01800.2	0.43296			0.470072			0.44949	0.425034		0.442628			0.486548		0.652099	0.43558	0.487272
AT1G78380.1	0.471729	0.45083	0.434933	0.460703	0.475255	0.434235	0.364789	0.404016	0.376803		0.503663		0.407262	0.407571	0.479861	0.440546	0.475378	0.450248
AT2G30870.1	0.476078	0.452245	0.492891	0.467175	0.487094	0.476754	0.433077	0.436372	0.460649	0.532361	0.469316	0.577305	0.516669	0.512229	0.50436	0.525666	0.502691	0.5195
AT4G02520.1	0.260185	0.454554	0.497164	0.483954	0.640235	0.506623		0.491923	0.43946	0.464573	0.444123		0.324698	0.381747	0.428834	0.454057	0.437627	0.479776
AT1G49760.1,AT1G49760.2				0.626566		0.564739	0.621768	0.614968	0.548483	0.628417	0.608076		0.650918			0.611427		0.585988
AT2G23350.1		0.554043		0.50029		0.492597	0.492902	0.535582	0.541773	0.569746			0.416714			0.492907	0.54699
AT2G23930.1,AT2G23930.2,AT3G11500.1	0.44865	0.49841	0.445003	0.539374	0.585565	0.603334	0.484129		0.647413		0.463716	0.445817	0.523643	0.579132	0.501295	0.514527	0.504681	0.589305
AT5G23290.1		0.577103	0.628583	0.471541	0.44864	0.457814	0.474992	0.476351	0.477854	0.540471	0.557682	0.686136		0.423	0.454195	0.441928	0.470614	0.524078
AT5G27470.1	0.5137	0.500892		0.468189	0.452086	0.442939	0.461305	0.456647	0.457151			0.535545	0.418788			0.455258	0.439752	0.465552
AT1G29880.1	0.490917	0.535857	0.482222	0.47261	0.457025	0.442573	0.485486	0.485512	0.452212				0.469315			0.457736	0.404063	0.453974
AT3G62120.1,AT3G62120.2	0.528756	0.483367		0.468329	0.463638	0.470426	0.48999		0.444166				0.500395			0.48593	0.459459	0.436165
AT3G11710.1	0.497717	0.510715		0.437451	0.429664			0.458892	0.454397				0.430581			0.464997		0.398209
AT3G48930.1	0.523756			0.446253	0.443365	0.544857	0.451765	0.577452				0.503032	0.482029	0.525044	0.674125		0.536293
AT3G60770.1	0.597443	0.569206	0.554074	0.497058		0.484902	0.49805	0.517455	0.521214	0.568593		0.537755	0.53896		0.487803		0.521363	0.523464
AT3G11510.1				0.491816	0.479721		0.485397	0.486772	0.51903				0.503989		0.524882	0.599573	0.539965	0.515546
AT2G36160.1	0.587755	0.621361	0.574451	0.467964	0.477773	0.483755	0.491832	0.497955	0.517064		0.651949		0.520739	0.544975		0.5041	0.525428	0.520632
AT1G22780.1,AT1G34030.1,AT4G09800.1	0.578764	0.573296	0.555422	0.480772	0.467269	0.455956	0.504083	0.502716	0.488974	0.577811	0.564576	0.52044	0.535532	0.509991	0.519867	0.537735	0.502999	0.495836
AT3G02080.1				0.488147	0.471041	0.442232	0.498172	0.495949	0.496072							0.51614	0.494183
AT2G41840.1	0.552179	0.537943	0.530367	0.482012	0.480743	0.485406	0.493662	0.498021	0.497295	0.516795	0.5449	0.55642	0.506326	0.517958	0.500266	0.503447	0.500222	0.498926
AT3G45030.1,AT5G62300.1,AT5G62300.2			0.541312	0.508226	0.483847	0.469083		0.481786	0.455818	0.575971				0.481545
AT3G04920.1	0.559278	0.54716	0.541054	0.484013	0.447771	0.466812	0.485321	0.512665	0.485604	0.546969	0.508941	0.493949	0.453541	0.497752	0.473627	0.541666	0.470666	0.440933
AT5G64140.1	0.609227		0.516047		0.495332				0.464321	0.606554		0.511898						0.488501
AT3G10090.1,AT5G03850.1	0.590734	0.549172	0.498818	0.488046	0.476292	0.490228	0.524806	0.483761	0.514242	0.517962	0.519211	0.534347	0.491394	0.478461	0.45894	0.556106	0.520282	0.497117
AT2G31610.1	0.614463		0.549058	0.50994		0.501172	0.544667		0.503153			0.527494					0.551697
AT1G72370.1,AT1G72370.2	0.535146	0.548802	0.515909	0.465041	0.476316	0.481681	0.475556	0.488453	0.493023	0.508726	0.517906	0.512687	0.470372	0.458475	0.446435	0.517146	0.521755	0.489844
AT4G34670.1							0.539495	0.505933	0.49744	0.53918		0.541926	0.520539	0.510503	0.490008		0.513044	0.520289
AT3G04840.1	0.555585	0.566295	0.592852	0.476852	0.468367	0.472679	0.506045	0.503517	0.495002	0.553904	0.511108	0.535739	0.501874	0.502077	0.512132	0.511742	0.518492	0.502128
AT5G10360.1	0.571611	0.513342	0.531848	0.499715	0.491531	0.458722	0.481283	0.504641	0.47748		0.521196		0.468154	0.517598	0.463127	0.482875	0.512799	0.476203
AT1G48830.1,AT1G48830.2	0.517209	0.507927	0.489667	0.455283	0.491106	0.474981	0.523136	0.500032	0.515569	0.489605	0.379579		0.4513			0.493992	0.47966	0.495023
AT3G02560.1,AT3G02560.2	0.544575	0.519523	0.554213	0.492168	0.495646	0.464322	0.482678	0.501367	0.482795	0.52269			0.492641		0.56861	0.519628	0.528503	0.460142
AT5G16130.1	0.547298	0.55497	0.518342	0.457703	0.46862	0.452643	0.506108	0.504012	0.482054	0.550243	0.510725	0.518721	0.526047		0.479234	0.522389	0.511267	0.483845
AT5G27850.1			0.538471	0.435454	0.448821	0.556663	0.519322	0.527918		0.522118						0.547318		0.491389
AT3G16780.1	0.590848			0.490957	0.517406	0.50443	0.541183	0.556079	0.546365			0.620856	0.554275		0.566534	0.579666	0.605016	0.579459
AT1G02780.1	0.571256	0.600053	0.569417	0.502503	0.509681	0.481875	0.534693	0.52051	0.528512	0.596153	0.524887	0.540072	0.508301	0.525281	0.49778	0.536915	0.525456	0.49243
AT3G49910.1	0.519982			0.488803	0.493463	0.486271	0.5133	0.520989	0.503219	0.536147	0.570548	0.504742	0.532258	0.498134	0.514364	0.543827	0.535331	0.498301
AT2G19730.1,AT2G19730.2,AT2G19730.3	0.574599	0.545672	0.549455	0.469272	0.466518	0.467593	0.506643	0.475237	0.495589	0.533123	0.539217		0.526518	0.491248	0.477721	0.529581	0.511022
AT2G19740.1,AT4G26230.1,AT5G56710.1				0.494532	0.48486	0.458396	0.494466	0.478124	0.505133							0.503827	0.503357	0.487411
AT4G18100.1				0.42459	0.497481	0.424654	0.567805	0.481227				0.562539				0.545626	0.679294
AT2G34480.1	0.555214	0.534822	0.619307	0.475866	0.483668	0.477565	0.469893	0.513641	0.508165	0.504324	0.525558		0.489338		0.544568		0.499035	0.513303
AT2G39460.1,AT2G39460.2,AT3G55280.1,AT3G55280.2,AT3G55280.3	0.561177	0.579939	0.569363	0.451003	0.469409	0.450922	0.477566	0.50526	0.504932	0.524072	0.497814	0.526449	0.448372	0.501316		0.493742	0.503175	0.485909
AT1G18540.1			0.551604	0.484761	0.494595	0.449091	0.492433	0.510336	0.515443		0.535911	0.526408		0.454298			0.537748	0.504809
AT1G74050.1,AT1G74060.1				0.527395	0.464735		0.513056	0.480495		0.534171	0.536783		0.463315	0.437099	0.429662
AT2G01250.1	0.582816	0.55246	0.554103	0.491577	0.454299	0.334649	0.483361	0.5106	0.514216	0.561838	0.563969	0.543554	0.481562	0.447182	0.479032	0.498204	0.518973	0.472121
AT2G44120.1,AT2G44120.2		0.647104		0.488643	0.513406	0.464606	0.49741	0.522309	0.51011		0.560294		0.487421			0.559943	0.531109	0.51264
AT2G18020.1	0.505094	0.534789	0.506942	0.466459	0.478718	0.46418	0.472764	0.509269	0.51535	0.489585	0.508705	0.509586	0.466978	0.468686	0.497514	0.50472	0.490426	0.517384
AT1G01100.1,AT1G01100.2,AT1G01100.4	0.516906	0.51419	0.562135	0.501186	0.492425	0.47906	0.521647	0.506912	0.539135	0.509966	0.500188	0.541723	0.458516		0.473685	0.485011	0.491056	0.506911
AT5G47700.1,AT5G47700.2	0.548244	0.533286	0.51534	0.461625	0.463147	0.474233	0.47335	0.490807	0.506481		0.524906	0.564395	0.469032		0.469576	0.493281		0.497268
AT2G27710.1,AT2G27710.2,AT2G27710.3	0.424042	0.546307	0.511298	0.469951	0.497915	0.490963	0.510699	0.513293	0.491696	0.498087	0.469403	0.481241	0.505444	0.48495	0.496845	0.527488	0.493179	0.494952
AT5G57290.1,AT5G57290.2,AT5G57290.3	0.468243	0.49396	0.563383	0.48681	0.489381	0.480906	0.500711	0.506852	0.504801	0.49641	0.531777	0.48892	0.480143	0.491476	0.497832	0.520532	0.491259	0.502322
AT1G33120.1,AT1G33140.1	0.56128	0.544816	0.493939	0.463901	0.471742	0.461936	0.481602	0.502784	0.484917	0.550371	0.519656	0.523801	0.470902	0.513482	0.504181	0.512885	0.502952	0.471857
AT1G26630.1				0.665782	0.679691	0.696999		0.635245	0.685246						0.626581		0.607621	0.685839
AT1G69410.1				0.642775		0.680301		0.595761	0.617228						0.577637	0.614787	0.590385	0.586129
AT1G30230.1,AT1G30230.2	0.541742	0.593338	0.580497	0.497947	0.493165	0.466762	0.481074	0.463119	0.490617	0.534885	0.584286	0.540783	0.480624	0.494463	0.47604	0.491338	0.516145	0.529674
AT2G18110.1				0.4482	0.495566	0.461524		0.495212	0.423344						0.554254		0.430107	0.481217
AT4G10480.1,AT4G10480.2	0.953522	0.861033	0.839918	0.836489	1.03243	0.857119	0.883136	0.792328	0.842222		0.858489	0.896845	0.980187	0.840555	0.880512	0.979826	0.921484	0.856315
AT5G19510.1	0.608651	0.629504	0.574049	0.504274	0.518311	0.491043	0.52645	0.490912	0.527965	0.575504	0.60583	0.601589	0.530627	0.504938	0.510631	0.538624	0.529091	0.516586
AT1G56070.1	0.623553	0.621882	0.627533	0.5411	0.551471	0.53846	0.545698	0.549424	0.539266	0.645758	0.650872	0.64605	0.615079	0.601903	0.578741	0.582935	0.598404	0.578717
AT1G57720.1,AT1G57720.2	0.552887	0.556983	0.533746	0.459857	0.452584	0.450541	0.463065	0.465998	0.464343	0.530908		0.581828	0.490161	0.469563	0.466271	0.471425	0.494211	0.498417
AT1G72160.1	0.468369		0.455237	0.623546			0.541898	0.568319	0.527486							0.492166	0.520433
AT1G12310.1	0.59487	0.618733	0.59755	0.588535	0.60223	0.588011	0.569403	0.599925	0.566235		0.605914			0.659587	0.569318		0.635914	0.568994
AT2G20630.1				0.879866			0.770624	0.646008	0.555934				0.7979			0.826826	0.891177	0.533386
AT1G79340.1	0.465418			0.511265	0.599175	0.553904	0.4851	0.493337					0.523486	0.533015	0.543769	0.490234	0.507264	0.643493
AT2G24200.1,AT2G24200.2	0.434144	0.441307	0.462884	0.424545	0.415153	0.412502	0.414608	0.397327	0.414574	0.454129	0.451353	0.455591	0.44435	0.42299	0.412207	0.430244	0.410312	0.405764
AT4G33090.1	0.541916			0.475435	0.470643	0.477762	0.497542	0.506006					0.529616			0.502648
AT4G38630.1	0.632658	0.631652	0.595485	0.602058	0.585256	0.605985	0.553945	0.580797	0.578175	0.599548		0.60128	0.584064	0.574509	0.589828	0.568461	0.575073	0.581534
AT3G03960.1	0.525138	0.576345	0.518724	0.430157	0.411913	0.425321	0.443793	0.454927	0.400305	0.486373		0.482957	0.417114	0.491052	0.429011	0.444786	0.417636	0.420504
AT3G18190.1		0.51287		0.435004	0.43105	0.4461		0.474611	0.468884	0.500251			0.442374			0.429719
AT3G20050.1	0.439664	0.530653		0.434421	0.429306	0.445943	0.458022	0.466126	0.441602	0.558192	0.317468	0.352344	0.434986			0.417617	0.433086	0.448158
AT3G25230.1,AT3G25230.2	0.557505			0.547418		0.470302	0.446917	0.47212		0.612408			0.517369			0.545395		0.431482
AT5G20890.1		0.558897	0.454662	0.453335	0.461931	0.455862	0.464574	0.469324	0.449801	0.602963	0.378668		0.419299		0.414328	0.436522	0.450734	0.427449
AT5G26360.1	0.562611	0.52267		0.462951	0.461795	0.413565	0.495563	0.468636	0.486486	0.546127		0.492154	0.423557			0.468461	0.456109	0.463083
AT5G51970.1,AT5G51970.2	0.419855			0.525252	0.525274	0.498885	0.512942	0.517336	0.482839							0.374727	0.414264	0.439677
AT1G62480.1	0.473657	0.488214	0.481925	0.426634	0.401665	0.412083	0.429942	0.424945	0.426077	0.488174	0.500959	0.457115	0.425877	0.398154	0.382642	0.414811	0.387999	0.403555
AT4G23650.1	0.524156			0.549851		0.529156	0.452199			0.525512			0.492178			0.458339
AT1G07140.1				0.529186	0.485062	0.526874	0.414416	0.456	0.502809	0.472925	0.509867		0.457932		0.45448	0.49676	0.478865	0.437613
AT2G44100.1,AT2G44100.2	0.656958	0.690575		0.601222	0.592026	0.566918	0.622234	0.570965	0.52995				0.57032		0.538844
AT1G22300.1,AT1G22300.2	0.515869	0.491264	0.494398	0.487876			0.426245	0.482027	0.456617		0.481855	0.501504	0.379541	0.4652	0.460038	0.407978
AT1G78300.1	0.516566	0.543106	0.490771	0.463747	0.481496	0.494688	0.486875	0.482333	0.474337	0.446049	0.465672	0.472746	0.427256	0.433892	0.423077	0.445876	0.425888	0.437826
AT4G09000.1	0.496565			0.541066	0.601895	0.576427	0.516883	0.47605	0.51328	0.471369			0.474819		0.433707	0.483993	0.4248	0.474404
AT5G16050.1	0.508333	0.507139	0.492226	0.479067	0.511678	0.464479	0.470183	0.496411	0.497539	0.544372			0.496552	0.465119	0.503916	0.458389	0.439674	0.465973
AT5G38480.1	0.510983	0.521591	0.543723	0.518998	0.470823	0.497328	0.473576	0.479406	0.505315	0.503428			0.448536		0.453154	0.479323	0.493126	0.479524
AT1G04820.1,AT1G50010.1,AT4G14960.2	0.540744	0.559578	0.642399				0.72391					0.631174	0.738046			0.66595		0.777817
AT1G20010.1	0.39041	0.448158	0.383742	0.535122	0.633878	0.499277	0.493134	0.469438	0.471088		0.417279	0.503478	0.570427		0.614662	0.471514	0.503352	0.460978
AT1G49240.1,AT3G18780.2	0.525055	0.515754	0.497412	0.583607	0.572389	0.583202	0.587687	0.606961	0.604669	0.532591		0.520732	0.625544	0.632813	0.560003	0.559073		0.569121
AT2G19760.1	0.449362	0.605876	0.56848	0.576139	0.58882	0.545729	0.570305	0.570353	0.563271	0.480411	0.520984	0.513443	0.593332	0.536817	0.536895	0.554942	0.522739	0.526827
AT4G20890.1	0.574479	0.561325	0.454739	0.642791		0.56125		0.541732	0.501354			0.442975				0.498316	0.505848	0.585062
AT4G29350.1	0.362289		0.559447	0.572412	0.619159	0.554375	0.535783	0.539573	0.520645	0.393445	0.386414		0.516649	0.560616	0.568863	0.511841	0.522992	0.530825
AT5G09810.1	0.542871	0.560395	0.585708	0.576519	0.579618	0.619326	0.566143	0.596221	0.624618	0.548594	0.569455	0.562888	0.636946	0.616315	0.581913	0.579108	0.582061	0.603635
AT5G15970.1		0.561303	0.400725	0.670424	0.532893	0.605977	0.465907	0.459641						0.593902	0.587104			0.594442
AT5G19770.1,AT5G19780.1	0.460206	0.429872	0.434323	0.512435	0.482938	0.484041	0.522442	0.517587	0.491311		0.406064		0.56061			0.47111	0.44146	0.479998
AT5G44340.1	0.560521		0.557581	0.677142		0.651592	0.640016	0.681468	0.619528			0.525392	0.72607		0.648169	0.608623	0.596937	0.608783
AT5G62690.1,AT5G62700.1	0.845878	0.848297	0.840078	0.854876	0.827675	0.87539	0.88313	0.804739	0.838887	0.789256	0.87717	0.747744	0.967998	0.964504		0.82798	0.8147	0.825094
AT2G16600.1	0.57114	0.585693	0.58088	0.596063	0.574645	0.577821	0.55639	0.5745	0.577225	0.511322		0.57763	0.58694		0.567232	0.583831	0.614756	0.592409
AT4G38740.1	0.518075	0.475629	0.547544	0.478369	0.473582	0.488447	0.488195	0.489949	0.464308		0.531214	0.538125	0.597912	0.530204	0.529173	0.521661	0.538881	0.537537
AT4G34870.1	0.660413	0.673874	0.693796	0.625045	0.61383	0.617415	0.612665	0.608464	0.604404	0.654546	0.693618	0.682955	0.681864	0.625608	0.614921	0.633431	0.652851	0.636965
AT5G13850.1		0.515753		0.454445	0.48169	0.476994	0.532031	0.513438	0.510207		0.545433		0.48188	0.519409	0.491167	0.483563	0.490552	0.50905
AT1G07750.1	0.431585		0.443389	0.44891	0.429347	0.477238	0.448307	0.432589	0.453375		0.424811		0.513706	0.470438	0.459386	0.383213	0.465599	0.459671
AT5G44020.1	0.269574	0.276625		0.482685			0.41059	0.424939		0.273126	0.273755	0.25778		0.415579	0.382755	0.44929
AT2G44060.1,AT2G44060.2	0.541092	0.55254	0.583281	0.519281	0.52502	0.509763	0.518228	0.519438	0.521624	0.597573	0.592563	0.507219	0.532859	0.535408	0.521121	0.5415	0.525301	0.540366
AT2G46140.1				0.588606	0.613979	0.583782	0.566193	0.573468							0.620331		0.584708
AT1G18080.1	0.407056	0.495089	0.474712	0.450368	0.465927	0.445032	0.463656	0.484887	0.47448	0.467594	0.410457	0.399651	0.392173	0.422588	0.406722	0.463766	0.450762	0.460913
AT3G16640.1	0.58187	0.578855	0.568978	0.50763	0.519802	0.512055	0.517043	0.527404	0.521608	0.567228	0.599738	0.555184	0.530666	0.522846	0.507113	0.538055	0.521548	0.538793
AT3G06610.1	0.537012			0.566196	0.570042	0.552086	0.56782	0.555236	0.57031	0.534436		0.541251	0.533279		0.505671	0.583967	0.522865	0.565481
AT3G07720.1				0.507301	0.571557	0.541628	0.356027	0.528352	0.560839	0.553196	0.610201		0.43691		0.676248	0.596515	0.661123	0.507138
AT4G15390.1	0.477814	0.492777	0.506354	0.437414	0.471479	0.521586	0.49356	0.485309	0.485602	0.508662	0.475386	0.557349	0.503927	0.45516	0.499126	0.494026	0.522924	0.509369
AT4G02450.1,AT4G02450.2	0.618017	0.630006	0.62232	0.545735	0.527731	0.543235	0.531071	0.532336	0.560888		0.609503	0.590067	0.522496	0.539217	0.524335	0.554008	0.542721	0.528825
AT4G22670.1	0.571217	0.634003	0.613786	0.513909	0.533238	0.529338	0.545476	0.525549	0.526467	0.561838	0.594712	0.564318	0.512165	0.526998	0.504081	0.551044	0.508077	0.505185
AT1G29250.1	0.548965	0.525549	0.47813	0.49992	0.501323	0.507703	0.478969	0.504679	0.489978		0.531396		0.474007	0.462547	0.437824	0.513439	0.48323	0.48354
AT1G30580.1	0.622821	0.619386	0.610464	0.606633	0.584428	0.581897	0.580821	0.583574	0.584936	0.630062	0.602037	0.646349	0.630048		0.558564	0.621257	0.599279	0.613424
AT3G60450.1			0.493158	0.463945		0.463489	0.502686		0.442043				0.488492			0.585925	0.498211	0.524926
AT3G03250.1	0.583953		0.537876	0.512973	0.511506	0.513156	0.485978	0.475684	0.528046	0.596708	0.577012		0.603214	0.588943	0.560574	0.563952	0.524077	0.543843
AT1G79550.1,AT1G79550.2	0.496868	0.490242	0.493448	0.464472	0.468605	0.465751	0.45301	0.462918	0.435847	0.519351	0.505477	0.520028	0.49588	0.483009	0.472193	0.484418	0.490248	0.481805
AT1G09780.1	0.518447	0.535268	0.495975	0.501985	0.513489	0.508633	0.479004	0.47829	0.51151	0.594666	0.632233	0.573537	0.588592	0.585773	0.592139	0.516885	0.601851	0.557028
AT2G36530.1	0.504347	0.511406	0.505478	0.462207	0.462003	0.461331	0.449256	0.473168	0.462267	0.531994	0.52395	0.529885	0.496515	0.484809	0.471553	0.488989	0.501469	0.493192
AT5G63680.1	0.523962			0.49829	0.466069	0.458919	0.475162	0.482471					0.614241			0.569345	0.607573
AT1G23190.1	0.54147			0.504147	0.492467	0.504703	0.509537	0.479283	0.504858	0.541532	0.534879		0.548194	0.517685	0.506833	0.523301	0.530381	0.539162
AT1G20950.1				0.610796		0.615808	0.612998	0.647096	0.610594	0.607242						0.693675	0.656093
AT3G55440.1	0.493498	0.510592	0.525306	0.483795	0.474465	0.481601	0.470223	0.470405	0.464558	0.587346	0.562838	0.597677	0.541952	0.520427	0.515316	0.491063	0.524784	0.518561
AT3G52930.1	0.538949	0.544691	0.518794	0.493375	0.485858	0.491129	0.472564	0.485224	0.473916	0.579141	0.58626	0.583819	0.589882	0.565761	0.545362	0.512926	0.534961	0.525967
AT1G65930.1	0.510818	0.52002	0.516467	0.464679	0.471157	0.488541	0.472317	0.466957	0.472014	0.487846	0.521435	0.497774	0.490678	0.462462	0.473163	0.467511	0.459389	0.461669
AT5G11670.1	0.622197	0.639801	0.665414	0.750511	0.723583	0.713479	0.682547	0.617901	0.673448	0.572503	0.581651	0.734563	0.683937	0.679468	0.69366	0.701403	0.572693	0.650408
AT1G09430.1		0.482548		0.491777	0.45267	0.536365	0.442207	0.423028	0.54386						0.431734	0.452146	0.460076
AT5G16510.1,AT5G16510.2		0.493826			0.396535		0.469534	0.448336	0.460985				0.432825		0.407789	0.425827		0.443955
AT3G59920.1				0.592267	0.566274	0.614028	0.553724	0.622033					0.653713			0.60064		0.590933
AT2G45790.1	0.585168		0.515106	0.485855	0.529245	0.515122	0.49822	0.513551			0.52669	0.607267	0.558132	0.457595	0.510858	0.46691	0.526857	0.517749
AT4G01850.1,AT4G01850.2			0.732339	0.770924	0.72971	0.734235	0.717144	0.707396	0.733525	0.735143			0.8129		0.683836	0.7763	0.704146	0.65906
AT5G20290.1	0.544935	0.524398	0.530007	0.465286	0.474993	0.476581	0.47477	0.492591	0.494747	0.521021	0.536928	0.504492	0.46007	0.509424	0.468842	0.506653	0.498409	0.47638
AT1G04480.1,AT2G33370.1,AT3G04400.1,AT3G04400.2	0.579427	0.573212	0.588391	0.496942	0.481599	0.474858	0.512185	0.510263	0.508126	0.556581	0.578107	0.563629	0.513582	0.506528	0.504529	0.531406	0.520695	0.505475
AT2G30050.1			0.425612	0.490723		0.589781	0.526124	0.541701	0.549966					0.534809	0.521023
AT3G51260.1				0.47037	0.473243		0.440724	0.481736	0.468576							0.497847	0.473919	0.452225
AT1G53850.1,AT1G53850.2				0.458934	0.40255	0.446647	0.436897	0.460877	0.397291								0.453944	0.447839
AT1G56450.1	0.429503	0.476783	0.485411	0.437165	0.397546	0.442087	0.432339	0.446813	0.46802	0.492647		0.482736	0.405211	0.446602	0.413933	0.430299	0.431538	0.437708
AT1G64520.1	0.491466			0.490252	0.476728	0.503106		0.498051	0.495498							0.468201	0.471365	0.477375
AT2G20140.1,AT4G29040.1	0.537657	0.547859	0.503323	0.524663		0.529744	0.501609	0.528811	0.50591	0.51258			0.569514		0.4746	0.513796	0.561521	0.5151
AT2G27020.1	0.404513	0.427902	0.458214	0.430332	0.427257	0.446443	0.435615	0.475234	0.453114	0.46369		0.452881	0.427362	0.416088	0.39442	0.467775		0.465299
AT2G39990.1	0.603231	0.584738	0.559119	0.521753	0.512155	0.512564	0.565542	0.549229	0.565592	0.536125				0.510136	0.517725	0.519853	0.507961	0.567181
AT3G05530.1		0.587391		0.552613	0.513966	0.540202	0.528468	0.546892	0.566829				0.548019		0.554621	0.545875	0.548892	0.563931
AT3G14290.1				0.4657	0.441654	0.433271	0.461334	0.45232	0.446523				0.442959			0.442412	0.485471	0.424012
AT3G22110.1	0.483419	0.483525	0.439804	0.485976	0.530904	0.43495		0.429747	0.496348	0.461095	0.467947	0.448446	0.466591	0.373572	0.4203	0.454124	0.424562	0.447835
AT3G60820.1,AT3G60820.2,AT3G60820.3	0.4979	0.455348	0.47972	0.44292	0.437993	0.4275	0.454035	0.455455	0.468985	0.462473	0.589389	0.427352	0.459138	0.435772	0.397796	0.444279	0.439716	0.447571
AT5G35590.1	0.485592		0.460494	0.429701	0.398532		0.451063	0.439501	0.445462	0.553825	0.468303		0.405013		0.402201	0.46715	0.423626
AT5G42790.1		0.566166	0.49333	0.440002	0.434018	0.423219	0.450144	0.445289	0.449667	0.489605		0.488191	0.418526	0.455187	0.475715	0.43872		0.449174
AT5G58290.1	0.564511	0.582746	0.561838	0.539639	0.560232	0.492148	0.526204	0.52159	0.494957	0.551468	0.506187	0.468145	0.556702	0.573737	0.526364	0.524825	0.51178	0.51765
AT3G04120.1	0.444317	0.492906	0.48208	0.493339	0.475532	0.424295	0.458255	0.422145	0.457241	0.372649	0.464767	0.488965	0.432708	0.436038	0.439019	0.472682	0.401958	0.480932
AT4G24190.1,AT4G24190.2	0.638795	0.577632		0.462728	0.478899	0.465703	0.522131	0.52303	0.528012	0.611319	0.662344	0.601351	0.462544	0.462011	0.424076	0.554582	0.498674	0.535931
AT1G77510.1	0.624439			0.485025	0.500601	0.47547	0.500092	0.549728	0.530972				0.488192		0.455361		0.512871	0.52582
AT3G48890.1	0.668972	0.710593		0.656767	0.74527	0.659409	0.595691	0.677366	0.699113	0.720345			0.607307	0.575042	0.644293	0.689086		0.673489
AT5G48810.1				0.688752	0.666493		0.693306	0.690174	0.665904				0.653634		0.62827		0.686002
AT5G52240.1	0.737542		0.726038	0.649219	0.606185	0.605056	0.653073	0.641851		0.690949	0.703687	0.68669		0.59298	0.613291	0.711602	0.658161	0.649676
AT5G53560.1	0.601799	0.546135	0.672865	0.513066	0.500026	0.520587	0.557741	0.542138	0.538458		0.56011	0.571563	0.490369	0.457784	0.464096	0.551042	0.463848	0.531843
AT1G66270.1,AT1G66270.2	0.395466	0.424785	0.326329	0.457729	0.418106	0.446568	0.444605	0.463439	0.468685	0.447314	0.462269	0.480693	0.504717	0.530809	0.534602	0.446012	0.549854	0.518795
AT1G66280.1	0.335647	0.324886	0.312717	0.477246	0.433776	0.460967	0.413309	0.409275	0.39112	0.369824	0.4041	0.37868	0.446357	0.446599	0.47808	0.409957	0.472367	0.421493
AT3G09260.1	0.485288	0.43787	0.425867	0.598122	0.544012	0.555182	0.462372	0.465693	0.486705	0.489273	0.58626	0.423322	0.57663	0.52548	0.56045	0.544106	0.57719	0.536255
AT4G38220.1,AT4G38220.2	0.541627			0.424667	0.414345	0.438801	0.452498	0.474156	0.464101	0.512883			0.399886	0.426841	0.415578		0.409693	0.447741
AT5G12140.1	0.381173	0.541416	0.510145	0.543028	0.662239	0.656053	0.523973	0.575543	0.553244	0.532109	0.502582	0.576982	0.617858	0.61193	0.612178	0.530426	0.586744	0.579149
AT1G56340.1,AT1G56340.2	0.597087	0.591611	0.664763	0.457513	0.450262	0.457972	0.534445	0.51933	0.549175	0.581785	0.651709	0.60456	0.478703	0.47684	0.466812	0.536513	0.490977	0.52499
AT5G61790.1	0.660886	0.663491	0.644896	0.54707	0.541715	0.508576	0.574198	0.60256	0.563119	0.633513	0.672864	0.618069	0.53488	0.561723	0.515182	0.624349	0.572063	0.610778
AT1G09210.1	0.676487	0.664386		0.471468	0.460145	0.472187	0.558552	0.53219	0.581725	0.595807	0.668982		0.493473	0.505703	0.46329	0.522247		0.564779
AT5G48580.1				0.494245	0.498966	0.481452	0.530617	0.538036	0.564864				0.463949	0.453962	0.447125	0.497797		0.551155
AT2G21160.1			0.676761	0.609276	0.602423	0.575291	0.667148	0.639555	0.622965		0.691439	0.634195	0.587334	0.561669	0.569324	0.634305		0.631049
AT2G25110.1	0.739328			0.530251			0.608888	0.556948	0.6372	0.677064			0.562165			0.706412
AT2G32240.1	0.612651	0.612973	0.63296	0.596645	0.59579	0.63315	0.572465	0.570326	0.563353	0.648986			0.58628			0.558066	0.530913	0.67626
AT1G11580.1	0.489694	0.457019	0.481419	0.587902	0.527625	0.576887	0.579878	0.553339	0.564813	0.464301	0.40584	0.460333	0.587903	0.546448	0.513674	0.573501	0.534218	0.4998
AT3G14310.1	0.381631	0.303587	0.294557	0.408419	0.375257		0.36604	0.400055	0.39952	0.387664		0.371617	0.45831	0.496256	0.47359	0.42321	0.401185	0.424427
AT4G33720.1	0.439328		0.290841		0.908658	0.72167		0.490077					0.587369				0.521488	0.757121
AT1G05260.1	0.342823	0.305659	0.325633	0.428085	0.449309	0.463008	0.430766	0.424066	0.493286	0.387471	0.380311	0.355377	0.506117		0.513603	0.394194	0.389419	0.507083
AT1G09560.1	0.222881		0.249263	0.354464		0.341097	0.300408		0.305523		0.263962	0.178343	0.333327	0.292804	0.34566	0.288195		0.286805
AT1G18980.1	0.24243	0.256496	0.264392	0.455483	0.547718	0.411057			0.395758				0.348655		0.371206			0.379936
AT3G05950.1		0.270698	0.412924	0.469453	0.56221	0.447433		0.516441	0.482924		0.268881		0.470167		0.556709	0.526589	0.429	0.478176
AT5G38940.1	0.289923	0.206134	0.265451	0.389746	0.377997	0.371177	0.419326	0.357014	0.345172	0.210819	0.188943		0.313013	0.348186	0.372921	0.28538	0.266277	0.299516
AT2G38380.1	0.378574	0.426872	0.379946	0.491693		0.49779		0.443799	0.529639		0.559343	0.432872	0.51542	0.487968	0.538141	0.521139	0.617624	0.547158
AT3G01190.1	0.542483	0.514523	0.48631	0.732994	0.828153	0.801259	0.650834	0.684932	0.67021	0.439871	0.37743	0.450598	0.615551		0.611156	0.582358	0.548609	0.572016
AT3G21770.1	0.336472	0.349248	0.650189	0.423547	0.401843	0.405969	0.484967	0.42124	0.432642			0.550257	0.440895			0.411148	0.513032
AT3G32980.1	0.3615	0.353244	0.337125	0.422046	0.469014	0.418862		0.435996	0.427918		0.379915		0.455618	0.442844	0.416009	0.435859	0.490879	0.465842
AT4G08770.1	0.397715	0.385409	0.375524	0.540867	0.610128	0.557764	0.448645	0.481303	0.48432	0.47654	0.325395	0.587552	0.441955	0.49225	0.51583	0.554349	0.520219	0.546606
AT4G11290.1	0.377911	0.341425	0.464661	0.536977	0.650562	0.601275	0.523367	0.51104	0.534217	0.34254	0.366008	0.454104	0.502678	0.539893	0.550424	0.528442	0.425826	0.494617
AT4G30170.1	0.590653	0.584371	0.568622	0.829871	0.945199	0.823614	0.691861	0.663665	0.684892	0.517074	0.484263	0.567609	0.742428			0.643185	0.581442	0.632604
AT5G17820.1	0.372417	0.338145	0.371146	0.472671	0.455247	0.47283	0.430223	0.465215	0.426554	0.369272	0.304988	0.354824	0.456426	0.385754	0.472835	0.391764	0.379167	0.436999
AT5G64100.1	0.773397	0.760913	0.736452		0.950614	1.04385	0.791711	0.796655	0.79916	0.695591	0.667424	0.75249	0.681131		0.939337	0.701722	0.639414	0.68897
AT5G34850.1	0.344676	0.326592	0.333133	0.484139	0.511397		0.409715	0.437622	0.395475	0.367139	0.325728		0.484428			0.425436	0.432819
AT1G78850.1	0.292186	0.245347		0.44998	0.50468	0.431472			0.572157	0.290895			0.386444	0.452983
AT3G22600.1	0.575007	0.553681	0.532944	0.685938		0.725876	0.563481	0.619734	0.620586		0.6115		0.83547	0.751285	0.737425	0.659479	0.66324	0.712807
AT5G13980.1,AT5G13980.2	0.36747		0.286605	0.413187			0.456621			0.356407	0.325107		0.380644			0.348547	0.309729
AT4G16260.1	0.481043	0.358269	0.399469	0.592409		0.665176	0.354038	0.4215	0.526319		0.23655		0.463815	0.534635	0.593907	0.717524	0.511897	0.618006
AT3G54400.1	0.425465	0.421112		0.559391	0.506854	0.513651	0.545588		0.541057	0.375768			0.539155			0.522119		0.495059
AT3G14067.1	0.432154		0.403951	0.67111	0.590316		0.542436	0.601736	0.592227							0.578355	0.572095	0.61405
AT1G47128.1	0.385439		0.355249	0.527386	0.514765	0.551387	0.471046	0.468979	0.477876		0.490288	0.382916	0.718581	0.622608	0.66469	0.453207		0.552936
AT3G19390.1	0.250403	0.24372	0.247164	0.461659		0.438431	0.389723	0.477443	0.347904	0.342137	0.362047	0.34021	0.538075	0.516986	0.523205	0.395262	0.420142	0.455407
AT5G43060.1	0.415772	0.404409	0.411955	0.642	0.651418	0.661108	0.545743	0.561485	0.547895	0.383664	0.362746	0.370874	0.599766	0.55927	0.559706	0.433021	0.458044	0.472204
AT1G03220.1	0.215459	0.241153	0.270214	0.445216	0.513144		0.442601	0.436813	0.468601	0.259309	0.247404		0.419907	0.425793	0.458064	0.364236	0.347222	0.411135
AT1G58270.1	0.300434	0.264467	0.233816		0.343105	0.347824	0.344867	0.325823	0.298738	0.400183	0.411485	0.386464		0.507638	0.536557	0.357948		0.446943
AT2G22170.1	0.290135	0.337882	0.306921	0.432912	0.423624	0.398136	0.396956	0.412913	0.376373	0.259481	0.288787	0.271134	0.441321	0.403376	0.404642	0.386273	0.388224	0.403172
AT3G20370.1	0.48672	0.392169	0.353406	0.512462	0.529428	0.506272	0.439397	0.445206	0.483255	0.381114	0.345439	0.36562	0.654524		0.557898	0.4498	0.485222	0.481813
AT5G26260.1	0.565656	0.585361					0.64762	0.710902		0.573069		0.566443				0.693769
AT5G15650.1	0.510198			0.448548	0.429767	0.48081	0.486155	0.44948	0.491847	0.505654		0.533772	0.492422	0.463578	0.441516	0.541666	0.511756	0.496599
AT2G32080.1,AT2G32080.2			0.439184	0.551644		0.55213	0.47131	0.510774					0.425006			0.500468
AT3G57890.1,AT3G57890.2	0.499537				0.481298	0.50089	0.497539	0.483716	0.49155									0.476173
AT3G63460.1,AT3G63460.2,AT3G63460.3		0.63232		0.524062	0.54368	0.582565	0.5806			0.636932						0.558137	0.569214
AT1G12000.1	0.698986	0.774242	0.695102	0.647091	0.610441	0.644624	0.688589	0.648586		0.688254		0.686513	0.732618		0.684597	0.649189
AT1G12840.1	0.41498	0.409103	0.347067	0.590846		0.537029	0.51534	0.521774	0.49637	0.404428		0.394781			0.533618	0.52198	0.505343	0.528318
AT1G78900.1,AT1G78900.2	0.360937	0.351976	0.3526	0.55414	0.545222	0.555582	0.453551	0.475164	0.485625	0.351664	0.346776	0.349205	0.541215	0.608379	0.514778	0.490652	0.480238	0.497152
AT4G23710.1	0.434424	0.491623	0.493211		0.741017		0.674185	0.650558		0.42155	0.458691	0.639312		0.760825	0.677703			0.777532
AT4G11150.1	0.38552	0.386216	0.379309	0.594931	0.597114	0.588157	0.504562	0.574381	0.504385	0.373932	0.395147	0.38312	0.556803		0.528598	0.540513		0.529503
AT2G35120.1	0.458753		0.455909	0.467016	0.493153	0.47037	0.45228	0.450288	0.449556	0.484053	0.478725	0.443944		0.442219	0.481495	0.451888		0.441365
AT5G07440.1,AT5G07440.2	0.316701	0.299215	0.291368	0.390991		0.370528	0.334996	0.358746	0.320524	0.457436		0.442026	0.381627	0.384879	0.469498	0.402841	0.394416	0.418648
AT3G22200.1,AT3G22200.2	0.38318			0.530089	0.484055	0.535066		0.432823	0.398692							0.51904
AT2G30970.1,AT2G30970.2	0.381296	0.387119	0.465886	0.437372	0.439401	0.471315	0.390746	0.398057	0.414787	0.379497		0.411601	0.389983		0.416354	0.413843	0.389127	0.40498
AT1G17290.1	0.457519	0.447869	0.503927	0.502138	0.486782	0.468376	0.451427	0.502155	0.446933	0.521386			0.466415		0.44407	0.466553	0.445509	0.467458
AT3G61440.1	0.485633	0.435039	0.393873	0.510382	0.477667		0.468788	0.46381					0.586424			0.52387		0.552909
AT2G14170.1,AT2G14170.2,AT2G14170.3	0.379794		0.427873	0.469396	0.385849	0.368781	0.438362	0.420797	0.356068	0.46869			0.460645			0.347486	0.35528
AT4G00860.1	0.440897	0.420654	0.444678	0.488317	0.526108	0.423995	0.423168		0.428441	0.400705	0.422714	0.430331	0.455042	0.390374	0.399354	0.380422	0.381476	0.406837
AT4G37910.1	0.670407	0.837184		0.890996	0.875894	0.884332	0.838458	0.85132	0.808732	0.802992			0.869799		0.836307	0.871626	0.816311	0.829105
AT5G09590.1	0.414283	0.477371		0.551325	0.533643	0.570037	0.492488	0.504486	0.465336	0.442426	0.477451	0.490226	0.502918		0.476352	0.489325	0.427427	0.463527
AT4G11600.1	0.617133		0.549257	0.644595		0.680573	0.527304	0.550492	0.565939		0.600922	0.616893	0.706237	0.67404	0.732065	0.637811		0.66916
AT3G06050.1	0.409365	0.383483	0.418301	0.519695	0.553737	0.490803	0.43942	0.418716	0.423274	0.426384	0.400613	0.392005	0.465319	0.457361	0.450243	0.426171	0.409792	0.439693
AT5G20080.1				0.469667		0.454644	0.41577	0.390363					0.408613		0.425177	0.397522	0.365383	0.372288
AT5G50370.1	0.478017			0.418634	0.492196	0.423819	0.395744	0.418054	0.418041			0.410372	0.423853	0.380188	0.377186			0.448309
AT5G63400.1	0.417508	0.391458	0.444846	0.442073	0.457024	0.432413	0.415433	0.415136	0.416821	0.401509	0.400322	0.408904	0.451591	0.427715	0.423929	0.39318	0.411816	0.420401
AT4G11010.1		0.459067	0.418124	0.3833	0.395276	0.395083	0.399071	0.370826	0.393167	0.430024	0.398661	0.409078	0.392738	0.360451	0.36519	0.369435	0.379596	0.400144
AT4G02930.1	0.457902	0.445545	0.481264	0.478481	0.478949	0.467479	0.433501	0.400809	0.436066	0.437797	0.4359	0.42576	0.471167	0.447375	0.435799	0.427284	0.412904	0.431692
AT1G61570.1	0.480423		0.571315	0.516568	0.559287	0.501594	0.454721	0.524551	0.492643	0.479002		0.547387	0.487345	0.464502	0.496052	0.50472	0.469493	0.463667
AT2G29530.1,AT2G29530.2					0.40989		0.419571	0.403762				0.405568		0.364711		0.390733	0.336532	0.39495
AT3G46560.1	0.548102	0.451751	0.528038	0.407755	0.506651	0.428956	0.407791	0.413675	0.427943	0.626369	0.499014	0.501784	0.408237	0.402581	0.39032	0.349588		0.390552
AT5G50810.1	0.501367		0.493648	0.465322	0.500709	0.479882	0.488712	0.46989	0.456525	0.457546	0.424131	0.472752	0.44692	0.435345	0.431035	0.429007		0.465087
AT1G14980.1	0.50613	0.530272	0.559935	0.506637	0.512512	0.501051	0.482421	0.469272	0.490052	0.518099	0.507542	0.483498	0.502684	0.461406	0.450379	0.490855	0.44747	0.480141
AT2G33210.1,AT2G33210.2	0.457826	0.388309	0.467321	0.449244	0.43147	0.411545	0.416711	0.383614	0.39101	0.3655	0.343297	0.331794	0.423823			0.364774	0.368066	0.372304
AT3G23990.1	0.441647	0.426116	0.466234	0.414191	0.433334	0.414863	0.386486	0.407234	0.383609	0.428003	0.428515	0.512011	0.402525		0.348505	0.391985	0.346982	0.379148
AT5G40770.1				0.40994	0.393126	0.347999		0.375981	0.516591	0.448127								0.364149
AT3G56070.1,AT3G56070.2	0.484855	0.471051	0.473619	0.471053	0.45998		0.43233	0.428955	0.432341	0.462896	0.419933	0.474788	0.428545	0.442555	0.448894	0.424427		0.411142
AT2G21045.1	0.544571	0.543359	0.547566	0.719264	0.738942	0.705022	0.624083	0.625	0.586641		0.514192	0.517692	0.592419	0.595574	0.570371	0.569476	0.512926	0.577298
AT3G01280.1	0.352049	0.394447	0.404024	0.408454	0.419449	0.380533	0.373076	0.407219	0.372893	0.391642	0.370736	0.350105	0.354328	0.353817	0.326637	0.36613	0.343708	0.377134
AT5G15090.1,AT5G15090.2	0.383885	0.411541	0.433707	0.427783	0.379484	0.376113	0.374543	0.380558	0.379426	0.386361	0.367508	0.387459	0.371721	0.355548	0.343582	0.354267	0.330828	0.351717
AT5G67500.1,AT5G67500.2	0.364677	0.350651	0.404426	0.387806	0.38097	0.375639	0.371539	0.390087	0.379746	0.363654	0.344549	0.364676	0.344322		0.333011	0.353026	0.37975	0.381397
AT3G08580.1,AT3G08580.2		0.473889	0.477801	0.44281	0.475237	0.450309	0.393771	0.498262	0.47893	0.508493		0.482859	0.528424			0.424431	0.418157	0.424665
AT1G67350.1,AT1G67350.2	0.408909		0.435313	0.400082	0.410693	0.389671	0.416362	0.374513	0.402792		0.443039	0.409868		0.382599	0.404963	0.380195	0.368498	0.436231
AT5G10860.1	0.605259	0.572823	0.616676	0.732827	0.720778	0.734454	0.647968	0.642924	0.633982	0.561849	0.572183	0.499745	0.637984			0.584402	0.529869	0.587121
AT1G08480.1	0.454252	0.382257	0.428026	0.484275	0.460222	0.460543	0.433696	0.428537	0.410235	0.432164	0.445569	0.438314	0.423412	0.441332	0.441151	0.427319	0.397825	0.413216
AT1G22520.1,AT1G22520.2			0.412566	0.623881			0.377194	0.356023	0.34497		0.444887		0.498253				0.328365
AT1G47420.1	0.424201	0.509657	0.565448	0.544784	0.553013	0.532748	0.499762	0.504811	0.512368	0.51882	0.569611	0.54843	0.541236	0.531185	0.514744	0.500767	0.501596	0.51227
AT1G72170.1		0.378235	0.375978	0.407239	0.394694	0.442733							0.411174	0.348632	0.366392
AT2G27730.1	0.355252	0.45961	0.453991	0.488633	0.503939	0.499798	0.454777	0.456975	0.457693	0.418099	0.439179	0.44576	0.456601	0.460509	0.467107	0.437557	0.432995	0.481057
AT2G40765.1				0.484513		0.496313	0.44381	0.460477	0.432147		0.483951		0.490071	0.48373	0.475429	0.45713
AT2G46540.1				0.48461		0.468058	0.449404	0.418638	0.440462				0.486906	0.472093	0.471912	0.404812		0.434166
AT3G07480.1			0.457077	0.467391	0.554579	0.488266	0.404737	0.437294	0.4173				0.455153	0.436039		0.389685	0.364729	0.39588
AT5G41670.1,AT5G41670.2	0.362637	0.346164	0.37013	0.412699	0.455845	0.435859	0.385261	0.432635	0.40931	0.271533	0.378173	0.299563	0.29057	0.365313	0.270295	0.34724	0.340267	0.346159
AT1G24180.1	0.436313	0.408957	0.432659	0.457693	0.49051	0.451463	0.404656	0.416552	0.400934	0.386333	0.400844	0.395829	0.44251		0.411961	0.380191	0.404131	0.375755
AT5G50850.1	0.421722	0.39586	0.424291	0.429831	0.443087	0.42773	0.390775	0.389037	0.375284	0.364742	0.39497	0.388152	0.398068	0.438106	0.401998	0.350867	0.356034	0.366506
AT3G13930.1	0.405628	0.398947	0.413452	0.435891	0.444776	0.442619	0.390366	0.380416	0.412657	0.373959	0.401503	0.414151	0.436674	0.458184	0.427589	0.364685	0.38495	0.380093
AT3G52200.1,AT3G52200.2	0.401648	0.391456		0.473224	0.48058	0.438774	0.380534	0.407947	0.403285	0.369886			0.465865			0.409112	0.411611	0.383123
AT3G17240.1,AT3G17240.3	0.374585	0.355155	0.426724	0.400728	0.41213	0.427811	0.385347	0.387432	0.386385	0.370386		0.365907	0.38619		0.349146	0.353941	0.36922	0.384097
AT2G44350.1,AT2G44350.2	0.390763	0.365235		0.406365	0.476971	0.419674	0.409354	0.461635				0.441928	0.473748		0.36648	0.450115	0.33709	0.326822
AT2G05710.1	0.459206	0.454552	0.483013	0.464513	0.460114	0.467605	0.447267	0.447229	0.42738	0.482141	0.427159	0.494702	0.473147	0.386769	0.425023	0.417944	0.450144	0.45112
AT4G26970.1	0.388921	0.438771	0.392432	0.474937	0.485379	0.462675	0.421541	0.42261	0.431877	0.367393		0.364743	0.417784		0.403503	0.356607	0.357288	0.388556
AT3G55410.1	0.442096	0.458221		0.502564	0.50518		0.463018	0.412751	0.454992	0.42479			0.444269			0.430597	0.414301
AT5G55070.1	0.408866			0.435899	0.401676		0.325174	0.387215				0.351539				0.363696	0.33218
AT2G20420.1	0.411215	0.410129	0.443984	0.440971	0.4516	0.435124	0.39828	0.41327	0.404597	0.392994	0.428198	0.426084	0.438564	0.406479	0.410503	0.391596	0.378072	0.394372
AT5G66760.1				0.608884	0.52121	0.482882	0.447175	0.43343								0.426968	0.434024	0.478431
AT2G47510.1,AT2G47510.2	0.476705	0.441038	0.434347	0.428658	0.435006	0.41709	0.421327	0.425016		0.467325			0.489076			0.40142	0.363469	0.434312
AT1G53240.1	0.43695	0.432569	0.438683	0.43692	0.43105	0.423121	0.407679	0.406986	0.407465	0.404813	0.4372	0.415994	0.420236	0.39496	0.405037	0.381827	0.366625	0.384809
AT4G00570.1	0.595818	0.485173		0.455002			0.462184	0.434876		0.526115			0.459623			0.430733
AT5G03290.1	0.454172	0.411889	0.433286	0.469573	0.456076	0.422691	0.387654		0.373688	0.3758		0.38818	0.398113			0.377175	0.370963	0.365667
AT1G79440.1			0.456808	0.397885		0.419893	0.436301	0.418118	0.401392							0.394556	0.381654	0.393105
AT3G12260.1	0.565643	0.530361		0.613568		0.601335	0.530204	0.556971	0.51827				0.638828		0.549843	0.547158	0.475179	0.524265
AT3G27890.1				0.483615	0.561653	0.68406		0.462164					0.542301	0.419418		0.425845		0.571448
AT1G47260.1	0.412702	0.411184	0.406224	0.427048	0.405399	0.46143	0.38736	0.398171	0.410825	0.378707	0.349179	0.3715	0.390851	0.447096	0.415719	0.379318	0.377393	0.369743
AT2G02050.1	0.437024		0.396343	0.416324	0.411686	0.412866	0.412055		0.373591		0.401082	0.412498	0.408194	0.401532	0.385533	0.379664	0.366223	0.383423
AT2G20360.1	0.495825	0.462785		0.459076	0.478334			0.437161	0.413269		0.406213	0.470701				0.473078	0.415476	0.478129
AT4G02580.1	0.442455	0.445582	0.482715	0.483211		0.480853	0.454953	0.445912	0.43151			0.455995	0.475738		0.474199	0.412178	0.429354	0.441388
AT5G37510.1,AT5G37510.2	0.50883		0.499913	0.516271	0.510268	0.53276	0.463411	0.466185	0.452582	0.472169	0.491189	0.470647	0.512696		0.476502	0.449982	0.463683	0.498072
AT5G52840.1	0.422167	0.41326	0.460602	0.480949	0.467339	0.461147	0.42697	0.436302	0.426147	0.418701	0.427048	0.419455	0.430217	0.436731	0.452211	0.406043	0.384951	0.404356
AT5G67590.1	0.542269	0.515017			0.568026	0.537155	0.493042	0.501855	0.491313		0.538845			0.528406	0.527026	0.474996	0.457308	0.475641
ATMG00070.1	0.412036	0.391925			0.514622		0.370614	0.488088					0.378043					0.409953
AT5G13430.1,AT5G13440.1			0.381989	0.464567			0.414292		0.420178		0.3936	0.425611	0.501218	0.46506		0.387109	0.411406	0.439403
AT3G27240.1	0.411069	0.413747	0.446066	0.397057	0.381222	0.392024	0.378105	0.383859	0.384052	0.426964		0.352858	0.38453	0.371625	0.350095	0.355655	0.371335	0.369194
AT5G40810.1,AT5G40810.2				0.413483			0.39871	0.397547	0.374289							0.355951	0.333769	0.389665
AT1G22450.1	0.474179	0.434711	0.497779	0.46919	0.458875	0.448297	0.418393	0.392575	0.422638	0.482758	0.441126		0.450058	0.424622	0.423884	0.391165	0.405846	0.420905
AT3G15640.1,AT3G15640.2	0.443765	0.375974	0.442898		0.453522	0.457588	0.416533	0.365133	0.407698	0.386057	0.400607	0.371703	0.429	0.412961	0.406281		0.330652	0.391135
AT1G51650.1	0.474076	0.4096		0.427701			0.441758	0.366751	0.375297				0.43868		0.340509	0.341739	0.377495	0.373698
AT2G33040.1	0.316262	0.450144	0.462893	0.4651	0.43874	0.454214	0.431479	0.438653	0.410513	0.370756	0.311537	0.35425	0.416862			0.410409	0.402176	0.421636
AT3G46430.1,AT5G59613.1,AT5G59613.2	0.445087	0.442482	0.435703	0.419401	0.425768										0.397148	0.415139		0.373394
AT3G52300.1	0.467936	0.483993	0.519547	0.437051	0.4194	0.436359	0.420421	0.385349	0.426105	0.396854	0.396415		0.451415	0.447801	0.431408	0.379779	0.36805	0.41724
AT5G08670.1,AT5G08680.1,AT5G08690.1	0.43653	0.419095	0.444353	0.453829	0.460007	0.433539	0.411836	0.398952	0.395705	0.422646	0.435908	0.426945	0.43657	0.449528	0.420139	0.385445	0.38764	0.400839
AT5G13450.1	0.413464	0.439464	0.437272	0.425804	0.430274	0.429701	0.397164	0.39666	0.383276	0.425872	0.409856	0.408039	0.41656	0.392651	0.403698	0.370917	0.362883	0.391588
AT5G47030.1			0.44026		0.429517	0.418228	0.402198	0.405749	0.373035	0.414409	0.371074			0.417438	0.395904	0.368074	0.378494	0.368653
AT5G09978.1	0.323768	0.331829	0.323069	0.500657	0.451576	0.47436		0.44422	0.449227	0.284611	0.301473	0.292818	0.517101	0.444547	0.439495	0.431169	0.349978	0.395837
AT4G38680.1	0.577048	0.550579	0.531109	0.523298	0.529543	0.496396	0.529673	0.52385	0.51733		0.513373	0.525873	0.552241	0.510455	0.525791	0.533272	0.518974	0.520833
AT1G20440.1	0.468496	0.468697	0.450075	0.486427	0.467363	0.465033	0.424531	0.415759	0.399589	0.469442	0.540538	0.455594	0.501599	0.484491	0.486067	0.387511	0.420186	0.434768
AT2G24940.1				0.730006	0.746609	0.761901	0.703613		0.679761		0.633228	0.655844			0.67602		0.688457	0.734448
AT1G07370.1,AT2G29570.1	0.49276	0.503684		0.451146	0.461114	0.458167	0.431928	0.491711	0.481311	0.388529			0.419123			0.406572	0.432092	0.492104
AT1G73230.1				0.5354	0.543815			0.516598	0.527554	0.617583					0.569983			0.54325
AT2G21060.1	0.454019	0.459111	0.478168		0.467531	0.455073	0.44415	0.473609	0.461967			0.469393		0.415476	0.461577	0.434542	0.416358	0.444158
AT2G33410.1			0.71479			0.640575		0.724648	0.700093						0.688543		0.689077	0.695165
AT5G47210.1	0.710754		0.684654	0.606596	0.63832	0.638514	0.629496	0.695271	0.571974				0.674945	0.588602		0.725792	0.630586	0.610666
AT2G19480.1,AT2G19480.2,AT2G19480.3				0.50576		0.494742			0.506125					0.518342	0.488802		0.458895	0.506272
AT3G12390.1	0.576979		0.533533	0.483911	0.480548	0.463986	0.513763	0.491903	0.487073	0.524234	0.574057	0.510042	0.460725	0.477065	0.470751	0.511721	0.488427	0.461591
AT1G27970.1,AT1G27970.2			0.528822	0.488073	0.51526	0.495343	0.397711		0.450757				0.445161			0.483534		0.449084
AT4G16143.1,AT4G16143.2				0.648276			0.595629	0.630206	0.621698				0.622051			0.594987	0.633066
AT5G60980.1,AT5G60980.2	0.6097		0.552418	0.553686	0.538649	0.543189	0.558879	0.595683		0.496987			0.589962		0.543483	0.597587	0.512793	0.537645
AT3G51800.1,AT3G51800.2,AT3G51800.3				0.423927	0.484031	0.425732	0.416111	0.44849				0.464152				0.439708	0.422411	0.450917
AT2G30060.1				0.516186	0.475433		0.534085		0.515941				0.494704		0.427385	0.476884
AT2G03440.1	0.668127			0.579636	0.628306		0.586707						0.569832	0.571515	0.663494
AT3G05900.1	0.583763	0.596385		0.690222	0.601529		0.620258	0.636527		0.468725	0.5463					0.643657
AT2G23120.1	0.527332		0.525349	0.532571	0.512761	0.507435	0.483798	0.507482	0.503559	0.557882	0.5782	0.569651	0.530803	0.507947	0.525131	0.518099	0.516187	0.545095
AT4G15802.1	0.477953	0.49021	0.527005	0.515091	0.502791	0.512491	0.485357	0.504717	0.50962	0.435979	0.525673	0.565895	0.486159	0.456857	0.502057	0.502766	0.410283	0.504635
AT5G39570.1	0.537204	0.494022	0.50747	0.520195	0.497206	0.516513	0.505642	0.481689	0.473915	0.530518	0.577025	0.595414	0.512852	0.544753	0.542213	0.505611	0.546294	0.523857
AT3G48990.1	0.447782	0.46224	0.41547	0.472562	0.45336	0.479304	0.447046	0.452987	0.447079	0.436054	0.456442	0.392288	0.396306	0.439422	0.358224	0.387127	0.419484	0.411947
AT5G42890.1				0.507537	0.492245	0.492891	0.55852	0.571774	0.57545				0.448267					0.604919
AT1G08110.1,AT1G08110.2,AT1G08110.3,AT1G08110.4				0.477834	0.470707		0.479523	0.489407	0.475837				0.446776	0.449988	0.46881		0.438688	0.45565
AT3G56240.1		0.580127	0.576033	0.587387	0.562942	0.562075	0.568093	0.536429	0.560438					0.638212	0.62015		0.601882	0.601098
AT1G76180.1,AT1G76180.2	0.499213		0.515478	0.478209	0.468785	0.476546	0.453207	0.454555	0.451052		0.499264	0.453731	0.435775	0.401064	0.430317	0.405902	0.380118	0.429417
AT2G17420.1	0.472468	0.433637		0.450695	0.504033	0.476874	0.476917	0.491828	0.407246				0.479935		0.387495	0.441398	0.516349	0.591876
AT3G52880.1,AT3G52880.2	0.411264	0.481741	0.525853	0.508559	0.499353	0.50876	0.471255	0.480826	0.471129	0.534159		0.512235	0.476193		0.499031	0.489228	0.500825	0.479293
AT1G19570.1,AT1G19570.2	0.503553	0.492751	0.48103	0.537039	0.544271	0.52046	0.46832	0.459978	0.501704	0.476787	0.685173		0.524885	0.540929	0.555666	0.541465	0.558862	0.575983
AT5G43940.1	0.555497	0.578876		0.476322	0.602195	0.456328	0.483884	0.577262	0.492788	0.58008		0.539519				0.425427	0.462811
AT3G56490.1	0.471844	0.498177	0.491317	0.478997	0.464038	0.470883	0.471258	0.466223	0.459276	0.477286	0.470991	0.462838	0.435563	0.42784	0.440836	0.469379	0.459799	0.423511
AT1G35720.1	0.547272	0.540422	0.532071	0.528263	0.493632	0.511699	0.492942	0.465983	0.489146	0.772622	0.721103	0.805926	0.840316	0.801584	0.76967	0.678346	0.830667	0.731669
AT2G31670.1	0.420226		0.437781	0.462023	0.485201	0.428168	0.407813	0.497893	0.405928				0.429434				0.387624	0.451868
AT2G22780.1				0.439026	0.439857	0.447856		0.527859					0.452257		0.416122	0.534642	0.535765
AT1G03870.1			0.429581		0.725697	0.73675	0.677765	0.676563	0.609942						0.584204		0.510629	0.630574
AT5G54500.1	0.489374	0.418022		0.597782		0.527492	0.532856		0.56757				0.559838	0.519372	0.582148	0.568924	0.52523	0.552502
AT1G66240.1			0.675695	0.724498	0.78317	0.712007	0.701187	0.649586	0.754475			0.694204		0.72457	0.694223
AT3G25780.1	0.333605					0.443699	0.361534	0.453165	0.394911	0.44533		0.396742				0.429309	0.455347	0.477111
AT2G44790.1	0.256801	0.251154	0.30214	0.421865	0.421596	0.437083	0.362079	0.37169	0.365583	0.262207	0.219266	0.266991	0.314583	0.312583	0.339742	0.309875	0.290878	0.34327
AT1G27130.1				0.470736	0.463292	0.422632	0.447545	0.435735	0.448058			0.470396				0.445907	0.412255	0.43911
AT3G61260.1	0.380612	0.362592	0.360064				0.569494				0.37923	0.361873			0.601729	0.476668		0.570069
AT1G18210.1,AT1G18210.2			0.5192	0.575255	0.603746	0.535043		0.539639	0.559921		0.568924		0.556721	0.544272	0.56888			0.502321
AT4G12420.1,AT4G12420.2	0.349536	0.355045	0.400412	0.545852				0.47043		0.352236	0.359109	0.331731			0.454374	0.473553	0.354318
AT2G37170.1	0.405305	0.428019	0.43667	0.614512	0.601455	0.59324	0.589582	0.532963	0.553521	0.397946	0.402185	0.415804	0.636325	0.519898		0.482833	0.420182	0.489635
AT2G45960.1,AT2G45960.2,AT2G45960.3	0.435922	0.400157	0.444307		0.529354	0.558975	0.523251			0.403912		0.407234				0.483598
AT3G53420.1,AT3G53420.2	0.458469	0.463044	0.410388	0.57088	0.674314		0.607354	0.60209		0.438468	0.454598	0.434739	0.713228			0.538106	0.473135
AT3G61430.1,AT3G61430.2	0.291058	0.377507	0.380743	0.492082	0.497889	0.524728	0.481652	0.51685	0.433856	0.337845	0.383995	0.329403	0.490654	0.400886		0.425292	0.339778	0.476739
AT4G35100.1,AT4G35100.2	0.468416	0.485764	0.468719	0.563865	0.515821	0.575062	0.535888	0.515205	0.539633	0.399515	0.411149	0.382155	0.657583	0.622706	0.522227	0.503374	0.480445	0.545397
AT1G12080.2	0.557695	0.598144	0.579102	0.54979	0.523449		0.540761	0.509527	0.510754	0.550447	0.583982	0.526438	0.525452	0.48583	0.468652	0.479388		0.494135
AT2G30930.1	0.318876	0.349534	0.357148	0.528472	0.491422	0.516911	0.512848	0.500386	0.46946	0.283117	0.319813	0.313409	0.475912	0.490908	0.457049	0.404237	0.399408	0.431426
AT3G17020.1	0.466188	0.512724	0.487433	0.543933	0.525235	0.536986	0.486994	0.515889	0.502089	0.502793	0.514618	0.505466	0.483072	0.476335	0.480829	0.441187	0.464837	0.45267
AT3G53990.1		0.474679	0.535817	0.527565	0.54032	0.535058	0.521978	0.528111	0.507027	0.587317	0.572857		0.523414	0.525625	0.532871	0.493831	0.509072	0.524815
AT1G20450.1,AT1G20450.2		0.520695		0.46549	0.455276	0.431193		0.429079	0.459942	0.470298				0.440863	0.501824	0.468113	0.465774	0.488968
AT5G65020.1	0.511556		0.502054		0.519209	0.430348	0.458454	0.477804	0.450845	0.525053	0.566181	0.504285	0.476199	0.500376	0.441104	0.484155	0.444692	0.463986
AT1G22530.1	0.378465	0.416396	0.396372	0.730424	0.709751		0.560355	0.563363	0.591441	0.281781	0.332366	0.313601			0.716721	0.509272	0.452513	0.526137
AT2G36580.1	0.485571	0.484548		0.503456	0.516664	0.465243	0.483953	0.483004	0.478675				0.506471		0.478661	0.492751	0.551796	0.498445
AT2G04780.1,AT2G04780.2	0.456813	0.462193	0.453347	0.594549	0.630565	0.598237	0.565939	0.562173	0.580653	0.401462	0.448804	0.408987	0.639324	0.666177	0.601405	0.520266	0.520501	0.556969
AT4G14630.1	0.343692	0.248848	0.194537	0.431301	0.313575	0.434588		0.377326	0.335058	0.422809	0.376926	0.254838	0.386798	0.431276	0.400665	0.294737	0.35963	0.312255
AT3G17390.1	0.720898	0.776956	0.723711	0.686589	0.724944	0.698262	0.650154	0.680891	0.691367	0.69946	0.682584	0.712456	0.764093	0.710773	0.671097	0.666794	0.686183	0.681565
AT3G04790.1	0.393295	0.438089	0.39877	0.489789	0.46075	0.484426	0.444627	0.425355	0.449461	0.425663			0.416128	0.413089	0.432289	0.426229	0.409635	0.446385
AT2G28000.1	0.469916	0.495335	0.466798	0.512847	0.519925	0.506743	0.504903	0.49979	0.484178	0.451996	0.513857	0.420599	0.540992	0.498169		0.494172	0.459467	0.470481
AT2G01140.1	0.464111	0.476211	0.450262	0.492462	0.508648	0.507852	0.454439	0.476627	0.482656	0.462609	0.494354	0.449553	0.522598	0.494949	0.497658	0.476955	0.497847	0.486369
AT3G60750.1,AT3G60750.2	0.438764	0.418664	0.445673	0.494842	0.461597	0.502746	0.476583	0.486249	0.473274	0.400373	0.4499	0.393923	0.501481	0.480965	0.465176	0.426562	0.416224	0.438597
AT5G16390.1,AT5G16390.2		0.507195		0.616579	0.616609	0.589195	0.606058	0.553541	0.564062							0.57435	0.564566	0.582522
AT3G05020.1	0.682717	0.720902	0.709721	0.693894	0.709019	0.705168	0.684639	0.703038	0.675444	0.65431		0.668716	0.75262		0.706797	0.712171	0.699015	0.717968
AT1G62640.1,AT1G62640.2	0.448468	0.432282	0.36348			0.500225	0.456025			0.357423						0.435792	0.425476	0.476767
AT3G25860.1	0.529983	0.49424	0.503583	0.53745		0.626327	0.502932	0.547263	0.534483	0.493613	0.538054	0.519053	0.599532		0.592499		0.527968	0.663595
AT1G24360.1	0.4645	0.469719	0.433202	0.546253	0.488362	0.510168	0.508712	0.489813	0.458633	0.491084		0.448767	0.513903	0.479398	0.469771		0.462261	0.503676
AT2G05990.1,AT2G05990.2	0.389646	0.398909	0.366364	0.409252	0.389808	0.350894	0.371269	0.393016	0.36272	0.451681	0.303816		0.383866	0.370028	0.403204	0.379996	0.410379	0.381851
AT2G15620.1	0.457678	0.53345	0.500269	0.540519	0.529546	0.544683	0.549164	0.537734	0.528389		0.46363		0.418921	0.467862	0.429589	0.41555	0.379249	0.407276
AT5G35630.1,AT5G35630.2,AT5G35630.3	0.463136	0.57917	0.46638	0.547793	0.583901	0.555536	0.501485	0.47654	0.525499	0.385571	0.428764	0.427967	0.425385		0.47784	0.448301	0.482374	0.449776
AT5G04740.1	0.482033			0.575904	0.565565		0.550045	0.531602	0.51539				0.623949				0.558882
AT4G31990.1,AT4G31990.2,AT4G31990.3,AT4G31990.4	0.442359			0.53954			0.451224	0.489877	0.436935	0.43626						0.511618
AT4G29840.1		0.557771	0.555842	0.638336			0.571801	0.59996		0.527302						0.589382	0.592886
AT2G45440.1,AT3G60880.1,AT3G60880.2				0.535984		0.58687	0.540645				0.422574		0.48945			0.491185		0.475451
AT1G14810.1	0.37127	0.373027	0.391679	0.40658	0.408064	0.392601	0.388877	0.403225	0.388857	0.357997	0.393158	0.370809	0.427283	0.425257	0.405566	0.389845	0.396436	0.382514
AT3G58610.1,AT3G58610.2,AT3G58610.3	0.517351	0.634013	0.608781	0.634721	0.637071	0.631998	0.585149	0.610745	0.571638	0.532399	0.557344	0.558212	0.607196	0.555037		0.593357	0.576263	0.578642
AT4G34200.1	0.406528	0.387912	0.367979	0.416919	0.425084	0.4148	0.393429	0.397775	0.397	0.428941	0.356244	0.389629	0.569736	0.38041	0.473954	0.443376	0.456454	0.454332
AT4G35630.1		0.542277		0.580458			0.594032	0.547841	0.52747			0.599772			0.631691	0.573258	0.634519	0.609073
AT2G43750.1,AT2G43750.2	0.394247	0.377944		0.424812	0.36711		0.583899	0.375995								0.411883
AT3G54640.1				0.651404	0.752976		0.535034	0.587716	0.511914	0.47091	0.550125	0.532892	0.616503			0.553765	0.572327	0.56717
AT5G54810.1	0.529225		0.548657				0.541238	0.549023	0.62281	0.522423	0.596337				0.628234		0.663968	0.635469
AT5G04590.1	0.530918	0.491807	0.510457	0.597248	0.527419		0.524576	0.544616	0.516577	0.46762		0.509732		0.572964		0.549448	0.495327	0.55464
AT3G02780.1		0.53376	0.542838	0.546522	0.555806	0.544741	0.527324	0.542978	0.529515			0.578325	0.601276	0.499616	0.513578	0.555851	0.562544	0.525902
AT5G16440.1	0.538754			0.512332	0.494396	0.512478	0.491339	0.513086	0.49939				0.50139	0.432844		0.506311	0.522156	0.50941
AT2G43100.1	0.489394	0.482211	0.466513		0.617571		0.599629	0.622728	0.566402						0.563886	0.62522	0.537962	0.591081
AT1G13280.1	0.381384	0.332756	0.378088	0.389519			0.394159	0.354392	0.412684		0.394178	0.378325	0.443055	0.413006	0.473247		0.392248	0.396237
AT2G44050.1				0.427378	0.402658	0.387952	0.411493	0.421612	0.418199							0.384476	0.386677
AT4G03520.1,AT4G03520.2	0.587328		0.578037	0.754821	0.722313	0.644726	0.636776	0.657744	0.57286				0.684275		0.562635	0.701975		0.613426
AT3G52960.1	0.404956	0.40476	0.392091	0.438212	0.417403	0.415868	0.406031	0.387996	0.451677	0.373774	0.407598	0.396817	0.421123	0.445152	0.423309	0.417643	0.407719	0.4097
AT3G11630.1	0.362705	0.354115	0.363501	0.407763	0.378773	0.467124	0.37036	0.390005	0.370514				0.366453			0.33692	0.344153	0.358195
AT2G28190.1	0.305777	0.301812	0.344162	0.37075	0.389011	0.412279	0.364283	0.352942	0.395152	0.353564	0.335479	0.470417	0.356827	0.354585	0.382499	0.296753	0.35632	0.366641
AT2G35040.1,AT2G35040.2	0.372952		0.374084	0.467126	0.448524		0.443086	0.426834	0.396044				0.435653			0.421276	0.389374
AT3G17810.1	0.43711	0.501569	0.433449	0.520927	0.530161	0.523919	0.45338	0.461451	0.44731	0.441863			0.491894	0.52363	0.682895	0.392266	0.514966	0.458745
AT5G09650.1	0.384354	0.342634	0.407888	0.406942	0.407343	0.374874	0.380949	0.361886	0.387199	0.383286	0.401228	0.323568	0.41072	0.404013	0.38929	0.406078	0.365259	0.386711
AT2G47730.1	0.502757	0.493107	0.484155	0.513917	0.503205	0.502559	0.489856	0.502557	0.509007	0.542669	0.526154	0.56262	0.518253	0.516157	0.503011	0.518031	0.495666	0.512119
AT4G19880.1,AT4G19880.2,AT4G19880.3		0.469866	0.474952	0.483925	0.588634	0.518521		0.441804			0.544655		0.467929		0.444546			0.483009
AT3G20390.1	0.392306	0.371557	0.386575	0.426255	0.426251	0.406265	0.391714	0.382256	0.423516	0.372739	0.396609	0.373501	0.434479	0.414389	0.434303	0.409287	0.435554	0.429826
AT4G20850.1				0.405212	0.365831	0.44933		0.475874		0.482034		0.458932	0.413756		0.386341
AT5G45390.1	0.368752	0.418462		0.447109	0.390429	0.417348	0.391801	0.417964	0.41665		0.417007					0.368651	0.365895
AT5G20720.1,AT5G20720.2,AT5G20720.3	0.506139	0.543081	0.524903	0.548949	0.550453	0.54231	0.51889	0.52138	0.513685	0.516883	0.492436	0.496083	0.551346	0.475506	0.517633	0.525565	0.47659	0.503479
AT5G56500.1,AT5G56500.2	0.500332		0.499218	0.553275			0.489858	0.526513	0.502815	0.450145		0.490647	0.609851		0.516948	0.526008	0.50314	0.523418
AT4G01900.1	0.413061	0.364273	0.392367	0.391463	0.363139	0.430676	0.400633	0.445478		0.335971	0.373493		0.391135	0.417773	0.357295			0.405561
AT1G21440.1	0.344119	0.317691	0.418904	0.37207	0.33644	0.373214	0.366416	0.376846	0.354605	0.394597			0.45365	0.524349		0.381359	0.41313	0.366716
AT1G53280.1	0.495176	0.498885		0.500489		0.503748		0.452042	0.485349							0.471629	0.487576	0.492245
AT4G39730.1	0.286762	0.298323		0.444961	0.478807	0.445122	0.37687	0.376047	0.422784				0.502412	0.481142	0.488701	0.418847	0.490297	0.450268
AT1G42960.1	0.470693	0.494952	0.48874	0.576423	0.603131	0.613086	0.563558	0.559787	0.519912	0.478246	0.492428	0.478142	0.581376	0.588308	0.570985	0.522421	0.528534	0.563681
AT1G74030.1	0.407264	0.386552	0.374656	0.426034	0.403917	0.426891	0.412175	0.384205	0.401413	0.390951		0.399347	0.421978		0.460722	0.381736	0.403347	0.406153
AT1G79530.1	0.559902	0.44948		0.593157	0.611758	0.597865	0.598199	0.561603	0.541603	0.547741		0.510354	0.616159			0.53429	0.553764	0.57243
AT5G13110.1	0.381394	0.409917		0.432043			0.496108	0.467857	0.510526			0.3595				0.377424	0.410697
AT1G64190.1	0.355008	0.382433	0.38832	0.390414	0.455115	0.400838	0.401481	0.382454	0.394547	0.30822	0.368909	0.334806	0.355057	0.387579	0.348031	0.383626	0.371327	0.352827
AT5G13420.1	0.44524	0.443527	0.44517	0.521227	0.507677	0.528401	0.498115	0.510311	0.506304	0.378471	0.43442	0.390733	0.463405	0.458041	0.44135	0.445066	0.426966	0.450091
AT2G27510.1				0.493528			0.490255	0.476756	0.479605				0.466281		0.464953		0.429799	0.435862
AT4G05390.1		0.350657		0.429241	0.408325	0.442862	0.424961	0.427244	0.392058									0.369422
AT1G30120.1,AT2G34590.1				0.751436		0.810931	0.685421	0.740562		0.595135					0.720169	0.70937
AT1G34430.1			0.496949	0.558375	0.532082			0.545838		0.487872			0.581145			0.584375
AT4G13430.1	0.61244	0.589869	0.626298	0.644833	0.632954		0.654815	0.634092		0.603374	0.607702	0.664838	0.744895	0.718993	0.699839	0.690214	0.630331	0.582954
AT3G47520.1	0.407647	0.396807	0.424065	0.447641	0.462005	0.459493	0.432222	0.448089	0.443318	0.412252	0.429568	0.428708	0.475153	0.461744	0.461688	0.419714	0.429336	0.417602
AT1G79230.1,AT1G79230.3	0.504105			0.491554	0.451313		0.453824	0.422135	0.445765				0.440114			0.425597	0.421801	0.418775
AT4G08390.1,AT4G08390.2,AT4G08390.3		0.409713		0.477151	0.446952	0.469808	0.425683	0.407599	0.425639						0.427423		0.44082	0.449346
AT5G26830.1	0.505098		0.452081		0.469487	0.476138	0.455352	0.515246	0.497326		0.525013		0.439357			0.460168		0.438099
AT1G54010.1			0.512255	0.51349	0.489741	0.49774	0.599334		0.505768		0.339237		0.521682	0.565921	0.592191		0.549624	0.513914
AT1G62660.1	0.299349	0.280532	0.306099	0.488881	0.464842	0.511512	0.381647	0.3925	0.391238	0.374024	0.314496	0.306078	0.568204	0.495257	0.497639	0.430621	0.406451	0.473995
AT5G20500.1	0.590278	0.553189	0.500795	0.474207	0.454527	0.440978	0.47858	0.478979	0.504781	0.565364		0.573061	0.462778	0.458222	0.442207	0.463388	0.500871	0.493958
AT1G54000.1	0.381747	0.37001	0.355197	0.500814	0.471362	0.486221	0.475708	0.447715	0.440217	0.384203	0.388457	0.384086	0.488056	0.486976	0.509813	0.439787	0.487355	0.449477
AT1G11910.1	0.569453	0.554224	0.553374	0.748622	0.740695	0.740735	0.738963	0.750168	0.658771	0.619327				0.763469		0.688736	0.701815	0.713552
AT5G60160.1	0.467665	0.447086		0.477474	0.464069	0.441523	0.454498	0.444358	0.418376	0.451618					0.432946	0.440046	0.421513	0.449913
AT3G01390.1,AT3G01390.2	0.211717	0.375209	0.39632	0.41249	0.517537	0.493023	0.488199	0.51264	0.485499	0.317072	0.387311	0.405959	0.453454		0.499394	0.45225	0.490484	0.477147
AT1G64200.1			0.358623		0.574695	0.6043	0.537634		0.483003	0.333186		0.342347
AT4G38510.1,AT4G38510.2,AT4G38510.3,AT4G38510.4,AT4G38510.5	0.3382	0.360436	0.316291		0.520489	0.558917	0.464785	0.519184		0.343605	0.34448	0.362279					0.498081	0.457555
AT3G26520.1	0.311744	0.281346	0.324385	0.43831	0.397739	0.465071	0.382271	0.382307	0.375973	0.33956	0.294304	0.353056	0.502661		0.459039	0.347584	0.361643	0.393518
AT1G04410.1	0.464692	0.478289	0.492223	0.496786	0.48268	0.480591	0.474851	0.468301	0.473041	0.474359	0.514503	0.484744	0.488212	0.475982	0.465958	0.453555	0.473586	0.462593

## Sheet: DataS9ShootAbun
Supplemental Data. Li et al. (2022). Plant Cell.
Supplemental Data Set 9 Protein degradation rates and protein abundance data for PCA. Protein Abundance data used for PCA in Fig 9. Data were LN transformed before PCA. Proteins which were quantified at least seven out of eighteen replicates in Wt, atg5 and atg11 and Pi starv Wt, atg5 and atg11 were considered for PCA. 687 proteins are used for abundance PCA in Fig 9A.
AGI	11R1	11R2	11R3	5R1	5R2	5R3	WTR1	WTR2	WTR3	11R1_noPi	11R2_noPi	11R3_noPi	5R1_noPi	5R2_noPi	5R3_noPi	WTR1_noPi	WTR2_noPi	WTR3_noPi
AT5G51970.1,AT5G51970.2	0.269683	0.325014	-0.116394	0.124053	-0.0013088	0.21281	0.0635435	-0.160517	-0.0553081	0.194992	0.13993	0.157387	0.11457	0.309016	0.0250303	-0.228796	-0.06215	-0.244334
AT3G24503.1			0.239332	0	-0.0448715	0.563118	-0.281552		-0.011554		0.467113			-0.0383253	-0.0271981	-0.29206	0.476741	-0.419101
AT4G14030.1,AT4G14030.2	-0.109155	0.0245425	0.0180611	0	-0.0364778	0.0159982	0.180505	-0.0106959	0.107485	-0.125938	0.0754555	0.0466357	0.0505598	0.239455	0.0545733	1.18511	0.01752	-0.213834
AT4G14040.1	-0.128382	-0.269923	-0.343528	0.16833	-0.467424	-0.0216868	0.219355	0.0445183	-0.16513	-0.284196	0.123929	0.0404786	0.102908	0.00159003	-0.0791101	-0.112362	-0.188386	0.0386544
AT2G38230.1	0.193216	0.121345	0.101116	0.154329	-0.190579	0.0839477	-0.685806		-0.189605	-0.296526	0.0638885	-0.178043	0.102163	-0.171916	-0.0278757	-0.607505	-0.318742	-0.56113
AT5G01410.1	0.155159	0.245597	0.533061	0.0382714	-0.188102	0.109699	-0.168981	-0.30824	-0.0967845	-0.0901822	0.0507065	-0.139398		0.0252141	0.00102319	-0.312985	-0.27337	-0.387803
AT5G39730.1				-0.100592		0.0903678	0.324527	-0.38275	-0.240166		0.191604						-0.0735842	-0.00999242
AT1G45145.1	-0.102009			0.158407	-0.0346872		0.467892		-0.152954		0.416171		0.714311		0.482257	-0.0291232	0.028299	-0.0980915
AT5G42980.1	-0.057246	-0.0316578	-0.0563307	-0.0539527	-0.00788265	0.0365597	0.290198	0.0670648	0.114461	0.0334221	0.138799	0.0302617	0.00608823	0.107334	0.0208171	0	-0.0265616	-0.0698047
AT3G10520.1	0.145335				0.0175931		-0.302562		0.0715554		-0.100628						0.0825992	-0.337833
AT1G65980.1	0.0113617	-0.14175	-0.0638551	0.0960868	-0.0920572	0.0174056	0.245695	-0.124282	-0.0187492	0.237283	0.136618	0.103694	0.0542205	0.0741794	0	-0.0899188	-0.12069	-0.134587
AT1G08830.1,AT1G08830.2	-0.135037	-0.242813	-0.375228	-0.0748193	-0.356697	-0.373911	0.399026	0.302848	-0.0834393	0.145652	0.0888409	0.0907188	0	0.267718	-0.0880011	0.228838	0.227418	0.691984
AT5G28050.1,AT5G28050.2	-0.017955	-0.192889	0.0176383	0.0580613		0.14428					-0.240051					-0.244445	-0.0716123	0.105554
AT3G48690.1		0.260736	0.128691			0.10358	-0.56275	-0.413068	-0.246277		0.0915023		0.321754	-0.234982
AT3G10850.1	-0.103757	-0.21662		-0.168305	-0.182802	-0.148508	0.295367	0.19957	0.0777352	0.0927813	0.25869	0.396494	-0.0928818	0.187013	-0.126737	0.0741866	0	0.0547886
AT2G41530.1	0	0.220555	0.17167	0.175636	-0.0310316	0.252748	-0.113048	-0.424471	-0.202546	-0.125787	-0.12843	-0.0727828	0.102834	0.0751859	0.2994	-0.267731	-0.234056	-0.284664
AT5G56260.1	-0.0696716	-0.250255	-0.130645	-0.064098	-0.19554		0.691841	0.498751	0.0542726	0.163192	0.398683	0.23222		0.322953			0	0.4005
AT4G13930.1	0.136957	0.264732	0.231605	0.248001	0	0.198291	-0.435514	-0.648659	-0.310409	-0.214205	-0.226964	-0.304325	0.121108	-0.249963	0.117729	-0.623726	-0.481159	-0.669762
AT1G50480.1			0.175466	0.39139	0.02924	0.464793	-0.353791	-0.678464	-0.256602		0		0.42303			-0.668507	-0.32943	-0.317897
AT3G12290.1		0.162747		0.0377413	-0.155766	0.224572	-0.556894			-0.409769	-0.268582		-0.0481112		0.144376		-0.419921	-0.675872
AT3G59970.3	0.0618576	0.394097	0.196832	0.0818359	-0.130919	0.145073	-0.522947	-0.422841	-0.296785		-0.219957		0.161462	-0.0609759	0.128412	-0.651217	-0.603719	-0.831777
AT2G32520.1	-0.27613	-0.420603		-0.203822		-0.238274	0.378007	-0.020213	-0.194995	0.265279	0.167792	0.19168		0.182799	0.0504815	0.0386143	-0.194746	0.0646475
AT3G23570.1				0.436568		0.836804	-0.00500813		-0.0280385	0.443105	-0.121135							-0.981626
AT3G16420.1,AT3G16420.2,AT3G16420.3				0.0298977			0.762884	2.10351	-0.4896		1.16591						-0.241848	-0.0598743
AT4G13010.1				0.488258	0.0660745	-0.29314	0.489997	-0.105282			0.209583					-0.342563		-0.22975
AT1G02930.1,AT1G02930.2		-0.291842	0.058756		-0.27462	0.0909348	0.177057	-0.16144		-0.236513	0.107823	0.0653373	0.27354	0.00686401	0.118549	-0.268443		-0.101876
AT1G78380.1	0	0.0963312	-0.0552964	-0.0198814	-0.17729	-0.0474332	0.256677	-0.0418205	-0.0729266	0.0555684	0.258313	0.169157	0.00470735	0.175834	0.0347138	-0.165962	-0.0251037	-0.0367518
AT2G29450.1	-0.0814816	0.117601	0.0234614	0.112869	-0.115095	0.028042	0.00355174	-0.213845	0	-0.187073	-0.306307	-0.455741	0.018497		-0.0169868		-0.287382	-0.379303
AT2G30860.1	-0.0167952	0.034217	0.177049	0.0562728	-0.176006	0.0433458	0.123677	-0.170008	-0.215871	0.0493737	0.226699	0.00736271	0.201135	0.0935895	0.168837	-0.102968		-0.249259
AT2G30870.1	0.104439	0.224172	0.301589	0.339942	-0.0178953	0.263258	-0.0582409	-0.399555	-0.0923402	0	0.0134359	0.137984	0.38394	-0.013299	0.283876	-0.153162	0.0195215	-0.26577
AT4G02520.1	0.0566477	0.17712	0.372151	-0.0469519	-0.239408	0.681327	0.273156	-0.646388	-0.316841	0.19706	0.310597	0.143101	0.629216	0.183707	0.331158	-0.314491	0.0827444	-0.552638
AT5G02790.1	-0.0282853	-0.188522	-0.295164	-0.139267	-0.347982	0.0181098	0.379665	0.0859044	-0.109372	0.12337	0.108333	0.0655107	0	0.0928984	0.00231063	-0.11125	0.0833608	-0.0122597
AT1G49760.1,AT1G49760.2	-0.06782	0.0635111	0.147447	0.204126	-0.241533	0.175132	-0.14109		0.0918478		-0.384809					-0.74594	-0.714912
AT2G23350.1			0.167185	0.00507321	-0.110038	0			-0.783124		-0.484869		-0.0239686		-0.108211			-0.786667
AT5G16840.1,AT5G16840.2,AT5G16840.3	0.169885	0.0739071	0.0709427	0.02375	-0.0458721	0.255971	0.28866	-0.636647	0.0123283	-0.272538	-0.0749949	-0.0124822	0.130191		0.252139	-0.611109	-0.545915	-0.435727
AT5G38470.1	0.128323	0.122912	-0.0927455	-0.0699012	-0.0972665	0.239032	0.206159	0.0929193	0.14928		0.277612			0.192669	0.180925		-0.153336	-0.0604828
AT1G12310.1			-0.353158		-0.165632	0.0713913	0.398862		-0.0640369		-0.12249	0.294968		-0.0985969		0.0601818	0.108579	0.508748
AT1G79340.1	-0.550292				0.324072	-0.375516	0.0873236		-0.335758	0.452774	0.267259				0	-0.984687	-0.907923	-0.23948
AT2G24200.1,AT2G24200.2	-0.00930502	0.478765	0.19747	0.0599555	0.168823	0.232486	-0.806448	-1.08404	-0.336268	-0.599154	-0.482655	-0.432309	0.183303		0.491486		-0.431165	-0.927861
AT5G02240.1	0.0249588	-0.177908	-0.253966	-0.0873544	-0.220093	-0.0872584	0.258406	0.142598	0.0110482	0.0726943	0.247824	0.036834	-0.0753604	0.0559702	-0.132329	-0.121286	0.0147414	0.109255
AT5G64350.1			0	-0.401318	0.84802		1.27065	0.453065	-0.137761	1.78201	0.451781			-0.22347		0.314663	-0.158095
AT1G62480.1		-0.997016		-1.30923						0	1.05119	0.0244418		-0.254999	-0.102695	0.392004	-0.46561	0.950323
AT2G44310.1	0	-0.302464	-0.0885128	0.023839	-0.223308	-0.134644	0.540754	-0.475846	0.0488351	0.497677	-1.11335	0.0917145		0.172213	-0.302112	0.0305689	0.177601	0.48659
AT1G49240.1,AT3G18780.2	-0.243276	0.444902	0.482111		-0.0419243	0.0851898			-0.308296	-0.652839	-0.517221	-0.550261	-0.0799816	-0.288204	0.373088
AT2G19760.1	0.00397391	-0.100346	-0.217182	-0.0998407	-0.105256	-0.188521	0.161317	0.131125	0.499646	0.120047	0.17054	0.655381	0.540679	-0.158481	-0.0434493	0	-0.0736043	0.037523
AT4G29350.1	0.201808	-0.0652084	-0.0295789	-0.053716	-0.000540135	-0.0150071	0.465241	0.232891	0.197558	0.169155	0.273585	0.185237	0	-0.0298887	0.0607281	0.226092	-0.0721506	0.0367236
AT5G09810.1	-0.0347333	0.251075	0.253415	0.157722	0.137333	0.0984202	-0.51887	-0.486879	-0.281154	-0.37501	-0.288788	-0.231574	0.0335673	-0.164045	0.37226		-0.091432	-0.440334
AT5G15970.1	0	-0.540448	-0.553911	-0.157285	-0.210451	-0.288755	0.583618	0.480075	0.0790031	0.347316	0.296178	0.27767	-0.222466	0.27532	-0.125025	0.282625	0.275941	0.261402
AT3G09840.1			0.272489	-0.219814		0.11544					0	-0.0500037	0.709354	-0.141607	0.546766		-0.373713	-0.470341
AT1G07750.1	0.635665	0.135549		0.0382806	0.922375		0.079855				0.0288766					-0.0965376	-0.148632	-0.50811
AT1G18080.1	-0.197383	0.412723	0.985716	0.204669	0.0288239	0.382153	-1.37399	-1.29296	-0.498816	-0.551187	-0.386132	-0.443452	0.112033	-0.226968	0.338552	-0.381555		-0.644788
AT3G16640.1	0	0.00384258	0.0711969	0.204525	-0.040903	0.061151	0.0984125	0.0629081	0.0274929	-0.0436931	-0.0446908	-0.0959812	0.00091845	-0.0979562	-0.0276813	-0.125175	-0.0860046	-0.153977
AT1G11930.1,AT1G11930.2	0.0275718			-0.010068		-0.116149	0.350379			0.0378456	0.206454						-0.10417	0.0855678
AT3G06610.1	0.0286645	-0.241497	-0.200608	-0.184339	-0.12357	-0.0295105	0.884938	0.503706	0.186169		0.149719	0.163071		0.112695		0.126217	-0.0604157	0.199758
AT1G09310.1	0.185911	0.410578	0.34913	0.200166	0.0579537	-0.0128464	-0.674743	-0.586776	0	-0.324691	-0.405322	-0.419076	-0.0878226	-0.464619	0.0609323	0.0358221	-0.151374	-0.274905
AT1G30580.1	0.0675385	0.270055	0.199957	0.267982	0.119411	0.31429	-0.696778	-0.969673	-0.395178	-0.28487	-0.322314	-0.167043	-0.0713302	-0.249287	0.158065		-0.444523	-0.58982
AT2G03680.1,AT2G03680.2					-0.0198465		0.595299	0.757245	0.0814731		-0.00148169	-0.00964844	-0.25072	0.0122269	-0.275234	0.383884	0	0.364206
AT5G42850.1,AT5G42850.2				-0.417804		-0.380487	0.29005	-0.0298846	0.0290174		1.7265						1.3375
AT1G63000.1	-0.164064			0.417202	0.0115817		0.282846	-0.261341	-0.0117174		-0.135139			0.0151183	0.155173		-0.226768
AT1G08200.1			0.306391	0.116715	0.103815		-0.391386		-0.115855			-0.4097				-0.291958	-0.198937
AT1G31812.1	0	-0.439929	-0.299631	-0.084307	-0.221812	-0.151911	0.622323	0.430193	0.116013	0.330264	0.279338	0.234484	-0.14451	0.221141	-0.13605	0.33384	0.367841	0.41571
AT5G37600.1	0.0629171	-0.290132				0.504296	-0.0658428				-0.295441		0.296922	0.061774				-0.824032
AT2G36880.1,AT2G36880.2	0.21198	0.435795	0.153391	0.327363	0	0.252111	-0.523165	-0.689464	-0.154027	-0.363493	-0.320729	-0.318735	0.238605	-0.377552	0.176549	-0.436194	-0.166732	-0.531494
AT5G17920.1,AT5G17920.2	9.99525e-05	0.549823	0.724057	0.232849	-9.99625e-05	0.321952	-1.1519		-0.674046	-0.356365	-0.328897	-0.307631	0.372156	-0.134367	0.805164	-0.637478	-0.366282	-0.611707
AT1G02500.1,AT1G02500.2	0.111809	0.216603	0.182335	0.0117526	-0.0159275	0.0892718	-0.342587	-0.322822	-0.108301	-0.0465797	0.0527774	-0.280494	0.181272	-0.434187	0.0640232	-0.376144	-0.158874	-0.376608
AT2G43910.1	-0.0860839	-0.231595	-0.274052				0.217493	0.196928	-0.0976947	0.216285	0.0792572			-0.197134
AT4G14880.1,AT4G14880.2,AT4G14880.3,AT4G14880.4	-0.023098	0.16293	0.106955	0.0906574	-0.118297	0.208405	0.069442	-0.173904	-0.137952	0	0.169364	0.0465368	0.174504	0.0476463	0.14189	-0.246424	-0.064459	-0.219804
AT2G34470.1,AT2G34470.2	0.292779	-0.0225237	-0.0952619	0.177279		0.0259556	0.398908		0.0343769	0.363634	0.338311	0.191399	0.189624	0.219766	-0.114644		-0.511859
AT1G12050.1	0.059449		0	-0.0474453			0.157992	-0.107456	-0.0552541	0.0714804	0.381366	0.167776	0.226906		-0.0201959		0.00324726	-0.393969
AT3G19450.1		0.260893		0.0743049	0.222484	-0.0505502	-0.111048	-0.509647	-0.0488039		-0.67369						-0.269531	-0.593168
AT4G37980.1	-0.147662	0.368157	0.191224	0.262945	-0.860288		-0.541598		-0.272116		0.782441					-0.19354	-0.0270062
AT4G39330.1		0.165395		0.0833666		0.177081	-0.258991	-0.276764	-0.154743		0.0339458	-0.145052	0.0667384	-0.100491	0.187732	-0.240567	-0.0291964	-0.148265
AT4G34050.1	0.16765	-0.0493377	-0.00744852	-0.0235825	-0.245518	-0.0747537	0.221537	0.225152	0.128137	-0.0960113	0.504625	0.0651463	0.0947382	0.0146971	-0.147041	-0.119492	-0.0860482	0.0275932
AT5G54160.1	0.171162	0.103008		-0.230899			-0.227059				-0.219853	-0.28523					0.107093	-0.368255
AT1G74090.1	0				-0.208438	0.2299	-0.0335372		-0.507882		0.0212866	0.151643		0.0202012				-0.390502
AT3G44310.1,AT3G44310.3	-0.0630752	-0.000887136	0.107184	0.226915	-0.00354652	0.112126	0	-0.217934	-0.0442432	0.185105	0.262287	0.137258	0.107178	0.0167589	-0.00671648	-0.18243	-0.0270373	-0.113222
AT2G46280.1,AT2G46280.2		0.0763231	-0.06669	0.0881621			0.358508		-0.110925	-0.105372	0.419653	0.042342	0.00717913	-0.0785688		-0.446733	-0.0974356	-0.225237
AT1G43670.1	-0.038681	0.0782508	-0.0717795	0.0402283	-0.251867	0.0408041	-0.261475	-0.469179	-0.15736	0.207811	0.230893	0.196164	0.162866	0.171872	0.112445	-0.0211554	0.0422184	-0.0476165
AT2G31390.1	0.404705	0.257098		0.418963		-0.0788139	0.387092	0.11015		-0.26658	0.00242674		0.273479	0.209633	0.507217		-0.149252	-0.250629
AT3G17210.1	-0.143049	0.204976	0		-0.0655081	-0.0676865	0.378614	0.205955	0.200384	0.0186126	0.0457975			-0.014028	-0.131896	-0.150863	-0.0599844	0.00671946
AT3G09440.1,AT3G09440.2		-0.199968	0	-1.14947	0.222429	-0.497502					0.076233		0.255229	-0.934868	0.0912197
AT3G07230.1	-0.0916442	-0.614719	-0.43346	-0.136962	-0.00155097	-0.207337	1.07318	0.503322	0.061114	-0.158757	-0.278152	-0.0725902	0	0.00547323	-0.464899	0.113128	0.182293	0.487181
AT3G26450.1	0.0264278	0.34182	-0.345455	-2.10233	-0.00999431	-0.224658	0.169688	-0.179039	-0.0750878	0	0.215328	0.144943	0.052602	-0.0104407	0.126092		-0.231814	-0.152734
AT4G23670.1	0.124195	-0.156359	-0.210222	-0.0174208	-0.0717736	-0.11829	0.215084	-0.0148277	-0.0871763	0.143037	0.296679	0.187931	0.147959	0.0766205	0	-0.0123691	0.0899513	0.102673
AT1G75270.1				0.0395782	-0.103216	0.00216887	0.0400903	0			0.15639							-0.221179
AT5G03630.1	0.0195904		0.439617	0.241042	-0.294789	0.509601	-1.49554		-0.851897	-0.511975	0.143098	-0.556992	0.50098		0.297033		-0.127932	-1.42318
AT5G28840.1,AT5G28840.2	-0.479383		0.288498	0.15716	-0.0652633	0.0912724	-1.26372		-0.555409		-0.66685		-0.249141	-0.882711	0.159425		-0.783273	-0.991957
AT3G09820.1	0.0370328	0.0837046		0.0869144	0.0898752	0.0365766		-0.10374	-0.0620097		-0.0344712	-0.161683		-0.203388	0.0132874		-0.189086	-0.335942
AT5G03300.1		0.0716501		0.131463	-0.106732	0.289049	-0.551941	-0.107935	-0.233114		-0.294066						-0.220848
AT4G09320.1	0.12856	0.250102	0.343729	0.142782	0.0823282	0.206268	-0.221717	-0.380049	0	-0.372733	-0.385682	-0.434656	-0.0282153	-0.379419	0.144552	-0.418495	-0.143868	-0.521586
AT5G26667.1,AT5G26667.2,AT5G26667.3	0.15731				0.122508	-0.0587908	0.13235		-0.0816423	-0.0389863	0.139688						-0.0960335	0.131639
AT2G18230.1	-0.0751199	-0.206374	-0.289468	-0.00733626	-0.137824	0.0520097	0.410988	0.124442	0.0835244	0.291502	0.27196	0.100821	-0.0565735		-0.0658188	-0.168024	0.00728284	0.104544
AT1G10200.1	-0.06843		-0.445143			-0.0466606	0.219275	0.0119303	0.0716593	0.0858368	0.243503	0.244072	-0.00503566			0.239492	0.00501043	0.217462
AT5G23290.1		-0.333305		-0.153315	-0.105659			0.726582		-0.00335592	0.525052			0.0033447			0.365467	0.193473
AT5G27470.1		-0.164632	0.0859695	0	0.407623	0.123088	-1.17741		-0.403131		-0.225031		0.00994088	-0.67723	0.184167	-0.496244	-0.399784	-0.742363
AT1G08360.1,AT2G27530.1,AT2G27530.2,AT5G22440.1,AT5G22440.2					-0.38881		-0.951995		-0.843025	-0.322416	-0.414997		0.711313		0.510527			0.646751
AT3G02080.1				0.140866		0.584583	-0.103194	-0.25748			0.385197						0	-0.0713396
AT5G61170.1	0	0.0412672		-0.0325618	0.150845	0.423914		-0.140847			0.749429						-0.0901674	-0.0189222
AT3G45030.1,AT5G62300.1,AT5G62300.2				0.369069			0.211623	-0.139351		0.35142	0.46158			-0.126472	0.521754	0	0.174236	-0.236587
AT3G10090.1,AT5G03850.1	0.107294	0.070526	0.268418	0.201268	0.100075	0.220764	0.00537981	0.0388108	-0.0597162	0.00124352	-0.0349476	0	0.0883954	-0.27021	0.0283621	-0.00212541	-0.137788	-0.131603
AT5G64140.1	-0.0264725	-0.158091					0.0817419	-0.354557	0.220955	-0.134528		-0.127136	0.45948	0.210142	0.35187	0.081308	0.198506	0.264713
AT1G72370.1,AT1G72370.2	0.00665487	0.321213	0.341437	0.104013	0	0.118964	-0.621867	-0.664034	-0.174281	-0.296899	-0.305069	-0.246101	0.113354	-0.159896	0.174839	-0.316037	-0.185906	-0.384201
AT2G37270.1,AT2G37270.2,AT3G11940.1,AT3G11940.2	0		0.0160258	-0.0402682	0.19751	0.126152	-0.349219				-0.290519					-0.442105	-0.539367	-0.208885
AT1G33120.1,AT1G33140.1	0.0221088	0.454672	0.374748	0.213543	0.103787	0.437654	-1.26823		-0.868342	-0.21014	-0.145282	-0.132581	0.460172	-0.0574609	0.789616	-0.466024	-0.370957	-0.685773
AT1G26630.1	-0.042679	0	0.102931	-0.0478712	0.0312088	-0.0187052	-0.350087	-0.331982	-0.139682	0.146953	0.187498	0.0966734	0.17591	0.00960581	0.225093	0.163643	-0.0120707	-0.0996049
AT3G11400.1,AT3G11400.2	-0.00980322	0.209913	0.107812	1.11335		0.17856	-0.414077		-0.0369195			-0.153473	0.100853	-0.336158			-0.247372	-0.359595
AT1G30230.1,AT1G30230.2	-0.365739	0.175295	0.321567	-0.0686701	-0.46543	0.154968				-0.00397914	0.0789562	0.271321	0.505936	0.00396337	1.1191	-0.112358	-0.0476021	-0.270242
AT1G56070.1	0	0.585007	0.594463	0.250009	0.0694237	0.306754	-1.33234	-1.19305	-0.636337	-0.56733	-0.515588	-0.428151	0.22258	-0.216625	0.50358	-0.682912	-0.395506	-0.716754
AT1G57720.1,AT1G57720.2	-0.386681	0.332094	0.573935	0.0616369	-0.265362	0.0721266					-0.41373	-0.29192	0.417706		0.434636	-0.633269	-0.360593
AT5G19510.1	-0.276494	0.0263233	-0.0471126	0	-0.234271	0.485667	-0.427868	-0.696753	-0.426049	0.19385	0.314336	0.190452	0.151788	0.197236	0.18344	0.00469159	0.094381	0.189761
AT1G16890.2	0.0615354	-0.178047	-0.136463	-0.0573691	-0.272469	0.0224696	0.471273	0.325758	0.130111	0.113079	0.18288	-0.0229861	-0.152898		-0.0698644	0.161078	-0.100461	0.154728
AT4G39800.1			0.0370662	-0.0384932			-0.292492		-0.253409	-0.116365	-0.193524						-0.348777
AT2G16600.1	0.0640004	-0.255456	-0.160853	-0.0814036	-0.123642	0	0.427192	0.203504	0.0600718	0.152496	0.207258	0.0687686	-0.0585875	0.187005	-0.116551	0.0805461	-0.0181212	0.121544
AT2G18040.1	-0.219719	0.00918723	-0.184872	0.149014	-0.585157	-0.459998	0.16885	-1.07216	-0.00927242	-0.319931		-0.17755	-0.127647		-0.240478	0.772668	0.363844	0.359615
AT4G34870.1	0	-0.263954	-0.169328	0.00936446	-0.123665	-0.0697981	0.418492	0.300611	0.0450783	0.0784129	0.082802	-0.0155091	-0.0748761	0.0419654	-0.0655759	0.104497	0.0704701	0.130367
AT4G38740.1	-0.281733	-0.357042	-0.33524	-0.201028	-0.146829	-0.126941	0.337763	0.14476	-0.124475	0.102785	0.0866316	0.150386	0.0886239	0.172408	0	0.164137	0.122616	0.0144533
AT3G03250.1	0	0.190857	0.162058	0.118565	-0.0250148	0.0753995	-0.444185	-0.583161	-0.205713	-0.138383	0.0199021	0.0485191	0.333529	-0.0698323	0.338804	-0.496847	-0.249838	-0.502683
AT2G36460.1	0.113516	0.326204	0.126226	0.15442	0.22393	0.220759	-0.195496			-0.0801634	-0.111445	-0.219528	0	-0.0271041	0.170239	-0.0265025
AT1G79550.1,AT1G79550.2	0.0295124	0.196828	0.170692	0.287265	0	0.197734	-0.206081	-0.410217	-0.132518	-0.111252	-0.0485422	-0.146019	0.177162	-0.214165	0.271371	-0.389183	-0.186113	-0.512665
AT1G09780.1	0.0520004	0.22493	0.190283	0	-0.166796	0.138567	-0.871835	-1.10207	-0.355994	-0.40259	-0.46496	-0.328049	0.211093	-0.469801	0.216112	-0.60911	-0.349694	-0.535232
AT3G08590.1,AT3G08590.2	-0.134989	0.212334	0.20796	0.100012	0	0.229851	-0.434595	-0.840199	-0.237918	-0.427424	-0.0444277	-0.411951	0.191856		0.184343	-0.504886	-0.132707	-0.854765
AT2G36530.1	0.171483	0.320778	0.284017	0.278456	0	0.328122	-0.563557	-0.624206	-0.198954	-0.130044	-0.024685	-0.045191	0.36334	-0.127055	0.383925	-0.384469	-0.137951	-0.512102
AT1G23190.1		-0.437978	0.182784	-0.103313	-0.183689	0.181625					-0.585538		-0.182725				-0.527033
AT3G55440.1	0.156383	0.126504	0.107524	0.164242	-0.0899821	0.261876	-0.136862	-0.27032	-0.115744	-0.00345511	0	-0.0819297	0.201082	0.007649	0.15379	-0.29012	-0.0771167	-0.323348
AT3G52930.1	0	0.216823	0.099741	0.135384	0.0269335	0.191842	-0.287521	-0.525974	-0.257688	-0.256864	-0.246652	-0.260617	0.0527432	-0.232922	0.192434	-0.594897	-0.402823	-0.650025
AT1G65930.1	0	0.669752	0.667104	0.436151	0.105198	0.429015	-1.06046	-1.40131	-0.437539	-0.559075	-0.485086	-0.623598	0.196712	-0.439689	0.554735	-0.887722	-0.49029	-0.876216
AT5G11670.1	0.0713032	0.342967	0.283611	0.333012	0.0819316	0.604715	-0.478516	-0.66344	-0.315831	-0.226985	-0.00860448		0.348737	-0.0246185	0.342248	-0.344533	-0.25296	-0.696686
AT5G48810.1	0.110834	0.173919	0.1253	0.0683501		0.0624078	-0.739224		-0.62313		-0.370026		0.237439		0.252608	-0.182496	-0.0665634	-0.38197
AT4G38220.1,AT4G38220.2	0.000251691	0.0531847	-0.000251754	0.223302	-0.231255	0.117374	0.0554472	-0.0729251	-0.238083	0.0751088	0.0777373	0.224902	0.283407		0.115594	-0.419535	-0.364582	-0.454748
AT5G58070.1	-0.105742	-0.235937		0.0813224	-0.182912	-0.149352	0.699068	0.254651		0.245832	0.584442	0.303855	-0.0654082	0.364129	-0.107162	0.172199	-0.157141	0
AT1G77510.1	0	0.243271	0.199425	0.149307	-0.0518275	0.313763	0.0395241	-0.342349	-0.272431	-0.0638504	0.11279	0.110623	0.256594	0.0870671	-0.0267995	-0.157266	-0.483458	-0.42399
AT5G12140.1	-0.108222	-0.29046	-0.30822	-0.165746	-0.0778771	-0.192736	0.514774	0.172639	-0.0897695	0.138064	0.377028	0.204178	0.00721007	0.676392	-0.0223573	0.0729249	0.170901	0.282956
AT5G48580.1				-0.177723		-0.158745	4.96291			1.42452	0.359872					0.391919	0	0.0118384
AT1G56330.1				0.160308			-0.169644	0.231816			-0.172538					-0.0616082	0	-0.251049
AT3G47800.1	-0.0181942			0.017869	0.292732	0.867984	-0.941937		-0.452637		0.88281		0.0231193				-0.0299897	-0.117258
AT4G25900.1							0.0217619	0.0475799			0.219117		-0.355572	0.0556875		0.155247	-0.142994	0.123269
AT4G37800.1	0.063799	-0.318249		-0.199844	0.0228626	-0.172755	0.52164	-0.0869454		-0.0795483	0.108158	-0.0210313	-0.154157		0		0.234012	0.324941
AT2G38530.1							0.381975	0.00639229	-0.389063		-0.218517	-0.341541			-0.154575			1.19661
AT2G38540.1	-0.229958	-0.502519	-0.508399	0	0.0877288	-0.185088	0.232592	0.660163	-0.021836	0.46221	0.368037	0.188402	-0.118177	0.221486	-0.221846	0.537186	0.387589	0.295728
AT1G17100.1	-0.0674483	-0.125882	-0.137953	-0.0253379	0.00809858	-0.0464257	0.321477	0.38264	0.187757	0	0.148998	0.091409	-0.0353208	0.247944	-0.282535	0.22087	0.390208	0.28893
AT1G75040.1	-0.339208		-0.139494	-0.0400059	-0.467042	0.675353	0.95742	0.0441817	0.0384668	0.426319	0.442489	0.573032	0.774422	0.779372	0.136462	-0.313155	0.10088	-0.313951
AT2G28790.1	-0.150543	-0.458672	-0.268446	-0.188859	0.0208523	0.041083	0.77065	0.485046	0.565256	0.34059	0.113505	-0.0284898	-0.0546356		-0.117861	0.560269	0.487986	0.770054
AT1G71695.1	-0.308725	-0.169567	-0.373046	-0.321362	0.153204	-0.206245	-0.346015		-0.272031	0.0248516	0.179174	-0.025485	0.0368024			0.216461	0.317007	0.142947
AT3G49120.1	-0.040312	-0.597804	-0.428562	-0.285496	-0.0736779	0.189199	0.662882	-0.0307635	0.716662	0.158515	0.0811231	0.152171	0.295423	0.252131	-0.131929	0.0454092	0.189617	0.273771
AT1G78820.1		-0.4574	-0.252672	0				0.281446	0.140448		0.338828	-0.0809453				0.605413	0.48853	0.671029
AT1G78830.1	-0.0794423	-0.217256	-0.379978	-0.18908	-0.183006	-0.277301	0.445654	0.0331791	0	0.179726	0.346765	0.286903	0.0340833	0.218004	-0.0898277	0.252262	0.510797	0.335834
AT5G03350.1	-0.114902	-0.0592409	0.1201	-0.313512	-0.100684	0.199534	-0.0284691	-0.209005	0.0335098	0.146154	0.124325		0.323801	0.0618111	0.0664024	0.121038	0.1272	0.299649
AT4G00165.1,AT4G00165.2				-0.51038			0.14257		-0.131576		-0.135199			-0.2919		0.0211439	0	0.282238
AT5G55450.1							0.430029	0.392851	-0.213474		0.236522	-0.126817	-0.351707		-0.505452	0.184239	0
AT1G29660.1	-0.0235308		0.0442073	-0.179758	-0.0253463	3.748	0.239	0.742071	0	-0.131701	0.118015	0.346202	-0.153441	-0.106084	-0.400976	0.176905	0.00828106	0.109894
AT1G29670.1	-0.0170407	-0.0434893	-0.164691	-0.0432155	0.134544	-0.057864	0.109108	0.154639	0.0627689	0.0594498	0.284866	0.0547794	-0.0579377	0.02188	-0.107782	0.1499	0.177388	0.254077
AT3G52500.1						-0.161025	0.342076		0.0361883	-0.0756995	0.0849031			0.000107925		0.283097	0.0235668	0.194818
AT1G21670.1							-0.111954	0	0.680868		0.0796163		-0.0719893				0.0130843	0.237027
AT1G21680.1	0.0555482			0.0102426		0.0679197	0		0.163522	0.180633	0.273712					0.062333	-0.0494067	-0.0188043
AT1G49750.1			-0.357204	-0.336059	-0.00200226	-0.0759451	0.343807		-0.0777276		0.285262	1.94859	0	0.498211		0.319296	0.45891	0.35939
AT1G71950.1	-0.410271		-0.61965	1.2177	-0.279734	-0.465491	0.506105		-0.253296	0.00650942	0.210634	0.0725777	-0.223235	-0.0641159	-0.43739	0.871509	0.27985	0
AT2G22170.1	0.121262	-0.00926138			-0.0287132		0.290325		-0.419272		0.0624241	0.00917639
AT3G20820.1	0.0142872	-0.146025	-0.167151	-0.131418	0.00312044	-0.0682614	0.324934	0.460433	0.226086	-0.0282624	-0.00313021	0.0133736	-0.0838217	0.104168	-0.156058	0.332652	0.340486	0.397978
AT3G44100.1	-0.118639		0.0549073	0.0113438	0.0813608	-0.0183064	0.175198	-0.458613	0.163753	-0.104082	-0.190837		0.050476	-0.407139	0.188859	0.197799	-0.252215	0.220137
AT2G25510.2			-0.537595		-0.301068		-2.19722	0.610712	0.269058		0.585365	0.206128		0.253727		0.450253
AT3G08030.1,AT3G08030.2	-0.185461	0.0167258	0.125854	0.150589	0.226003	-0.0149465	-0.715291	-0.385192	-0.0188564	-0.566778	-0.431978		0.0221329	-0.655985	0.020168		0.16267	-0.0997274
AT5G55730.1,AT5G55730.2	-0.0247641			-0.439668	0.0241656	-0.371947	-0.344456	0.15564	-0.234689	0.0461402	0.0879731		0.0342084		0.271091		0.581365	0.274641
AT3G12145.1	0.111439		0.174306	0.108834	0.0838088	0.293889	0.00678037	-0.00682666	-0.298703	-0.0841386	0.253737	0.225807	0.271542		-0.258367	-0.110955		0.023552
AT4G24780.1,AT4G24780.2			0.302703	0.0304971	0.216111	-0.00535992	-0.119536		-0.2103		-0.321486			-0.310806			0.213246
AT3G14310.1	-0.255523	-0.131107	-0.0578765	0.0287125	0.102468	0.0898479	0.0259884	-0.00327026	-0.0805141	-0.178154	0.0153002	-0.0862586	0.0355766	-0.0438505	0.0659878	0.28135	0.395968	0.365264
AT1G33590.1				-0.360462		-0.179199	1.15698		-0.448835		0.276747			0.107834		0.669298	-0.201893
AT2G43550.1	-0.520542		-0.522657	-0.332426		-0.369421	0.0967262		0.220425		0.268399		-0.106195	0.0745658			0.0233686
AT1G72610.1	-0.0651835	-0.240225	-0.118596	-0.017694	-0.0105732	-0.285296	0.192891	0.35346	0.230393	0.176591	-0.0507146	0.157109	-0.0729537	0.0121373	-0.145104	0.479002	0.46436	1.26867
AT5G20630.1	-0.226331	-0.245613	-0.185069	-0.292528	-0.00783905	0.158628	0.404151	0.417551	0.328484	0.128277	-0.0810206	0.0347224	-0.273219	0.087626	-0.313685	0.420248	0.607504	0.755575
AT1G68560.1	-0.0573192	-0.310854			0.164497	0.0181501	0.24454	0.274789	0.781095	0.120976	-0.039224	0.0756995	-0.0442848	-0.135987		0.352468		0.642401
AT5G13980.1,AT5G13980.2			-0.633166		-0.117478	-0.155339			0.0750912	-0.136916	0.249085	0.054411	0		-0.111273	0.738323	0.329802	0.618608
AT3G07320.1	-0.0138334	-0.335568		-0.0451015		-0.17186	0.202188	0.467597	-0.00954347		-0.0208569		-0.195169				0.0748386	0.335647
AT3G57260.1	-0.17393	-0.418944	-0.0426845	-0.329113	-0.480652	0.659877	0.810026	0.0260874	-0.255028	0.547265	0.671597	0.597734	0.805006	0.57832	0.316577		0.10742	-0.107765
AT1G09750.1	0.197346	-0.371659	-0.301243	0.00893201	-0.168559	-0.185334	0.471051	0.160246	0.0230992	0.00559081	-0.349612	0.0216586	-0.229468	-0.0855667	-0.171923	0.286686	0.213999	0.458235
AT3G18490.1	-0.0301823			0.0844501	0.122043	-0.102304	0.299237	0	0.171406	0.05089	0.262919	-0.0788751	0.10596	-0.70814	-0.127773	0.0632898	0.33957	0.12071
AT3G54400.1	-0.00945692	-0.180686	-0.442674	0	0.0692253	-0.0580215	0.501984	0.30795	-0.0183537	0.171261	0.195284	0.169475	-0.0140076	0.0887036	-0.0383044	0.572961	0.529914	0.572528
AT3G14067.1	0.177512	0.134241	-0.147852	0.293983	0.411328	0.161955	-0.247228	-0.217853	-0.0299051	-0.249011	0	-0.230713		0.53631		-0.264899	0.0392994	-0.0345843
AT5G67360.1	-0.0534786		-0.0251486	0.1269	0.00384061	0.0723773	-0.148489	-0.0185831	-0.0214886	-0.0349347	0.107387	0.144577	0.0463991			0.314662	0.147464	0.294499
AT1G47128.1	-0.0336179	0.0575311	-0.0274196	-0.0193907	0.215508	0.122395	-0.0778079	-0.0383972	0.0347502	0.0779294	0	0.092141	0.156928	0.0311699	0.03509	0.205119	0.218303	0.249242
AT5G08380.1		-0.123221	-0.0814155	0.0294615			0.0788253	0.104402	-0.11288	0	-0.0094129		0.04861	0.0240612		0.191472	0.199975	0.212774
AT5G15650.1	0.0754781	0.096224	0	0.0766276	0.149204	0.326204	0.0886191	-0.0536813	-0.0334587	-0.0815121	0.00602605		0.126169		0.0406242	-0.093964	-0.0362097	-0.221102
AT1G05010.1	0.00198717		-0.108709	0.174768	-0.000819009		0.0338133	-0.257156	0.0348754	0.145999	0.237563	0.0340593	0.0952128		0.0795283	-0.0257899	0.12808	0
AT1G62380.1	0.248556		-0.476388	0.203767	0.0257739	0.0815197	-0.202151		-0.325382	0.0599064	0.126964	0.0392378		-0.0825286		0.017425	0.038391	-0.017734
AT1G24020.1,AT1G24020.2	-0.224276	-0.387134	-0.251642	0	-0.150505	-0.0387684	0.249397	0.123712	0.0187908	0.152943	0.184382	0.0829823	0.0207947	0.0565893	-0.245512	0.0357334	-0.0630688	0.127284
AT1G78870.1,AT1G78870.2,AT1G78870.3				-0.0628909		-0.173073	0.417254	0.382512	-0.0847494	-0.0776461						0.0266336	-0.161191	0.180638
AT3G48000.1	0.143307	0.247302	0.106701	0.225345	-0.106835	0.106959	-0.165258	0.281076	-0.249746	-0.177023	0.0029995	-0.0596073	-0.0267742		0.00709184	-0.346361	-0.224889	-0.505084
AT1G15120.1,AT1G15120.2					-0.556006		0.716236	0.0958375	-0.0302536		0.416864			-0.00597212		0.00593666	-0.39374	0.443328
AT4G32470.1		-0.209976		-0.00231065			0.17833		-0.00963981		0.287244					0.278012	0.184834	0.351214
AT1G22450.1	-0.211766	-0.0302988	-0.239346	-0.139797		0.203065			-0.712526		0.990616	1.03941	0.576474	0.932152	0.463059	1.23904	0.707917	1.29342
AT1G80230.1	-0.0682124		-0.450038	-0.14729	-0.17814	-0.35149	0.251062	0.13857	-0.0590746	0.0911082	0.365906	0.125633	-0.290853	0.225056		0.254064	0.122896	0.185103
AT2G47380.1		-0.247194	-0.156929	0.00698509		0.071152	0.262258	0.353958	0	0.013846		-0.122992	-0.15547	-0.209318	-0.220036	0.0785394	0.112046	0.242648
AT3G46430.1,AT5G59613.1,AT5G59613.2			-0.137811	-0.0786315	-0.147817	0	0.46464	0.207373	0.0635662		0.275725	0.186359	-0.0163071	0.218261	0.111852			0.33177
AT3G52300.1	-0.0464315	-0.225036	-0.180064	0.00268788	-0.134092	-0.0433503	0.504941	0.414642	0.0690002	0	0.13282	0.139333	-0.0225968	0.0822397	-0.116128	0.277411	0.239798	0.450717
AT5G08670.1,AT5G08680.1,AT5G08690.1	0.0828349	0.254015	0.0968123	0.122293	0.173295	0.177742	-0.335815	-0.382461	-0.291927	-0.208234	-0.0723299	-0.110291	0.135325	-0.0634019	0.12881	-0.422513	-0.358497	-0.422125
AT5G13450.1	0.190381			0.130888					0.0171553		-0.103005	-0.146629	0.0563705	-0.0549173		0.0333374	-0.0302192	-0.100569
AT5G47030.1	-0.0531163	-0.234541	0.0498703	-0.119264	-0.0860042	0.294079	0.352767	0.231092	0.0356403	0.060483	-0.0533241	0.143439	0	0.143015	-0.091749	0.047607	0.0803422	0.128782
AT4G00860.1	-0.426167			0			0.441961	0.417385	-0.0419565	-0.184704	0.284076	-0.262418	0.263296	0.0617622		-0.675505	0.502957
AT2G35010.1,AT2G35010.2						-0.22335	0.0661136	0.196182	-0.0707961	0.266739	0.158163					-0.294044
AT3G15660.1,AT3G15660.2		-0.250782	-0.149347	-0.0458535	-0.183712	-0.13189	0.414741	0.506977	0.211968	0.356581	0.378805	0	0.0256491	0.293405		0.0825785	-0.0181441	0.156765
AT3G06050.1	-0.0930606	-0.285621	-0.33425	-0.15706	-0.0207243	-0.149558	0.588123	0.316634	0.0771741	0.193692	0.341079	0.119741	0	0.210904	-0.0180045	0.198864	0.138715	0.389202
AT3G10920.1,AT3G10920.2	-0.0587056	-0.026745	-0.0811868	0.0313612	0.0375756	-0.0489369	0.166104	0.231983	0.181234	0.06353	0.0223856	0.0128171	-0.00349219	0.162631	0.0610255	-0.0771434	0.00116604	-0.0530083
AT5G20080.1			-0.318933	-0.173456			0.155107	0.116354	0.00325971		0.0296591					0.204946	-0.00327037	0.256766
AT1G06130.1,AT1G06130.2						0.154945	0.0258069		-0.104834		0.00720401			0.191703			-0.105293	-0.02544
AT1G53580.1					-0.155399		0.441755	-0.0794101	-0.266417	0.0838649	0.345353		0.00559531	0.367428		-0.00164447	0.00164177
AT4G37930.1	0	0.379105	0.237916	0.157347	0.0892916	0.152348	-0.962891	-0.966485	-0.404391	-0.354262	-0.305172	-0.351948	0.0732081	-0.298434	0.128934	-0.645714	-0.49088	-0.855043
AT5G14780.1	0.136669	0.281335	0.010934	0.0746882	-0.123123	0.121035	-0.402939		-0.22149	-0.178896	0.103801	-0.102843	0.318708	-0.0982664	0.335668	-0.316956	-0.218897	-0.342057
AT1G74230.1	-0.0732422						-0.386196	-0.240535	-0.469508		0.498146	-0.232662				0.430762	-0.789493
AT1G14980.1	-0.12417	-0.377212	-0.10228	-0.101028	-0.279696	0	0.484091	0.775964	0.242012	0.0961803	0.186681	0.0464481	-0.134947	0.218217	-0.261395	0.580519	0.688457	1.03921
AT3G01280.1	0.0133227	0.0759766	0	0.00804892	-0.00963632	0.130351	0.132527	-0.128783	-0.0681957	-0.0222229	0.132276	0.0617767	0.135754	0.0268345	-0.0447009	-0.112282	0.00804228	-0.252528
AT5G15090.1,AT5G15090.2	-0.0674509	-0.0074289	-0.061112	0.166746	0.00113148	0.0619511	0.160058	0.0969669	-0.0169165	-0.0117988	0.133779	0.0383496	0.0864594	0.0368332	-0.00343466	-0.0863352	-0.0147615	0
AT5G67500.1,AT5G67500.2	-0.154191	0.123765	0.165072	0.0638907		0.143767	-0.521844	-0.221801			-0.0521888		0.270375	-0.0752496	0.123995	-0.0853749	-0.111229
AT1G67350.1,AT1G67350.2					-0.296181		0.435166	0.295116	-0.160763							-0.00200504	0.0259945	0.334848
AT5G08060.1	-0.176025				-1.06495		0.371745	0.475326					-0.00392655	-0.0942123			0.00391119	0.153273
AT5G10860.1	0.0712982	0.128425	-0.194526		0.297703	0.00566761	-0.0792719	-0.262999	-0.0324022	-0.00821849	0.190694	-0.0261922	0.297013		0.490572		0.123176	-0.24748
AT1G47420.1	0.0979553			-0.0174516	0.296903	0.0774161	-0.187861	-0.358586			0.068586						-0.148776	-0.0500059
AT1G72170.1	-0.110682		0.0515622	0.0173273	-0.0182864	-0.219995		0.00435642	0	-0.0929885	-0.0587373	0.10672	0.185444		0.151499	-0.0390531
AT2G27730.1			-0.183539		-0.122106	-0.233975	0.192097	0.263542	0.263165	0.0294752	0.0876764	-0.020455	0.0200449	-0.0336068	-0.162887	0.277558	0.245856	0.337539
AT2G40765.1				-0.211699			0.691695		0		0.103881		-0.101489	0.0633157	-0.0791476	0.487924		0.256956
AT3G07480.1	0.0259815			0.029854	-0.00689774	-0.0968699	0.125498		0.00685049	-0.072926	0.0302984	-0.0960279	0.0313442			-0.0611857	-0.0279497	-0.0740727
AT5G24165.1	-0.204543		-0.608176	-0.242218	-0.361124	-0.137929	0.560302	0.525678	-0.224982	0.392466	0.613342	0.189812	0	0.397228	-0.218028	0.192433	0.15951	0.389587
AT5G41970.1		-0.112412		0.372887		0.210523	0.0622655		-0.0881711		-0.0257807					-0.130323	-0.299341	-0.504863
AT2G26080.1	0	0.507867	0.252075	0.194844	0.0807971	0.202953	-0.817508	-0.468775	-0.359611	-0.467231	-0.291974	-0.311419	0.110027	-0.10281	0.120119	-0.690542	-0.55651	-0.883637
AT4G33010.1	-0.028557	0.577148	0.168523	0.0277641	0.126961	0.172924	-0.934885	-0.737027		-0.455118	-0.520254	-0.103583	-0.128151	-0.265766	0.0652384			-0.971564
AT1G11860.1,AT1G11860.2,AT1G11860.3	0.127742	0.16326	0	0.0603677	0.0700968	0.0236336	-0.239338	-0.175988	-0.0340057	0.0541738	0.0295215	-0.077935	0.0235187	0.0423323	0.0274713	-0.18418	-0.0527245	-0.209068
AT1G32470.1	0.0396838	0.115111	-0.265552	0.0082423	-0.122873	-0.299147	0.041722	0.0382117	0.0329929	0.160442	0.059169	0.255586	-0.0083108	0.105159	-0.0725049	-0.0237263	0.0182492	1.01791
AT2G35370.1	0.156772	-0.105127		-0.0351358	-0.155268	-0.230798	0.135449	0.050111	0	0.103332	0.234862	0.0856225	0.0175626	-0.0125521			-0.169995	0.138275
AT2G30970.1,AT2G30970.2	0.00464216	0.2711	0.0946622	0.107735	-0.0854094	0.114823	-0.381696	-0.378966	-0.239273	-0.335765	-0.209302	-0.159446	0.0562005	0.220281	0	-0.599787	-0.369885	-0.530877
AT1G17290.1	-0.112866	0.266809	0.26853	0.0400791	0.0863351	0.387568	-0.577827		-0.634734		-0.408812	-0.57405	0.051549	-0.422678	0.139307	-0.809168	-0.418566	-1.0303
AT3G61440.1			0.476474	0.3781							-0.569684		-0.065721		0	-0.34199	1.68135
AT3G23490.1	0.233722	0.0511489	-0.192504	0.275079	-0.0600381	0.00151539	0.0929207	-0.0853469	0	0.259876	0.124589	0.214901	0.139922		0.0289493		-0.124594	-0.389711
AT4G37910.1	0.0854088	0.010774		0.143002	-0.225846	-0.0108914	-0.900325		-0.512565		-0.555518				-0.365678		-0.613691
AT5G09590.1	0.0982424	0.294134	0.233649	0.134001	0.13399	0.203591	-0.927336	-1.04133	-0.510277	-0.419077	-0.399195	-0.326422	0.0740412	-0.45908	0.0339004	-0.600982	-0.479816	-0.767099
AT4G11600.1	-0.28432	-0.358122	-0.281882	-0.041265	-0.267439	-0.0631891	0.394072	0.0328912	-0.13859	0.0140081	0.178261	0.0249032	0	0.0609231	0.0984326	0.0862001	0.3627	0.0154433
AT5G50370.1						-0.25725	0.481988	0.215932	-0.0195397		0.126113						-0.104015	0.0191652
AT5G63400.1	-0.108094	-0.178851	-0.329648	0.0381354	-0.175572	-0.0807854	0.30837	0.379678	0.113142	0	0.144007	-0.0526082	-0.104839	0.112179	-0.108768	0.178334	0.0146268	0.197568
AT4G11010.1	0.0420374	0.00365611	0.0657375	-0.417421	0.215718	0.0394471	0.108429	0	0.200514	0.110684	-0.0791967	-0.0733195	-0.0431611	0.0817517	0.0854583	-0.158861	-0.0498585	0.192291
AT4G02930.1	0.0389248	0.144623		0.257528	0.310345	0.128722	-0.2593	-0.271642	-0.32842	-0.295915	0.0731488	-0.114638		-1.5903	0.200341	-0.342824	-0.319065	-0.288959
AT1G61570.1	-0.381375	-0.78957	-0.337112		-0.274022	-0.538325	0.498209	0.375447	0.00277416	-0.0974837	0.117279	-0.130463	-0.550752	0		0.26244	0.0623961	0.31349
AT3G46560.1	-0.199199	-0.938258		-0.567917	-0.0681485		0.137524				2.05962					-0.0461314		0.194871
AT5G50810.1	0				-0.114322		0.663986		0.444602		0.380349	-0.0242204	-0.29043	0.270064			-0.563123
AT5G08040.1	-0.0341017	0	0.0051964	0.0480939		-0.0970671				0.0472974	-0.0943845					0.226036	-0.0432919
AT5G23140.1	0.208538	-0.0559399	-0.0941545	-0.111902	0.033081	-0.0339896	-0.162346	-0.0235371	0.0886009	-0.0128264	0.0728548	0.147115	0.0155895	0.197143	0.0597252		-0.151545	-0.0239966
AT3G56070.1,AT3G56070.2	0.259349	-0.0523573	0.0292461	0.061451	0.0799073	0.0205085	0.0858709	-0.0508902		-0.261126	-0.0972464	0.545696	-0.0209379	-0.110959	-0.0957985	-0.0257775	0.0376255	-0.102439
AT3G62530.1	0.0388654	0.205099	0.523895	0.199289	0.226825	0.137877	-0.359474	-0.316951	0.125212	-0.790568	-0.677026		-0.207612		-0.305378	-0.381385	-0.323101	-0.450749
AT1G59900.1	-0.424518	0.354788	0.207787	0	-0.000359934	0.0750988	-1.53832			-0.789191	-0.725095		0.145061		0.400631
AT5G50850.1	0.356849	0.342282	0.404849	0.324432	0.202506	0.435767	-0.727382	-0.604025	-0.117386	-0.321511	-0.321348	-0.370549	0.313103	-0.260041	0.368329	-0.371599	-0.264102	-0.484918
AT3G13930.1	-0.0728081		0.143122	0.125406	0.086734	0.362906			-0.476569		-0.272553		0.155139	-0.314053	0.0751281	-0.52004	-0.295865	-0.530911
AT1G48030.1,AT1G48030.2	0.126654	0.301785	0.231488	0.155445	0	0.118786	-1.02734	-0.919363	-0.350285	-0.472597	-0.378221	-0.415501	0.0872013	-0.323622	0.175646	-0.634265	-0.51635	-0.793899
AT2G05710.1	0.0332026	0.365702	0.311685	0.0749308	0.0381885	0.24185	-0.570242	-0.689865	-0.481563	-0.286543	-0.283038	-0.270217	0.182242	-0.0377557	0.141706	-0.38509	-0.378176	-0.716945
AT3G55410.1			0.208252	-0.0313977	-0.128027	0										-1.09056	-0.919672	-1.46771
AT5G55070.1	0.0559126	-0.00895886	-0.108832	0.241303	0.047579	0.0457588	-0.104295	-0.325864	-0.152224	-0.130133	0.245239	0.307162	0.420882	0.289926	0.196681		-0.21047
AT2G20420.1	0	0.258565	0.0899906	0.0731075	0.172508	0.176877	-0.777405	-0.749199	-0.4249	-0.4338	-0.275423	-0.411949	0.205395	-0.167392	0.178389	-0.404355	-0.377475	-0.723143
AT1G53240.1	0.161681	0.075316	0.0473127	0.0266702	0.100097	0.13915	0	0.267017	0.227049	0.213593	-0.089289	-0.138718	0.0289248	0.224194	-0.116143	-0.265619	-0.0961111	-0.144292
AT3G12260.1	-0.0212912	-0.244218	-0.400643	0.0349343	-0.073651	-0.114775	0.482024	0.377008	0.103914	0.0791596	0.298731	-0.0312677	-0.14694	0.0117041	-0.17687	0.0822248	0.143574	0.188969
AT3G27890.1					-0.157675		0.295873	0			0.112548	0.0644262		-0.159237				-0.536203
AT1G47260.1			0.134608	-0.381817		-0.270083	-1.00012	0.0198171	-0.341969	-0.185723	0.0711644	0.1655	0.14033	0.0988966	0.136055	-0.0171824	-0.0460582	-0.139026
AT3G48680.1,AT5G63510.1,AT5G63510.2	0.092826	0.0088463	0.0124189		0.160183	-0.103644	-0.733935				-0.622475		-0.0268263
AT2G02050.1	-0.172892		-0.387955	-0.308529	-0.0617172	-0.266753	0.451032	0.309956	0.144591	0.00735077	0.0354185	0	-0.0460264	-0.0443358	-0.42319	0.123181	0.222527	0.35212
AT2G20360.1	0		0.293625		0.277406	0.20544	-0.68772		-0.383818		-0.117618				0.354609		-0.0318322
AT4G02580.1	0.0103104	0.158076	0.0272381	0.155889	0.111608	0.205902	0.374272	0.0197807	-0.139255	-0.0915257	0.0736676	-0.0606488	0.0824907	-0.00491756	-0.0119408	-0.164042	0.0345765	0.152959
AT5G37510.1,AT5G37510.2	-0.217882		0.0493225	-0.0427655	0.12039	0	-0.860895	-0.694415	-0.659657	-0.353266	-0.561275		0.328997		0.0272222			-0.818324
AT5G47890.1	-0.0415922	-0.208443	-0.0229169	-0.0678261	0.143713	-0.0689323	0.0338463	0.0434743	0.393063	-0.0309548	0.0579542	0.102664	0	0.0709622	0.0271626	0.230993	0.0429522	0.212821
AT5G52840.1	0.0747107	-0.0727434	-0.159094	-0.0912823	0.0234916	0.22809	0.055116	-0.13258	0.072938	0.299561	0.0701841	0.0197421	0.0169848	0	-0.0758848	0.167615	0.0538895	0.288608
AT5G67590.1	-0.240458	-0.514693	-0.556208	0.23496	-0.263794	-0.351502	0.40435	0.392484	0.0157057	0.228542	0.134245	0.253286	-0.0159563		-0.291703	0.300968	0.182546	0.36269
AT2G45790.1	0.0701967	0.158669	0.153316	0.138884	0.0280006	0.317582	0.275321	-0.133216	-0.0832105	-0.0351901	-0.0919693	-0.0234734	-0.0240254	0.229842	0	-0.107555	-0.230421	-0.376429
AT2G24940.1	-0.055218	-0.337673	-0.279754	-0.049785	-0.195838	-0.10665	0.563734	0.576879	0.154273	0.273024	0.295318	0.253076	0	0.257274	-0.084219	0.324831	0.257409	0.550553
AT4G34110.1	0.100092	0.275498		0.030489	0.0426568	0.159205	-0.249846	-0.564713	-0.276974	-0.0741477	-0.225056	-0.193201	0	-0.199604			-0.641219	-0.666223
AT2G21660.1	0		-0.172557	-0.0950297	-0.0982019	-0.033795		0.816444	0.396736	0.0879338	0.182393	-0.0480749	-0.134356	0.128025	-0.298332	0.333945	0.376602	0.626907
AT2G25970.1	-0.0710565	-0.223697		0.0763676	0.151258	0.15671	0.203152	0.366107	0.428569		-0.0271508		-0.300862			0.0159614	-0.00371113	0
AT2G33410.1	-0.0530257				0.918413	-0.188366	-0.07176	0.242558	0.411462	0.0778702	0.0673483	0.0175471	-0.220909	0.265616	-0.21965	-0.105115	-0.270859	0.572285
AT2G03440.1	-0.177104	-0.18873	-0.24196	-0.0982111	-0.100959	-0.15228	0.576288	0.346985	-0.049897	0.222889	0.510403	0.33719	0.0302794	0.310755	-0.109687	0.0374632	0.104288	0.138164
AT2G19520.1					-0.357772			-0.102778	0		-0.0839361					0.398198	0.441779	0.103995
AT2G23120.1	-0.17612	-0.471435	-0.529382	-0.214752	-0.27252	-0.320959	0.564861	0.354262	0	0.216251	0.392024	0.225295	-0.0588685	0.292671	7.59411e-05	0.384176	0.245702	0.47719
AT4G15802.1	-0.321071	-0.458171	-0.218409	-0.182271	-0.316519	-0.294918	0.572788	0.419694	-0.18466	0.0519796	0.106059	0.0933006	-0.0666769	0.0675758	0	0.218316	0.16159	0.503085
AT4G37300.1	0.565047			0.490202	0.365435	-0.216827	1.04656		-1.54814	0.891119	0.808054		0.557858		0.457517	-1.19565	-0.0397865	1.09788
AT5G64130.1,AT5G64130.3		-0.327176	-0.332371	0.493323	-0.453841	-0.253333	0.336365	0.184477	0.0182819	0.144695	0.055258	0.0650337	-0.248182	0.101634	-0.357449		0	0.280354
AT4G38680.1							0.472938		-0.0965885		-0.0219855	0.0478153		0.0215125		-0.0321961	0.324921
AT3G46940.1	0.259791			-0.401312	0.169841	-0.246915	0.294094	0.621943	0.588676		-0.0360582						-0.116693	0.243584
AT2G17390.1				-1.11081		0	0.370983		0.430337		0.139066					-0.860855	-0.994966	-0.114184
AT1G07370.1,AT2G29570.1	0.167293			0.0174255	1.21072		-0.792493	-1.12638	-0.051977		-0.786911		-0.0177346			-0.268134	-0.264485	-0.530065
AT4G39260.1						0	0.0704013	-0.0510791	-0.0866895		0.0931374						0.0309529	0.235916
AT4G27000.1	0.268672		-0.0354314	0.187421	0.0664946	0.165829	0.185309	0.0809254	-0.117782	-0.223562	0.123649	-0.176724	0.0756943	0.0942238	-0.0825169	-0.310755	-0.234111	-0.330538
AT4G26840.1	0	-0.314263		-0.133918	0.152643	-0.126871	0.079443	-0.119532			0.191293	-0.0873773	-0.274884		0.159175		0.335204	0.339186
AT1G26550.1			-0.383408	-0.112497	-0.249261	-0.0589065	0.207643	0.0865119	-0.143107	0.561642	0.744223	0.533504	0.270562		0.0735972	0.38929	0.322164	0.588824
AT1G27090.1							-0.101235		-0.115426	-0.039619	0.137897					-0.270482	0.0665067	0.172484
AT4G01850.1,AT4G01850.2	0.150545		0.0632857	0.24502	0	0.295009	0.139761		-0.351857	-0.199226	-0.257149				-0.00229628		0.235139	0.750277
AT3G43980.1,AT3G44010.1,AT4G33865.1					-0.666388			0.0238319	-0.749836	0.460123	0.554681	0.227041		0.387845		0.178724	0	0.252962
AT1G53850.1,AT1G53850.2	0	0.0483728	0.0271011	0.164264	-0.208397	0.0649465	0.169277	-0.0971067	-0.147232	0.0144868	0.123867	0.0597074	0.112818	0.0256777	0.0587525	-0.166784	-0.0358363	-0.23536
AT1G56450.1			0.43693	0.141872	0.0358937	0.250161	-0.7658	-0.871717	-0.644973		-0.287401			-0.362337			-0.736932	-0.950424
AT3G05530.1	-0.0287315	0.246709	0.171191	0.194861	-0.0648741	0.146288			-0.566746	-0.0878242	0.0158472		0.230652		0.318843		-0.0432884	-0.582113
AT3G60820.1,AT3G60820.2,AT3G60820.3	0.0383212	0.359537	0.143406	0.479839	-0.0720438	0.194446	-0.445552		-0.315623	-0.345199	-0.234216	0.163089	0.052436	-0.274064	0.100949		-0.440236	-0.59685
AT5G58290.1	-0.00931978	0.420085	-0.196075	0.161417	0.00923373	0.306375	-0.162436		-0.552637		-0.121442						-0.34248
AT3G04120.1	-0.0335789	0.311607	0.367158	0.3593	0.109994	0.345516	-0.569881	-0.778923	-0.274695	-0.348867	-0.257418	-0.401742	0.2804	-0.407466	0.387157		-0.0283217	-0.298835
AT2G22780.1			0.121814	0.316479							0.0606329		0.178867			-0.549071	-0.339471	-0.678531
AT5G09660.1,AT5G09660.2	0.082403	0.449174	0.330804	0.156819	-0.133614	0.25097	-0.442847	-0.7999	-0.291565	-0.0213603	-0.0971371	-0.134801	0.0595441	-0.10766	0.385424	-0.174072	0	-0.367931
AT5G42890.1		-0.300499		0.0940419		1.32246	0.140873		-0.504617	0.202595	0.242837	0.183494		-0.149851		-0.181043		-0.260861
AT3G56240.1	0.107098	-0.915197	-0.261695	0.203193	-0.48134	0.0463686	0.946967	-0.503703	-0.0622794	0.408397	0.303781	0.491871	0	0.242914	-0.428875	0.0556082	-0.0818269	0.0752684
AT3G52880.1,AT3G52880.2	-0.0729368	0.278297	0.344207	0.293976	0.0109555	0.246939	-0.462053	-0.81779	0	-0.357731	-0.0927327	-0.181881	0.372105	-0.117639	0.531862	-0.252141	-0.189899	-0.712186
AT1G20630.1						0.276879	0.184726	-0.608882	-0.414433		-0.0241453	-0.153977		-0.216146				0.841438
AT1G52400.1,AT1G52400.3				-0.0254543	0.531833	0.475798	-0.175523	-0.605966	-0.232496		0	-0.0381933	0.811972					-0.382053
AT1G78370.1	0	0.0467941	-0.0665535	0.12467	-0.444	0.14298	0.010466	-0.212505	-0.468959	-0.398987	-0.257475	-0.143353	0.0893042	-0.268846	0.0692736	-0.28616	-0.318676	-0.209098
AT3G56490.1	0.000737966	-0.244567		-0.0635942		-0.133671	0.693294	0.102456	0.111	-0.0165369	0.340482	-0.000529728	0.000529448	0.195023	0.0329412		-0.0620796	-0.173265
AT1G35720.1	-0.117671	0.321611	0.834595	0.21255	0.15881	0.426494	-0.95907	-1.21545	-0.945499	-0.234073	-0.0909762	-0.166314	0.747453	0	1.00813	-0.0568214	0.0242065	-0.165681
AT3G48140.1						-0.31622		0.601754	0.201449		1.61332	0.39399	-0.292145	0.10237		0.115412	-0.011444	0.0122887
AT2G31670.1	0.0054176	-0.0349182	-0.126779	-0.0519526	0.0485173	0.0879587	0.19256	-0.00544711	0.0370251	0.174866	0.102125		0.0535034	0.261086	0.10562	-0.0670144	-0.104245	-0.132465
AT2G13360.1,AT2G13360.2	-0.140313	0.617389	0.456088	0.113748	0.12598	0.0260455	-1.29083	-1.42153	-0.590688	-0.307512	-0.299486	-0.285273	0	-0.0246386	0.338892	-0.522183	-0.14808	-0.590489
AT3G48990.1			0.248299	0.359642	-0.33799		-1.10807		-0.513816		-0.362574				0.317258		-0.523371
AT1G23310.1	0	0.365529	0.322843	0.455578	0.0208214	0.435385	-0.59338	-0.69517	-0.36168	-0.385191	-0.143909	-0.357505	0.0350988	-0.13423	0.248909	-0.422013	-0.359312	-0.716368
AT1G08110.1,AT1G08110.2,AT1G08110.3,AT1G08110.4	-0.0858703	-0.0473427	0.0063841	-0.00527436		0.119557	0.475734	0.144527	0	0.128068	0.280246	0.266322	-0.0707152	0.123792	-0.0185765	0.0324002	0.109211	-0.131677
AT2G33150.1	0.0628336	0.423701	0.214797	0.301737	0	0.274881	0.00629558	-0.816106	-0.434577	0.240505	0.293307	0.304043	0.135317	0.0633944	0.10048	-0.614526	-0.512052	-0.696038
AT1G06460.1	-0.0316715	0.0986228	-0.422026	0.319793	-2.22245	-0.00132547	0.704142	-1.87193	-1.66912	0.52948	0.580613	0.36415	-0.0143561	0.201809	-0.224782	-1.62887	-1.94551	-1.80799
AT1G19570.1		-0.395719	-0.28231		-0.187442			0.159024	-0.0565723		0.141279	0.0535425	0.145521	0.349981	-0.112993
AT5G54500.1	0.0251684	0		-0.00959931	-0.0178241	0.0547473	0.286217				0.368856			0.173127		0.121079	-0.0770023	-0.0634995
AT1G66240.1	0.106757	-0.316645	-0.17261		-0.0898164	0	0.502429	0.361115	0.201471	0.265283	0.136809	-0.0427034	-0.203052	-0.0601371		0.0998693	0.276233	0.225217
AT4G27520.1	-0.0891361	-0.251998	-0.100059	0	0.0768971	-0.149793	-0.02902	0.258181	0.0351067	0.191903	0.0827047	0.317196	-0.00162927	0.287735	0.0542537	0.569208	0.43121	0.532559
AT1G18210.1,AT1G18210.2	-0.297204	-0.32559	-0.304719	-0.112949	-0.282921	-0.200115	0.409722	0.450269	0	0.276198	0.183418	0.186603	-0.0104329	0.064537	-0.180355	0.173917	0.0924044	0.423545
AT2G40060.1				-0.200165						0.290123	0.82326				0.449588	0.123379	-0.140175	0.46298
AT1G03870.1	0.0341518	0.0953026	-0.0314271	-0.0410489	0.194195	-0.104708	-0.189865		0.135322		-0.0455124		-0.0116418	0.128577	-0.0575337	0.111962	0.0337098	0.154192
AT3G07390.1			-0.192521	-0.071953		0.0819132	-0.164764	0.0339642	0.141215	0.224817	-0.17927		0.132566	0.337687	0.0584305		0.0766521	0
AT2G45820.1	0.0862596	0.127151	-0.0548093	0.0304997	-0.381431	-0.0423172	-0.227046	-0.149484		0.352956	0.271259	0.151331	0.297043	0.0469323	0.23188		0.478951	0.344197
AT3G61260.1	0.08057	0.189606	0	0.00354661	-0.251789	-0.0771504		-0.126158	-1.25051	0.362346	0.408892	-0.112335	0.138702	0.133114	-0.169045		0.343591
AT3G17020.1	-0.149247	0.351129		0.202245	0.242679	0.192947	-0.38293	-0.853494	0.0258154		-0.659151				0.247125
AT3G53990.1			-0.0219869	0.310854	-0.0142016		0.93327	0.108472								-0.102429	-0.169262
AT2G04780.1,AT2G04780.2		0.00660549	-0.0221103	-0.0754468	0.434173	-0.0451081	-0.0497869		0.296461		0.164892		-0.193938		0.259118	0.412734		0.521446
AT2G45470.1	-0.337058	0.180517	0.205531	-0.0451257	0.0419531	0.0359907	-1.05511	-0.858367	-0.45778	-0.32653	-0.136658	-0.199421	0.203523	-0.42277	0.314921	0.0798884	0.23084	0
AT3G17390.1	0.32976	0.301575	0.22388	0.249367	0.0731459	0.235957	-0.545629	-0.609544	-0.00412587	-0.32866	-0.159759	-0.350454	0	-0.415653	0.0311986	-0.440788	-0.0910123	-0.488982
AT2G47400.1	0.145382	0.0897158	-0.056245	-0.0815666	0.0486891	0.480971	-0.151561	-0.197178			0.342088	0.669826	0.0636387
AT3G62410.1	-0.304403	0.974565	0.883407	1.08071	-0.495233	-0.159919	1.63165	0.0934004	-0.142461	0.0618825	-0.0592616	-0.102003	-0.346027	-0.00139995	-0.509733	0.204326	1.94238	0.465579
AT1G06690.1	0.0332611			0.174729		0.047264	-0.179464	-0.0647622	-0.0127432		-0.0530313			0.049794		-0.224816	-0.0638249	-0.0149963
AT2G27680.1	0.191936	0.301936	0.0636439	0.0169593	-0.00570906	0	-0.790047			-0.430526	-0.335024		0.030585	-0.388524	-0.156358		-0.0267538	-0.404437
AT5G66530.1,AT5G66530.2	-0.0128664	0.362256	0.012703	-0.0229444	0.148702	-0.0238233	-0.353486	0.0627652	-0.0303513	0.09504	-0.0311268			0.139694		-0.0976436	-0.0361192	-0.386192
AT5G14740.2	0.192947	0.319385	0.313205	0.452445	0.017816	0.178598	-0.389874	-0.569845	-0.226917	-0.397488	-0.190801	-0.354064	-0.0497445	-0.28936	0.191789	-0.426874	-0.0181392	-0.576868
AT1G19920.1	0.209128	0.255466	0.0219194		0.00362011	0.519833		-0.0603471	-0.0631875	-0.112464	-0.00363326		0.0970597	-0.175502			-0.195217	-0.44448
AT5G04590.1	0.384044	0.674272	0.814864	-0.0701546	-0.198359	0.0655539			-1.0501		-1.13474						-0.933297	-0.94726
AT5G01600.1	0.0466004	0.122574	0.662627	-0.0557458	-0.00160778	0	-0.139389	0.178273	0.208953	-0.120995	-0.0514664	-0.108372	0.594219	0.408466	0.388607	0.504657	0.559085	0.472919
AT5G54770.1	0.176086	0.0993789	0.379928	0.0880123	-0.118816	0	-0.362806	-0.233477	0.0105109	-0.39209	-0.372939	-0.506664	0.0764459	-0.303906	-0.03841	-0.323839	-0.179417	-0.332706
AT4G18480.1	0.28943	0.122554	0.0772095	0.112876	0.0393874	0.071334	-0.111917	-0.0417	0.0705752	-0.0281115	0	-0.124652	-0.0778767	-0.0785252	-0.147155	-0.222681	-0.0685874	-0.114323
AT5G45930.1		0.144109	0.161379	0.191195		0.089526	-0.324346	-0.328966	-0.158565	-0.310254	-0.248266		-0.0620808				-0.190921	-0.448971
AT1G03630.1,AT1G03630.2	0.100064	0.148245	0.180107	0.122915	0.1916	0	-0.191273	-0.0042904	-0.0232045	-0.175831	-0.101037	-0.0992328	0.0342979	0.0274743	0.0589455	-0.173468	-0.132796	-0.281574
AT4G27440.1,AT4G27440.2	0.108579	0.255989	0.207865	0.0281454	0.308023	0.0809116	-0.558041	-0.351968	-0.191746	-0.242273	-0.127715	-0.249602	0.0533953	-0.219797	0.154677	-0.256544	-0.159397	-0.261353
AT3G48730.1	0	0.203241	0.0735094	0.0658224	0.103238	0.0610812	-0.509318	-0.275135	-0.190057	-0.34386	-0.324361	-0.320336	0.000149245	-0.304311	0.171783	-0.472411	-0.482983	-0.562252
AT5G63570.1	0.031665	0.107406	0.0891589	0.131907	0.122936	0.0878667	-0.383252	-0.382776	-0.0679463	-0.237951	-0.240719	-0.25619	-0.118798		0	-0.353075		-0.307982
AT1G69740.1,AT1G69740.2	0.113161	0.219051	0.21458	0.200652	0.16063	-0.028915	-0.377221	-0.445358	0	-0.378273	-0.247853	-0.177596	-0.0120615	-0.29679	0.206695	-0.0757352	0.0329884	-0.25356
AT5G08280.1	0.0848788	0.0116741	0.0269877	0.0160907	0.0064825	0.0456312	-0.309247	-0.385948	-0.0301065	-0.0656976	0.0693161	-0.0470897	0.0505694	-0.102622	0.128321	-0.0223948	0.211831	-0.0780256
AT2G40490.1	-0.0362129	0.102927	0.213555	0.0349473	0.166347	0.114104	-0.772891	-0.698088	-0.15131		-0.458068	-0.429887	0.289456	-0.499599	0.245211	-0.267304	-0.330671	-0.578568
AT1G03475.1	0.0863905	0.194433	0.0942589	0.148889	0.170117	0.209254	-0.31388	-0.263492	-0.0834257	-0.0760064	-0.0711279	-0.200985	0.0521589	-0.207117	0	-0.284297	-0.226015	-0.370729
AT3G47860.1	-0.0274009				-0.137627	0.00733572	-0.00772129	0.313584	0		0.155622	-0.298987		-0.194017		0.512962	0.586308	0.532239
AT1G03680.1	-0.175371	-0.279944	-0.266325	-0.117277	-0.0399661	-0.239259	0.425836	0.434644	0.212914	0.201447	0.10256	0.0199976	-0.163465	0.195851	-0.192897	0.215241	0.26171	0.53436
AT1G43560.1	-0.39556		-0.555638	0.0902687	-0.477672	-0.694743	0.332215		0.145706	-0.14172		-0.183005	-0.410874	-0.0554706		0.0525547	0.135167	0.357671
AT1G50320.1	0.346564	-0.620958	-0.130199	0.0283521	-0.211392	0.667658	0.115592	0.153798	0.202747		-0.00864255	-0.290713	0.148304	-0.0710824		0.135958	-0.0351759	0.286549
AT1G76080.1	0.237648	0.344751	0.253788	0.1894	0.170695	0.172633	-0.629903	-0.512031	-0.152322	-0.286116	-0.333868	-0.295277	0.0526831	-0.139485	0	-0.456152	-0.311973	-0.464734
AT2G04700.1	-0.0773392		-1.01801	-0.0900868	0.0770407	-0.154925	0.327257	0.311817	0.343716	0.484383	0.291737	-0.046188		0.433525	-0.452524	-0.181509	0.0892508	0.12698
AT3G02730.1	0.140192	-0.29827	-0.284187	-0.274942	-0.0635856	-0.363519	0.2405	0.255921	0.17437	0.00628943	0	-0.163775	-0.229329	0.00696257	-0.234614	0.187698	0.222451	0.182906
AT3G15360.1	0	-0.34728	-0.448003	-0.060832	-0.0472623	-0.0915424	0.153727	0.395982	0.0784212	0.175027	0.346677	0.036295	-0.239099	0.105719	-0.315792	0.369924	0.390541	0.518513
AT4G03520.1	0.0864147	-0.164361	-0.0905057		0.00902024		0.245596	0.135245	-0.0280759	0.267507	0	0.0483228	-0.278276	0.101276	-0.212944	0.277079	0.429802	0.0851685
AT5G08410.1	-0.419861	-0.590521	-0.429832	-0.446377	0.216521		0.0971	0.132048	0	0.108314	0.103957	0.0458752	-0.302603	0.423895	-0.107861	0.273947	0.107924	0.313435
AT5G16400.1	-0.24866	-0.288369	-0.1983	0.146226	-0.0504078	-0.022611	0.510226	0.463968	0.119026	0.0221111	0.0898385	-0.0725501	-0.237603	-0.0264368		0.194303	0.325583	0.146541
AT2G25080.1	0.102023			0.0851615	0.126735	-0.196792	-0.200476		0.101582	0.0578885	0.0406325						-0.0977991	-0.140928
AT2G20270.1	0.0587266	-0.176737	-0.0243066	-0.150715	0.011193	-0.123044	0.0389646	0.177637	0.168095	-0.0977581	-0.204719	-0.238771	-0.213193	-0.110789	-0.129114	0.0666301	0.0900916	0.142022
AT3G52960.1	0.0556644	-0.104606	-0.117103	-0.00968058	0.123724	-0.0448578	0	0.121831	0.102165	-0.0203967	0.0246151	-0.0482135	-0.0468067	-0.0123613	-0.0161681	-0.00753171	0.00915043	0.18421
AT2G28190.1	-0.183557	-0.273411	-0.317292	-0.0949021	-0.328063	-0.448438	0.318258	0.452487	0.196717	0.246702	0.0759167	0	-0.16262	0.162327	-0.141248	0.214369	0.147251	0.472093
AT5G63980.1	-0.127718	0.116821	-0.0201544	0.286353	-0.219776	0.0725408	-0.044938		-0.0641322	0.181786	0.0925315	-0.0807701	0.124528	0.0244884	-0.066132	-0.41419	-0.22738	-0.388829
AT1G67280.1				0.14413			-0.488874	-0.122903	0.0168648							-0.0964001	0.127997	-0.398797
AT5G57040.1	-0.00221367						0.0887254	-0.133616	0.0408409		0.486409		0	-0.039214			0.00140479	0.204525
AT5G13050.1,AT5G13050.2		-0.205739	-0.0233078			0.173144	0.19545	0.060773	-0.239608	0.145908	-0.0784898	-0.107259	-0.0551125			-0.120101	0.0227769
AT5G14660.1,AT5G14660.2	-0.10721	-0.263057	-0.391298	-0.0174706	-0.302226	-0.435457	0.357886	0.314735	0.168924	0.0357539	0.0410995	-0.188353	-0.217548	0.0171706	-0.153906	0.21732	0.0648264	0.342565
AT4G27700.1			0.329891		0			-0.628311	-0.292777	-0.106291	-0.225878		0.148795		0.277894	-0.182428	-0.0241088
AT5G19370.1	-0.0681455		0.812759	0.249418	0.0592528	0.601396	-0.0458521	-0.0690226	0		0.0493842					-0.0359782	-0.0574474	-0.394785
AT1G32550.1,AT1G32550.2				0				1.58899	0.239426			-0.138627	-0.0272201			0.273474	0.290854	0.621982
AT1G71500.1	0.108596	0.195116	0.367236	0	0.21145	0.045371	-0.428894	-0.148686	0.110104	-0.328049	-0.316336	-0.39723	0.00560461	-0.246098	0.0265105	-0.143189	-0.116257	-0.28008
AT4G14890.1	-0.0904533		-0.178797	0.159459	-0.294979	-0.224487	0.412112	0.493339	0.247615	-0.0569514	0.181435	-0.00638653	-0.27681	0.121499	-0.455137	0.219694	0.188383	0.376589
AT1G23740.1	0.151119	0.207687	0	0.289758	0.1991	0.00746388	-0.535047	-0.385537	-0.141463	-0.101813	-0.149746	-0.154261	0.0964636	-0.156953	0.0698175	-0.280254	-0.065022	-0.462509
AT2G47730.1	0.0544174	-0.00495132	-0.11893	0.00283123	-0.10874	0.22769	0.232468	0	-0.0161622	0.206736	0.273165	0.261949	0.280714	0.271946	0.0964957	-0.172894	-0.120323	-0.180518
AT3G55040.1	0.058735	-0.165253	-0.128088	0.00333467	-0.0339296	-0.140481	-0.0340744	0.0763433	1.42257	0.0365144	0.029206	0.0981988	-0.133489	0.0688393	-0.132691	0.29481	0.241252	0
AT3G46780.1	-0.216561	0.314264	0.565031	-0.0198506	-0.0679338	0.0424749	-1.2882		-0.868468	-0.0354063	-0.0511356	0.0194642	0.677594	-0.150126	0.963903	-0.230227	0.193439	-0.312029
AT5G17560.1		-1.63896					-0.320045	-1.35427	0.0792337		0.035305			-0.0365972			0.603602	0.0509569
AT1G01080.1,AT1G01080.2	-0.190971	0.27335	0.2356	-0.00133345	0.222519	0.00618508	-0.675849		-0.235942		0.0143909					-0.379166	-0.447962	-0.665878
AT2G37220.1	0.0812525	-0.0136929	-0.082075	0.112716	-0.191113	0.00878311	-0.210996	0.0267509	0.24006	-0.239889	-0.163855	-0.225053	-0.154183	-0.107484	-0.284936	-0.103142	0.0100789	-0.144584
AT3G59980.1	0.113651	0.018878	0.0876103	-0.0106132	0.0567463	0.00351959	-0.222372	0.0475469	0.119849	-0.116062	0.08249	-0.213775	-0.145015	0.0449147		-0.00353203	0.0766606	-0.0207342
AT4G24770.1				-0.0473085		0.192779		-0.783648			1.06053		1.60548			1.3179	1.10455
AT5G50250.1	-0.0768679	-0.0899124	-0.182574	0.0730894	0.151113	0.0371856	-0.315959		-0.0781544	0.0958725	0.0202122	0.107682	0.0214218		-0.0206292	0.0810812	0.0831243	0.259405
AT2G20890.1	-0.191218	0.217832	0.171633	-0.164301	-0.0449333				-0.541963	-0.391398	0.0430008		-0.123535		0.140158		0.0947842
AT1G31160.1		-0.154996		-0.22258		-0.154004		-0.0582405	0.239046	0.104157	0.0921832	0.11302		0.0550344				0.232356
AT3G44620.1,AT3G44620.2				-0.416036			0.0980807	0.0828484	-0.0502814	-0.00770344	0.00764455	-0.167575	-0.182401					0.181803
AT4G25130.1	0	-0.108446	-0.135721	0.0232187	-0.122363	-0.140398	0.396517	0.294295	0.121274	0.138336	0.0835769	-0.0274038	-0.0462278	0.104388	-0.18893	0.181163	0.193364	0.169534
AT2G43560.1	-0.162081	-0.404135	-0.393955	-0.0607549	-0.166178	-0.24137	0.381713	0.404391	0.151897	0.055031	0.14917	0	-0.370018	0.149332	-0.202159	0.355518	0.18418	0.522716
AT2G44650.1	0.0824145	-0.163346	-0.166162	-0.0593937	-0.0391378	0	0.23999	0.294814	0.279767	0.00394598	-0.252995	-0.0311476	-0.152583	0.0131413	-0.214785	0.219356	0.132395	0.497805
AT3G01480.1	0.128583	0.0413243	0.388013	-0.00226385	0.123829	-0.100207	-0.0443168	0.0752964	0.0781925		-0.0488755	-0.123819	-0.0180652	-0.0223742	0.00614149	0.0161736	0.00225874	-0.187138
AT3G10060.1	0.0301239	-0.181526	-0.196193	-0.118247	0.187708	-0.0899081	0.0183243	0.0976469	0.0617646	0.204789	0.111582	-0.0186663		-0.137535	0.224554	0.110014	0.224786	0.216152
AT3G13470.1	0.203395	0.514097	0.530009	0.277251	0.0654074	0.21914	-1.3741	-1.40352	-0.323247	-0.95225	-0.969878	-1.09835	-0.0843551		-0.0699868		-0.650494	-0.945916
AT4G39710.1,AT4G39710.2	0.0806312	-0.158247	-0.415138	-0.255647	-0.135215	-0.115835	0.282885	0.285229	0.20832	0.114504	0.0904369	0.0987093	-0.229879	0.0853433	-0.26436	0.532775	0	0.495495
AT5G13410.1	-0.0167762	-0.32484	-0.427377	-0.357211	-0.0587913	-0.30114	0.171013	0.472226	0.160359	0.277896	0.105105	0.0164994	-0.198426	0.100754	-0.20856	0.253046	0.208116	0.412394
AT5G20720.1,AT5G20720.2,AT5G20720.3	0.0361187	-0.204327	-0.105862	0.0841797	-0.0567412	-0.0737758	0.193148	0.235155	0.115234	-0.0205943	0.0904094	-0.0257403	-0.111871	0	-0.250526	0.0742705	-0.000830053	0.194612
AT5G55220.1	-0.0181044	0.436522	0.345725	0.0394142	0.224981	0.0969403	-1.58123	-1.60188	-0.481889	-0.781185	-0.818417	-0.664018	0.0175334		0.0196021	-0.706477	-0.624443
AT3G10670.1	0.0895237	0.0323546	0.0397433	0.10664	0.20365	0.084537	-0.269596	0.041482	0.0902775		-0.154266		0.052575	-0.170892	0.239134	-0.199477	-0.110168	-0.208067
AT3G24430.1	-0.0926494		-0.00361889	0.0681238		0.0778086	0.927086		0.696142		-0.65911	0.234181					-0.431757	-0.562367
AT5G45680.1		-0.528585				-0.140673	0.241497	0.0332662	0.0974437		-0.034411		-0.522502	-0.052961		0.291638	0.315933	0.255466
AT4G01900.1			-0.355271	-0.493145	-0.146541		0.241674	0.715461	0.0750024	0.0588883	0.150236	-0.0146997		-0.0942203		0.172151	0	0.390899
AT3G26740.1	0.168997	-0.219295	-0.688847	-0.513396	0.0633254		0.033547	0.303972		0.713731	0.625686	-0.0241501	3.41936	0.189534	0	0.454172	-0.115851	3.25173
AT4G18810.1,AT4G18810.2	0.0261931		0.108289	-0.0130947	0.0637439	0.0129254	-0.507464		0.198527		-0.0574729			0.157287			-0.335153	-0.48027
AT1G56050.1		0.0489581	-0.00595274	-0.0288157		0.00591752					-0.907597				0.0195378		-0.475848
AT2G35490.1	-0.0576132	0.242322	-0.0295243	0.142024	0.172455	0.228241	-0.655017	-0.570311	-0.197847	0.121264	0.218826	0.176679	0.355638	0.14487	0.206641	-0.0472694	0.163588	-0.158249
AT3G23400.1	0.110275	0.0675549	-0.0148302	0.17067	0.244701	0.173695	-0.122399	-0.0370007	0.021213	-0.00920912	0.0308984	-0.0216964	0.145079	-0.0601441	0.0576888	-0.0333686	0.10914	-0.117596
AT3G26070.1	0.0816079	-0.0177521	-0.0563992	-0.0737003	0.120119	-0.0625208	-0.141194	-0.037642	0.0672649	0.0698583	0.0117485	0.0904034	0.0939265	0.146727	0.18816	0.168602	0.0443377	0.00780694
AT4G04020.1	0.252226	-0.0403258		0.00827605	0.254731	0.125217	-0.166947	0.105387	0.110301	-0.0897073	0.0980981			-0.00834511	-0.0181574		0.504546	-0.193984
AT4G22240.1	-0.0491471		-0.0952487	-0.0800074	-0.0248594	-0.138581	0.137101	0.315206	0.166782	-0.0158901	0.054364	0.0816902	0.109858	-0.019044		0.0814898	-0.00671579	0.105218
AT2G36250.1,AT2G36250.2	0.125437	0	0.119669		0.221277	0.124226	-0.213484	-0.0222005	-0.0720366		-0.0718621					-0.268622	-0.271325	-0.0461189
AT3G63190.1	0	-0.322361	-0.211409	-0.222937	-0.0553106	-0.105512	0.299336	0.290353	0.114637	0.13753	0.136954	0.113654	-0.190464	0.102289	-0.233198	0.195607	0.277125	0.388084
AT5G55280.1	0.227328		0.0811662	0.139346		0.154748	-0.228726		0.167385	-0.206337	0.180672		-0.295378	-0.0984016	0.00490408	-0.209149	-0.0557721	-0.179263
AT1G11430.1	0.112242	-0.152489	-0.134103	-0.106051	-0.0122287	-0.142607	0	0.0813714	0.201638	-0.0485493	0.0635047	-0.0660631	-0.302547	-0.0510647	-0.27924	0.291175	0.160225	0.145885
AT2G33430.1		-0.473798	-0.344291	-0.144742		-0.341706	0.0964632	0.23631	0.0841259		0					0.175917	0.12261	0.219227
AT5G66040.1	-0.0386392		-0.0998326	0.129142		0.04713			0.153993				0.0417659		-0.0256655	0.170495	0.0371363	0.309527
AT2G38270.1	-0.0438109						-0.0338695		-0.101509	-0.222951	0.204733				0.506575	0.0122803	-0.0834203	-0.0177647
AT1G21440.1				0.245623	0.328064	0.132743	-0.170065				-0.0119722						-0.297228	-0.174683
AT1G52670.1	0.0386914			0	-0.199076		0.0404082	0.302883	0.00100293		-0.0532193	-0.310116	-0.337234	-0.260522	-0.641904	0.119257	0.0415943	0.0294618
AT1G54780.1	0.0538499	0.114363	0.0841699	0.0207371	0.24191	0.00467254	-0.462291	-0.248985	0	-0.193891	-0.181658	-0.212728	0.0250602		0.126131	-0.174829	-0.0315944	-0.182293
AT1G56500.1	0.0448708			-0.164901	0.225782				-0.0712934		-0.17189					-0.278896	0
AT2G21530.1	0	-0.34083	-0.259021	-0.122634	-0.107234	-0.0982028	0.400042	0.565976	0.197373	0.145178	0.0201654	0.155207	-0.137621	0.217635	-0.284003	0.328459	0.387963	0.516239
AT2G40600.1	0.185169			-0.113961		0	0.267399				0.173851			0.151463		-1.9894	-0.0573206	-0.229586
AT2G44920.2	-0.199171			-0.240358	0.0559868	-0.0132202	0.471185	0.407759	0.301342	-0.0366108	0.330361	-0.0580007	-0.364637	0.0773843		0.323813	0.0625883
AT3G23940.1,AT3G23940.2	0.186583	0.374473	0.311398	-0.130704	0.209054	0.182112	-0.405018	-0.312332	-0.185203	-0.232754	-0.187338	-0.193827	0.00592873	-0.219132	0	-0.165683	-0.00399784
AT3G48420.1	0.0597158	0.398515	0.568755	0.189575	0.380835	0.213658	-0.722413	-0.183703	-0.150556	-0.252578	-0.213806	-0.343469	0.219364	-0.220501	0.128271	-0.269422	-0.137496	-0.419895
AT4G02530.1	0	-0.078694	0.0676655	-0.0465509	0.119863	-0.140047	-0.0889221	0.102396	0.133766	0.0137759	0.00863512	0.0046875	-0.0969039	-0.0761732	-0.109801	-0.00566581	0.0366761	0.0700904
AT4G34290.1		-0.310261	-0.00540991		0.0738626	-0.146236			0.290679		-0.0857606					0	0.0343851	0.166318
AT4G39730.1				-0.487143			-0.0242026	0.108718			0.187597	0.262546				0.33901	0.5075	0.700554
AT4G39970.1	0.039084	0.12307	0	-0.0875662	0.10984	-0.0190781	-1.07968	1.3822	-0.0751948		-0.636863				-0.127839	-0.675334	1.19267	-0.861749
AT5G01650.1,AT5G01650.2	-0.00490328	-0.35461	-0.532683	-0.0695794	-0.163314	-0.206021	0.350754	0.130761	0.172978	0.0120231	0.149152	0.00487936	-0.146604	0.0126909	-0.290841	-0.408249	0.193819	0.213745
AT5G14910.1	0.0743009	-0.0524112	-0.0282608	0.0205652	-0.0259834	-0.038727	-0.219064	0.113147	0.325604	-0.17874	-0.128508	0.101298	-0.148028	-0.312559	-0.196744	-0.0288109	-0.0209971	0.206872
AT1G09340.1	0	0.416812	0.321602	0.18242	0.162312	0.139127	-0.956071	-0.923791	-0.228729	-0.326487	-0.306998	-0.452928	0.0655524	-0.305549	0.249592	-0.259374	-0.0816623	-0.55215
AT1G10522.1,AT1G10522.2	-0.0729847		-0.433145	-0.151244	-0.284635	-0.256816	0.0680183	0.315893	0.147312		-0.152478					0.0752351	-0.102364	0.136572
AT1G16080.1	-0.0124871	0.146693	0	-0.019997	0.0702414	0.0222059	0.0267955	-0.00775992	0.096302	-0.110495	-0.071642	-0.183568	-0.125915	0.00616627	-0.107103	-0.0732774	0.011642	-0.158415
AT1G21065.1	-0.21395		0.472196	-0.144536		-0.193829	0.0355428	0.455238	0.1657	0.276219		-0.291372	-0.170908			0.12608	0.160362	0.107102
AT1G32220.1							-0.220075		0.188187	-0.255681	-0.0657092	0.127654		0.136133	0.250728			0
AT1G33810.1			-0.267327	-0.402012			-0.990592			0.342255	0.36972				0.260279	0.210728	0.212453	0.265241
AT1G42960.1	-0.0440517	-0.192728	-0.228246	-0.046233	-0.0838962	-0.154836	0.230612	0.314672	0.141951	-0.170277	0.0812015	0.0687443	0.00359088	-4.34632e-05	-0.069476	0.021352	0.135576	0.220674
AT1G50900.1	-0.315413				-0.330006	-0.51741		0.291952	0.0310974		0.00722766			-0.221245			0.0356942	-0.00728028
AT1G55480.1	0.130966	0	0.0386076	0.0236278	-0.0172983	0.0284098	-0.354472	-0.437091	-0.20911	0.349764	0.326127	0.229467	0.28897	0.370253	0.171571	0.337166	0.441507	0.546774
AT1G62780.1	0.213832	0.243974	0.643856	0	0.194834	-0.0763183	-0.497084	-0.0827096	0.23783	-0.494019	-0.466785	-0.523052	-0.0445267	-0.500375	0.0240497	-0.299156	-0.0621239	-0.252939
AT2G03420.1			-0.308815	-0.117524	-0.105784	-0.200661	0.591643	0.707382	0.404989	0.311806	0.2881	0	-0.263452		-0.0497329	0.560025	0.438324	0.986734
AT2G04039.1,AT2G04039.2	0.181488	0.00521665	-0.174852	-0.100728		-0.133783	0.456463		0.34823	-0.0140782	0.206471		-0.303503	0.136252	-0.162413	0.530753	0.248307	0.588539
AT2G17695.1,AT2G17695.2,AT2G17695.3			-0.152282	-0.0996249	0.0722493	0.247538			-0.102644	0.0156032	0.150328				-0.00175428	0
AT2G24020.1,AT2G24020.2	-0.0528211	-0.199694	-0.228549	-0.0607961	-0.0202144	-0.188829	0.100222	0.307531	0.163168	0	0.0153795	0.0234704	-0.146836	0.0567419	-0.151813	0.115551	0.0302347	0.124492
AT2G26340.1		0.195424		0.00293573		-0.0390362								-0.0374575		-0.00294437	0.218756	0.0956428
AT2G36145.1	-0.116579	0	-0.101504	0.176254	0.0994801	-0.0371618	-0.0544864	0.0909224	0.175165	0.0699398	0.211081	-0.0220563	-0.0536477	0.193597	0.0694884		-1.28512	0.037784
AT2G36835.1	0	-0.374717	-0.319506	-0.0754988		-0.163233	0.697993	0.532676	0.237719		0.272934	0.159866			-0.495529	0.335635	0.323156	0.675968
AT2G37660.1	-0.0113543	-0.0221138	-0.0916334	0.0907094	0.117279	0.0492467	0.0164901	0.0992508	0.137339	0	0.048284	-0.00436255	-0.0125555	-0.0148199	-0.0739913	-0.0729945	0.105981	-0.0125889
AT2G47390.1	-0.15089	0.334675	0.0391682	0	-0.0554236	0.209313	-1.22428				-0.483841		0.01421		0.0242599	-0.945609	-0.46204	-0.895968
AT2G47910.1,AT2G47910.2	0		-0.373855	-0.172593		-0.177834	-0.007409	-0.0462233	0.265822		0.440486					0.163191	0.0533586	0.134209
AT3G04550.1	-0.511462	0.215044	0.486988	0.0123255	-0.427226	0.144899					-0.752594		-0.0124794	-0.632636	0.0524481		-0.635362	-1.00519
AT3G47070.1	0	-0.501617	-0.229275	-0.224094	-0.0983519	-0.296735	0.251303	0.481581	0.231296	0.372024	0.13278	0.323044	-0.0442042	0.337816	-0.105284	0.660231	0.390178	0.591548
AT3G59840.1	-0.198774		-0.780764		-0.245973			0.475865	-0.0301631	0.0958747	-0.0558521	-0.0985732		0.0352012			0.212864	0.91304
AT3G63160.1				0.195118			-0.527664	-0.479297	-0.353022		-0.353136		0.215021			0.0531347	0.0317013	0.345769
AT3G63540.1	-0.018106	-0.0615382	-0.015973	0.0197032	0.00339699	-0.0874731	-0.0850782	0.120835	0.104786	0.0424106	0.0570176	-0.00971654	-0.223322	0.073428	-0.121653	0.14093	0.015913	0.00564881
AT4G01150.1	-0.00911493	0.329772							-0.354188		-0.00127088		0.393265	0			-0.0109808	-0.369929
AT4G10300.1	-0.103252	-0.443809	-0.382228	0.00840098	0.0120577	-0.293272	0.157129	0.473875	0.311826	0.123069	0	0.0148573	-0.177358	0.212241	-0.263317	0.375654	0.466599	0.52703
AT4G16060.1	0.032499	0.0253386	0.0102347	0.0551723	0	0.162256	-0.365554		-0.23533				0.0632324		-0.047952			-0.537765
AT4G23890.1	-0.225849	0.0797302			-0.0866422	-0.207658	-0.718305		-0.470834	0.469975	0.23828	0.269534	0.256099	0.422473	0.231177	0.482063	0.528153	0.565318
AT4G30620.1				0.0613955	0.260368	-0.0548201					-0.0286817			-0.32202			0.0228539	-0.0285345
AT4G32915.1	0.0067908	-0.18766	-0.238062	-0.138503	-0.120113	-0.244971	0.492737	0.564331	0.251406	0.307884	0.273103	0.0345182	-0.273065	-0.331165	-0.234334	0.453583	0.235646	0.555441
AT5G16660.1,AT5G16660.2	-0.296263						0.234733	0.0153895			0.127629	-0.0156301			-0.292375	0.109175	0.0218254	0.266507
AT5G23060.1			0.189662	-0.245078		-0.292919					-0.37999			0.0574619	0.43832		-0.0810045	-0.485345
AT5G42765.1	-0.0141897	-0.169569	0.0139912	-0.0860731	0.0836756	-0.155801	0.10556		-0.108726	-0.186353	0.103867	-0.0924176	0.0178848	0.334022	0.131816	0.24454	0.171069	0.0987017
AT5G42960.1	-0.117113			0.0239246	0.27823	0.0665198	0.199774		-0.153928	0.107799	0.33195	0.0693101			-0.1717	0.148666	-0.0918023	0.211052
AT5G51110.1,AT5G51110.2	0.180295		0.314699		-0.130551	-0.0530555		0.981189	0.490449		-0.179881	-0.179083	-0.158064	-0.118957		-0.0266951	-0.158888	0.118476
AT5G51720.1	-0.0385735	-0.557569	-0.323461	-0.467807	-0.207193	-0.363949	0.356765	0.607393	0.414799	0.0996462	0.225394	-0.0135094	-0.201981	0.319984	-0.202067	0.572426	0.439328	0.781839
AT5G58250.1	-0.0776667	0.00515155	0.150981	-0.0325542	0.0747444	0	-0.505079	-0.0678109	-0.180903	-0.262578	-0.0977131	-0.318945	-0.234976	-0.380464	-0.215321	-0.13682	0.159171	-0.132736
AT5G66090.1	-0.304956			0.00971852	0.0781867		-0.688504		-0.0398365		-0.781429						0.13398	-0.565097
AT1G15820.1	0.0483328	0.596652	0.416842	0.0738174	0.312206	-0.0357109	-1.36359	-0.76787	-0.0756973	-0.281919	-0.391612	-0.436093	0.146864	-0.0846766	0.255731	0	0.166116	-0.254746
AT1G29910.1,AT1G29920.1,AT1G29930.1	-0.0128478	0.458502	0.535669	0.188911	0.362326	0.0416406	-0.937683	-0.673737	0	-0.410477	-0.423871	-0.466246	0.108012	-0.174791	0.18836	-0.204466	0.155234	-0.0810434
AT2G34430.1	-0.0205873	0.343259	0.527063	-0.102519	0.382653	-0.131968		-0.763495			-0.388169	-0.442347			0.471332	-0.147303	-0.214024	0.273496
AT4G10340.1	0.0623791	0.523439	0.398339	0.208641	0.378505	0	-1.18877	-0.962544	-0.143678	-0.411854	-0.21727	-0.359681	0.267426	-0.0493947	0.382388	-0.0159173	0.153063	-0.239034
AT5G01530.1	-0.514471	0.136629	0.521993	-0.425079	-0.0149815	1.48504	-1.80892		-0.700594	-0.753884	-0.934116	-1.06561	0.359007	-0.567008	0.0147604		0.744679	1.40102
AT5G54270.1	-0.248893	0.293814	0.282367	-0.050843	0.160815	0.0483826	-0.892419	-0.591847		-0.592983	-0.621321	-0.647774	-0.144556	-0.488529	0.0720969	-0.0806836	0.14462	0.285107
AT1G03600.1	0.136976	-0.105961	-0.0377185	-0.00714049	0.245619	-0.040626	-0.0890179	0.171253	0.278999	0.071819	0.00799999	0	-0.0239535	-0.0509128	0.0137304	0.258606	0.214618	0.296044
AT1G51400.1	0	-0.336357	-0.371412	-0.284344	-0.0163175	-0.200818	0.384366	0.527065	0.337947	0.276847	0.277469	0.180909	-0.131776	0.290258	-0.0830535	0.484155	0.609036	0.609852
AT1G76450.1		0.103674		0.0281985		0	-0.405334	-0.0755716		-0.477858	-0.0889205		-0.155316	-0.234963			0.165296	-0.0251713
AT1G77090.1	0.251253	-0.0995831	0.13791		0.807702	0.0231307	-0.159628	0.183449	0.345462	-0.0326236	0.0521164	0.21089	-0.00261087	0.173397	-0.0386324	0	-0.0259007	0.189032
AT1G79040.1	-0.000479123	-0.206451	-0.197657	-0.0689558	-0.00368548	-0.178762	0.27379	0.481398	0.312472	0.405086	0.402751	0.274963	-0.0551475	0.124034	0	0.507365	0.387056	0.525051
AT2G39470.1,AT2G39470.2						0.0428257	0.390605	-0.853589	0.0677995	0.154087	-0.024629						0.165066
AT3G21055.1	0	-0.403534	-0.199866	-0.265104	-0.0245291	-0.302586	0.314451	0.509554	0.359019	0.31147	0.300231	0.190817	-0.248542	0.124717	-0.110344	0.550888	0.425327	0.654743
AT3G50820.1	0	-0.142783	-0.303899	-0.251712	-0.00334707	-0.19084	0.236448	0.29754	0.150137	0.143471	0.170901	0.133203	-0.0526506	0.225259	-0.109304	0.212953	0.271241	0.377671
AT3G55330.1	0.0428759	-0.0812621	-0.142646	0.0558455	0.137386	-0.143665	0.0150715	0	0.111516	-0.0562368	-0.00963416	-0.177257	0.0435248	-0.0250794	-0.00770402	0.105646	0.101988	0.073473
AT3G56650.1	0.0729253	0.0472181	0.0404779	0.110178	0.0500513	-0.064493	-0.201015	0	0.0379297	0.0499606	-0.067023	-0.116314	-0.0960971	-0.0600803	0.0513795	-0.0596837	0.11294	0.0055611
AT4G05180.1	-0.163332	-0.304984	-0.416814	-0.252988	0	-0.30277	0.150413	0.35284	0.117152	0.151875	0.124648	0.118523	-0.211852	0.0922388	-0.119097	0.372932	0.27273	0.308445
AT4G21280.1	0.178627	-0.339196	-0.079668	-0.378415	-0.124482	0.491389	0.259702	0.443366	0.109863	0.11096	0.0511126	-0.0431098	-0.285539	0	-0.130835	0.258879	0.0590075	0.400831
AT4G28660.1,AT4G28660.2	-0.0673061	-0.185323	-0.156894	-0.12778	0	-0.285903	0.581027	0.842545	0.337102	0.292828	0.42759	0.0905546	-0.0833056	0.219576	-0.277874	0.575847	0.579634	0.895513
AT5G11450.1	-0.0271841			-0.150252	-0.102473	0.135127	-0.339032	-0.288262		0.0890839	-0.201532		0.203986	-0.340816	0.368555		0
AT5G66570.1	0	-0.0890155	-0.330492	-0.474048	-0.0462785	-0.0975304	0.358461	0.41715	-0.122271	0.313908	0.0941458	0.123757	-0.0255569	0.139615	0.0319478	0.267071	0.0469937	0.26108
ATCG00020.1	-0.14242	0.377182	0	-0.289985		-0.0699036					-0.297874						-0.315832
ATCG00270.1	0	0.644209	0.054234	-0.121849	0.135787	0.0242093	-1.16459	-0.772554	-0.574869	-0.357848	-0.124268		0.378324		-0.0523835		0.184885	-0.453508
ATCG00560.1	-0.257748	0.0493713	0.445323	0.0441758		-0.227339	-0.466734		-0.0167996	-0.351791			0.0502677			0.0927749	0.168158	0.061083
ATCG00570.1	-0.0193532		-0.18873		0.0189857	-0.385748	0.33928	0.701505	0.338652	0.0565695	-0.148084	-0.0320153	-0.0321615	0.187528	-0.0527183	0.268796	0.271517	0.643875
ATCG00580.1	0	0.0299428	0.159698	-0.18188	0.112197	-0.12329	-0.184053	0.113648	0.368563	-0.258578	-0.210624	-0.226108	-0.0443323	-0.0942233	-0.018107	0.279087	0.340135	0.0430128
ATCG00680.1	-0.381447	0.300443	0.471817		-0.0165486	-0.310663					-0.663977		0					-0.859078
ATCG00710.1	-0.203223	0.0570047	0.358527	-0.199393	0.021745	-0.291486	-0.354124	-0.10349	-0.217914	-0.0825981	0.0248617	-0.0222283	0.214567	0.0703616	0.33836		0.32544	0.387249
AT5G23120.1	0	0.247456	0.216967	0.132747	0.256523	0.104401	-0.800634	-0.700764	-0.0595946	-0.421288	-0.414507	-0.445592	0.0433712	-0.613173	0.296624	-0.305416	-0.178352	-0.593286
AT1G34000.1	-0.138746		-0.259281			-0.295757	0.10752			0.143942	0.067521						0.0613421	0.72404
AT1G61520.1,AT1G61520.2,AT1G61520.3	0.0319042	0.0286434	-0.105453	-0.115757	0.0743103	-0.15719	0	0.156335	0.117795	0.0473403	0.167243	0.0226403	-0.20521	0.139911	-0.191177	-0.0271796	0.165879	0.151118
AT3G47470.1	1.36145	0.243986	0.687433	0	0.035382	-0.0759924	-0.687322	-0.683854	-0.139954	-0.24217	-0.412063	-0.0883376	0.445004	-0.117335	0.167934	0.611822	0.0390547	-0.287127
AT3G54890.1,AT3G54890.4	0.119697	0.108456	-0.0235047	-0.00274826	0.0768349	-0.0996616	-0.259285	0.0313468	0.131955	-0.14728	-0.171139	-0.18348	-0.177246	-0.116287	-0.117528	0.0435844	0.032096	0
AT3G61470.1	-0.200565	0.193814	0.400426	-0.188677	0.0420294	0.0196362	-0.82964	-0.382386	0.330769	-0.413532	-0.405487		-0.0629916	-0.229273	-0.0109965	0.0108769	0.151254	0.0279293
AT1G30380.1	-0.330366	-0.136825	0.159366	0.0625872			0.0913549	0.168947	0.689513	-0.0801288	-0.109347	-0.283701	-0.255102	-0.164869	0	0.145919	0.369421	0.183277
AT1G31330.1	-0.153479	0.38844	0.244226	0.14196	0.394145	-0.0526496	-0.93201	-0.634358	-0.596407	-0.173946	0.096181	-0.260142	0.365252	0	0.284065	0.697688	-0.0557909	-0.309471
AT1G55670.1	-0.0465244	0.198005	0.103002	-0.0299411	0.0937039	0.0253953	-1.16729	-0.560703	-0.0260571	-0.513923	-0.245823	-0.226941	0.112419	-0.26464	0.0868007	-0.0487378		0.185763
AT2G20260.1	0.891423	1.06548	-0.0301127	1.14045	0.0149972	-0.237054	-0.553781	-0.531024	-0.310591	-0.217681	0.148455	0.945159	-0.00961809	-0.186587	1.47976	-0.218468	0	-0.163217
AT2G46820.1,AT2G46820.2	0.701714	-0.147051	-0.063236	-0.097312	0.178376	-0.217865	0.0555064	0.177352	0.135599	-0.16593	-0.0909235	-0.154918	-0.0802639	-0.110254	-0.0783604	0.0253903	0.523368	-0.243376
AT4G02770.1	-0.112978	0.00904881	-0.0852072	0.11192	0.112961	-0.0428463	0.0245522	0.0925863	-0.0464284	-0.00438963	-0.000214818	-0.0446809	-0.0545787	0.0163043	0.00773127	0.185964	0.1669	0.359419
AT4G12800.1	-0.17819		0.365088	0	0.260088	0.0287402	-1.49938	-0.978951	-0.445504	-0.408494	-0.428729	-0.0957978	0.485744	0.059149	0.178172	-0.466407	0.0183933	-0.64429
AT4G28750.1	0.00539869	0.00801444	0.123235	0.0957685	0.240853	0.226035	-0.264296	-0.0663696	0.400794	-0.10744	-0.174661	-0.183121	-0.0215802	-0.103837	0.408721	0	0.275673	0.0640973
AT5G64040.1	0.115124	-0.605213	-0.411339	-0.129447	-0.12858	-0.233789	0.612856	0.556849	0.169738	0.15599	0.223693	0	-0.489774	0.0337261	-0.396216	0.495731	0.399188	0.8848
ATCG01060.1	0.201468	-0.0469591	-0.0375456	-0.0919754	0.158522	-0.160081	0.131591	0.226869	0.180938	-0.00727341	0.0177401	-0.121648	-0.226064	0.150701	-0.133727	0.257513	0.14104	0.321092
AT4G03280.1,AT4G03280.2	-0.0754398	-0.345263	-0.319508	-0.00309748	-0.124799	-0.268451	0.395325	0.438376	0.223419	0.171606	0.206565	0.0618022	-0.151156	0.120685	-0.207652	0.351287	0.224561	0.443374
ATCG00720.1	0.104892	0.347139	0.743115							-0.345332	-0.522051		0.27485		0.574059	-0.587394
ATCG00540.1	0.0398333	0.0141203	-0.0482228	-0.0386327	0.0937428	0.0514718	0.0132634	0.153738	0.152928	-0.0660424	-0.0321237	0.0936419	-0.0191899	0.0751676	-0.0185257	0.0402601	0.156404	-0.0384561
ATCG00120.1	0.0496676	0.474776	0.757941	0.114089	0.256421	0.123456	-1.09714	-0.884961	-0.378848	-0.365721	-0.178219	-0.310627	0.0607471	-0.196239	0.223169	-0.291096	-0.203798	-0.342097
ATCG00480.1	0.144413	0.338811	0.212537	0.147564	0.270002	0.154282	-0.545649	-0.430377	-0.126837	-0.189916	-0.139997	-0.244669	0	-0.150678	0.0927784	-0.340378	-0.239334	-0.380825
ATCG00470.1	0.11074	-0.00484043	-0.0314587	0.0821548	0.0865936	-0.0531359	0.0766439	0.110688	0.204623	-0.0866426	-0.00425357	-0.140315	-0.0951227	-0.0169106	-0.139107	0.0382768	0.152257	0.0185656
AT4G04640.1	0.146319	0.568838	0.939007	0.364394	0.365225	0.33923	-1.2672	-0.967128	-0.329714	-0.299881	-0.281226	-0.413539	0.126064	-0.199961	0.582025	-0.384002	-0.185477	-0.471931
AT4G09650.1	0.0713524	0.269441	0.298536	0.181119	0.250635	0.0476644	-0.612602	-0.43074	0	-0.363197	-0.377382	-0.383233	-0.0433519	-0.449444	0.1075	-0.214226	-0.0750896	-0.421311
ATCG00130.1	-0.0403727	0.25595	0.169321	0.060858	0.167732	0.00207257	-0.435514	-0.379128	0	-0.174466	-0.162036	-0.316153	0.0107429	-0.244001	0.254262	-0.050861	0.104678	-0.0408952
AT4G32260.1	-0.0494024	-0.0226023	0.124268	0.0390693	0.242717	-0.0740365	-0.191677	-0.00264399	0.257711	-0.183161	-0.0134831	0	-0.0437142	-0.0758424	-0.0488538	0.137632	0.290632	0.0989851
ATCG01090.1	0.0480226	0.291331	0.185061	0.0564752	0.165092	0.0223138	-0.531193	-0.377378	-0.111727	-0.0893	-0.134545	-0.43379	-0.0228231		0.0975347	-0.0871514		-0.251576
AT1G20340.1	-0.0833471	-0.231422	-0.362472	-0.17117	-0.0255085	-0.179413	0.364571	0.662929	0.393597	0.504555	0.472954	0.316762	-0.081999	0.314991	-0.0961831	0.44363	0.278799	0.570955
AT1G76100.1	-0.104365	-0.345596	-0.287632	-0.0787667	0.00180774	-0.00181101	0.175101	0.473992	0.210062	0.222192	0.333609	0.243225	-0.0698014		-0.107528	0.636123	0.493162	0.567218
AT1G10960.1	0.0191239	-0.0232601		-0.168126	-0.0323062	-0.0798656	0.482386		0.23809	0.456232	0.458993	0.189365	-0.155285	0.339864	-0.107317	0.793019	0.461299
AT5G66190.1	0.163832	0.150421	0.189992	0.0608245	0.243724	0.0397808	-0.660386	-0.549238	-0.0479143		0.222409	-0.310292	0.0637437	-0.159722	-0.0347027	-0.217967	-0.104492	-0.57019
AT1G15140.1		0.103295		0.169981		-0.129215	0.102081		0.131431				-0.147865	0.147174			0	-0.015564
AT4G37925.1				0.19822	-0.216218	0.0849582	2.48692				0.0407704	-0.42686				-0.0066915	0.00333114	0.0371536
AT1G80380.2,AT1G80380.3,AT1G80380.4	-0.0267762	0.55948	0.239688	0.225774	0.104063	0.267622	-0.471109	-0.349708	-0.310261	-0.109698	-0.0988632	-0.186423	0.00781883	-0.00788045	0.170416	-0.234815	0.0401875	-0.315518
ATCG00490.1	0.161311	0.44364	0.312348	0.159763	0.233201	0.117404	-0.844213	-0.714205	-0.26924	-0.371614	-0.33372	-0.360185	0	-0.207448	0.127113	-0.484983	-0.344176	-0.55189
AT3G04790.1	0	0.0691206	-0.0933024	0.0410112	0.0550613	0.0860589	0.0315649	0.0769519	0.0945387	-0.0345742	-0.0389201	-0.0632275	-0.101635	0.0154454	-0.0285619	-0.0652548	0.0781051	-0.1431
AT5G61410.1,AT5G61410.2	0.0162178	0.0823054	0	0.0735334	0.19778	0.034704	-0.350767	-0.240553	-0.0157659	-0.193856	-0.15503	-0.288192	-0.0901211	-0.124856	0.0679717	-0.188795	0.0489443	-0.409855
AT1G32060.1	0.114338	0.225525	0.063733	0.0775944	0.139175	0.0295269	-0.412886	-0.274705	-0.162902	-0.0738054	-0.121346	-0.117167	0.0737428	-0.017994	0	-0.25471	-0.14838	-0.31572
AT1G55490.1,AT1G55490.2	0.228068	0.458662	0.695555	0.269849	0.191506	0.25669	-1.29966	-1.32609	-0.363221	-0.859256	-0.802277	-0.908426	0.000441283	-0.775434	0	-0.786192	-0.658327	-0.942448
AT1G73110.1					0.149259		-0.161807	-0.338549	-0.0867333		0.09731	0					0.428989	-0.371752
AT2G28000.1	0.243439	0.456387	0.484776	0.296114	0.122217	0.308249	-0.995823	-0.901615	-0.251096	-0.59279	-0.604048	-0.675533	0.0125325	-0.547365	0	-0.63451	-0.438535	-0.742379
AT2G39730.1		0.225432		0.0398611	0.240184	0.0796151	-0.0102924	-0.102968				-0.134873	-0.0465392	-0.267245	-0.216378	-0.0889883	0.129174
AT1G67090.1	-0.022352	-0.115038	-0.0905458	-0.000412116	0.00415837	-0.0253474	0.0704367	0.132873	0.191031	0.0933739	-0.00122589	-0.0597267	-0.0744096	0.0688294	-0.146597	0.0425267	0.0724653	0.182684
AT5G38430.1	0.141592	-0.0293709	-0.0306765	-0.000531236	0.0476207	-0.0692932	-0.0329056	0.205114	0.215268	0.11012	0.0103847	0.0287135	-0.116043	-0.0967847	-0.0431523	0.00899334	-0.064943	0.194602
AT1G56190.1,AT1G56190.2	-0.014351	0.450305	0.574119	0.23461	0.207506	0.20124	-0.786868	-0.682169	-0.0740018	-0.563315	-0.384284	-0.398434	0.108469	-0.311852	0.27727	-0.343864	-0.14248	-0.525789
AT3G12780.1	0.0265678	0.258421	0.184872	0.0750059	0.101193	0.0360551	-0.826626	-0.756621	-0.238429	-0.437468	-0.412993	-0.492103	0	-0.328742	0.0962875	-0.482853	-0.160063	-0.564303
AT1G12900.1,AT1G12900.3,AT1G12900.4	0.173802	0.526724	0.57922	0.26892	0.192418	0.342647	-1.06876	-0.950306	-0.120177	-0.371006	-0.295184	-0.444391	0	-0.362906	0.270797	-0.389791	-0.30302	-0.552081
AT1G42970.1	0.0165036	0.214769	0.230694	0	0.0593318	0.0605911	-0.794707	-0.675724	-0.257515	-0.303408	-0.322263	-0.38928	0.0160406	-0.311093	0.0644304	-0.476213	-0.327066	-0.570394
AT3G26650.1	-0.00481277	0.526677	0.209146	0.0720702	0.183338	0.117945	-0.626059	-0.990432	-0.33389	0.310473	-0.533316	-0.513413	0.00478971	-0.646458	0.233376		-0.257091	-0.882468
AT2G01140.1	0	0.232432		-0.00368374	0.0964553	0.406344	-0.846239		0.64562		-0.676128	-0.196676	0.344396		-0.14058		-0.495194	-0.822836
AT4G26530.1,AT4G26530.2	0.0807272	0.402671	0.0761369	0.11955	-0.22599	0.029093	-0.583522	-0.629664	-0.338812	-0.234296	-0.229636	-0.250617	0.149542	0.0295849	0.152562	-0.716621	-0.448123	-0.784899
AT4G38970.1	0	0.536494	0.342262	0.239776	0.441339	0.112547	-1.18539	-0.976938	-0.397984	-0.231905	-0.495207	-0.533197	0.0295454	-0.589616	0.322956	-0.608651	-0.245944	-0.578052
AT3G54050.1,AT3G54050.2	-0.0536884	0.431661	0.442082	0.162198	0.231874	0.043505	-1.3039	0	-0.284818	-0.549422	-0.416717	-0.593402	0.0617194	-0.343338	0.380569	-0.334585	-0.0851518	-0.546026
AT3G60750.1,AT3G60750.2	0.0393326	0.44362	0.277344	0.100283	0.206619	0.144521	-1.23658	-1.03371	-0.42264	-0.677077	-0.61938	-0.687913	0	-0.500692	0.176702	-0.642617	-0.375785	-0.786022
AT3G55800.1	0.0952126	0.196028	0.106123	0.0298989	0.118063	0.0164211	-0.33038	-0.124222	0.0422611	-0.112069	-0.203299	-0.217775	-0.0106813	-0.0721994	0.015728	-0.106046	0	-0.239557
AT5G16390.1,AT5G16390.2	-0.251114	0.036653	-0.11363	-0.0437854	0.00362516	-0.0679794	0.103247	0.227032	0.0864838	-0.116169	0	-0.155913	0.0908851	0.125933	-0.0731646	0.0786141	0.215751	0.134472
AT5G35360.1	0.00139534	0.231713	0.187753	0.0825945	0.197331	0		-0.614029	-0.347952	-0.55637		-0.483097	-0.0475165	-0.365806	0.0427723			-0.740126
AT1G54580.1	0.0631193	-0.0528247	0.186387	-0.018162	0.363351		-0.0262066	0.186951	0.336328	-0.383007		-0.241151	-0.066164	-0.262401	0.0571228	0.119825	0.00447286	-0.000666927
AT1G54630.1	0.166674	-0.0434133		0.0289052		0.195441	0.00299527	0.0446592			-0.258433	-0.221964	-0.0667041	-0.478657	-0.0335807	-0.00300427	0.142228	0.0196497
AT3G05020.1	-0.0406805		-0.122369	-0.0850058	0.0695954	0.135311	0.04031	0.263379	0.128634	0.0504173	0.0730029	-0.0837546	-0.238727	-0.0864502	-0.124342	0.268418	0.0783102	0.287863
AT4G25050.1,AT4G25050.2	0.20517	-0.0970806	-0.0809973	-0.00136747	0	-0.0646526	0.24894	0.281906	0.212772	0.0439119	0.0620872	-0.0243072	-0.0990477	-0.159122	-0.208275	0.355953	0.199498	0.267144
AT3G25860.1	0.0581767	0.153205	0.116062	0	0.0582867	0.0148684	-0.442065	-0.370036	-0.0499492	-0.22091	-0.341674	-0.218578	0.00992072	-0.111315	0.0725948	-0.237792	-0.0587606	-0.270578
AT2G22230.1	-0.0556111				0.286205	-0.0165086			0.0130711		-0.290005				0.0597735		-0.00836746	-0.0310613
AT2G05990.1,AT2G05990.2	0.146928	0.265082	0.301808	0.050651	0.298065	0.213454	-0.546825	-0.586691	-0.0533541	-0.404542	-0.447259	-0.319153	-0.117546	-0.374945	0.173671	-0.361752	-0.165341	-0.43921
AT1G32200.1,AT1G32200.2	0.235751	0.0896806	0.0683837	-0.0366597	-0.129135	-0.0597837	-0.0653223	-0.203754	0	-0.319058	-0.0370125	-0.154109		0.141847		0.27675	-0.0523835	-0.136971
AT2G15620.1	-0.188957	0.412688	0.352163	0.220632	0.0821186	0.209072			-0.88543	-0.147886	-0.273197	-0.157218	0.106518	-0.220386	0.263371	-0.403187	-0.246675	-0.557244
AT5G04140.1,AT5G04140.2	-0.0504429	0.607112	0.418617	0.15875	0.174793	0.157377	-1.46784		-0.66644	-0.530639	-0.473311	-0.308531	0.136783	-0.27336	0.199437	-0.465582	-0.305174	-0.63786
AT5G35630.1,AT5G35630.2,AT5G35630.3	0.0994102	0.154311	0.0131551	0.11383	0.167612	0.0488485	-0.367002	-0.189566	-0.100892	-0.0758959	-0.120928	-0.0664297	-0.0236378	0	0.0268073	-0.21456	-0.0667107	-0.259377
AT4G24830.1	-0.349915	0.0845538			0.0106476	0.0212491			-0.655113						-0.0107621			-0.87945
AT1G80600.1	0		0.102822	0.0302347	0.0568812	0.168468	-0.767075		-0.439265		-0.512801		-0.0495689		-0.569234	-0.803145	-0.5353
AT4G29840.1	-0.0588984	0.256918	0.196194	0.285362	0.101962	0.105193	-0.553813	-0.59143	-0.301538	-0.284124	-0.310889	0.00252114	-0.00252751	-0.171896	0.0131824	-0.433669	-0.408698	-0.461968
AT4G33680.1	0.0926104	0.316968	0.217717	0.0443996	0.209346	0.0643915	-0.819682	-0.647156	-0.208339	-0.374541	-0.40511	-0.595219	-0.0464629		0.0514025	-0.633122	-0.372237	-0.642835
AT3G53580.1			0.119464	0.0314765	0.113115	-0.0805939	-0.403044	-0.428622			-0.246856	-0.199194	0.159202		0.061648	-0.318809	-0.185365	-0.320519
AT1G14810.1	0.139213	0.186216	0.189051	0.243346	0.133907	0.111987	-0.659996	-0.542974	-0.233461	-0.269705	-0.267088	-0.361857	0	-0.520616	0.0179603	-0.42184	-0.401823	-0.535508
AT3G58610.1,AT3G58610.2,AT3G58610.3	0.0615161	0.53545	0.701067	0.299314	0.618357	0.287074		-1.18745	-0.393495	-0.904483	-0.792973	-0.675082	-0.0655498	-0.554074	0.126958	-0.783097	-0.352228	-0.753832
AT3G49680.1,AT3G49680.2			0.506516	0.303282	0	0.229795	-0.978843		-0.411141		-0.640791						-0.306915	-0.527685
AT1G31180.1	0.165543	0.152302	-0.026743	0.0611466	0.100326	0.0332164	-0.0139293		0.163175	-0.0271597	-0.00645023	-0.0966801	-0.10669			-0.0824318	0	-0.096552
AT4G34200.1	-0.243804		0.126437	0.0848335	0	-0.0879529	-1.5041				-0.89562	-0.891266	0.0427657	-0.786489	0.0539759		-0.821893	-1.01045
AT2G43750.1,AT2G43750.2	0.172093	0.228797	0.237856	0.146365	0.134917	0.0220718	-0.615219	-0.547885	-0.167395	-0.246934	-0.217867	-0.32037	0	-0.233591	0.0948334	-0.393714	-0.223435	-0.493679
AT3G54640.1	0.0520331			0	-0.0780275	0.156619	-0.0393314				0.0576928		0.217393	-0.103489	0.0284011		-0.298511	-0.312852
AT5G54810.1	-0.0597317		0.104419	-0.114281	0.0870285	-0.256078	0	-0.318001	1.45214	-0.258908	-0.121708	0.243218	0.639901	0.404212	0.439019		-0.0995995	0.162547
AT1G09795.1	1.18179	1.28263	-0.538668		-0.670374		-1.3885		-1.16587								0.371334	0
AT4G26900.1		0.217196		0.0659196	0.106089				-0.18313	0	-0.111744	-0.0640972					-0.036121
AT1G74470.1	0	0.464129	0.245588	0.230789	0.123409	0.185145	-1.47068		-0.548201	-0.459595	-0.462976	-0.612953	0.184298	-0.426374	0.0603266	-0.757802	-0.520905	-0.997811
AT4G38460.1		0.0592948	-0.155905	-0.0516528	0.104359	-0.049777	0.0231858	0.0651047	-0.213395		0.0977783	-0.189934	0.168536			0.078161	0.135699	-0.0142377
AT1G63970.1,AT1G63970.2	0.329593		-0.0410583		-0.246781	0.220836	1.52042				-0.0666279	-0.0536472		-0.0164648			0.0161981	0.180942
AT1G48420.1	-6.4167e-05	0.258923	0.115162	0.158257	-0.0760366	0.163289	-0.395706		-0.17335	-0.152192	-0.131282	-0.104144	0.209706	0.0140567	0.250514	-0.368265	-0.26398	-0.496955
AT4G34120.1	-0.0259045		-0.246675	-0.285751	-0.0237735	-0.220236	0.134683	0.243785	0.0860798	-0.0228132	0.0254594	0.16691		0.060603	0.152226	0.0539145	0.0451053	0.237677
AT3G45140.1	0.129049	0.527848	0.674743	0.27959	0.443431	0.47742	-0.898362	-0.706972	-0.282269	-0.187031	-0.0651285	-0.0553702	0.588756	0.149943	0	-0.326034	-0.173817	-0.382327
AT1G13280.1	0.253872			-0.421128	-0.152821		0.137556	0	-0.21832	0.0414092	0.124623	-0.162392		-0.303688	0.015095	0.289352	-0.0794934	0.414621
AT3G25770.1	-0.248576	-0.670866	-0.112781	-0.284204	-0.138111	-0.218237	0.244511	0.418849	0.203818	0	0.0880047	0.161049	0.166298	0.362905	-0.448224	0.261136	0.326327	0.597983
AT2G44050.1	-0.0214917	0.250854			0				-0.517582		-0.453673	-0.320539			0.120414		-0.282856
AT5G19220.1	-0.0791157	0.413987	0.388331	-0.0096707	0.116549	0.0525638	-1.52505		-0.499866	-0.658273	-0.566197	-0.661986	0.02835	-0.582262	0.124466	-0.844452	-0.372929	-0.582656
AT5G48300.1	-0.0110549	0.378993	0.409007	0.187211	0.339002	0.193794	-0.725406	-0.565554	-0.236226	-0.290656	-0.174487	-0.290582	0.039274	0	0.22269	-0.2848	-0.156262	-0.373764
AT5G24300.1,AT5G24300.2	-0.197417	0.18158	-0.0272545	-0.180427	-0.185608	-0.128595			-0.679687
AT1G66430.1				0.0223468		0	-0.421287	-0.171963			-0.265808					-0.177436	1.27409	-0.314693
AT4G24280.1	0.189677	0.238371	0.150361	0.184817	0.166346	0.222341	-0.446311	-0.460592	-0.0976296	-0.0915286	0	-0.0443257	0.0935785	-0.080894	-0.0254649	-0.283537	-0.238375	-0.349403
AT4G39960.1				0.160268		0.072027	-0.459089		0.172071		-0.208494		0.22489				-0.0459551	-0.118755
AT5G49910.1	0.282817	0.361414	0.297406	0.306883	0.165967	0.518404	-0.397577	-0.335796	-0.154382	-0.261957	-0.18396	-0.151799	0.0966412	-0.180939	0	-0.483452	-0.329568	-0.607266
AT2G42530.1	-0.280656	-0.557776	-0.560705	-0.509612	0	-0.814514	0.260622	0.806528	0.385687	0.121412	0.0807411	-0.159055	-0.252569	0.174113	-0.185604	0.668575	0.680092	0.935581
AT3G25760.1	-0.173169			0		-0.392121	0.0405756		0.276166		0.378379	0.384851		0.677134	-0.234087
AT1G77490.1	0.453156				0.260404		-0.258791	-0.503114		-0.223125	-0.0610246		-0.0493651	-0.0152024	0.0966268	0	0.161071	-0.0539234
AT4G09010.1	-0.0242302	0.214522	0.256373	0.227419	0.339871	0.0974947	-0.771548	-0.658502	-0.15882	-0.437551	-0.404273	0.023657	-0.0420683		0.261654	-0.514047	-0.0951435	-0.616588
AT5G16710.1	0.0132671	-0.146945	-0.269209	-0.0383211	-0.0739822	-0.0568609	0.265077	0.273174	0.0738726	0.0485079	0.160333	0.000932923	-0.0694961	0.0987765	-0.125637	0	0.133408	0.0500257
AT3G54660.1	-0.0640436	0.340835	0.553042	0.174886	0.178664	0.0706209		-1.23636	-0.386823	-0.516758	-0.683612		0	-0.632517	0.190225	-0.560164	-0.38103	-0.803294
AT4G23100.1,AT4G23100.3	0.0671779	0.163804	0.0685562	0.106557	0.101159	0.107388	-0.126976	-0.00284415	-0.187078	-0.212961	-0.133436	-0.103773	0.0842873	0	0.132478	-0.338085	-0.00665407	-0.261265
AT3G11630.1	0.0488057	0.695205	0.490828	0.648761	0.385124	0.424841	-0.793743	-0.875702	-0.0221966	-0.482356	-0.352638	-0.512927	0	-0.576227	0.177354	-0.405316	-0.0695313	-0.727455
AT5G06290.1	0.186144	0.311802	0.296423	0.196105	0.203609	0.238739	-0.969144	-0.834224	-0.0133782	-0.647414	-0.503865	-0.610761	-0.104005	-0.588859	0.0132016	-0.236034	-0.0938263	-0.605332
AT3G27740.1	0.0713031		0.103981	0.133902	-0.0173547	-0.000212645				-0.305678	0		-0.13531			-0.0712953	-0.612498	-0.234936
AT3G57610.1		0.189902		0.014148	0.129854	0.0279478	-0.181117	0.0957224	-0.120288	-0.265037	-0.167217	-0.160741	-0.0143511	0.330736	-0.0159425	-0.162744	-0.133052	-0.247039
AT2G35040.1,AT2G35040.2			0.321906		0		-0.969114			-0.174553	-0.104312	-0.00415439	-0.00996268				-0.403549
AT5G47840.1	0.0156755	-0.261375	-0.255219	1.05631		-0.109403	-0.163313	0.372049	-0.0569429		0.0875646			-0.0159252		0.04573	0.0936517	0.388656
AT5G63310.1	0.0510539	0.0831922	0.183984	0.146539	0.205202	0.0583667	-0.372871	-0.337157	0.0955241	-0.354436	-0.345426	-0.428346	0	-0.453659	-0.0168799	-0.144999	-0.10919	-0.309508
AT5G09650.1	0	-0.17638	-0.210639	-0.140165	-0.131819	-0.181746	0.123753	0.183567	0.0794552	0.0189868	0.139839	-0.0108292	-0.130854	0.04677	-0.231401	0.0780384	0.0593949	0.264039
AT3G20390.1	-0.205502	-0.248978	-0.221075	-0.0267505	-0.158321	0.0263974	0.351014	0.520313	0.0959182	-0.0646278	0.0917764	0.0765599	0	-0.003029	-0.146268	0.279593	0.208943	0.455641
AT1G65260.1	0.0103686	0.0913714	-0.0331773	0.1168	0.0632994	-0.000802949	-0.224423	-0.21111	0	0.139588	0.261491	-0.00646964	0.113137	0.164482	0.195616	0.227741	0.253555	0.218745
AT3G52150.1,AT3G52150.2	0.187896	-0.117302	-0.0407186	0.066963	0.0274159	0.0130187	0.12737	0.263683	0.226999	-0.100878	-0.0370369	-0.104693	-0.139404	-0.123035	-0.214669	-0.0175249	0	0.0281782
AT3G63140.1	0.123822	0.287703	0.183371	0.127712	0.196666	0.176633	-0.431059	-0.357028	-0.0869679	-0.121425	-0.128216	-0.183825	0	-0.118051	0.0727848	-0.328036	-0.129415	-0.396607
AT5G52520.1				0.0594508		0.296768	-0.534775		-0.0632099		-0.169497						-0.296434	-0.518796
AT3G13120.1,AT3G13120.2	-0.0891452	-0.310048	-0.204585		0.0276191	0.0873826	0.370913	0.46247	0.40816		-0.000524379	-0.152396	-0.462085	-0.269874	-0.552056	0.136774	0.061248
AT1G79850.1						0	-0.0812983	-0.375337		1.0733	1.0056			1.00213	0.269458	0.432083	0.453672	0.518279
ATCG00820.1	-0.182819	-0.228552		0.0501316	0.00477233		-0.135499	0.212622	-0.510303	0.211105	0.400456	0.19724	0.0567942		0.15841	-0.0128544	-0.0586127	-0.00479521
AT2G33800.1	0	0.10852	0.319835	0.187448	0.104569	0.321137	-0.0436581	-0.178267	-0.0875452	-0.145858	-0.0989216	-0.212229	0.0823576	-0.204554	0.109037	-0.178592	0.0592937	-0.160298
AT1G64510.1	-0.127969	-0.202384	-0.174828	0	-0.0855507	-0.17753	0.451264	0.636034	0.244019	0.0407274	0.0839601	-0.081832	-0.209343	-0.00653179	-0.315866	0.21203	0.251369	0.297935
AT3G63490.1	0.105392	0.142978	0.0949645	0.141219	-0.00214447	0.200684	-0.534818	-0.715496	-0.317269	-0.0610688	-0.0835565	-0.147528	0.0208517	0.0297737	0.149333	-0.269448	0.0613568	-0.292111
AT5G13510.1		0.274526	0.174948	0.359002	0.0668136	0.103751	-0.501696		-0.190021	-0.505013	-1.47941	-0.553988		-0.375848	0	-0.338907	-0.387056
AT1G32990.1	0	-0.169117	-0.131295	0.0805626	-0.106413	-0.142385	0.340744	0.39115	0.232744	0.0436647	0.0596479	-0.16758	-0.195601	-0.102231	-0.231917	0.245349	0.203321	0.353957
AT1G78630.1	0.0872694	-0.0667222	-0.37111	0.103125	-0.0345413	0.00217027	-0.210744	-0.385788	0.00846524	0.257153	0.251198	0.0382127	0	0.123989	0.03165	0.324703	0.481824	0.357314
ATCG00780.1	0.141816	-0.0249294	0.0813564	0.183148	0.15867	-0.00813322	-0.136865	-0.176119	0.23498	-0.0504532	-0.114687	-0.271718	-0.0599039	-0.183889	0.0471467	0.0971248	0.195785	0.164147
AT1G48350.1	0.135736	-0.0148662	-0.272358	0.00911973	-0.0726385	0.0958912	-0.00304625	0.0737571	0	0.418959	0.306131	0.128859	0.231374	0.195523	0.191931	0.268802	0.470255	0.277916
AT1G35680.1	0.0365998	-0.222435	-0.0804285	0.181147	0.188035	0.0232601	-0.399723	-0.380461	0.285981	0.0506057	0	-0.0713618	-0.102896	-0.0261962	0.012602	0.398127	0.418929	0.356888
AT1G75350.1	-0.0393274	-0.210908	-0.166066	0.0625384	-0.115769	-0.0909865	0.240504	0.291743	0.123365	0.473718	0.376817	0.154893	-0.0479289	0.347425	0.00966566	0.444042	0.364826	0.649003
ATCG00640.1						-0.143609	0.477459	0.215988		0.295168	0.240015	-0.0525689	-0.173548	0.23385	-0.134939	0.162248	0
AT4G01310.1	0.0955374	-0.049042	-0.702652	0.132586	-0.206247	0.180053	0.0673138	-0.159791	-0.41126	0.657514	0.522296	0.395456	0.287824	0.395283	0.332632	0.257554	0.351008	0.309937
AT1G05190.1							-0.868758			0.135689	0.217569		0.159121		1.00516	-0.542272	-0.157034	-0.333157
AT3G44890.1	0.0703348	-0.275474	-0.599364	-0.00995435	0	0.181688	0.283533	0.0718238	-0.176248	0.718418	0.650019	0.544991	0.350562	0.569308	0.336402	0.506925	0.598409	0.821175
AT5G30510.1	0.405133	0.465732	0.309006	0.281343	0.318984	0.251732	-0.394573	-0.287068	0	-0.274696	-0.119626	-0.171113	0.0377193	-0.159374	-0.0314888	-0.31733	-0.210199	-0.277566
AT4G34620.1	0.0511436	-0.346421	-0.304314	-0.0082397	-0.0792763	-0.0921375	0.296172	0.53865	0.172427	0	0.0735985	-0.0977559	-0.289444	0.0211391	-0.414668	0.421784	0.513328	0.332497
AT1G62750.1	-0.207151	0.477383	0.441549	0.0495084	-0.0520878	0.185157			-0.655477	-0.72171	-0.772775		0.154932	-0.650899	0.276893	-0.767762	-0.652991	-0.878286
AT3G08740.1	-0.100306	-0.0310626	0.460849	0.498758	0.0602554	0	-0.978651	-0.322904	-0.0521614	-0.474715		-0.75369	-0.394614	-0.40342	-0.104435	0.459526	0.280709	0.183609
AT4G20360.1	0.0463838	0.479063	0.312593	0.229481	0.197972	0.270387	-1.41373	-1.22477	-0.363483	-0.628243	-0.649963	-0.744317	0	-0.740356	0.105958	-0.660288	-0.448483	-0.800053
AT4G29060.1					-0.771807	0.0211837				-0.35107	-0.17814		1.48749			0	0.302858	-0.249096
AT2G28900.1	0.104995	0.189149	0.110683	0.0962988	0.166895	0.120685	-0.0421158	-0.201114	0.173845	0.152549	-0.00926755	-0.221205	-0.069685	-0.111814	0	0.671736	0.31252	0.373879
AT5G16620.1	-0.0095924	-0.0784457	0.272733	0	-0.0923705	-0.0363679	0.249457	0.3537	0.109283	0.137215	0.142617	-0.00113516	-0.149554	0.225405	-0.135799	0.0390007	-0.0299874	0.0937744
AT5G52440.1	0	-0.332116		-0.173442	-0.144034	-0.234331			0.232601	0.163058	0.0728846	0.147015	-0.102845	0.216788	-0.401969	0.323441	0.195207	0.326647
AT4G25370.1	0.0438682		0.112589	-0.244357	0.231636	0.0866658	0.0745229	-0.0043994	0.0432476	-0.439649	0.121225		-0.103835		-0.185665	-0.148278	0.00438013	-0.123982
AT1G02560.1	0.109476	0.0426145	0.0223749		0.0564454	-0.0725912	-0.433196	0.0809326	0.0854694	-0.172318	-0.11764	-0.0926507	0.0549263	-0.2115	0.151455	-0.218976	-0.00889354	-0.391034
AT1G09130.1,AT1G09130.2,AT1G09130.3	0.0502178	0	0.0146724	0.0632673	0.0990281	-0.114503	-0.0784909	0.0402893	-0.00199439	-0.314143	-0.00912064	-0.326894	0.0272442	-0.00936834	-0.0790092	0.0312861	0.0357217	-0.0456832
AT1G11750.1,AT1G11750.2	0	-0.0505391	0.0594171	0.125584	0.0338871	0.0455636	-0.024773	-0.61448	-0.147985	0.0166568	-0.0828132	-0.212341	0.0341992	0.255821	-0.103892	-0.0294623	0.0320885	-0.122352
AT1G12410.1	-0.0465256	-0.077951	0.00416645		0.00183223	-0.0796669	0.220547	0.0662487	0.0345348	-0.104162	0.113638	0		-0.0833074			-0.159635	-0.000747842
AT1G49970.1	0.0274474	0.180425	0.00814478	0.199428	0.134467	0.0341832	-0.217552	-0.112452	-0.154732	-0.0719025	0.0768314	-0.273992	0.00651398	-0.0602012	0.0264649	-0.030049	-0.0379058	-0.132139
AT1G66670.1	-0.0579062	0.0460191	0.137382	0.115024	0.157189	0.0323831	-0.2672		-0.115257	-0.0785534	-0.0108708	-0.082805	0.0263044	-0.113763	-0.0693221		-0.0934126	-0.150596
AT3G27925.1	0.0371954	0.0953328	-0.112198	-0.144116	0.144849	-0.00193781	-0.0528109	-0.10111	0.0741744	0.186962	0.164278			0.0995495	0.0815408	0.0724725	0.0677795	-0.0502815
AT4G17040.1	0.0735137	0.0707966	0.0724158	0.069237	0.0642667	0.022677	-0.155352	-0.160997		0.0558163	-0.144373					-0.223137	-0.0662959	-0.16403
AT5G45390.1	0	0.277208	0.333684	0.0980004	0.0784194	0.107842	-0.500819	-0.506439	0.0274247	-0.275233	-0.237196	-0.291636	-0.0238421	-0.31559	0.0595129	-0.199378	-0.127723	-0.132884
AT5G50920.1	-0.049931	0.733705	0.841242	0.420525	0.249975	0.474014	-1.67053		-0.771847	-0.543321	-0.563551	-0.647529	0.340188	-0.460918	0.517662	-0.535556	-0.315243	-0.71993
AT2G30950.1	0.147464	0.367698	0.307781	0.220201	0.292228	0.173029	-0.303238	-0.150938	-0.131378	0	-0.0562776	-0.0744952	0.133181	-0.0534118	0.20727	-0.278928	-0.283244	-0.259491
AT5G42270.1		0.288678	0.22477		-0.0476392	-0.183472	-1.58103						-0.355525			-0.925125	-0.840365
AT1G31190.1	0.153807	0.144686	-0.269592	0.279886	-0.116005	0.148795	-0.361426	-0.404408	0.050502	-0.0531887	-0.121401	-0.343334	-0.0988963		-0.511288		0.269388	-0.277723
AT1G74070.1	0.220903	0.0529344		0.176411	-0.0534655	0.0507514	-0.68023	-0.506145	-0.364937		-0.370466		-0.333357					-0.502887
AT3G15520.1	0.236746			0.10389	0.0940664	-0.0721333	-0.0951266	-0.0458553			0.0546656					-0.0375177	-0.000191742	-0.0681721
AT3G62030.1,AT3G62030.2,AT3G62030.3	0.116358	0	0.31214	0.158241	0.167636	0.194769	-0.727065	-0.57234	-0.029973	-0.432908	-0.439848	-0.528223	0.049883	-0.550605	0.130092	-0.417994	-0.0607118	-0.547236
AT5G13120.1,AT5G13120.2	0.0182122		0.0207406	-0.00797929	0.0787292	0.0824126	-0.248243	1.03658	0.0562584	-0.157314	-0.0335546	-0.232696	-0.0945286	0.0998668	0.149144	-0.138444	0.0600655	-0.127898
AT3G18420.1	0.29057	-0.129042		0.101736	-0.0685544	0.188818	-0.152922	0.0198915		0.142238	0.128965		-0.134349			0.290212	-0.109127	0.166461
AT4G01050.1	0.0276859	0.191943	0.0929374	0.0595391	0.216837	-0.0107405	-0.216255	-0.141026	-0.0160511	-0.155232	-0.129356	-0.0539352	0	0.100471	0.0865849	-0.161299	0.0629627	-0.24106
AT5G07020.1	0.0444343	0.022176	-0.0416455	0.165479	0.129529	0.0429551	0.108195		0.0373176	-0.0193048	-0.00681571	-0.0675476	-0.0140041		0.00676957	-0.0215375	0.10662	0.168837
AT1G12250.1,AT1G12250.2	-0.110619	-0.211223		-0.167507	-0.00579341	-0.181013	-0.0402166	0.238849	0.0185948	-0.0178067	0.029546	0.0380243	-0.271814		-0.141764	0.00576004	0.0890851	0.071118
AT5G51820.1	0.152747	0.294736	0.361259	0.0624529	0.0823589	0.107118	-1.64423	-3.10527	-0.411174		-0.586603		0.0665305	-0.473798	0.371881	-0.486309	-0.357224	-0.675516
AT1G01090.1		0.116509		-0.152931	0	-0.110166					-0.775284						-0.893102	-0.96418
AT1G34430.1	-0.131029	0.169221	0.143298	0.163451	0.0945324	0.203579	-0.655859		-0.290596	-0.323598	-0.34011	-0.381498	-0.147642	-0.457451	0	-0.638711	-0.404803	-0.523014
AT4G13430.1	0.0910201	0.255729	0.188392	0.0231209	0.108291	0.0863077	-0.457549	-0.429706	-0.161104	-0.506907	-0.301719	-0.250663	0	-0.121773	0.153733	-0.258074	-0.173908	-0.375441
AT3G47520.1	0.268714	0.424191	0.151741	0.113092	0.288596	0.124307	-0.118713	-0.263634	-0.145471	-0.158897	-0.166972	-0.206651	-0.0396523	-0.499228	0.00377004	-0.170268	0	-0.188331
AT3G22890.1	0.105854	-0.0981608	0.0179278	0.202634	-0.0252723	0.177084	0.00855871	0	0.00272952	-0.427844	-0.15919	-0.224387	-0.0118345	-0.214079	-0.0337763	-0.216422	-0.215235	-0.0856142
AT2G07698.1,ATMG01190.1	0.176091	0.74575	0.595918	0.463792	0.536854	0.469185	-0.734555	-0.865808	-0.248276	-0.404434	-0.235932	-0.339185	0.354612	-0.132455	0.394369	-0.482	-0.184139	-0.592141
AT1G55160.1,AT1G55160.2,AT1G55160.3	-0.163342					0	0.275239				0.523815	0.794105					0.203681	0.386782
AT4G08390.1,AT4G08390.2,AT4G08390.3	0.0726044	-0.140626	-0.0927745	-0.0877861	-0.0271233	-0.163646	0.175315	0.316862	0.133889	0.182564	0.200183	0.0061434	-0.00108541	0.14388	-0.0263104	0.0806876	0.168822	0
AT3G19170.1	-0.306049	0.236665	0			-0.252746					-1.01584						-0.959114	-1.31782
AT5G20500.1	0.0530935	-0.0875265	-0.00949384	0.0543727	-0.0614997	-0.0688907	0.337604	0	0.0453526	0.104216	0.0802811	0.0154777	0.100141	-0.0704776	0.0282679	-0.0336306	-0.199734	-0.0431063
AT2G10940.1,AT2G10940.2	0	-0.191387	-0.720146	-0.179088	-0.13459	-0.149608	0.407152	0.560513	-0.084876	0.476286	0.780342	0.369189	0.0195708	0.398612	-0.0691989	0.599411	0.492396	0.645543
AT2G45180.1		-0.629966	-0.0522073	-0.464068	-0.437715	2.40987	0.442666	0.555751	0.0347322	0.202394	0.148893	-0.0194763	-0.362466	-0.0361372	0.0795125	0.219874	0.213271	0.300874
AT3G01390.1,AT3G01390.2	-0.010734	-0.31566	-0.401988	-0.00604018	-0.245304	-0.336688	0.59975	0.522376	0.226909	0.28822	0.410548	0.259416	-0.257178	0.148111	0	0.248659	0.303326	0.6548
AT5G22580.1	0.103505	0	-0.00526297	0.15985	0.23865	0.125394	0.2088			-0.13371	-0.0215915	-0.160744	0.0543839	-0.37573	0.157027	-0.0976257	0.121881	0.0717941
AT1G54010.1				-0.000665106		0.0367686	0.106209	-3.20175	-0.472831		0.0299112			-3.81093		0.000664664	-0.304731	-0.00453229
AT3G14210.1	0.0287538	-0.0399923	-0.07398	-0.0151405	0.0652915	0.0386109	0.496039	0.176753	0.16926	0.0397219	0.298855	0	0.140524	0.2421	-0.0762444	0.193233	0.150921	0.504907
AT5G25980.2	-0.0821476	0.0830593	0.242363	0.269491	0.159114	-0.111779	-0.588346	-0.784334	-0.0955187	-0.27558	-0.0849975	0.0868375	0.396403	-0.0735526	0.155945	0.080954	0.184309	0.0946982
AT1G11910.1	0.0480094	-0.156874	-0.128716	-0.019354	-0.0881684	0.378531	-0.173342	0.106046	0	0.167119	0.242141	0.299089	0.221595	0.137271	0.125951	-0.0181691	0.0916942	0.0826761
AT4G38510.1,AT4G38510.2,AT4G38510.3,AT4G38510.4,AT4G38510.5	0.0689186	0.256204	0.138305	-0.00959921	0.173885	0	-0.437207				0.0618863		-0.0952322		0.100586	-0.322247	-0.12339	-0.361852
AT1G04410.1	0.0127762	0	-0.080355	0.0965246	-0.244226	-0.0403749	0.194688	0.0361801	-0.169074	0.0627573	0.0723188	0.021282	0.0135801	0.127243	0.00457923	-0.289091	-0.210644	-0.0580409
AT1G12840.1	-0.0501187		0.387915		0.330892	0.0949478	-0.654709	-0.6143	-0.0700167		-0.309919		-0.0807938		0.165971		-0.254993	-0.437139
AT1G78900.1,AT1G78900.2	-0.166357	0.545181	0.669395	0.197054	0.404954	0.264658	-1.76006		-0.541019	-0.702121	-0.491795	-0.577037	0.134328	-0.434597	0.424672	-0.555891	-0.21427	-0.662621
AT4G23710.1	-0.155638		-0.313217		0.188689	-0.301732	0.601036	0.851	0.490363	0.0195667	-0.0533742	0	-0.309884			0.360162	0.251064	0.472958
AT4G11150.1	0.0183208	-0.00126102	0.0118769	-0.0849731	0.201988	0	-0.161182	0.12248	0.0740484	0.0863315	0.0960092	0.0955138	0.0726493	-0.000462585	0.0092693	-0.0721757	-0.084461	0.06009

## Sheet: DataS9ShootKd
Supplemental Data. Li et al. (2022). Plant Cell.
Supplemental Data Set 9 Protein degradation rates and protein abundance data for PCA. Protein Abundance data used for PCA in Fig 9. Data were LN transformed before PCA. Proteins which were quantified at least seven out of eighteen replicates in Wt, atg5 and atg11 and Pi starv Wt, atg5 and atg11 were considered for PCA. 440 shoot proteins are used for degradation rate PCA in Fig 9B.
AGI	11R1	11R2	11R3	5R1	5R2	5R3	WTR1	WTR2	WTR3	noPi11R1	noPi11R2	noPi11R3	noPi5R1	noPi5R2	noPi5R3	noPiWTR1	noPiWTR2	noPiWTR3
AT5G51970.1,AT5G51970.2	0.135451		0.160349	0.145073	0.167277	0.102278	0.195225	0.253422	0.244953	0.14935	0.117661		0.146727	0.145701			0.194653	0.191036
AT4G14040.1	0.322955	0.266824	0.339886	0.289263	0.274051		0.436088	0.403224	0.402539	0.36589	0.395867	0.369725	0.3531	0.36143		0.364117	0.314321	0.323551
AT4G14030.1,AT4G14030.2	0.211252	0.173245	0.207085		0.348994			0.240676	0.227969	0.196296	0.15162	0.171985	0.169944			0.245277	0.181699	0.153922
AT2G38230.1					0.205289		0.354782	0.283336	0.284889	0.165405	0.154339		0.132929			0.167439	0.22142
AT3G28940.1	0.131047	0.161405	0.131133		0.131287	0.110912	0.219692	0.187759	0.168976	0.161406	0.249718	0.169263	0.204174	0.243229		0.354412	0.27669	0.216758
AT5G42980.1	0.231067	0.152678	0.196289		0.311586			0.247661	0.266198	0.205005	0.197921	0.175803		0.214983		0.268278	0.24956	0.231399
AT5G40370.1	0.114546	0.168558	0.112753	0.133071	0.148135	0.124939	0.168196		0.113547	0.105012	0.164436	0.235585	0.252411	0.166701	0.176858	0.137403	0.20859	0.202736
AT1G65980.1	0.0813682							0.162841	0.0753558	0.128624	0.11086			0.188128			0.140292	0.126185
AT1G08830.1,AT1G08830.2	0.116424	0.106521	0.119657	0.111365	0.129974	0.107941	0.144237	0.14951	0.139412	0.0293565	0.0987588	0.101671	0.101428	0.100192	0.090194	0.181342	0.141886	0.111285
AT3G10850.1	0.131673				0.143854	0.152778	0.190651		0.191817	0.151024	0.104295		0.151643	0.159564			0.169702	0.201126
AT2G32090.1,AT2G32090.2	0.0777498	0.0942653	0.07315		0.0881032					0.0633783	0.0115915	0.0785487		0.0950189	0.0950575			0.0980032
AT2G41530.1				0.0823529	0.121299	0.110175	0.1604	0.13472	0.109769	0.0949378			0.112553			0.149858	0.141	0.0849711
AT3G02770.1	0.0844737		0.0735339	0.238124	0.142966		0.166445	0.171434	0.129065	0.0934747	0.139592	0.0673985		0.112323			0.164804	0.173789
AT5G16450.1,AT5G16450.2	0.119068	0.103516		0.397604							0.17929	0.154554		0.135446			0.231168
AT5G56260.1			0.133427								0.160332	0.163938	0.142941	0.13315			0.193052	0.18674
AT4G13930.1					0.0375106		0.0865831	0.112511	0.149094	-0.024585	0.0616289		0.0684899	-0.012886		0.0882247	0.0938546	0.111764
AT2G32520.1	0.0847503					0.0982041		0.160742	0.122043	0.158983	0.112998	0.07469		0.0807674			0.154358	0.130429
AT3G23570.1	0.089949		0.126337							0.118094	0.116836	0.141442		0.117219				0.149123
AT3G23600.1,AT3G23600.2	0.109193	0.086996						0.120401	0.157918	0.164288	0.13468		0.123765	0.107126				0.140381
AT3G16420.1,AT3G16420.2,AT3G16420.3	-0.0137508		-0.0266053		-0.0316167		-0.00676065	0.0117707	0.0465499	-0.00538157	-0.0236713		-0.0307053	-0.0305256			0.00403565	-0.0128611
AT5G02790.1	0.407387	0.351773	0.360027		0.380645		0.40615		0.413103	0.372094	0.363512	0.359094	0.378995	0.396932	0.346441			0.436004
AT1G78380.1	0.0366475			0.067982	0.0716735	0.0662338		0.159509	0.145064	0.0907239	0.0828045		0.0831153	0.0877453			0.134837	0.0975785
AT2G30860.1	0.0642776		0.0642776	0.11305	0.127597	0.123144		0.181668		0.135577
AT2G23930.1,AT2G23930.2,AT3G11500.1	0.0926463	0.073188	0.0891554				0.143096	0.100592	0.105493	0.106713	0.0771498	0.0572038	0.0662484	0.106685			0.0663479	0.0754096
AT1G49760.1,AT1G49760.2	0.0608809		0.0608809	0.114855	0.0955183		0.13326		0.171175	0.042692			0.0345576			0.0710202	0.101753
AT1G12310.1	0.185939	0.19837	0.177656				0.2075		0.220625	0.178115	0.178475	0.169005			0.172771	0.185972	0.194835	0.211799
AT5G02240.1	0.0902079	0.0951723	0.0819324	0.109636	0.0865141	0.13128	0.150341	0.135917	0.148956	0.0955069	0.1132	0.110975	0.134581	0.101899	0.0926259	0.179504	0.146503	0.146937
AT1G79340.1	0.104258		0.105068						0.188604	0.109891	0.119849	0.138946		0.140243	0.0571156		0.230624	0.188479
AT2G44310.1	0.187124	0.194201	0.224323		0.183907	0.205245	0.277469	0.254698		0.192288	0.176384	0.183918	0.174401	0.17424	0.199992		0.237955	0.242297
AT1G62820.1	0.106107		0.100293							0.10981	0.107834	0.11064		0.128271	0.104445			0.0889248
AT5G15970.1	0.236685	0.267606	0.235263	0.244277	0.201665	0.189178	0.280317	0.301128	0.231397	0.162886	0.237677	0.242209	0.280758	0.266843	0.27452	0.358972	0.319236	0.28474
AT2G19760.1	0.116751	0.121724	0.121062		0.0778341	0.102421	0.119033	0.157617	0.173937	0.107884	0.0869562	0.0906012	0.100117	0.100414			0.177223	0.187063
AT5G09810.1					0.0565255		0.104074	0.107604	0.0739959	0.0688625	0.0686187		0.0778372	0.0774528		0.0756802	0.116824	0.070392
AT4G29350.1	0.129939		0.0705437	0.163237	0.113821	0.12638	0.177882		0.175945	0.1385	0.118005	0.0921808	0.114249	0.152264		0.103004	0.195029
AT5G44020.1	-0.0463724		-0.0463724					-0.0561081	-0.0642113		-0.041574	-0.0381844	-0.00804707	0.0155955	-0.023256	0.020281	-0.0056191	-0.0472589
AT3G16640.1	0.0913081		0.0867478		0.0954595		0.147616	0.13098	0.137054	0.0804083	0.0902477	0.0385769	0.0646794	0.0723574		0.111594	0.123547	0.122793
AT3G06610.1	0.117019	0.099342	0.118896					0.132912	0.146632	0.106081	0.118049	0.113183	0.112994	0.104489	0.0909377		0.155998	0.144093
AT5G42850.1,AT5G42850.2	0.167671	0.152976	0.181163							0.194035	0.176944	0.20595	0.223983	0.193327	0.198047			0.208162
AT2G35830.1,AT2G35830.2	0.277898	0.188086	0.20062						0.21234	0.185413	0.161989	0.202934	0.142683	0.203468			0.218761	0.210096
AT1G31812.1	0.140429	0.162338	0.13476		0.157509		0.139214	0.197007	0.18759	0.149268	0.128796	0.125582	0.163128	0.152002	0.12922		0.201812	0.170112
AT1G02500.1,AT1G02500.2					0.167761		0.221876		0.169481	0.186225			0.142186			0.210231		0.204258
AT2G43910.1	0.074486				0.103134			0.199345	0.140286	0.129716	0.101325		0.0841918	0.101389	0.0739268		0.154276	0.165219
AT4G14880.1,AT4G14880.2,AT4G14880.3,AT4G14880.4	0.0634739		0.0892941	0.102601	0.0945955	0.0881485	0.145139	0.155261	0.1224	0.0818308	0.112452		0.0994464	0.0813094		0.200279	0.127301	0.111864
AT2G34470.1,AT2G34470.2	0.179551	0.165641	0.239516		0.171465	0.184875			0.250595	0.159972	0.161159	0.171054		0.162065			0.210773	0.284496
AT1G12050.1	0.063147		0.0891903			0.104651			0.0978995	0.105596	0.063979	0.0976181	0.090392	0.0443452			0.1438
AT4G34050.1	0.447473		0.438153			0.477971	0.5561	0.487754	0.495296	0.483263				0.456983			0.50877	0.496176
AT1G74090.1			0.148682	0.163078	0.188385	0.126469				0.188541			0.158916			0.290736
AT3G44310.1,AT3G44310.3				0.0907125	0.0763848	0.0840934	0.176172	0.166976	0.160775	0.112602	0.0876026		0.0751945	0.0793051		0.134469	0.127946	0.101334
AT5G43830.1						0.158475		0.142063	0.176376	0.111272	0.119812			0.141073			0.235734	0.193339
AT1G43670.1				0.0564125	0.0588078	0.0509933	0.112151	0.107963	0.0869631	0.0318944	0.045287		0.0534725	0.031647		0.104667	0.0821125	0.0753645
AT3G07230.1	-0.0124415	0.0533123	0.0691557				0.099525	0.131574	0.145274	0.319089	0.0869621	0.0575364		0.0617701	0.0846505		0.125194	0.115096
AT4G23670.1	0.0256799		0.0256799	0.0532523	0.0549873	0.0604002	0.0967647	0.095513	0.114211	0.0987528	0.0671201		0.0794738	0.0930365		0.108926	0.113368	0.109614
AT1G75270.1	0.078926			0.0721811	0.121157					0.141934	0.0746252		0.155745	0.0743456			0.0806771	0.0946178
AT2G31570.1	0.214327	0.198357	0.214327	0.230063	0.210852			0.241659	0.207486		0.189		0.146877	0.138392	0.155467		0.268248	0.15469
AT4G09320.1					0.0256364	0.0312665	0.0802205	0.0967667	0.072182	0.00789183	0.0157794		0.0195429			0.0588332	0.0486265	0.0693759
AT2G18230.1	0.098574		0.098574	0.210274						0.143895	0.160986						0.218318	0.197213
AT5G23290.1	0.0981058	0.0852606	0.0592488		0.0867181			0.151337	0.133239	0.0845765	0.101133	0.0837731		0.0886279	0.0412673		0.159292	0.148491
AT2G41840.1		0.0577353		0.0512732			0.0947737		0.0643688	0.00602733		0.084148	0.152012			0.0495894	-0.00967544
AT3G10090.1,AT5G03850.1	0.0244649			0.0934031	0.0820877		0.100546	0.094887	0.0977001	0.0549065	0.0599234		0.0324886	0.0423024		0.0653073	0.0456669
AT5G64140.1					0.0696359			0.0730003	0.111064	0.0481493			0.0211526			0.0473166	0.0858397	0.127414
AT1G72370.1,AT1G72370.2							0.0184199	0.0205881	0.0554317	0.00677856	-0.0107279		0.00147189	0.0422531		0.00639076	-0.00590901
AT1G56070.1				0.110503			0.13997		0.149039		0.0962987					0.138822	0.145239	0.134453
AT5G19510.1									0.126166	0.0356107	0.0523659		0.0489638	0.039284		0.0444386	0.0966752	0.0891407
AT4G38740.1	0.114618	0.107285	0.100176	0.106422	0.108272	0.122213	0.167962	0.180383	0.125585	0.187727	0.190824	0.164735	0.180199	0.183383	0.197684	0.18922	0.177528	0.183288
AT2G16600.1	0.152195	0.127449	0.140132	0.181659	0.157148	0.165899	0.200678	0.207658	0.220099	0.179977	0.178652	0.173266	0.201202	0.158718		0.205224	0.248625	0.249637
AT4G34870.1	0.160423	0.143114	0.155436	0.204877	0.190442	0.186023	0.239667	0.179734	0.222709	0.175852	0.181231	0.1768	0.179601	0.164343	0.145016	0.18831	0.210461	0.206419
AT1G79550.1,AT1G79550.2						0.090836	0.124858		0.00113501	0.0697704	0.0818819		0.0725373	0.0805353		0.137349	0.10079
AT2G36530.1					0.0588473		0.0338403	0.0785504	0.0868443	0.0698575	0.0672058		0.0770887			0.102295	0.0825294	0.0686336
AT3G55440.1	0.0640887			0.0716499	0.0815032	0.0739785	0.123245	0.129521	0.112161	0.105889	0.111724		0.121309	0.0942088		0.177915	0.132666	0.105998
AT3G52930.1	0.0111017			0.0746294	0.0637408	0.0641408	0.139235	0.125738	0.105104	0.0516996	0.0626438		0.0686285	0.0505687		0.112253	0.108032	0.112706
AT3G25530.1,AT3G25530.2	0.0526128		0.0232093	0.0806357	0.0538921		0.124836	0.107204	0.099463	0.0474675	0.0449809	0.0448917	0.0669038	0.0506499		0.0943454	0.100046	0.100636
AT3G43980.1,AT3G44010.1,AT4G33865.1	0.0732581	0.0953812	0.0812868	0.110195	0.134784				0.135829	0.0891562	0.0814988	0.105475	0.0830664	0.0640292	0.0575956	0.0510881	0.0947472	0.102166
AT3G60820.1,AT3G60820.2,AT3G60820.3					0.0539475	0.0554186		0.106213	0.110827	0.0386288	0.0171392					0.103298	0.0593056	0.0707694
AT5G23540.1,AT5G23540.2					0.0379448				0.0507952	0.0526416	0.0333794			0.034366		0.119309	0.114294	0.0646959
AT3G22890.1					0.394713		0.380602	0.380863		0.477902	0.483476			0.445029			0.315142	0.323263
AT5G58070.1	0.150544	0.172257	0.147933		0.150924	0.134771		0.183837	0.261543	0.160819	0.12765	0.165047	0.193518	0.14971	0.147968		0.206336	0.194511
AT2G25110.1	0.145067		0.116933	0.205228	0.18739	0.154168	0.297526	0.240884	0.223504	0.224874	0.176569		0.175907	0.148444		0.247605	0.280129	0.247157
AT5G12140.1	0.119341	0.119833	0.115957	0.161765	0.141241	0.143081	0.200289	0.112429	0.134301	0.113685	0.124654	0.122137	0.161597	0.155801	0.130363	0.234501	0.182624	0.135977
AT3G25220.1	0.108524		0.108524					0.1725	0.171253	0.150826	0.171577	0.16974	0.108301	0.103101			0.226108	0.223952
AT2G38530.1		0.136292		0.111548	0.182227			0.0644219		0.244255	0.279993	0.245427	0.160062	0.214702	0.16648		0.158748	0.103377
AT2G38540.1	0.203886	0.19644	0.20748	0.230649	0.223359	0.198587	0.194976	0.184225	0.194148	0.235432	0.240968	0.221095	0.235775	0.223688	0.236897	0.202741	0.18012	0.179605
AT1G17100.1	0.118397	0.0818717	0.0856262	0.125698			0.115588	0.123173	0.103218	0.151718	0.13085	0.140753	0.130512	0.14158			0.0888082	0.0800347
AT1G66100.1		0.570161			0.537498		0.460938	0.509703	0.372977	0.40228		0.492208	0.506161	0.486433	0.543972			0.532802
AT1G75040.1	0.0443641	0.179642	0.0444708			0.162585			0.0494385	0.218633	0.492275	0.365341	0.264743	0.220289	0.277185			0.0653362
AT4G39640.1,AT4G39640.2	-0.0185432	0.101482	-0.0185432		0.0116087		-0.0137428		0.0563752	0.265315		0.0653906		0.121316	0.0506084		0.0364531	0.0744181
AT2G28790.1	0.11454	0.0851815	0.102907	0.120512	0.0867259	0.139275	0.0853155	0.116948	0.0955932	0.0268961	0.0955085	0.117065	0.0648915	0.0819619	0.100945		0.0537066	0.060807
AT1G71695.1								-0.00479993	0.0164859	0.0548315	0.0430935		0.0570005	0.0651414		0.0862357	0.0338635
AT3G49120.1	0.0849275	0.0554926	0.0932886		0.108573		0.10677	0.0936191	0.0434046	0.19984	0.227847	0.182359		0.191475	0.21431		0.112901	0.0624309
AT1G78830.1	0.0747756	0.0880593	0.0414936	0.0251834	0.0898662		0.0373523	0.0534778	0.00434623	0.149149	0.162006	0.162603	0.14036	0.181241	0.175678	0.092691	0.0953253	0.0880033
AT1G78820.1	0.11139	0.126371	0.119626		0.105884	0.115169	0.105082	0.106885	0.114874	0.15694	0.166433	0.144535	0.152159	0.193858	0.185861		0.12309	0.165211
AT4G12880.1,AT4G12880.2	0.323985	0.233377	0.327681		0.296039	0.223805		0.253494	0.228338	0.275494	0.276033	0.297825	0.230722	0.281159	0.290388		0.287219	0.232946
AT1G29670.1	0.203134	0.160932	0.0937075	0.198616	0.188582	0.213338	0.157774	0.165085	0.170994	0.211831	0.231713	0.204864	0.221948	0.220212		0.207777	0.225083	0.23714
AT3G52500.1	0.1515				0.105744			0.10512	0.104534	0.156518	0.0723924			0.104947			0.11101	0.0979905
AT3G20820.1	0.166978	0.167941	0.180223		0.136498	0.167302		0.118947	0.148334	0.14414	0.124564	0.170897	0.172948	0.171152	0.191717	0.148859	0.125561	0.131212
AT1G49750.1	-0.0114347		-0.022957					-0.0155044		0.118516	0.145181	0.0550726	0.180046	0.155247			0.117941	0.0995734
AT1G71950.1	0.529284		0.210746	0.226518		0.200455	0.201848		0.192624	0.230723		0.204669	0.173073	0.200246	0.209398			0.227518
AT2G04690.1,AT2G04690.2	0.192794								0.0974136	0.141904	0.183556	0.235951		0.227605				0.223518
AT3G16670.1	0.0283357	0.0298156	0.0394664		-0.0521074		0.0440186	0.0451153	0.0775064	0.0041837	0.0448932	0.00302776	-0.00079223	0.0254013	0.041765	0.0988633		0.0549938
AT5G55730.1,AT5G55730.2		-0.0176141	0.107963		0.0098428			0.0489822	0.0622221		0.0070365	-0.00858833	0.032539			0.130561	0.00711837
AT5G49360.1	0.100369		0.100369				0.13924	0.186681	0.161445		-0.00720653						0.119565
AT3G14310.1				0.105514	0.109711	0.0516222	0.0987811	0.0782901	0.0920487	0.102891	0.142699		0.111584	0.134799		0.0848932	0.131776	0.153424
AT5G25980.2				0.0120688	0.0953029	0.0596849	0.0714763	0.0990587	0.0706289	0.0698386	0.076988		0.0695895	0.0771098			0.0453344
AT1G33590.1		0.0594123				0.0432556		0.0381486		0.176714	0.182926			0.18615			0.107327	0.129153
AT5G20630.1	0.0410347	0.0546431	0.0425818	0.0358078	0.0612689	0.0863708	0.076423	0.0720556	0.0254536	0.0398676	0.0369145	0.0289107	0.0433129	0.0399618	0.0210941	0.0711662	0.0442991	0.018462
AT1G72610.1	0.0353853	0.0111329	0.0207419		0.00653334		0.0457314	0.0082473	0.0325966	0.0119575	0.0337996	0.0176809	0.0227831	0.0341832	0.0696329	0.00276965	0.069142	0.01447
AT1G68560.1	0.0472041	0.0196817	0.0321765	0.0571016	0.0318664		0.0644877	0.0157955	0.051417	0.00228468	0.00906422	0.0408871	0.0566642	0.0152518	0.0374268	0.10978	0.0276613	0.0364194
AT5G13980.1,AT5G13980.2	-0.0121829				0.0130044		0.00457549	0.0551888			0.0169234	0.0406832		0.0163749	0.0402141		0.0435845
AT5G07030.1					0.0951288	0.099421				0.106467	0.101745		0.109318	0.0710438		0.107289	0.00188112
AT1G09750.1	0.12083	0.0719161	0.146405	0.182059	0.147293	0.13167	0.115299	0.116204	0.132215	0.0460748	0.0865387	0.0399544	0.10888	0.11065	-0.0152354	0.133872	0.1165	0.0903847
AT3G54400.1	0.052682	0.0453228	0.0427771	0.116663	0.0793706	0.0752939	0.0487656	0.0431292	0.0600768	0.0631436	0.0505952	0.0416793	0.0692985	0.0763436	0.0449588		0.0503755	0.0421665
AT3G18490.1	0.137943		0.251106			0.455641	0.459057					0.172724	0.524342		0.100374
AT3G14067.1	0.186257	0.162674	0.185115		0.204543		0.132077	0.144797	0.131517	0.149977	0.0938204	0.170507		0.227519		0.171041	0.113976	0.18269
AT5G67360.1					0.234892		0.295134	0.18805	0.145251		0.274044		0.293308	0.291039		0.276074	0.302266
AT1G47128.1	0.107243			0.180702	0.184999		0.118045	0.129393	0.138683	0.104943	0.0640529		0.163714			0.181634	0.120677	0.0420212
AT2G40880.1	0.398139	0.506604				0.396033	0.488713		0.437603	0.425163	0.640361		0.515436		0.515288
AT1G24020.1,AT1G24020.2	0.144627	0.124038	0.138999	0.179969	0.178137	0.159706	0.236533	0.262472	0.241289	0.229595	0.200224	0.174782	0.197214	0.202383	0.162179	0.231838	0.215566	0.191471
AT1G78900.1,AT1G78900.2				0.0986514		0.140181	0.0948219		0.0500274	0.0683433	0.0745068					0.095244	0.0585251
AT4G23710.1	0.266715	0.262302					0.344227	0.317896			0.303683	0.278596	0.379882	0.306391	0.282575		0.250646	0.250413
AT4G11150.1	0.0628658		0.0459158	0.116181	0.108374	0.176138	0.0909007	0.0991213	0.0989859	0.106447	0.094752	0.0681162	0.111042	0.0765006		0.0971515	0.0692222	0.0643677
AT3G48000.1	0.136548		0.136548		0.0984134	0.0843411		0.103113	0.124199	0.112412
AT1G15120.1,AT1G15120.2	0.0848461	0.0907174	0.0835369	0.121199			0.103383			0.109063	0.0750798			0.101187				0.133622
AT3G10860.1,AT5G05370.1					0.0852085	0.0872302		0.0839321		0.0747934	0.237376			0.115642		0.0688495	0.0538154	0.0922681
AT4G10040.1	0.0343553	0.117639	-0.0160094	0.0460249	0.0802197		0.0528723	0.156127		0.116032	0.0992518	0.0769436	0.0574235	0.0805707	0.0473579		0.101221	0.192985
AT3G52300.1	0.0718591		0.0830101		0.0877522		0.0990987	0.0876275	0.098285	0.0609392	0.0932264	0.0687242	0.0650277	0.0693153			0.0800886	0.0849361
AT5G47030.1	0.0380851	0.0718478	0.0380851					0.1094	0.0980422	0.0487463	0.0502656	0.0543531		0.0717603	0.0260574		0.0880719	0.109196
AT5G08670.1,AT5G08680.1,AT5G08690.1				0.0655653	0.041596	0.043494	0.060178	0.052966	0.051133	0.0302786	0.0370195		0.0396453	0.00983959		0.0609656	0.0462672	0.0470082
AT4G00860.1	0.133371	0.0815071	0.101596	0.139267	0.127745	0.140992	0.141515	0.262966		-0.0350676		0.105279	0.078758
AT2G35010.1,AT2G35010.2	0.0902519	0.0591699	0.0902519		0.0710344	0.0365032		0.0836517	0.128359	0.0751823		0.0960579	0.106527	0.0936464	0.0926466			0.0651731
AT3G15660.1,AT3G15660.2		0.0923771	0.284156			0.204831			0.220128		0.206947	0.196209		0.155497	0.195116		0.155707	0.178323
AT3G06050.1	0.0751775	0.0763807	0.0764888	0.0860587	0.0834971	0.129613	0.101744	0.113825	0.11027	0.0857373	0.120296	0.106732	0.14137	0.0941236	0.110733	0.222082	0.103056	0.0992098
AT3G10920.1,AT3G10920.2	0.0453502	0.0442642	0.036795					0.00690657	0.0194147		-0.00423374	0.0428316	0.0892723				0.023632	0.0486297
AT5G20080.1	0.0533244		0.0622767		0.0822071	0.0610128	0.0909907			0.0950294	0.130574			0.0448766	0.0879625			0.0645234
AT5G14780.1						0.0724341	0.0960737	0.0694625	0.0933399		0.10537					0.198385	0.176518
AT4G37930.1				0.188077	0.228805	0.222465	0.19928	0.176512	0.179347	0.211844	0.188307		0.234004	0.205531		0.232693	0.188917	0.167324
AT1G23100.1	0.0657776	0.0692402	0.0619004						0.115626		0.0314727	0.0718993	0.0497872	0.0391793	0.0606196			0.0956588
AT1G14980.1	0.127557	0.0997541	0.11056	0.130247	0.176813	0.121495	0.14075	0.156256	0.143627	0.140822	0.112658	0.109446	0.101795	0.107556	0.0869778	0.0476819	0.121474	0.101309
AT3G01280.1	-0.103519		0.917418	0.0723732	0.0594415	0.0372839	0.0457348	0.0746916	0.0827021	0.0414209	0.0543616		0.0954576	0.0247377		0.0532653	0.0581572	0.0142128
AT5G15090.1,AT5G15090.2	-0.0145618			0.0343775	0.0195159	0.00804668	0.0270174	0.0626003	0.0541019	0.00559982	0.0071465		0.0249448	0.0206605		0.0496714	0.026643	0.024508
AT1G67350.1,AT1G67350.2	0.0891194	0.0829022	0.0640183		0.0641739			0.0999148	0.127043	0.0904896	0.0999089	0.116045	0.0957931	0.0795392	0.105773		0.0693781	0.0832569
AT2G33255.1	0.145566		0.142574					0.0898081			0.0324872			0.0623403			0.128741	0.0822959
AT5G08060.1	0.244981		0.270003							0.300762	0.287954		0.22166	0.255199			0.277428	0.24425
AT5G10860.1				0.251666	0.222752		0.222152	0.183332	0.227893	0.159044	0.151167		0.247867	0.205855			0.20354
AT5G24165.1	0.325434	0.387923	0.29338	0.383698	0.391482			0.369141	0.417696	0.339786	0.340847	0.367125	0.372504	0.334947	0.315107	0.27795	0.364233	0.318992
AT2G46540.1	0.112592	0.113469	0.130428		0.106873		0.133114	0.158008	0.102756	0.140047	0.11863	0.107864	0.145682	0.109821	0.14002		0.123346	0.149775
AT2G27730.1	0.0985498	0.12777	0.0985498	0.130691	0.141126	0.138098	0.130871			0.160058	0.132911		0.144986	0.109982		0.13769	0.12952	0.118735
AT1G72170.1		0.0992591		0.0792744	0.0800001			0.0594067	0.0726232	0.0743541	0.0340024		0.0783412	0.0363718		0.126534	0.060812	0.0649936
AT2G40765.1	0.0674835	0.0862563						0.0675125		0.0715413		0.119619		0.0581888	0.0982113		0.12435	0.083542
AT4G23760.1	0.116297	0.0821749							0.122252	0.0761913	0.0660989	0.120456		0.105027	0.101892		0.104696	0.129658
AT5G47570.1	0.143581	0.0664358	0.0381729		0.0701194			0.091478	0.115948			0.0808295	0.0329527		0.0863093			0.0812234
AT4G33010.1				0.232247		0.198806	0.181485		0.248709	0.185613			0.186671			0.20946
AT1G11860.1,AT1G11860.2,AT1G11860.3	0.0190881	0.023043	0.0185342	0.0550954	0.0428563	0.0616774	0.0523359	0.0432145	0.0418128	0.0244458	0.0174419		0.0454633	0.0267379		0.0623443	0.0524417	0.0546929
AT1G32470.1	0.16943	0.0555633	0.0582367	0.0714746	0.0762934		0.0805009	0.0614979	0.0578903	0.0625887	0.0495967	0.0406255	0.0741714	0.018513	0.0210825	0.0301179	0.102843	0.0297048
AT2G35370.1	0.0726734		0.0732463		0.074808		0.100191	0.0463794	0.0690509	0.0494115	0.0719704	0.0907444	0.0656174	0.0677241		0.0655229	0.0818459	0.0696123
AT2G30970.1,AT2G30970.2	0.0472517		0.0568439					0.0971916	0.0429627	0.0363615	0.0411939			0.0798998			0.0446974	0.0307835
AT1G01170.1,AT1G01170.2	0.110577	0.131574		0.111869				0.102386				0.144547			0.107242			0.0731861
AT4G11600.1	0.1795	0.185593	0.236707		0.172425			0.231195	0.214629	0.234993	0.222936	0.229743		0.221721			0.254364	0.232566
AT5G50370.1	0.0877435	0.0711958	0.156307		0.023978	0.0344726	0.328275	0.0703038		0.0410738	0.0475577	0.0425648		0.0267933	0.0414021		0.0458761	0.0890025
AT5G63400.1	0.0523821	0.054182	0.0439885		0.0365331	0.012485	0.0742991	0.0532884	0.0841101	0.0269236	0.0494534	0.0658273	0.0522895	0.0352081	0.0477819		0.0438595	0.0656368
AT1G61570.1	0.140125	0.140804	0.17829		0.144162	0.105576	0.149315		0.136796	0.112444	0.150549	0.135458	0.0920622	0.104744	0.0782809		0.148498	0.108977
AT3G46560.1	0.0612139	0.0672511	0.0725862	0.0987675	0.0846378		0.0815806	0.112913	0.121163	0.0546635	0.0981388	0.0539169	0.0633506	0.0689156	0.070481		0.127875	0.0935482
AT5G50810.1	0.115918	0.166997			0.179908				0.219795	0.17946	0.117481	0.147202	0.152563	0.131942	0.124647		0.158116	0.127
AT5G43970.1	0.224097			0.229662	0.277942				0.438517	0.245303	0.173454			0.157442			0.232541	0.254916
AT5G23140.1	0.030546						0.0605025		0.114142	0.0765276	0.0244002			0.0150438			0.0381712	0.0506084
AT3G56070.1,AT3G56070.2	0.0490983	0.0780998	0.0446068	0.102636				0.0957575	0.135383	0.034869	0.0634769	0.0223887	0.079461					0.0526918
AT1G48030.1,AT1G48030.2					0.0537129		0.080728	0.0445973	0.0565785	0.0249867	0.0484356					0.0774614	0.0528921	0.0248448
AT5G55070.1					0.0518447	0.0620326	0.111258	0.111133	0.0839634		0.0706731			0.0828627		0.035907	0.0838194
AT1G53240.1	0.0369474	0.0337755	0.0286687	0.0540919	0.0452263		0.0615768	0.0864521	0.0700783	0.0516183	0.044428	0.0369431	0.00984247	0.0476031	0.0270006	0.041217	0.0395309	0.0931908
AT3G27890.1					0.080777				0.0310666	0.0320734	0.0341319	0.0979552		-0.000601777	0.107556
AT1G47260.1				0.0796663	0.0496579	0.0282108	0.0473388	0.0524009	0.0749266		0.0441084		0.052785	-0.000825		0.0860074	0.0552603
AT2G02050.1	0.099532	0.081267	0.128028	0.0630297	0.101435	0.112642	0.10649	0.134465	0.0943115	0.089686	0.108951	0.0897921	0.100929	0.0880615	0.0980012	0.073559	0.120178	0.108765
AT5G47890.1	0.0780646	0.0951602	0.0478109		0.103491	0.141097		0.122795	0.120467	0.138744	0.136418	0.0749939			0.0898065		0.0801285	0.139853
AT5G67590.1	0.298742	0.293387		0.302763	0.298926	0.310828	0.331425			0.230586		0.307287	0.267104	0.302232	0.273862	0.249757		0.376305
AT3G03070.1	0.312126		0.310653								0.264995	0.280876		0.250311			0.243282	0.262195
AT4G02580.1	0.123137		0.129007					0.142354	0.132434	0.182646	0.180474	0.139106		0.134236			0.112985	0.0941006
AT2G24940.1	0.310858	0.288414	0.279396	0.282054	0.314346	0.305208	0.305329	0.353651	0.351272	0.31087	0.29037	0.314826	0.301027	0.311455	0.317021	0.410843	0.342798	0.328689
AT2G25970.1	0.244888	0.219284	0.218343					0.310711		0.149684	0.183081		0.213405	0.231478			0.178585	0.181913
AT2G21660.1	0.545735	0.550908	0.572554	0.567476	0.643045	0.608718	0.606329	0.562912	0.495601	0.53702	0.516179	0.453722	0.462035	0.465973	0.409606	0.432541	0.525377	0.498414
AT2G03440.1	0.22037	0.259573	0.222516		0.216278	0.216864	0.266773	0.264879	0.241473	0.191214	0.182523	0.202421	0.228422	0.218894	0.180804		0.293876	0.264256
AT2G23120.1	0.182602	0.2079	0.193858	0.20149	0.165172		0.272555	0.249982	0.187849	0.185111	0.227893	0.219251	0.25548	0.212776	0.247311		0.267813	0.238557
AT4G15802.1	0.113382	0.0945094	0.126748							0.0993343	0.11258	0.133497		0.119927	0.127049		0.14777	0.136634
AT4G37300.1	0.165469		0.165469	0.1789	0.163989	0.184601	0.233019	0.244485	0.25092	0.162807	0.155981	0.149004	0.178453	0.173209	0.135814		0.236847	0.225356
AT4G38680.1	0.0947719		0.0947719					0.110144	0.114017	0.0475007	0.0312692	0.0393992	0.0540082	0.0487779			0.0780539	0.0855589
AT3G02830.1	0.0998301	0.094637	0.0994478				0.0989423	0.0822962		0.0739608	0.0794789	0.0937331	0.123229	0.0938742			0.0793849
AT2G17390.1							0.282051		0.274586	0.236234	0.271387		0.308145	0.239271			0.249063
AT4G39260.1	0.159524	0.116451			0.17836	0.185046		0.151195	0.198059		0.200556			0.180209			0.20483
AT2G20490.1	0.151214	0.155761	0.0930299				0.13648				0.13873	0.178486	0.13616	0.115159			0.130664
AT1G27970.1,AT1G27970.2	0.0706985		0.0798638					0.144259	0.131952	0.0803003	0.089518			0.11402			0.131988	0.10139
AT1G26550.1				0.377926	0.407922					0.395854	0.366265		0.370516	0.356317		0.330518	0.400605	0.373133
AT2G39050.1		0.180623				0.14436				0.180586	0.215393	0.256408		0.348558	0.240667
AT5G09660.1,AT5G09660.2	0.00784861			0.037046	0.0845845	0.0485645	0.131352	0.0404747	0.122836	0.0572996	0.0528582	-0.0184768	0.0775293	0.031301		0.193023	0.137671	0.135423
AT3G56240.1	0.211822		0.160153		0.201264			0.127762	0.326883	0.284754	0.307106	0.25345	0.247365	0.257588	0.213184		0.374714	0.33838
AT3G52880.1,AT3G52880.2							0.0408798	0.0754823	0.0892424	0.0531184	0.170448		-0.0167105	0.163326		0.129696	0.0876951
AT1G78370.1	0.116933		0.0749909		0.119499		0.191508		0.163801	0.148426	0.191297			0.126174		0.11087	0.140166	0.129043
AT3G56490.1	0.0489552		0.0960032		0.0900782	0.0952447	0.142449	0.137748	0.125618	0.137358	0.0630039	0.0231319	0.110261	0.0999105	0.0650564		0.134404	0.114498
AT3G48140.1					0.43694	0.512679		0.477822			0.503762	0.423272	0.430957	0.348147	0.492345			0.39203
AT2G31670.1	0.063013		0.040322				-0.0374391	0.0729427	0.111375	0.036763	0.0905127	0.0827982	0.0839358	0.104375			0.0150218
AT2G13360.1,AT2G13360.2				0.0718868		0.0238921	0.0774708	0.0649247	0.0412611		0.0330662					0.125421	0.0924203
AT1G23310.1					0.0758881	0.0723311	0.0975271	0.153303	0.148483	0.0994391			0.0577814			0.142138	0.101256	0.104581
AT1G08110.1,AT1G08110.2,AT1G08110.3,AT1G08110.4	0.0848298	0.0337493	0.0900436		0.0913078	0.0518497	0.126445	0.119889	0.120515	0.0970091	0.0557577	0.0731238		0.086486	0.0697226	0.0798499	0.090961	0.0707921
AT2G33150.1	0.141926		0.19522	0.0851518	0.0926923	0.108939	0.241932	0.249326	0.196601	0.161469	0.116736		0.106389	0.0576961		0.299653	0.205971	0.251202
AT1G06460.1	0.216658		0.209394	0.118691	0.120079	0.129482				0.319721	0.235114		0.113964	0.113512
AT1G19570.1,AT1G19570.2	0.177762	0.107869	0.169026	0.130307	0.10818		0.218843	0.221865	0.153044	0.194542	0.226739	0.199674	0.157342	0.192898	0.262909	0.179114	0.152042	0.190018
AT1G66240.1	0.185503				0.285601			0.257743	0.353638	0.32422	0.327914						0.315204
AT4G27520.1					0.111173		-0.0449087	0.0501053	0.0183083	0.0782394	0.0455772	0.0343838	0.0702434	0.0707285		0.0527017	0.049499	0.0188732
AT1G18210.1,AT1G18210.2	0.166675	0.190098								0.174564	0.401085	0.200561	0.236066	0.199884	0.208758			0.260434
AT1G03870.1	-0.0531387								0.026778	-0.00106142	-0.0322429			-0.00568447			0.0219095	-0.00467536
AT3G07390.1				0.0533633	0.0467593	0.0695069	0.0416982	0.0325165	0.00477778	0.0785912			0.0743574			0.104919	0.0992163	0.0906489
AT3G61260.1	0.133469								0.0909196	0.160932	0.0488917	0.0930455	0.146323	0.130102			0.0926063	0.0711771
AT3G53420.1,AT3G53420.2	0.258203	0.159267	0.108809		0.112386			0.0835669	0.0468211	0.0618099	0.137543	0.104346			0.201331	0.107454		0.0349389
AT2G04780.1,AT2G04780.2					0.0257145			0.00543311	-0.0152166		-0.0226138		0.0720625	0.129202		0.0700786	0.110494
AT3G17390.1				0.171018		0.166221	0.205977	0.195364	0.204453	0.213798	0.115249		0.172777	0.0739056		0.203515	0.188748
AT3G62410.1				0.337285	0.352254		0.308146	0.293597	0.280318	0.36033	0.339529	0.35439	0.309899	0.369822	0.404266	0.314722	0.313518	0.327633
AT4G05390.1,AT4G05390.2							0.136517		0.0908405	0.159489			0.0876682	0.275332			0.058139	0.0632579
AT2G33740.1,AT2G33740.2	0.109849				0.151232			0.151238		0.0678604	0.0591587	0.0972893		0.102477			0.167274	0.100125
AT5G01600.1	0.398111	0.229687	0.446629		0.570082	0.583071		0.444761	0.339416		0.506694			0.39009			0.492905	0.266183
AT4G18480.1	0.231844	0.269405	0.197942	0.227099	0.274606	0.372866	0.27854	0.302881	0.28516	0.275382	0.288359		0.247492	0.276334		0.255871	0.275394	0.267213
AT4G27440.1,AT4G27440.2	0.481239						0.520659		0.54948		0.608318			0.612761			0.556444	0.535577
AT1G03630.1,AT1G03630.2			0.234711	0.14314	0.291707	0.268837	0.133995	0.23162	0.230329		0.27196			0.235451		0.298697	0.231686	0.219995
AT5G63570.1	0.0741137				0.167343		0.0645374	0.106608	0.0723317	0.0434248							0.0200928	0.107946
AT3G48730.1	0.08236		0.0807165	0.134512	0.112728	0.114682	0.0828637	0.0843919	0.102728	0.0987033	0.279124		0.0622117	0.0990375		0.0828644	0.0853647	0.118061
AT1G69740.1,AT1G69740.2				0.12841	0.0831956		0.0896086	0.063516	0.0476395	0.0200728	-0.000373175					0.0720379	0.0370995	0.0165927
AT5G08280.1	0.16055	0.142143		0.135767	0.180152	0.182819	0.0800347	0.110435	0.122761	0.0940884	0.0885825	0.496798	0.0892224	0.0800423		0.0749801	0.0755506	0.100161
AT2G40490.1				0.0738157		0.0872134	0.0678739		0.0848009	0.0497397			0.0835655			0.0959176	0.0367757
AT1G03475.1					0.157332	0.163608	0.138538	0.130086	0.112069	0.111817	0.11688					0.135432	0.0983329	0.129339
AT1G43560.1	0.224471	0.207632	0.204944						0.226349	0.201907		0.215854	0.207056	0.229637	0.192281			0.167242
AT2G04700.1					0.150945	0.200694	0.103407	0.132356	0.140675	0.124939	0.13283	0.0898106	0.187349	0.14518			0.198507	0.142133
AT4G03520.1	0.1208				0.203752		0.140174			0.187516	0.16874		0.185041	0.163602			0.159794
AT5G16400.1	0.213223		0.232618		0.348923			0.1813	0.167479	0.14129	0.144746	0.163049		0.195828			0.172736	0.191515
AT3G02730.1	0.289503	0.311859	0.328282		0.29142	0.348615	0.305935	0.307382	0.261837	0.26989	0.298584	0.315671		0.326422	0.307277		0.275258	0.188314
AT3G15360.1	0.200619	0.191839	0.181945	0.217442	0.19599	0.178721	0.1801	0.16019	0.17216	0.208582	0.205464	0.211667	0.195213	0.215627	0.17806	0.198771	0.17604	0.196161
AT1G03680.1	0.127765	0.139838	0.166873	0.164445	0.123717	0.134322	0.106631	0.106351	0.119435	0.131725	0.145912	0.128874	0.131625	0.136248	0.125535	0.140496	0.127373	0.125777
AT2G20270.1,AT2G20270.2		0.0820631					0.0588366	0.0824654			0.0565993			0.0643964			0.0354992	0.0646624
AT3G26060.2	0.0643175	0.0485839			0.0601975	0.0611232	0.0562854		0.0473496	0.0534197		0.0936126	0.0646458		0.062979			0.0800081
AT3G52960.1	0.024503	0.0207594	0.0262872	0.0413659	0.055457	0.0639312	0.051292	0.0519699	0.0408588	0.0403404	0.0337609	0.0422913	0.0385129	0.0363029		0.0529682	0.0311228	0.0281572
AT2G28190.1	0.0759413	0.0731511	0.0672562	0.103611	0.080177	0.0692069	0.0428291	0.046904	0.0698982	-0.0448048	0.0256464	0.0240791	0.042941	0.0270385	0.00018181	0.104249	0.0610049	0.0748283
AT5G63980.1					0.0976759	0.159022	0.121699	0.170012		0.0866518				0.0993698				0.056644
AT5G14660.1,AT5G14660.2	0.188374	0.134105	0.194297		0.233448	0.251521	0.230146	0.193056	0.184788	0.278831	0.228354	0.15258	0.190091	0.1876			0.176581	0.166388
AT5G19370.1	0.212974								0.17066	0.275988	0.226071		0.176724	0.24899		0.185877	0.207681	0.196385
AT1G71500.1				0.151557		0.193737	0.121493	0.0830993	0.128961	0.122901	0.0828881		0.0924643			0.146616	0.0845876	0.167147
AT4G14890.1	0.372078	0.377248	0.360022		0.41995		0.357832	0.40132	0.395617	0.384574	0.364692	0.355482	0.336739	0.353901	0.337823	0.344946	0.332784	0.309271
AT1G23740.1				0.108307	0.109799		0.0609817	0.0525294	0.0656472	0.140816	0.0500926			0.173429		0.0962997	0.079675	0.0288414
AT3G55040.1	0.132115	0.123278	0.139902		0.145808		0.134981	0.130242	0.130113	0.135407	0.120772	0.153995	0.154218	0.112926			0.110295	0.108853
AT2G47730.1	0.029787		0.0460029	0.0551201	0.0728134	0.0366161	0.0989945	0.11526	0.0828481	0.0401554	0.0600834		0.0696918	0.0456381		0.174716	0.102052	0.0614281
AT5G50250.1				0.032084		0.061378	0.0603079	0.0403639	0.066647	0.0259013			0.007963			0.0394973	0.00846064
AT2G37220.1	0.211965	0.319363	0.213052	0.280435	0.303315	0.285474	0.294656	0.273052	0.248886	0.24471	0.246172		0.217029	0.206301		0.222936	0.210831	0.231259
AT2G20890.1						0.071699	0.0511159		0.0748599	0.0943489			0.0615974			0.0622871		0.0792409
AT1G31160.1	0.0693683	0.0393787	0.0544655		0.0522457			0.0380001	0.0818787	0.0571782	0.0883235			0.049531				0.0648388
AT4G21860.1,AT4G21860.3		0.142699	0.228682	0.142143			0.134639	0.225019	0.191829	0.205309	0.208946	0.18842	0.160212	0.168704	0.183821		0.155198	0.141788
AT4G25130.1	0.258405	0.259375	0.261518	0.257725	0.282395	0.287924	0.296157	0.260388	0.227195	0.291206	0.270525	0.285026	0.266311	0.242255	0.253676	0.198446	0.221186	0.238704
AT1G20810.1	0.0600246		0.0600246		0.0861682		0.0569325		0.0520478	0.04057			0.033873	0.055271			0.0476718	0.0533784
AT3G01480.1	0.0137159		0.0175492		0.0599103	0.054531	0.0188325	0.0362111	0.0357392	0.0205804	0.014595	-0.0077202		0.0170685			0.0281126	0.0146541
AT2G44650.1	0.0426617	0.0543596	0.0390551		0.0755524	0.10922	0.0772948	0.109517	0.062252	0.0804308	0.0606467	0.0523412	0.0869804	0.0470787		0.173179	0.0915723	0.0602854
AT4G26555.1	0.0700663	0.0366338	0.105922		0.0847353		0.093071	0.0871341	0.0891662	0.0599892	0.0303027	0.0368668	0.0675665	0.07739			0.0892257	0.0531918
AT5G13410.1	0.0507349	0.0845269	0.122983		0.0883822	0.0640601	0.0921193	0.126174	0.0850503	0.0897927	0.0817447	0.123639	0.101254	0.124861	0.0925611		0.129024	0.105727
AT3G10060.1	0.0335836		0.0345799		0.0482729	0.0393016	0.0380151	0.0341338	0.0164841	0.029069		0.0297494	0.0727174	0.0395376		0.0632587	0.0533461	0.0312944
AT4G39710.1,AT4G39710.2	0.0606472		0.0677507		-0.00263241	0.0173936	0.0951125		0.0723092	0.022543	0.0748358	0.0623286	0.0470749	0.0603004	0.0528557		0.102785	0.0655613
AT5G20720.1,AT5G20720.2,AT5G20720.3	0.0746196	0.0528526	0.0746245	0.115556	0.105569	0.111452	0.104707	0.0951367	0.0984367	0.0861864	0.0945479	0.0614564	0.0638035	0.052461	0.173502	0.0336379	0.0818722	0.0576318
AT2G43560.1	0.0685398	0.0633253	0.055533	0.116608	0.0822141		0.0517139	0.0818608	0.0602452	0.0526541	0.076001	0.0407846	0.0986476	0.0634529	0.0426151	0.0552185	0.0909179	0.0657722
AT5G45680.1	0.0545024	0.0370262	0.0579305			0.0930652		0.0586654	0.0360155	0.117915		0.033212		0.101512	0.0133464			0.0970479
AT4G01900.1	0.0658284	0.0717739	0.0759991	0.0662467			0.0774457	0.0760342	0.0576754	0.0623604	0.0727392	0.0734988	0.134218	0.0853049	0.0690316	0.0691549	0.0675373	0.0677844
AT4G04020.1	0.373374		0.369844	0.38355			0.352233		0.252723	0.467119							0.313168
AT3G23400.1				0.089976	0.0891903	0.0529777	0.068743	0.0676437	0.0691007	0.0538206	0.0778656		0.0911602	0.0463065		0.082719	0.0710293	0.0473686
AT3G63190.1	0.0681279	0.0675189	0.0736927		0.103856	0.140336	0.0942886	0.0979548	0.0819352	0.0616295	0.066854	0.0532709	0.0672732	0.0606709		0.0425438	0.0546247	0.0603015
AT3G47650.1	0.15054		0.155481		0.184375			0.18024	0.175329	0.198164	0.20119	0.173555	0.120759	0.170521	0.176439		0.162138	0.163405
AT1G52670.1			0.149736		0.246255	0.190925	0.117982	0.204046			0.105275			0.108029			0.157291
AT1G56500.1			0.0327662		0.11856		0.172655	0.14199	0.136905		0.100686			0.112601			0.121376	0.12472
AT4G24930.1	0.000450248		0.0116156		0.0107106			0.0464476	0.00494338		0.0724942	0.0222366		0.073892				0.0320051
AT5G52970.1	0.0563906	0.0752796	0.075227						0.0291669	0.0700918	0.059843	0.0681487		0.0576173	0.0475851		0.0474323	0.0757464
AT2G40600.1	0.181712	0.141215	0.123811	0.131817	0.142371		0.142908	0.157069		0.100159	0.23537	0.143979	0.167674	0.307578				0.141015
AT4G02530.1	0.0545178				0.0597619	0.0527968	0.0778422	0.0582979	0.0988177	0.0329975	0.00954401		0.120718	0.0381245		0.0388351	0.0503989	0.0463408
AT3G48420.1				0.0479729	0.108839		0.0439949	0.0808624	0.0771618	0.0219108	0.0256079		0.0515794	0.0614047		0.0445531	0.0372948	0.0753354
AT2G44920.2	0.0633867	0.0538007	0.0374283	0.0435354	0.0649927		0.0540562	0.0446626	0.0491697	0.0184553	-0.00807815	0.0461378	0.0749818	0.0444507	0.0385963	0.11389	0.0654728	0.0415297
AT2G21530.1	0.122744	0.129474	0.12018	0.139303	0.138915	0.0744743	0.105163	0.100713	0.116082	0.11077	0.115021	0.128573	0.112527	0.140167	0.127769	0.107787	0.116538	0.108992
AT1G21500.1				0.0455985	0.0640822					0.0207113	0.0287831		0.0750038	0.0435255			0.0517376	0.0360249
AT1G49975.1			0.137619						0.0149406	0.069271	0.08109	0.0763453		0.0696151	0.0611091			0.0816369
AT1G55480.1				0.114659					0.0540851	0.138826	0.135981		0.143478	0.124872		0.10387	0.100293	0.115014
AT2G04039.1,AT2G04039.2	0.179916		0.203895					0.161233	0.168432	0.19353		0.211457	0.195631			0.176613		0.197315
AT2G24020.1,AT2G24020.2		0.0994466						0.105798	0.154665	0.0546882	0.00797805		0.0582283	0.0815742			0.072821	0.0987658
AT3G59840.1	0.0537544		0.040742							0.0318883	0.0846753	0.056796		0.0536785	0.0742292		0.0271191	0.0656221
AT3G63160.1	0.0633039				0.0402584			0.0397161		0.0464597			0.0717845	0.0257317		0.115725	0.0600392	0.0782208
AT4G13500.1	0.0915634		0.0915634		0.0206552				0.0514029	0.0642339	0.0506101	0.0623354	0.0605474	0.0826469			0.0434253	0.0854508
AT5G02160.1	0.178103	0.104178		0.158742		0.0713787		0.0732999		0.0262757								0.0625127
AT5G42765.1	0.141816	0.0670584			0.0498801			0.0633641	0.0341885	0.0180174	0.0605987	0.0682447	0.0530335	0.0612579			0.0412684	0.0668397
AT5G42960.1	-0.0112954				0.104358	0.0809047		0.0817408	0.0517917	0.0127989	0.0483501		0.104713				0.0447872	0.0448703
AT2G03420.1	0.0609973	0.0687304	0.0761834		0.102055		0.0894193	0.103542	0.0447577	0.0797127	0.079575	0.0871275	0.0631499	0.084725	0.0712156		0.0650014	0.0870805
AT2G05310.1	0.121189	0.191345	0.121189	0.178491			0.150307		0.130049	0.102045	0.100521	0.0999205	0.199773	0.106005	0.0980084		0.0690565	0.147172
AT2G47910.1,AT2G47910.2	0.16656	0.121117	0.16647						0.13071	0.0819239	0.110802	0.149356	0.0986304				0.102587	0.0977942
AT5G42070.1	0.217639	0.191805	0.227344		0.226971		0.195066	0.208658	0.206501	0.226403	0.162251	0.190008	0.235903	0.16795	0.183021		0.193348	0.189815
AT3G63540.1	0.0548409		0.0599477		0.0875249	0.149462	0.0916491	0.0692268	0.0980393	0.0647568	0.0764082	0.0934543	0.120917	0.07916		0.0750255	0.0859737	0.0870699
AT1G09340.1	-0.121017			0.0652337	0.0749406	0.0695424	0.0559901	0.0322302	0.0463081	0.0709996	0.034403		0.073318	0.0463652		0.0574345	0.0492269	0.020715
AT4G32915.1	0.0765601	0.0571234	0.0633038		0.107788			0.0530185	0.0920481	0.0568928		0.0688693	0.0872989	0.10506	0.0548727	0.0493143	0.0721571	0.0746801
AT2G26340.1	0.130775	0.0840135	0.13507				0.123133	0.0655629	0.106841		0.156807	0.0956078	0.132427				0.137452
AT3G47070.1	0.156571	0.155279	0.171008	0.159377	0.15576	0.16044	0.135134	0.143239	0.1416	0.181971	0.191682	0.187304	0.166119	0.176459	0.170369	0.161009	0.168232	0.165623
AT5G51720.1	0.0737583	0.0975866	0.0786165	0.0700694	0.0887329	0.0929043	0.0835139	0.0772687	0.0779353	0.123809	0.107602	0.124972	0.0946044	0.101546	0.109154	0.10733	0.0904133	0.0732082
AT4G10300.1	0.106196	0.109992	0.101429	0.131911	0.11254	0.13904	0.102603	0.0936538	0.0865974	0.118066	0.105103	0.121677	0.125344	0.127344	0.116131	0.0928489	0.120774	0.0985869
AT1G50900.1	0.304536	0.309592	0.246773		0.320412		0.284427	0.329296	0.26834	0.292099	0.253221	0.279419	0.257258	0.228708	0.209875	0.230348	0.230047	0.280031
AT1G16080.1	0.0768466	0.0679126	0.0973336	0.0847661	0.0894488	0.096814	0.0964918	0.0829877	0.0852185	0.0915916	0.0563228	0.100037	0.0689497	0.0671429	0.0504414	0.0797918	0.0585171	0.0504904
AT2G37660.1	0.0288948	0.0332558	0.0359777	0.0488316	0.0430735	0.0630032	0.0462121	0.036598	0.0341409	0.0202332	0.0454214	0.0335126	0.0359702	0.0173613		0.0319376	0.0269308	0.0310783
AT5G01530.1				0.0731092	0.0684395		0.0456771	0.0385624	-0.016471	0.0869019	0.0730556		0.1263			0.0995604
AT1G15820.1				0.0268522	0.0296411	0.0319477	0.0190432	-0.0198134	0.0149566	0.00138624	0.0195566		0.0225867			0.0682022	0.0296488	0.0334607
AT4G10340.1				0.0317639	0.0630004		0.0538388	0.0300737	0.0258905	0.0407934	0.0580642		0.0516241			0.0758188	0.023331	0.017767
AT3G55330.1				0.00707814	0.0819431	0.039174	0.0387349	-0.0157087		0.00879881	-0.0163257			-0.0117447			0.0380996	0.0130958
AT4G15510.1,AT4G15510.3					0.607172	0.0180641	0.0865719	0.018478	-0.0145664	-0.00635638	-0.0297866		0.014869	0.0184592			0.00431741
ATCG00270.1			0.164563					0.188797	0.267715	0.229598				0.245677		0.312535	0.212651
ATCG00560.1	0.199595		0.185102						0.152961		0.199005	0.249381		0.23747	0.265605		0.193978	0.203337
ATCG00580.1		0.0370364		0.099213	0.0579434	0.0841593		0.102046	0.0516258	0.0683688	0.0837796	0.0578512	0.0441947	0.049423	0.0546929	0.106404	0.0898938	0.0423587
AT1G77090.1	0.0644262		0.0687268		0.108008	0.0920107	0.088458	0.0616326	0.0877659	0.0714916	0.0496391	0.0789879	0.0732612	0.0518671		0.0918168	0.0642563	0.0386707
AT3G56650.1	0.0591177	0.0703225			0.0587868	0.030567	0.0545565	0.0192228	0.00864589	-0.015625	-0.00154529	0.00134398	0.0156149	0.00290183		0.054171	0.0216112	0.0445243
AT1G03600.1	0.0504156		0.0537473	0.0461331	0.057908	0.0558483	0.0464788	0.0519004	0.0521117	0.0381582	0.0472626	0.0497045	0.0485301	0.0350001		0.0545985	0.0557791	0.0171766
AT1G06680.1,AT1G06680.2	0.0645398	0.0734085	0.0680116	0.0793435	0.0732333	0.0637342	0.0442297	0.057898	0.0479581	0.0557614	0.0509864	0.0596068	0.0805055	0.0602658	0.0667291	0.0865567	0.063463	0.0656722
AT5G66570.1	0.0974941	0.099374	0.101538	0.0932348	0.0890637	0.0791885	0.0767892	0.0787062	0.0723075	0.0752691	0.0847971	0.0922184	0.0916427	0.10748	0.0799467	0.0914723	0.0909818	0.0842578
AT1G51400.1	0.06036	0.0718783	0.0608913	0.0684699	0.0651009		0.0555668	0.0686993	0.0683619	0.0736409	0.0781369	0.0774414	0.0951236	0.105762	0.104323	0.110293	0.0910307	0.0702762
AT4G21280.1	0.0589377	0.0649162	0.0506333	0.0484971	0.0595072	0.0688774	0.0466395	0.047887	0.0687255	0.0706869	0.0831768	0.0694374	0.0815582	0.0549502	0.056897	0.0612943	0.0669811	0.0203502
AT4G05180.1	0.0923115	0.0796707	0.0914696	0.0601465	0.0672792	0.0808251	0.0610294	0.0737786	0.0665405	0.0744509	0.0772154	0.0778276	0.100605	0.0964574	0.0823144	0.105413	0.0645031	0.0920208
AT3G50820.1	0.0842529	0.0929086	0.0856413	0.0881696	0.0838615	0.073873	0.0699503	0.0634646	0.0704604	0.0726179	0.0552541	0.0843911	0.076591	0.0950325	0.0949199	0.0958984	0.0535621	0.0754682
AT1G79040.1	0.266469	0.271573	0.272024	0.286104	0.266645	0.291947	0.215764	0.220959	0.216426	0.265726	0.226494	0.26179	0.273737	0.258274	0.284266	0.264053	0.236224	0.221642
AT4G28660.1,AT4G28660.2	0.136921	0.0930598	0.0951181	0.110489	0.116417	0.121163	0.0869433	0.0972483	0.0964578	0.0951462	0.107948	0.0914321	0.0694406	0.0922962	0.0669856	0.0324859	0.130082	0.0772035
AT3G21055.1	0.106511	0.0925914	0.0587833	0.0676965	0.0869824		0.0741853	0.064993	0.0720681	0.0743751	0.0823961	0.0761894	0.108697	0.0704366	0.0761957	0.0699803	0.0892228	0.0790813
ATCG00710.1	0.174585	0.185622	0.131586	0.165115	0.134163	0.139043	0.214461	0.107077	0.134071	0.177488	0.161924	0.169456	0.156019	0.156454	0.181031	0.194989	0.129605	0.139022
AT5G23120.1				0.0676916			0.0510841	-0.023125	0.0223898	0.0374256	0.0261078					0.0764543	0.0253204
AT3G54890.1,AT3G54890.4	0.0458294	0.0649927	0.0458294		0.0409053			0.0462973	0.0863714		0.00948107	0.0344699	0.0585753	0.015125			0.0447482	0.0383502
AT3G47470.1					0.0429995		0.0302333	0.0486948	0.0507751	0.0453038	0.0057854	0.0312777				0.0668981	0.04384	0.0100883
AT1G34000.1	0.245094				0.243701		0.20543	0.197739	0.141946	0.148802	0.217626	0.244729	0.170228	0.182605	0.212067			0.186959
AT1G61520.1,AT1G61520.2,AT1G61520.3	0.0845224	0.105831	0.0732613	0.100601	0.0848311	0.0956862	0.046816	0.0637905	0.0529295	0.0779079	0.0789107	0.0782413	0.100597	0.0989182	0.0849512	0.0815798	0.0789516	0.0867836
AT2G46820.1,AT2G46820.2	0.157644			0.183798	0.201335		0.19055		0.165027	0.177611	0.198867			0.215582		0.222559	0.128096	0.114349
AT4G02770.1	0.0287297								0.0434216		0.0407244	0.0332067		0.0497334			0.0467885	0.0736378
AT4G28750.1				0.0724524		0.0500492	0.0419048		0.0165933	0.0646269	0.0720449		0.0724028	0.0548776		0.0321433	0.0248044
AT2G20260.1				0.0787354	0.0799158		0.0147835	0.030417	0.0423516	0.0520078	0.0700372		0.0866182	0.0716929		0.0998361	0.0578478	0.106555
AT1G30380.1				0.0444698				0.055162		0.0195548	0.0308048	0.0175721	0.0653936	0.0436592	0.00767645	0.0791559	0.0589178	0.0101901
ATCG01060.1	0.0660812	0.103134	0.0911886	0.091361	0.093265	0.0923014	0.0730391	0.067288	0.0792139	0.0755386	0.083983	0.0708135	0.0804975	0.0899798	0.0584556	0.104889	0.0862968	0.0901233
AT1G31330.1	-0.0146719	0.0574406	0.00297334	0.0610064	0.0310777	0.0461618	0.0253991	0.0289554	0.0284913	0.0341121	0.0245133	0.029412	0.048941	0.0274334		0.0688558	0.0271462	0.0393297
AT5G64040.1	0.0701629	0.0849117	0.0701893	0.0688943	0.0764843	0.054969	0.0667528	0.0643893	0.0705623	0.0631557	0.0782882	0.0883351	0.0888169	0.100126	0.0735679	0.110678	0.0777719	0.0842645
AT4G03280.1,AT4G03280.2	0.148151	0.169147	0.136411	0.147178	0.156166	0.159914	0.148406	0.135905	0.148265	0.13283	0.162876	0.154853	0.127901	0.134325	0.134991	0.129423	0.152198	0.134179
ATCG00540.1	0.0410423	0.0780008	0.0503289	0.0754287	0.0897527	0.089775	0.0727253	0.0688545	0.0650862	0.0684543	0.0578315	0.069731	0.0771291	0.070521	0.0775564	0.0930665	0.0631513	0.0742736
ATCG00120.1				0.0660968	0.0745783	0.060643	0.0508287	0.0360821	0.0466303	0.0560066	0.0602004		0.0663833	0.0500808		0.0699065	0.0728512	0.0472851
ATCG00480.1	0.0686499		0.05078	0.116682	0.123069	0.118135	0.112322	0.0988302	0.0965772	0.106981	0.0997781		0.127576	0.112238		0.122626	0.10892	0.10381
ATCG00470.1	0.142554	0.153392	0.145224	0.181086	0.185902	0.188097	0.143827	0.153957	0.125192	0.177117	0.171834	0.174565	0.164492	0.243046	0.129049	0.14868	0.132928	0.155295
AT4G04640.1				0.109962	0.172045		0.0521096	0.0492614	0.0781802	0.0812168	0.085564		0.0717966			0.104951	0.116513	0.0925847
ATCG00130.1	0.057205	0.0866678	0.0943254	0.0758968	0.1065	0.0681213	0.0871923	0.0832639	0.0794642	0.0646149	0.0502237	0.100294	0.0985269	0.0656957	0.0731669	0.0803454	0.0662519	0.0710627
AT4G32260.1	0.0342561		0.0342561	0.120664	0.10135		0.0642634	0.07215	0.0725956	0.0859855	0.0571413	0.0975357	0.0926436	0.0524636		0.0970308	0.0727768	0.0664567
AT1G76100.1	0.0665219	0.0859738	0.074768	0.0554112	0.0561221	0.0661007	0.000857013	0.0233274	0.0337899	0.0430655	0.0623162	0.0613036	0.0750801	0.0757108	0.0789618	0.0704857	0.0466983	0.0634521
AT1G20340.1	0.0940661	0.0913573	0.109197	0.0879965	0.10399	0.107267	0.0433557	0.0776677	0.0675801	0.0565227	0.0797471	0.0918212	0.107907	0.0906218	0.0790793	0.0923151	0.0802478	0.0754707
AT3G16250.1		0.0829319						0.119663		0.106475	0.166044		0.107383	0.151102				0.0498632
AT4G32590.1,AT4G32590.3					0.158648			0.141763	0.272349	0.202516	0.258646	0.234317					0.163471	0.190724
AT1G20020.1,AT1G20020.2	0.0470957				0.0703323			0.0619255	0.073504	0.0836419	0.100553		0.0748735	0.135466			0.0754606	0.0505038
AT5G66190.1							0.0844477		0.104844	0.187969	0.119691			0.127489		0.127074	0.129549
AT1G15140.1	0.0591051	0.0349923	0.057752				0.0601237	0.0886606	0.0916342	0.0584694	0.046011			0.0272546		0.0731826	0.0273622	0.0648545
ATCG00490.1	-0.057385	0.0356496	-0.0497375	0.0587588	0.066039	0.0649744	0.0540079	0.0456197	0.0459877	0.0652805	0.0557764	0.0437073	0.067847	0.052079	0.0167131	0.0653677	0.0491489	0.0449747
AT3G04790.1	0.0489764	0.0490475	0.0499891	0.0648525	0.0488092		0.0573695	0.0480582	0.0538114	0.029308	0.0402033	0.0608018	0.0443458	0.0453997		0.050424	0.0270353	0.0483341
AT5G61410.1,AT5G61410.2	0.0653768		0.0527284	0.0723802	0.0981049		0.072992	0.0636777	0.0590504	0.0715803	0.0689537	0.00605377		0.0581446		0.0732185	0.0928153	0.0559355
AT1G32060.1	0.0949963		0.0705523	0.0934986	0.111426	0.118485	0.0822757	0.0931664	0.10317	0.100933	0.104854		0.114792	0.0982411		0.148021	0.0963692	0.0926713
AT1G73110.1						0.104767	0.117388	0.103985	0.119322				0.0977267	0.400853		0.124109
AT2G28000.1				0.077677	0.0813983	0.0619983	0.0682898	0.0670201	0.0782783	0.0507362			0.0288486			0.0494589	0.0312452	0.0616321
AT2G39730.1	0.203569	0.178118	0.199421	0.193766	0.213063	0.192962	0.171695	0.193847	0.169275	0.202018	0.14314	0.207936	0.186983	0.154108	0.178635	0.193235	0.155371	0.165811
AT1G67090.1	0.061289	0.0870339	0.0337704	0.0861531	0.146175	0.0961262	0.101081	0.0673872	0.0544065	0.0786511	0.0690764	0.079041	0.0740663	0.0408232	0.0495569	0.103706	0.0585677	0.075326
AT5G38430.1	0.0620485	0.0703923	0.0585035	0.282552	0.110597	0.0767972	0.0784358	0.0963706	0.0804354	0.0769789	0.064359	0.0644381	0.0485484	0.048157	0.0375876	0.0360563	0.0576332	0.0683265
AT1G56190.1,AT1G56190.2				0.0596076			0.0722387	0.039941	0.182326	0.0972635	0.0515702			0.0348238		0.0671589	0.0391724
AT3G12780.1	0.0501922	0.0128574		0.0495347	0.08319	0.0768322	0.0480809	0.0528133	0.0525252	0.0617812	0.0661415		0.0757261	0.0571347		0.0711915	0.0485133	0.0596785
AT1G12900.1,AT1G12900.3,AT1G12900.4					0.188207		0.0101724		0.154558	0.142575	0.0427702					0.0965369	0.0390185
AT3G26650.1					0.0705668	0.0444336	0.0462855		0.00671335	0.0169521	0.0510466					0.0574042	0.00679134
AT1G42970.1				0.0864122	0.0810506	0.0785938	0.0636303	0.0645144	0.0558658	0.0647966	0.0633029		0.0629171	0.0472677		0.0597774	0.0597058	0.0484504
AT4G26530.1,AT4G26530.2				0.0845825	0.0886119	0.0621084	0.1128	0.0623217	0.100375	0.0356805	0.0717946		0.0783066	0.0652306		0.165028	0.111521
AT3G54050.1,AT3G54050.2				0.0750048		0.0531585	0.0528643	-0.00955423	0.058112	0.0173073	0.0590624		0.0956658	0.0312616		0.0746999	0.0835646	0.061643
AT3G60750.1,AT3G60750.2				0.0947723	0.080488	0.0821263	0.0520154	0.0497	0.0585811	0.0852738	0.0896154		0.0611294	0.0737632		0.0933193	0.0664374	0.0766665
AT3G55800.1	0.0555814	0.0558808	0.0497915	0.0853437	0.0919627	0.0832679	0.0712082	0.0738447	0.0630841	0.0740543	0.0693265	0.0804297	0.0782186	0.0684977		0.0856538	0.0732706	0.0790769
AT5G16390.1,AT5G16390.2	0.0896236	0.0991086			0.0787985					0.0720033	0.0538926		0.075749			0.0977897	0.0748844	0.0782512
AT3G05020.1								0.226697	0.201999	0.179979	0.197394			0.234961		0.18401	0.210647	0.202233
AT4G25050.1,AT4G25050.2	-0.0192152	0.0263368	-0.0229871		0.0502258	0.0535181		0.0475157	0.0366886	0.0150474	-0.0131288	0.0138002	0.0140895	0.0210978	-0.0120694	-0.0166956	0.0293329	-0.0214196
AT1G32200.1,AT1G32200.2	0.209337	0.11686	0.19658		0.192262		0.152815	0.151488	0.176685								0.0990876	0.136395
AT2G15620.1									0.0926809	0.0895722	0.0908785		0.143682	0.0836055		0.102905	0.104396
AT5G04140.1,AT5G04140.2	0.142534			0.085956	0.0952355	0.0999361	0.0804723	0.0551345	0.0631828	0.120207			0.124726			0.082875	0.0649196	0.00393435
AT5G35630.1,AT5G35630.2,AT5G35630.3	0.0595271	0.0358569	0.0575122	0.0436726	0.0547644	0.0692017	0.0461422	0.0430294	0.051309	0.0445929	0.0252029	0.0484762	0.0552442	0.0469557		0.0478488	0.0476919	0.0305749
AT1G17650.1	0.00618033		0.0146794		0.00760886			-0.01145	0.0334751	0.0169955	-0.00713026	0.050928		0.0202986		0.0415217	0.0163863	0.00943714
AT1G75330.1	0.0579002		0.0665362	0.0918158				0.11277	0.0520808	0.0864125	0.0677004		0.0916666	0.039279		0.0890042	0.0636443	0.0383467
AT2G19940.1,AT2G19940.2	0.0197034	0.0761596	0.0353156		0.0413621		0.0599237	0.0436828	-0.0060946	0.064735	0.0217586			0.0388435			0.0107225	-0.0031555
AT4G29840.1	0.13824		0.13824	0.0766946	0.165961	0.134846		0.107147	0.0982804	0.104653	0.133267		0.129403	0.0941767		0.0657587	0.104583	0.10532
AT2G17265.1				0.128078	0.111007		0.112541	0.0401372	0.0795364	0.13714						0.122338		0.0798712
AT1G31180.1	0.0202543		0.0308106					0.0598148	0.0632157	0.0173541	0.01137	0.0197026	0.0471012	-0.015911		0.0143354	-0.00431863	0.0177215
AT2G43750.1,AT2G43750.2				0.0789127	0.0610109	0.0645145	0.0632759	0.0342432	0.0633167	0.0724527			0.0518753	0.110328		0.0401475	0.0241766
AT1G48850.1				0.0950147			0.0923128		0.109151		0.1342		0.0493506				0.0803109	0.077609
AT5G62790.1,AT5G62790.2				0.14845	0.227888		0.174856	0.126379	0.121746	0.12687	0.123999					0.136067	0.0860047
[truncated: 59 more rows]
